# Supplementary material for: The conformational wave in capsaicin activation of transient receptor potential vanilloid 1 ion channel
Source: Nat Commun. 2018 Jul 23;9:2879. doi: 10.1038/s41467-018-05339-6 (PMC6056546; doi:10.1038/s41467-018-05339-6)
Supplement: Supplementary file 4 — Supplementary Data 1 [file 41467_2018_5339_MOESM4_ESM.txt]

import cPickle, base64
try:
	from SimpleSession.versions.v65 import beginRestore,\
	    registerAfterModelsCB, reportRestoreError, checkVersion
except ImportError:
	from chimera import UserError
	raise UserError('Cannot open session that was saved in a'
	    ' newer version of Chimera; update your version')
checkVersion([1, 11, 2, 41376])
import chimera
from chimera import replyobj
replyobj.status('Restoring session...', \
    blankAfter=0)
replyobj.status('Beginning session restore...', \
    blankAfter=0, secondary=True)
beginRestore()

def restoreCoreModels():
	from SimpleSession.versions.v65 import init, restoreViewer, \
	     restoreMolecules, restoreColors, restoreSurfaces, \
	     restoreVRML, restorePseudoBondGroups, restoreModelAssociations
	molInfo = cPickle.loads(base64.b64decode('gAJ9cQEoVRFyaWJib25JbnNpZGVDb2xvcnECSwpOfYdVCWJhbGxTY2FsZXEDSwpHP9AAAAAAAAB9h1UJcG9pbnRTaXplcQRLCkc/8AAAAAAAAH2HVQVjb2xvcnEFSwpLAH1xBihLAV1xB0sBYUsCXXEISwJhSwNdcQlLA2FLBF1xCksEYUsFXXELSwVhSwZdcQxLBmFLB11xDUsHYUsIXXEOSwhhSwldcQ9LCWF1h1UKcmliYm9uVHlwZXEQSwpLAH2HVQpzdGlja1NjYWxlcRFLCkc/8AAAAAAAAH2HVQxtbUNJRkhlYWRlcnNxEl1xEyhOTk5OTk5OTk5OZVUMYXJvbWF0aWNNb2RlcRRLCksBfYdVCnZkd0RlbnNpdHlxFUsKR0AUAAAAAAAAfYdVBmhpZGRlbnEWSwqJfYdVDWFyb21hdGljQ29sb3JxF0sKTn2HVQ9yaWJib25TbW9vdGhpbmdxGEsKSwB9h1UJYXV0b2NoYWlucRlLCoh9h1UKcGRiVmVyc2lvbnEaSwpLAn2HVQhvcHRpb25hbHEbfXEcVQhvcGVuZWRBc3EdiIlLCihVfS9tZWRpYS9mYW4vRGF0YS9Sb3NldHRhL1Byb2plY3RfM0o1Ul9sb29wbW9kZWxpbmcyMDE3L0ZMX2FmdGVyX0tJQzYvdG9wNV9zY29yZV9maWx0ZXJlZC9tc3ltbS1sb29wLWtpYy0xNDFfMDA0OF8yMjgzXzAwMDEucGRiVQNQREJxHk6JdHEffXEgKChVfS9tZWRpYS9mYW4vRGF0YS9Sb3NldHRhL1Byb2plY3RfM0o1Ul9sb29wbW9kZWxpbmcyMDE3L0ZMX2FmdGVyX0tJQzYvdG9wNV9zY29yZV9maWx0ZXJlZC9tc3ltbS1sb29wLWtpYy0xMzJfMDAzOV8xNzczXzAwMDEucGRiaB5OiXRxIV1xIksAYShYmgAAAEM6XFVzZXJzXEZhblxPbmVEcml2ZVxBY2FkZW1pY1xBY2FkZW1pY19Xcml0aW5nc1wyMDE3UGhpQW5hbHlzaXNcY2hpbWVyYV9zZXNzaW9uc1x0b3AxMF9zY29yZV9maWx0ZXJlZF9DQVBfT3Blbk1vZGVsXG1zeW1tLWxvb3Ata2ljLTE5Nl8wMDM4XzUyNTJfMDAwMS5wZGJVA1BEQnEjTol0cSRdcSVLCGEoVXwvbWVkaWEvZmFuL0RhdGEvUm9zZXR0YS9Qcm9qZWN0XzNKNVJfbG9vcG1vZGVsaW5nMjAxNy9GTF9hZnRlcl9LSUM2L3RvcDVfc2NvcmVfZmlsdGVyZWQvbXN5bW0tbG9vcC1raWMtOTJfMDA1MV85NjQ3XzAwMDEucGRiaB5OiXRxJl1xJ0sEYShYmQAAAEM6XFVzZXJzXEZhblxPbmVEcml2ZVxBY2FkZW1pY1xBY2FkZW1pY19Xcml0aW5nc1wyMDE3UGhpQW5hbHlzaXNcY2hpbWVyYV9zZXNzaW9uc1x0b3AxMF9zY29yZV9maWx0ZXJlZF9DQVBfT3Blbk1vZGVsXG1zeW1tLWxvb3Ata2ljLTExMl8wMDA4XzY2NV8wMDAxLnBkYmgjTol0cShdcSlLBWEoVXwvbWVkaWEvZmFuL0RhdGEvUm9zZXR0YS9Qcm9qZWN0XzNKNVJfbG9vcG1vZGVsaW5nMjAxNy9GTF9hZnRlcl9LSUM2L3RvcDVfc2NvcmVfZmlsdGVyZWQvbXN5bW0tbG9vcC1raWMtNDVfMDA0MF82OTg0XzAwMDEucGRiaB5OiXRxKl1xK0sCYShVfC9tZWRpYS9mYW4vRGF0YS9Sb3NldHRhL1Byb2plY3RfM0o1Ul9sb29wbW9kZWxpbmcyMDE3L0ZMX2FmdGVyX0tJQzYvdG9wNV9zY29yZV9maWx0ZXJlZC9tc3ltbS1sb29wLWtpYy01Ml8wMDA4XzczNjBfMDAwMS5wZGJoHk6JdHEsXXEtSwNhKFiaAAAAQzpcVXNlcnNcRmFuXE9uZURyaXZlXEFjYWRlbWljXEFjYWRlbWljX1dyaXRpbmdzXDIwMTdQaGlBbmFseXNpc1xjaGltZXJhX3Nlc3Npb25zXHRvcDEwX3Njb3JlX2ZpbHRlcmVkX0NBUF9PcGVuTW9kZWxcbXN5bW0tbG9vcC1raWMtMTY4XzAwMDhfMzY2MF8wMDAxLnBkYmgjTol0cS5dcS9LB2EoWJkAAABDOlxVc2Vyc1xGYW5cT25lRHJpdmVcQWNhZGVtaWNcQWNhZGVtaWNfV3JpdGluZ3NcMjAxN1BoaUFuYWx5c2lzXGNoaW1lcmFfc2Vzc2lvbnNcdG9wMTBfc2NvcmVfZmlsdGVyZWRfQ0FQX09wZW5Nb2RlbFxtc3ltbS1sb29wLWtpYy02Ml8wMDMzXzc5NDZfMDAwMS5wZGJoI06JdHEwXXExSwlhKFiaAAAAQzpcVXNlcnNcRmFuXE9uZURyaXZlXEFjYWRlbWljXEFjYWRlbWljX1dyaXRpbmdzXDIwMTdQaGlBbmFseXNpc1xjaGltZXJhX3Nlc3Npb25zXHRvcDEwX3Njb3JlX2ZpbHRlcmVkX0NBUF9PcGVuTW9kZWxcbXN5bW0tbG9vcC1raWMtMTYyXzAwMzVfMzQwNF8wMDAxLnBkYmgjTol0cTJdcTNLBmF1h4dzVQ9sb3dlckNhc2VDaGFpbnNxNEsKiX2HVQlsaW5lV2lkdGhxNUsKRz/wAAAAAAAAfYdVD3Jlc2lkdWVMYWJlbFBvc3E2SwpLAH2HVQRuYW1lcTdLClglAAAAbXN5bW0tbG9vcC1raWMtMTMyXzAwMzlfMTc3M18wMDAxLnBkYn1xOChYJQAAAG1zeW1tLWxvb3Ata2ljLTE5Nl8wMDM4XzUyNTJfMDAwMS5wZGJdcTlLCGFYJAAAAG1zeW1tLWxvb3Ata2ljLTUyXzAwMDhfNzM2MF8wMDAxLnBkYl1xOksDYVglAAAAbXN5bW0tbG9vcC1raWMtMTQxXzAwNDhfMjI4M18wMDAxLnBkYl1xO0sBYVglAAAAbXN5bW0tbG9vcC1raWMtMTY4XzAwMDhfMzY2MF8wMDAxLnBkYl1xPEsHYVgkAAAAbXN5bW0tbG9vcC1raWMtNjJfMDAzM183OTQ2XzAwMDEucGRiXXE9SwlhWCQAAABtc3ltbS1sb29wLWtpYy05Ml8wMDUxXzk2NDdfMDAwMS5wZGJdcT5LBGFYJAAAAG1zeW1tLWxvb3Ata2ljLTQ1XzAwNDBfNjk4NF8wMDAxLnBkYl1xP0sCYVgkAAAAbXN5bW0tbG9vcC1raWMtMTEyXzAwMDhfNjY1XzAwMDEucGRiXXFASwVhWCUAAABtc3ltbS1sb29wLWtpYy0xNjJfMDAzNV8zNDA0XzAwMDEucGRiXXFBSwZhdYdVD2Fyb21hdGljRGlzcGxheXFCSwqJfYdVD3JpYmJvblN0aWZmbmVzc3FDSwpHP+mZmZmZmZp9h1UKcGRiSGVhZGVyc3FEXXFFKH1xRn1xR31xSH1xSX1xSn1xS31xTH1xTX1xTn1xT2VVA2lkc3FQSwpLCUsAhn1xUShLAEsAhl1xUksAYUsHSwCGXXFTSwdhSwNLAIZdcVRLA2FLCEsAhl1xVUsIYUsGSwCGXXFWSwZhSwJLAIZdcVdLAmFLBUsAhl1xWEsFYUsBSwCGXXFZSwFhSwRLAIZdcVpLBGF1h1UOc3VyZmFjZU9wYWNpdHlxW0sKR7/wAAAAAAAAfYdVEGFyb21hdGljTGluZVR5cGVxXEsKSwJ9h1UUcmliYm9uSGlkZXNNYWluY2hhaW5xXUsKiH2HVQdkaXNwbGF5cV5LCoh9h3Uu'))
	resInfo = cPickle.loads(base64.b64decode('gAJ9cQEoVQZpbnNlcnRxAk2QW1UBIH2HVQtmaWxsRGlzcGxheXEDTZBbiX2HVQRuYW1lcQRNkFtYAwAAAExFVX1xBShYAwAAAENZU11xBihLD0suS5JL+00TAU0XAU1LAU3TAU30AU1FAk1ZAk14Ak3cAk1FA01dA01hA02VA00dBE0+BE2PBE2jBE3CBE0mBU2PBU2nBU2rBU3fBU1nBk2IBk3ZBk3tBk0MB01wB03ZB03xB031B00pCE2xCE3SCE0jCU03CU1WCU26CU0jCk07Ck0/Ck1zCk37Ck0cC01tC02BC02gC00EDE1tDE2FDE2JDE29DE1FDU1mDU23DU3LDU3qDU1ODk23Dk3PDk3TDk0HD02PD02wD00BEE0VEE00EE2YEE0BEU0ZEU0dEU1REU3ZEU36EU1LEk1fEk1+Ek3iEk1LE01jE01nE02bE00jFE1EFE2VFE2pFE3IFE0sFU2VFU2tFU2xFU3lFU1tFk2OFk3fFk3zFk0SF012F03fF033F037F00vGE23GE3YGE0pGU09GU1cGU3AGU0pGk1BGk1FGk15Gk0BG00iG01zG02HG02mG00KHE1zHE2LHE2PHE3DHE1LHU1sHU29HU3RHU3wHU1UHk29Hk3VHk3ZHk0NH02VH022H00HIE0bIE06IE2eIE0HIU0fIU0jIU1XIU3fIU0AIk1RIk1lIk2EIk3oIk1RI01pI01tI02hI00pJE1KJE2bJE2vJE3OJE0yJU2bJU2zJU23JU3rJU1zJk2UJk3lJk35Jk0YJ018J03lJ039J00BKE01KE29KE3eKE0vKU1DKU1iKU3GKU0vKk1HKk1LKk1/Kk0HK00oK015K02NK02sK00QLE15LE2RLE2VLE3JLE1RLU1yLU3DLU3XLU32LU1aLk3DLk3bLk3fLk0TL02bL028L00NME0hME1AME2kME0NMU0lMU0pMU1dMU3lMU0GMk1XMk1rMk2KMk3uMk1XM01vM01zM02nM00vNE1QNE2hNE21NE3UNE04NU2hNU25NU29NU3xNU15Nk2aNk3rNk3/Nk0eN02CN03rN00DOE0HOE07OE3DOE3kOE01OU1JOU1oOU3MOU01Ok1NOk1ROk2FOk0NO00uO01/O02TO02yO00WPE1/PE2XPE2bPE3PPE1XPU14PU3JPU3dPU38PU1gPk3JPk3hPk3lPk0ZP02hP03CP00TQE0nQE1GQE2qQE0TQU0rQU0vQU1jQU3rQU0MQk1dQk1xQk2QQk30Qk1dQ011Q015Q02tQ001RE1WRE2nRE27RE3aRE0+RU2nRU2/RU3DRU33RU1/Rk2gRk3xRk0FR00kR02IR03xR00JSE0NSE1BSE3JSE3qSE07SU1PSU1uSU3SSU07Sk1TSk1XSk2LSk0TS000S02FS02ZS024S00cTE2FTE2dTE2hTE3VTE1dTU1+TU3PTU3jTU0CTk1mTk3PTk3nTk3rTk0fT02nT03IT00ZUE0tUE1MUE2wUE0ZUU0xUU01UU1pUU3xUU0SUk1jUk13Uk2WUk36Uk1jU017U01/U02zU007VE1cVE2tVE3BVE3gVE1EVU2tVU3FVU3JVU39VU2FVk2mVk33Vk0LV00qV02OV033V00PWE0TWE1HWE3PWE3wWE1BWU1VWU10WU3YWU1BWk1ZWk1dWk2RWk0ZW006W02LW2VYAwAAAEdMTl1xByhLDEsQSxpLOktNS1tLdUuVS55LokvzTTgBTX8BTYMBTZgBTaYBTcEBTcIBTS0CTTYCTVYCTVoCTWQCTYQCTZcCTaUCTb8CTd8CTegCTewCTT0DTYIDTckDTc0DTeIDTfADTQsETQwETXcETYAETaAETaQETa4ETc4ETeEETe8ETQkFTSkFTTIFTTYFTYcFTcwFTRMGTRcGTSwGTToGTVUGTVYGTcEGTcoGTeoGTe4GTfgGTRgHTSsHTTkHTVMHTXMHTXwHTYAHTdEHTRYITV0ITWEITXYITYQITZ8ITaAITQsJTRQJTTQJTTgJTUIJTWIJTXUJTYMJTZ0JTb0JTcYJTcoJTRsKTWAKTacKTasKTcAKTc4KTekKTeoKTVULTV4LTX4LTYILTYwLTawLTb8LTc0LTecLTQcMTRAMTRQMTWUMTaoMTfEMTfUMTQoNTRgNTTMNTTQNTZ8NTagNTcgNTcwNTdYNTfYNTQkOTRcOTTEOTVEOTVoOTV4OTa8OTfQOTTsPTT8PTVQPTWIPTX0PTX4PTekPTfIPTRIQTRYQTSAQTUAQTVMQTWEQTXsQTZsQTaQQTagQTfkQTT4RTYURTYkRTZ4RTawRTccRTcgRTTMSTTwSTVwSTWASTWoSTYoSTZ0STasSTcUSTeUSTe4STfISTUMTTYgTTc8TTdMTTegTTfYTTREUTRIUTX0UTYYUTaYUTaoUTbQUTdQUTecUTfUUTQ8VTS8VTTgVTTwVTY0VTdIVTRkWTR0WTTIWTUAWTVsWTVwWTccWTdAWTfAWTfQWTf4WTR4XTTEXTT8XTVkXTXkXTYIXTYYXTdcXTRwYTWMYTWcYTXwYTYoYTaUYTaYYTREZTRoZTToZTT4ZTUgZTWgZTXsZTYkZTaMZTcMZTcwZTdAZTSEaTWYaTa0aTbEaTcYaTdQaTe8aTfAaTVsbTWQbTYQbTYgbTZIbTbIbTcUbTdMbTe0bTQ0cTRYcTRocTWscTbAcTfccTfscTRAdTR4dTTkdTTodTaUdTa4dTc4dTdIdTdwdTfwdTQ8eTR0eTTceTVceTWAeTWQeTbUeTfoeTUEfTUUfTVofTWgfTYMfTYQfTe8fTfgfTRggTRwgTSYgTUYgTVkgTWcgTYEgTaEgTaogTa4gTf8gTUQhTYshTY8hTaQhTbIhTc0hTc4hTTkiTUIiTWIiTWYiTXAiTZAiTaMiTbEiTcsiTesiTfQiTfgiTUkjTY4jTdUjTdkjTe4jTfwjTRckTRgkTYMkTYwkTawkTbAkTbokTdokTe0kTfskTRUlTTUlTT4lTUIlTZMlTdglTR8mTSMmTTgmTUYmTWEmTWImTc0mTdYmTfYmTfomTQQnTSQnTTcnTUUnTV8nTX8nTYgnTYwnTd0nTSIoTWkoTW0oTYIoTZAoTasoTawoTRcpTSApTUApTUQpTU4pTW4pTYEpTY8pTakpTckpTdIpTdYpTScqTWwqTbMqTbcqTcwqTdoqTfUqTfYqTWErTWorTYorTY4rTZgrTbgrTcsrTdkrTfMrTRMsTRwsTSAsTXEsTbYsTf0sTQEtTRYtTSQtTT8tTUAtTastTbQtTdQtTdgtTeItTQIuTRUuTSMuTT0uTV0uTWYuTWouTbsuTQAvTUcvTUsvTWAvTW4vTYkvTYovTfUvTf4vTR4wTSIwTSwwTUwwTV8wTW0wTYcwTacwTbAwTbQwTQUxTUoxTZExTZUxTaoxTbgxTdMxTdQxTT8yTUgyTWgyTWwyTXYyTZYyTakyTbcyTdEyTfEyTfoyTf4yTU8zTZQzTdszTd8zTfQzTQI0TR00TR40TYk0TZI0TbI0TbY0TcA0TeA0TfM0TQE1TRs1TTs1TUQ1TUg1TZk1Td41TSU2TSk2TT42TUw2TWc2TWg2TdM2Tdw2Tfw2TQA3TQo3TSo3TT03TUs3TWU3TYU3TY43TZI3TeM3TSg4TW84TXM4TYg4TZY4TbE4TbI4TR05TSY5TUY5TUo5TVQ5TXQ5TYc5TZU5Ta85Tc85Tdg5Tdw5TS06TXI6Tbk6Tb06TdI6TeA6Tfs6Tfw6TWc7TXA7TZA7TZQ7TZ47Tb47TdE7Td87Tfk7TRk8TSI8TSY8TXc8Tbw8TQM9TQc9TRw9TSo9TUU9TUY9TbE9Tbo9Tdo9Td49Teg9TQg+TRs+TSk+TUM+TWM+TWw+TXA+TcE+TQY/TU0/TVE/TWY/TXQ/TY8/TZA/Tfs/TQRATSRATShATTJATVJATWVATXNATY1ATa1ATbZATbpATQtBTVBBTZdBTZtBTbBBTb5BTdlBTdpBTUVCTU5CTW5CTXJCTXxCTZxCTa9CTb1CTddCTfdCTQBDTQRDTVVDTZpDTeFDTeVDTfpDTQhETSNETSRETY9ETZhETbhETbxETcZETeZETflETQdFTSFFTUFFTUpFTU5FTZ9FTeRFTStGTS9GTURGTVJGTW1GTW5GTdlGTeJGTQJHTQZHTRBHTTBHTUNHTVFHTWtHTYtHTZRHTZhHTelHTS5ITXVITXlITY5ITZxITbdITbhITSNJTSxJTUxJTVBJTVpJTXpJTY1JTZtJTbVJTdVJTd5JTeJJTTNKTXhKTb9KTcNKTdhKTeZKTQFLTQJLTW1LTXZLTZZLTZpLTaRLTcRLTddLTeVLTf9LTR9MTShMTSxMTX1MTcJMTQlNTQ1NTSJNTTBNTUtNTUxNTbdNTcBNTeBNTeRNTe5NTQ5OTSFOTS9OTUlOTWlOTXJOTXZOTcdOTQxPTVNPTVdPTWxPTXpPTZVPTZZPTQFQTQpQTSpQTS5QTThQTVhQTWtQTXlQTZNQTbNQTbxQTcBQTRFRTVZRTZ1RTaFRTbZRTcRRTd9RTeBRTUtSTVRSTXRSTXhSTYJSTaJSTbVSTcNSTd1STf1STQZTTQpTTVtTTaBTTedTTetTTQBUTQ5UTSlUTSpUTZVUTZ5UTb5UTcJUTcxUTexUTf9UTQ1VTSdVTUdVTVBVTVRVTaVVTepVTTFWTTVWTUpWTVhWTXNWTXRWTd9WTehWTQhXTQxXTRZXTTZXTUlXTVdXTXFXTZFXTZpXTZ5XTe9XTTRYTXtYTX9YTZRYTaJYTb1YTb5YTSlZTTJZTVJZTVZZTWBZTYBZTZNZTaFZTbtZTdtZTeRZTehZTTlaTX5aTcVaTclaTd5aTexaTQdbTQhbTXNbTXxbZVgDAAAASUxFXXEIKEsGSz5LYEtiS5hLpkvJS8tL2UvrS/FL9k0UAU0gAU1CAU1PAU1QAU1wAU1+AU2TAU3FAU3KAU3OAU3oAU38AU0OAk0PAk0WAk0aAk0hAk0rAk0yAk05Ak07Ak1QAk2IAk2qAk2sAk3iAk3wAk0TA00VA00jA001A007A01AA01eA01qA02MA02ZA02aA026A03IA03dA00PBE0UBE0YBE0yBE1GBE1YBE1ZBE1gBE1kBE1rBE11BE18BE2DBE2FBE2aBE3SBE30BE32BE0sBU06BU1dBU1fBU1tBU1/BU2FBU2KBU2oBU20BU3WBU3jBU3kBU0EBk0SBk0nBk1ZBk1eBk1iBk18Bk2QBk2iBk2jBk2qBk2uBk21Bk2/Bk3GBk3NBk3PBk3kBk0cB00+B01AB012B02EB02nB02pB023B03JB03PB03UB03yB03+B00gCE0tCE0uCE1OCE1cCE1xCE2jCE2oCE2sCE3GCE3aCE3sCE3tCE30CE34CE3/CE0JCU0QCU0XCU0ZCU0uCU1mCU2ICU2KCU3ACU3OCU3xCU3zCU0BCk0TCk0ZCk0eCk08Ck1ICk1qCk13Ck14Ck2YCk2mCk27Ck3tCk3yCk32Ck0QC00kC002C003C00+C01CC01JC01TC01aC01hC01jC014C02wC03SC03UC00KDE0YDE07DE09DE1LDE1dDE1jDE1oDE2GDE2SDE20DE3BDE3CDE3iDE3wDE0FDU03DU08DU1ADU1aDU1uDU2ADU2BDU2IDU2MDU2TDU2dDU2kDU2rDU2tDU3CDU36DU0cDk0eDk1UDk1iDk2FDk2HDk2VDk2nDk2tDk2yDk3QDk3cDk3+Dk0LD00MD00sD006D01PD02BD02GD02KD02kD024D03KD03LD03SD03WD03dD03nD03uD031D033D00MEE1EEE1mEE1oEE2eEE2sEE3PEE3REE3fEE3xEE33EE38EE0aEU0mEU1IEU1VEU1WEU12EU2EEU2ZEU3LEU3QEU3UEU3uEU0CEk0UEk0VEk0cEk0gEk0nEk0xEk04Ek0/Ek1BEk1WEk2OEk2wEk2yEk3oEk32Ek0ZE00bE00pE007E01BE01GE01kE01wE02SE02fE02gE03AE03OE03jE00VFE0aFE0eFE04FE1MFE1eFE1fFE1mFE1qFE1xFE17FE2CFE2JFE2LFE2gFE3YFE36FE38FE0yFU1AFU1jFU1lFU1zFU2FFU2LFU2QFU2uFU26FU3cFU3pFU3qFU0KFk0YFk0tFk1fFk1kFk1oFk2CFk2WFk2oFk2pFk2wFk20Fk27Fk3FFk3MFk3TFk3VFk3qFk0iF01EF01GF018F02KF02tF02vF029F03PF03VF03aF034F00EGE0mGE0zGE00GE1UGE1iGE13GE2pGE2uGE2yGE3MGE3gGE3yGE3zGE36GE3+GE0FGU0PGU0WGU0dGU0fGU00GU1sGU2OGU2QGU3GGU3UGU33GU35GU0HGk0ZGk0fGk0kGk1CGk1OGk1wGk19Gk1+Gk2eGk2sGk3BGk3zGk34Gk38Gk0WG00qG008G009G01EG01IG01PG01ZG01gG01nG01pG01+G022G03YG03aG00QHE0eHE1BHE1DHE1RHE1jHE1pHE1uHE2MHE2YHE26HE3HHE3IHE3oHE32HE0LHU09HU1CHU1GHU1gHU10HU2GHU2HHU2OHU2SHU2ZHU2jHU2qHU2xHU2zHU3IHU0AHk0iHk0kHk1aHk1oHk2LHk2NHk2bHk2tHk2zHk24Hk3WHk3iHk0EH00RH00SH00yH01AH01VH02HH02MH02QH02qH02+H03QH03RH03YH03cH03jH03tH030H037H039H00SIE1KIE1sIE1uIE2kIE2yIE3VIE3XIE3lIE33IE39IE0CIU0gIU0sIU1OIU1bIU1cIU18IU2KIU2fIU3RIU3WIU3aIU30IU0IIk0aIk0bIk0iIk0mIk0tIk03Ik0+Ik1FIk1HIk1cIk2UIk22Ik24Ik3uIk38Ik0fI00hI00vI01BI01HI01MI01qI012I02YI02lI02mI03GI03UI03pI00bJE0gJE0kJE0+JE1SJE1kJE1lJE1sJE1wJE13JE2BJE2IJE2PJE2RJE2mJE3eJE0AJU0CJU04JU1GJU1pJU1rJU15JU2LJU2RJU2WJU20JU3AJU3iJU3vJU3wJU0QJk0eJk0zJk1lJk1qJk1uJk2IJk2cJk2uJk2vJk22Jk26Jk3BJk3LJk3SJk3ZJk3bJk3wJk0oJ01KJ01MJ02CJ02QJ02zJ021J03DJ03VJ03bJ03gJ03+J00KKE0sKE05KE06KE1aKE1oKE19KE2vKE20KE24KE3SKE3mKE34KE35KE0AKU0EKU0LKU0VKU0cKU0jKU0lKU06KU1yKU2UKU2WKU3MKU3aKU39KU3/KU0NKk0fKk0lKk0qKk1IKk1UKk12Kk2DKk2EKk2kKk2yKk3HKk35Kk3+Kk0CK00cK00wK01CK01DK01KK01OK01VK01fK01mK01tK01vK02EK028K03eK03gK00WLE0kLE1HLE1JLE1XLE1pLE1vLE10LE2SLE2eLE3ALE3NLE3OLE3uLE38LE0RLU1DLU1ILU1MLU1mLU16LU2MLU2NLU2ULU2YLU2fLU2pLU2wLU23LU25LU3OLU0GLk0oLk0qLk1gLk1uLk2RLk2TLk2hLk2zLk25Lk2+Lk3cLk3oLk0KL00XL00YL004L01GL01bL02NL02SL02WL02wL03EL03WL03XL03eL03iL03pL03zL036L00BME0DME0YME1QME1yME10ME2qME24ME3bME3dME3rME39ME0DMU0IMU0mMU0yMU1UMU1hMU1iMU2CMU2QMU2lMU3XMU3cMU3gMU36MU0OMk0gMk0hMk0oMk0sMk0zMk09Mk1EMk1LMk1NMk1iMk2aMk28Mk2+Mk30Mk0CM00lM00nM001M01HM01NM01SM01wM018M02eM02rM02sM03MM03aM03vM00hNE0mNE0qNE1ENE1YNE1qNE1rNE1yNE12NE19NE2HNE2ONE2VNE2XNE2sNE3kNE0GNU0INU0+NU1MNU1vNU1xNU1/NU2RNU2XNU2cNU26NU3GNU3oNU31NU32NU0WNk0kNk05Nk1rNk1wNk10Nk2ONk2iNk20Nk21Nk28Nk3ANk3HNk3RNk3YNk3fNk3hNk32Nk0uN01QN01SN02IN02WN025N027N03JN03bN03hN03mN00EOE0QOE0yOE0/OE1AOE1gOE1uOE2DOE21OE26OE2+OE3YOE3sOE3+OE3/OE0GOU0KOU0ROU0bOU0iOU0pOU0rOU1AOU14OU2aOU2cOU3SOU3gOU0DOk0FOk0TOk0lOk0rOk0wOk1OOk1aOk18Ok2JOk2KOk2qOk24Ok3NOk3/Ok0EO00IO00iO002O01IO01JO01QO01UO01bO01lO01sO01zO011O02KO03CO03kO03mO00cPE0qPE1NPE1PPE1dPE1vPE11PE16PE2YPE2kPE3GPE3TPE3UPE30PE0CPU0XPU1JPU1OPU1SPU1sPU2APU2SPU2TPU2aPU2ePU2lPU2vPU22PU29PU2/PU3UPU0MPk0uPk0wPk1mPk10Pk2XPk2ZPk2nPk25Pk2/Pk3EPk3iPk3uPk0QP00dP00eP00+P01MP01hP02TP02YP02cP022P03KP03cP03dP03kP03oP03vP035P00AQE0HQE0JQE0eQE1WQE14QE16QE2wQE2+QE3hQE3jQE3xQE0DQU0JQU0OQU0sQU04QU1aQU1nQU1oQU2IQU2WQU2rQU3dQU3iQU3mQU0AQk0UQk0mQk0nQk0uQk0yQk05Qk1DQk1KQk1RQk1TQk1oQk2gQk3CQk3EQk36Qk0IQ00rQ00tQ007Q01NQ01TQ01YQ012Q02CQ2UoTaRDTbFDTbJDTdJDTeBDTfVDTSdETSxETTBETUpETV5ETXBETXFETXhETXxETYNETY1ETZRETZtETZ1ETbJETepETQxFTQ5FTURFTVJFTXVFTXdFTYVFTZdFTZ1FTaJFTcBFTcxFTe5FTftFTfxFTRxGTSpGTT9GTXFGTXZGTXpGTZRGTahGTbpGTbtGTcJGTcZGTc1GTddGTd5GTeVGTedGTfxGTTRHTVZHTVhHTY5HTZxHTb9HTcFHTc9HTeFHTedHTexHTQpITRZITThITUVITUZITWZITXRITYlITbtITcBITcRITd5ITfJITQRJTQVJTQxJTRBJTRdJTSFJTShJTS9JTTFJTUZJTX5JTaBJTaJJTdhJTeZJTQlKTQtKTRlKTStKTTFKTTZKTVRKTWBKTYJKTY9KTZBKTbBKTb5KTdNKTQVLTQpLTQ5LTShLTTxLTU5LTU9LTVZLTVpLTWFLTWtLTXJLTXlLTXtLTZBLTchLTepLTexLTSJMTTBMTVNMTVVMTWNMTXVMTXtMTYBMTZ5MTapMTcxMTdlMTdpMTfpMTQhNTR1NTU9NTVRNTVhNTXJNTYZNTZhNTZlNTaBNTaRNTatNTbVNTbxNTcNNTcVNTdpNTRJOTTROTTZOTWxOTXpOTZ1OTZ9OTa1OTb9OTcVOTcpOTehOTfROTRZPTSNPTSRPTURPTVJPTWdPTZlPTZ5PTaJPTbxPTdBPTeJPTeNPTepPTe5PTfVPTf9PTQZQTQ1QTQ9QTSRQTVxQTX5QTYBQTbZQTcRQTedQTelQTfdQTQlRTQ9RTRRRTTJRTT5RTWBRTW1RTW5RTY5RTZxRTbFRTeNRTehRTexRTQZSTRpSTSxSTS1STTRSTThSTT9STUlSTVBSTVdSTVlSTW5STaZSTchSTcpSTQBTTQ5TTTFTTTNTTUFTTVNTTVlTTV5TTXxTTYhTTapTTbdTTbhTTdhTTeZTTftTTS1UTTJUTTZUTVBUTWRUTXZUTXdUTX5UTYJUTYlUTZNUTZpUTaFUTaNUTbhUTfBUTRJVTRRVTUpVTVhVTXtVTX1VTYtVTZ1VTaNVTahVTcZVTdJVTfRVTQFWTQJWTSJWTTBWTUVWTXdWTXxWTYBWTZpWTa5WTcBWTcFWTchWTcxWTdNWTd1WTeRWTetWTe1WTQJXTTpXTVxXTV5XTZRXTaJXTcVXTcdXTdVXTedXTe1XTfJXTRBYTRxYTT5YTUtYTUxYTWxYTXpYTY9YTcFYTcZYTcpYTeRYTfhYTQpZTQtZTRJZTRZZTR1ZTSdZTS5ZTTVZTTdZTUxZTYRZTaZZTahZTd5ZTexZTQ9aTRFaTR9aTTFaTTdaTTxaTVpaTWZaTYhaTZVaTZZaTbZaTcRaTdlaTQtbTRBbTRRbTS5bTUJbTVRbTVVbTVxbTWBbTWdbTXFbTXhbTX9bTYFbZVgDAAAAU0VSXXEJKEsFSw1LFEscSyNLSktSS1ZLjkugS6dLq0vES+dL6Ev/TQwBTQ0BTRIBTRsBTSMBTSQBTSUBTXIBTXQBTYcBTYoBTY8BTZEBTZkBTZ8BTaUBTa0BTbEBTeEBTe8BTfIBTS8CTUECTU8CTVcCTV4CTWYCTW0CTZQCTZwCTaACTdgCTeoCTfECTfUCTQ4DTTEDTTIDTUkDTVYDTVcDTVwDTWUDTW0DTW4DTW8DTbwDTb4DTdEDTdQDTdkDTdsDTeMDTekDTe8DTfcDTfsDTSsETTkETTwETXkETYsETZkETaEETagETbAETbcETd4ETeYETeoETSIFTTQFTTsFTT8FTVgFTXsFTXwFTZMFTaAFTaEFTaYFTa8FTbcFTbgFTbkFTQYGTQgGTRsGTR4GTSMGTSUGTS0GTTMGTTkGTUEGTUUGTXUGTYMGTYYGTcMGTdUGTeMGTesGTfIGTfoGTQEHTSgHTTAHTTQHTWwHTX4HTYUHTYkHTaIHTcUHTcYHTd0HTeoHTesHTfAHTfkHTQEITQIITQMITVAITVIITWUITWgITW0ITW8ITXcITX0ITYMITYsITY8ITb8ITc0ITdAITQ0JTR8JTS0JTTUJTTwJTUQJTUsJTXIJTXoJTX4JTbYJTcgJTc8JTdMJTewJTQ8KTRAKTScKTTQKTTUKTToKTUMKTUsKTUwKTU0KTZoKTZwKTa8KTbIKTbcKTbkKTcEKTccKTc0KTdUKTdkKTQkLTRcLTRoLTVcLTWkLTXcLTX8LTYYLTY4LTZULTbwLTcQLTcgLTQAMTRIMTRkMTR0MTTYMTVkMTVoMTXEMTX4MTX8MTYQMTY0MTZUMTZYMTZcMTeQMTeYMTfkMTfwMTQENTQMNTQsNTRENTRcNTR8NTSMNTVMNTWENTWQNTaENTbMNTcENTckNTdANTdgNTd8NTQYOTQ4OTRIOTUoOTVwOTWMOTWcOTYAOTaMOTaQOTbsOTcgOTckOTc4OTdcOTd8OTeAOTeEOTS4PTTAPTUMPTUYPTUsPTU0PTVUPTVsPTWEPTWkPTW0PTZ0PTasPTa4PTesPTf0PTQsQTRMQTRoQTSIQTSkQTVAQTVgQTVwQTZQQTaYQTa0QTbEQTcoQTe0QTe4QTQURTRIRTRMRTRgRTSERTSkRTSoRTSsRTXgRTXoRTY0RTZARTZURTZcRTZ8RTaURTasRTbMRTbcRTecRTfURTfgRTTUSTUcSTVUSTV0STWQSTWwSTXMSTZoSTaISTaYSTd4STfASTfcSTfsSTRQTTTcTTTgTTU8TTVwTTV0TTWITTWsTTXMTTXQTTXUTTcITTcQTTdcTTdoTTd8TTeETTekTTe8TTfUTTf0TTQEUTTEUTT8UTUIUTX8UTZEUTZ8UTacUTa4UTbYUTb0UTeQUTewUTfAUTSgVTToVTUEVTUUVTV4VTYEVTYIVTZkVTaYVTacVTawVTbUVTb0VTb4VTb8VTQwWTQ4WTSEWTSQWTSkWTSsWTTMWTTkWTT8WTUcWTUsWTXsWTYkWTYwWTckWTdsWTekWTfEWTfgWTQAXTQcXTS4XTTYXTToXTXIXTYQXTYsXTY8XTagXTcsXTcwXTeMXTfAXTfEXTfYXTf8XTQcYTQgYTQkYTVYYTVgYTWsYTW4YTXMYTXUYTX0YTYMYTYkYTZEYTZUYTcUYTdMYTdYYTRMZTSUZTTMZTTsZTUIZTUoZTVEZTXgZTYAZTYQZTbwZTc4ZTdUZTdkZTfIZTRUaTRYaTS0aTToaTTsaTUAaTUkaTVEaTVIaTVMaTaAaTaIaTbUaTbgaTb0aTb8aTccaTc0aTdMaTdsaTd8aTQ8bTR0bTSAbTV0bTW8bTX0bTYUbTYwbTZQbTZsbTcIbTcobTc4bTQYcTRgcTR8cTSMcTTwcTV8cTWAcTXccTYQcTYUcTYocTZMcTZscTZwcTZ0cTeocTewcTf8cTQIdTQcdTQkdTREdTRcdTR0dTSUdTSkdTVkdTWcdTWodTacdTbkdTccdTc8dTdYdTd4dTeUdTQweTRQeTRgeTVAeTWIeTWkeTW0eTYYeTakeTaoeTcEeTc4eTc8eTdQeTd0eTeUeTeYeTeceTTQfTTYfTUkfTUwfTVEfTVMfTVsfTWEfTWcfTW8fTXMfTaMfTbEfTbQfTfEfTQMgTREgTRkgTSAgTSggTS8gTVYgTV4gTWIgTZogTawgTbMgTbcgTdAgTfMgTfQgTQshTRghTRkhTR4hTSchTS8hTTAhTTEhTX4hTYAhTZMhTZYhTZshTZ0hTaUhTashTbEhTbkhTb0hTe0hTfshTf4hTTsiTU0iTVsiTWMiTWoiTXIiTXkiTaAiTagiTawiTeQiTfYiTf0iTQEjTRojTT0jTT4jTVUjTWIjTWMjTWgjTXEjTXkjTXojTXsjTcgjTcojTd0jTeAjTeUjTecjTe8jTfUjTfsjTQMkTQckTTckTUUkTUgkTYUkTZckTaUkTa0kTbQkTbwkTcMkTeokTfIkTfYkTS4lTUAlTUclTUslTWQlTYclTYglTZ8lTawlTa0lTbIlTbslTcMlTcQlTcUlTRImTRQmTScmTSomTS8mTTEmTTkmTT8mTUUmTU0mTVEmTYEmTY8mTZImTc8mTeEmTe8mTfcmTf4mTQYnTQ0nTTQnTTwnTUAnTXgnTYonTZEnTZUnTa4nTdEnTdInTeknTfYnTfcnTfwnTQUoTQ0oTQ4oTQ8oTVwoTV4oTXEoTXQoTXkoTXsoTYMoTYkoTY8oTZcoTZsoTcsoTdkoTdwoTRkpTSspTTkpTUEpTUgpTVApTVcpTX4pTYYpTYopTcIpTdQpTdspTd8pTfgpTRsqTRwqTTMqTUAqTUEqTUYqTU8qTVcqTVgqTVkqTaYqTagqTbsqTb4qTcMqTcUqTc0qTdMqTdkqTeEqTeUqTRUrTSMrTSYrTWMrTXUrTYMrTYsrTZIrTZorTaErTcgrTdArTdQrTQwsTR4sTSUsTSksTUIsTWUsTWYsTX0sTYosTYssTZAsTZksTaEsTaIsTaMsTfAsTfIsTQUtTQgtTQ0tTQ8tTRctTR0tTSMtTSstTS8tTV8tTW0tTXAtTa0tTb8tTc0tTdUtTdwtTeQtTestTRIuTRouTR4uTVYuTWguTW8uTXMuTYwuTa8uTbAuTccuTdQuTdUuTdouTeMuTesuTewuTe0uTTovTTwvTU8vTVIvTVcvTVkvTWEvTWcvTW0vTXUvTXkvTakvTbcvTbovTfcvTQkwTRcwTR8wTSYwTS4wTTUwTVwwTWQwTWgwTaAwTbIwTbkwTb0wTdYwTfkwTfowTRExTR4xTR8xTSQxTS0xTTUxTTYxTTcxTYQxTYYxTZkxTZwxTaExTaMxTasxTbExTbcxTb8xTcMxTfMxTQEyTQQyTUEyTVMyTWEyTWkyTXAyTXgyTX8yTaYyTa4yTbIyTeoyTfwyTQMzTQczTSAzTUMzTUQzTVszTWgzTWkzTW4zTXczTX8zTYAzTYEzTc4zTdAzTeMzTeYzTeszTe0zTfUzTfszTQE0TQk0TQ00TT00TUs0TU40TYs0TZ00Tas0TbM0Tbo0TcI0Tck0TfA0Tfg0Tfw0TTQ1TUY1TU01TVE1TWo1TY01TY41TaU1TbI1TbM1Tbg1TcE1Tck1Tco1Tcs1TRg2TRo2TS02TTA2TTU2TTc2TT82TUU2TUs2TVM2TVc2TYc2TZU2TZg2TdU2Tec2TfU2Tf02TQQ3TQw3TRM3TTo3TUI3TUY3TX43TZA3TZc3TZs3TbQ3Tdc3Tdg3Te83Tfw3Tf03TQI4TQs4TRM4TRQ4TRU4TWI4TWQ4TXc4TXo4TX84TYE4TYk4TY84TZU4TZ04TaE4TdE4Td84TeI4TR85TTE5TT85TUc5TU45TVY5TV05TYQ5TYw5TZA5Tcg5Tdo5TeE5TeU5Tf45TSE6TSI6TTk6TUY6TUc6TUw6TVU6TV06TV46TV86Taw6Ta46ZShNwTpNxDpNyTpNyzpN0zpN2TpN3zpN5zpN6zpNGztNKTtNLDtNaTtNeztNiTtNkTtNmDtNoDtNpztNzjtN1jtN2jtNEjxNJDxNKzxNLzxNSDxNazxNbDxNgzxNkDxNkTxNljxNnzxNpzxNqDxNqTxN9jxN+DxNCz1NDj1NEz1NFT1NHT1NIz1NKT1NMT1NNT1NZT1Ncz1Ndj1Nsz1NxT1N0z1N2z1N4j1N6j1N8T1NGD5NID5NJD5NXD5Nbj5NdT5NeT5Nkj5NtT5Ntj5NzT5N2j5N2z5N4D5N6T5N8T5N8j5N8z5NQD9NQj9NVT9NWD9NXT9NXz9NZz9NbT9Ncz9Nez9Nfz9Nrz9NvT9NwD9N/T9ND0BNHUBNJUBNLEBNNEBNO0BNYkBNakBNbkBNpkBNuEBNv0BNw0BN3EBN/0BNAEFNF0FNJEFNJUFNKkFNM0FNO0FNPEFNPUFNikFNjEFNn0FNokFNp0FNqUFNsUFNt0FNvUFNxUFNyUFN+UFNB0JNCkJNR0JNWUJNZ0JNb0JNdkJNfkJNhUJNrEJNtEJNuEJN8EJNAkNNCUNNDUNNJkNNSUNNSkNNYUNNbkNNb0NNdENNfUNNhUNNhkNNh0NN1ENN1kNN6UNN7ENN8UNN80NN+0NNAURNB0RND0RNE0RNQ0RNUURNVERNkURNo0RNsURNuURNwERNyERNz0RN9kRN/kRNAkVNOkVNTEVNU0VNV0VNcEVNk0VNlEVNq0VNuEVNuUVNvkVNx0VNz0VN0EVN0UVNHkZNIEZNM0ZNNkZNO0ZNPUZNRUZNS0ZNUUZNWUZNXUZNjUZNm0ZNnkZN20ZN7UZN+0ZNA0dNCkdNEkdNGUdNQEdNSEdNTEdNhEdNlkdNnUdNoUdNukdN3UdN3kdN9UdNAkhNA0hNCEhNEUhNGUhNGkhNG0hNaEhNakhNfUhNgEhNhUhNh0hNj0hNlUhNm0hNo0hNp0hN10hN5UhN6EhNJUlNN0lNRUlNTUlNVElNXElNY0lNiklNkklNlklNzklN4ElN50lN60lNBEpNJ0pNKEpNP0pNTEpNTUpNUkpNW0pNY0pNZEpNZUpNskpNtEpNx0pNykpNz0pN0UpN2UpN30pN5UpN7UpN8UpNIUtNL0tNMktNb0tNgUtNj0tNl0tNnktNpktNrUtN1EtN3EtN4EtNGExNKkxNMUxNNUxNTkxNcUxNckxNiUxNlkxNl0xNnExNpUxNrUxNrkxNr0xN/ExN/kxNEU1NFE1NGU1NG01NI01NKU1NL01NN01NO01Na01NeU1NfE1NuU1Ny01N2U1N4U1N6E1N8E1N901NHk5NJk5NKk5NYk5NdE5Ne05Nf05NmE5Nu05NvE5N005N4E5N4U5N5k5N705N905N+E5N+U5NRk9NSE9NW09NXk9NY09NZU9NbU9Nc09NeU9NgU9NhU9NtU9Nw09Nxk9NA1BNFVBNI1BNK1BNMlBNOlBNQVBNaFBNcFBNdFBNrFBNvlBNxVBNyVBN4lBNBVFNBlFNHVFNKlFNK1FNMFFNOVFNQVFNQlFNQ1FNkFFNklFNpVFNqFFNrVFNr1FNt1FNvVFNw1FNy1FNz1FN/1FNDVJNEFJNTVJNX1JNbVJNdVJNfFJNhFJNi1JNslJNulJNvlJN9lJNCFNND1NNE1NNLFNNT1NNUFNNZ1NNdFNNdVNNelNNg1NNi1NNjFNNjVNN2lNN3FNN71NN8lNN91NN+VNNAVRNB1RNDVRNFVRNGVRNSVRNV1RNWlRNl1RNqVRNt1RNv1RNxlRNzlRN1VRN/FRNBFVNCFVNQFVNUlVNWVVNXVVNdlVNmVVNmlVNsVVNvlVNv1VNxFVNzVVN1VVN1lVN11VNJFZNJlZNOVZNPFZNQVZNQ1ZNS1ZNUVZNV1ZNX1ZNY1ZNk1ZNoVZNpFZN4VZN81ZNAVdNCVdNEFdNGFdNH1dNRldNTldNUldNildNnFdNo1dNp1dNwFdN41dN5FdN+1dNCFhNCVhNDlhNF1hNH1hNIFhNIVhNblhNcFhNg1hNhlhNi1hNjVhNlVhNm1hNoVhNqVhNrVhN3VhN61hN7lhNK1lNPVlNS1lNU1lNWllNYllNaVlNkFlNmFlNnFlN1FlN5llN7VlN8VlNClpNLVpNLlpNRVpNUlpNU1pNWFpNYVpNaVpNalpNa1pNuFpNulpNzVpN0FpN1VpN11pN31pN5VpN61pN81pN91pNJ1tNNVtNOFtNdVtNh1tlWAMAAABWQUxdcQooSwpLREtPS2pLbkt0S5lLrEuwS7VLt0u8S8JL7U0KAU0cAU0fAU0wAU0/AU1JAU1aAU1mAU1sAU1zAU13AU2NAU2XAU2eAU2gAU2hAU2rAU2vAU3IAU3YAU3bAU3kAU3lAU0MAk0VAk0oAk1UAk2OAk2ZAk20Ak24Ak2+Ak3jAk32Ak36Ak3/Ak0BA00GA00MA003A01UA01mA01pA016A02JA02TA02kA02wA022A029A03BA03XA03hA03oA03qA03rA031A035A00SBE0iBE0lBE0uBE0vBE1WBE1fBE1yBE2eBE3YBE3jBE3+BE0CBU0IBU0tBU1ABU1EBU1JBU1LBU1QBU1WBU2BBU2eBU2wBU2zBU3EBU3TBU3dBU3uBU36BU0ABk0HBk0LBk0hBk0rBk0yBk00Bk01Bk0/Bk1DBk1cBk1sBk1vBk14Bk15Bk2gBk2pBk28Bk3oBk0iB00tB01IB01MB01SB013B02KB02OB02TB02VB02aB02gB03LB03oB036B039B00OCE0dCE0nCE04CE1ECE1KCE1RCE1VCE1rCE11CE18CE1+CE1/CE2JCE2NCE2mCE22CE25CE3CCE3DCE3qCE3zCE0GCU0yCU1sCU13CU2SCU2WCU2cCU3BCU3UCU3YCU3dCU3fCU3kCU3qCU0VCk0yCk1ECk1HCk1YCk1nCk1xCk2CCk2OCk2UCk2bCk2fCk21Ck2/Ck3GCk3ICk3JCk3TCk3XCk3wCk0AC00DC00MC00NC000C009C01QC018C022C03BC03cC03gC03mC00LDE0eDE0iDE0nDE0pDE0uDE00DE1fDE18DE2ODE2RDE2iDE2xDE27DE3MDE3YDE3eDE3lDE3pDE3/DE0JDU0QDU0SDU0TDU0dDU0hDU06DU1KDU1NDU1WDU1XDU1+DU2HDU2aDU3GDU0ADk0LDk0mDk0qDk0wDk1VDk1oDk1sDk1xDk1zDk14Dk1+Dk2pDk3GDk3YDk3bDk3sDk37Dk0FD00WD00iD00oD00vD00zD01JD01TD01aD01cD01dD01nD01rD02ED02UD02XD02gD02hD03ID03RD03kD00QEE1KEE1VEE1wEE10EE16EE2fEE2yEE22EE27EE29EE3CEE3IEE3zEE0QEU0iEU0lEU02EU1FEU1PEU1gEU1sEU1yEU15EU19EU2TEU2dEU2kEU2mEU2nEU2xEU21EU3OEU3eEU3hEU3qEU3rEU0SEk0bEk0uEk1aEk2UEk2fEk26Ek2+Ek3EEk3pEk38Ek0AE00FE00HE00ME00SE009E01aE01sE01vE02AE02PE02ZE02qE022E028E03DE03HE03dE03nE03uE03wE03xE037E03/E00YFE0oFE0rFE00FE01FE1cFE1lFE14FE2kFE3eFE3pFE0EFU0IFU0OFU0zFU1GFU1KFU1PFU1RFU1WFU1cFU2HFU2kFU22FU25FU3KFU3ZFU3jFU30FU0AFk0GFk0NFk0RFk0nFk0xFk04Fk06Fk07Fk1FFk1JFk1iFk1yFk11Fk1+Fk1/Fk2mFk2vFk3CFk3uFk0oF00zF01OF01SF01YF019F02QF02UF02ZF02bF02gF02mF03RF03uF00AGE0DGE0UGE0jGE0tGE0+GE1KGE1QGE1XGE1bGE1xGE17GE2CGE2EGE2FGE2PGE2TGE2sGE28GE2/GE3IGE3JGE3wGE35GE0MGU04GU1yGU19GU2YGU2cGU2iGU3HGU3aGU3eGU3jGU3lGU3qGU3wGU0bGk04Gk1KGk1NGk1eGk1tGk13Gk2IGk2UGk2aGk2hGk2lGk27Gk3FGk3MGk3OGk3PGk3ZGk3dGk32Gk0GG00JG00SG00TG006G01DG01WG02CG028G03HG03iG03mG03sG00RHE0kHE0oHE0tHE0vHE00HE06HE1lHE2CHE2UHE2XHE2oHE23HE3BHE3SHE3eHE3kHE3rHE3vHE0FHU0PHU0WHU0YHU0ZHU0jHU0nHU1AHU1QHU1THU1cHU1dHU2EHU2NHU2gHU3MHU0GHk0RHk0sHk0wHk02Hk1bHk1uHk1yHk13Hk15Hk1+Hk2EHk2vHk3MHk3eHk3hHk3yHk0BH00LH00cH00oH00uH001H005H01PH01ZH01gH01iH01jH01tH01xH02KH02aH02dH02mH02nH03OH03XH03qH00WIE1QIE1bIE12IE16IE2AIE2lIE24IE28IE3BIE3DIE3IIE3OIE35IE0WIU0oIU0rIU08IU1LIU1VIU1mIU1yIU14IU1/IU2DIU2ZIU2jIU2qIU2sIU2tIU23IU27IU3UIU3kIU3nIU3wIU3xIU0YIk0hIk00Ik1gIk2aIk2lIk3AIk3EIk3KIk3vIk0CI00GI00LI00NI00SI00YI01DI01gI01yI011I02GI02VI02fI02wI028I03CI03JI03NI03jI03tI030I032I033I00BJE0FJE0eJE0uJE0xJE06JE07JE1iJE1rJE1+JE2qJE3kJE3vJE0KJU0OJU0UJU05JU1MJU1QJU1VJU1XJU1cJU1iJU2NJU2qJU28JU2/JU3QJU3fJU3pJU36JU0GJk0MJk0TJk0XJk0tJk03Jk0+Jk1AJk1BJk1LJk1PJk1oJk14Jk17Jk2EJk2FJk2sJk21Jk3IJk30Jk0uJ005J01UJ01YJ01eJ02DJ02WJ02aJ02fJ02hJ02mJ02sJ03XJ030J00GKE0JKE0aKE0pKE0zKE1EKE1QKE1WKE1dKE1hKE13KE2BKE2IKE2KKE2LKE2VKE2ZKE2yKE3CKE3FKE3OKE3PKE32KE3/KE0SKU0+KU14KU2DKU2eKU2iKU2oKU3NKU3gKU3kKU3pKU3rKU3wKU32KU0hKk0+Kk1QKk1TKk1kKk1zKk19Kk2OKk2aKk2gKk2nKk2rKk3BKk3LKk3SKk3UKk3VKk3fKk3jKk38Kk0MK00PK00YK00ZK01AK01JK01cK02IK03CK03NK03oK03sK03yK00XLE0qLE0uLE0zLE01LE06LE1ALE1rLE2ILE2aLE2dLE2uLE29LE3HLE3YLE3kLE3qLE3xLE31LE0LLU0VLU0cLU0eLU0fLU0pLU0tLU1GLU1WLU1ZLU1iLU1jLU2KLU2TLU2mLU3SLU0MLk0XLk0yLk02Lk08Lk1hLk10Lk14Lk19Lk1/Lk2ELk2KLk21Lk3SLk3kLk3nLk34Lk0HL00RL00iL00uL000L007L00/L01VL01fL01mL01oL01pL01zL013L02QL02gL02jL02sL02tL03UL03dL03wL00cME1WME1hME18ME2AME2GME2rME2+ME3CME3HME3JME3OME3UME3/ME0cMU0uMU0xMU1CMU1RMU1bMU1sMU14MU1+MU2FMU2JMU2fMU2pMU2wMU2yMU2zMU29MU3BMU3aMU3qMU3tMU32MU33MU0eMk0nMk06Mk1mMk2gMk2rMk3GMk3KMk3QMk31Mk0IM00MM00RM00TM00YM00eM01JM01mM014M017M02MM02bM02lM022M03CM03IM03PM03TM03pM03zM036M038M039M00HNE0LNE0kNE00NE03NE1ANE1BNE1oNE1xNE2ENE2wNE3qNE31NE0QNU0UNU0aNU0/NU1SNU1WNU1bNU1dNU1iNU1oNU2TNU2wNU3CNU3FNU3WNU3lNU3vNU0ANk0MNk0SNk0ZNk0dNk0zNk09Nk1ENk1GNk1HNk1RNk1VNk1uNk1+Nk2BNk2KNk2LNk2yNk27Nk3ONk36Nk00N00/N01aN01eN01kN02JN02cN02gN02lN02nN02sN02yN03dN036N00MOE0POE0gOE0vOE05OE1KOE1WOE1cOE1jOE1nOE19OE2HOE2OOE2QOE2ROE2bOE2fOE24OE3IOE3LOE3UOE3VOE38OE0FOU0YOWUoTUQ5TX45TYk5TaQ5Tag5Ta45TdM5TeY5Teo5Te85TfE5TfY5Tfw5TSc6TUQ6TVY6TVk6TWo6TXk6TYM6TZQ6TaA6TaY6Ta06TbE6Tcc6TdE6Tdg6Tdo6Tds6TeU6Tek6TQI7TRI7TRU7TR47TR87TUY7TU87TWI7TY47Tcg7TdM7Te47TfI7Tfg7TR08TTA8TTQ8TTk8TTs8TUA8TUY8TXE8TY48TaA8TaM8TbQ8TcM8Tc08Td48Teo8TfA8Tfc8Tfs8TRE9TRs9TSI9TSQ9TSU9TS89TTM9TUw9TVw9TV89TWg9TWk9TZA9TZk9Taw9Tdg9TRI+TR0+TTg+TTw+TUI+TWc+TXo+TX4+TYM+TYU+TYo+TZA+Tbs+Tdg+Teo+Te0+Tf4+TQ0/TRc/TSg/TTQ/TTo/TUE/TUU/TVs/TWU/TWw/TW4/TW8/TXk/TX0/TZY/TaY/Tak/TbI/TbM/Tdo/TeM/TfY/TSJATVxATWdATYJATYZATYxATbFATcRATchATc1ATc9ATdRATdpATQVBTSJBTTRBTTdBTUhBTVdBTWFBTXJBTX5BTYRBTYtBTY9BTaVBTa9BTbZBTbhBTblBTcNBTcdBTeBBTfBBTfNBTfxBTf1BTSRCTS1CTUBCTWxCTaZCTbFCTcxCTdBCTdZCTftCTQ5DTRJDTRdDTRlDTR5DTSRDTU9DTWxDTX5DTYFDTZJDTaFDTatDTbxDTchDTc5DTdVDTdlDTe9DTflDTQBETQJETQNETQ1ETRFETSpETTpETT1ETUZETUdETW5ETXdETYpETbZETfBETftETRZFTRpFTSBFTUVFTVhFTVxFTWFFTWNFTWhFTW5FTZlFTbZFTchFTctFTdxFTetFTfVFTQZGTRJGTRhGTR9GTSNGTTlGTUNGTUpGTUxGTU1GTVdGTVtGTXRGTYRGTYdGTZBGTZFGTbhGTcFGTdRGTQBHTTpHTUVHTWBHTWRHTWpHTY9HTaJHTaZHTatHTa1HTbJHTbhHTeNHTQBITRJITRVITSZITTVITT9ITVBITVxITWJITWlITW1ITYNITY1ITZRITZZITZdITaFITaVITb5ITc5ITdFITdpITdtITQJJTQtJTR5JTUpJTYRJTY9JTapJTa5JTbRJTdlJTexJTfBJTfVJTfdJTfxJTQJKTS1KTUpKTVxKTV9KTXBKTX9KTYlKTZpKTaZKTaxKTbNKTbdKTc1KTddKTd5KTeBKTeFKTetKTe9KTQhLTRhLTRtLTSRLTSVLTUxLTVVLTWhLTZRLTc5LTdlLTfRLTfhLTf5LTSNMTTZMTTpMTT9MTUFMTUZMTUxMTXdMTZRMTaZMTalMTbpMTclMTdNMTeRMTfBMTfZMTf1MTQFNTRdNTSFNTShNTSpNTStNTTVNTTlNTVJNTWJNTWVNTW5NTW9NTZZNTZ9NTbJNTd5NTRhOTSNOTT5OTUJOTUhOTW1OTYBOTYROTYlOTYtOTZBOTZZOTcFOTd5OTfBOTfNOTQRPTRNPTR1PTS5PTTpPTUBPTUdPTUtPTWFPTWtPTXJPTXRPTXVPTX9PTYNPTZxPTaxPTa9PTbhPTblPTeBPTelPTfxPTShQTWJQTW1QTYhQTYxQTZJQTbdQTcpQTc5QTdNQTdVQTdpQTeBQTQtRTShRTTpRTT1RTU5RTV1RTWdRTXhRTYRRTYpRTZFRTZVRTatRTbVRTbxRTb5RTb9RTclRTc1RTeZRTfZRTflRTQJSTQNSTSpSTTNSTUZSTXJSTaxSTbdSTdJSTdZSTdxSTQFTTRRTTRhTTR1TTR9TTSRTTSpTTVVTTXJTTYRTTYdTTZhTTadTTbFTTcJTTc5TTdRTTdtTTd9TTfVTTf9TTQZUTQhUTQlUTRNUTRdUTTBUTUBUTUNUTUxUTU1UTXRUTX1UTZBUTbxUTfZUTQFVTRxVTSBVTSZVTUtVTV5VTWJVTWdVTWlVTW5VTXRVTZ9VTbxVTc5VTdFVTeJVTfFVTftVTQxWTRhWTR5WTSVWTSlWTT9WTUlWTVBWTVJWTVNWTV1WTWFWTXpWTYpWTY1WTZZWTZdWTb5WTcdWTdpWTQZXTUBXTUtXTWZXTWpXTXBXTZVXTahXTaxXTbFXTbNXTbhXTb5XTelXTQZYTRhYTRtYTSxYTTtYTUVYTVZYTWJYTWhYTW9YTXNYTYlYTZNYTZpYTZxYTZ1YTadYTatYTcRYTdRYTddYTeBYTeFYTQhZTRFZTSRZTVBZTYpZTZVZTbBZTbRZTbpZTd9ZTfJZTfZZTftZTf1ZTQJaTQhaTTNaTVBaTWJaTWVaTXZaTYVaTY9aTaBaTaxaTbJaTblaTb1aTdNaTd1aTeRaTeZaTedaTfFaTfVaTQ5bTR5bTSFbTSpbTStbTVJbTVtbTW5bZVgDAAAATFlTXXELKEsdSx5LJkssSzFLR0tMS1lLfkt/S4FLmkvAS89L1UvdS+pNAQFNGQFNOgFNQAFNYQFNYwFNiQFNqAFNzAFN7AFN+QFNCgJNKgJNMAJNNAJNQAJNRAJNSAJNZwJNaAJNcAJNdgJNewJNkQJNlgJNowJNyAJNyQJNywJN5AJNCgNNGQNNHwNNJwNNNANNSwNNYwNNhANNigNNqwNNrQNN0wNN8gNNFgRNNgRNQwRNVARNdARNegRNfgRNigRNjgRNkgRNsQRNsgRNugRNwARNxQRN2wRN4ARN7QRNEgVNEwVNFQVNLgVNVAVNYwVNaQVNcQVNfgVNlQVNrQVNzgVN1AVN9QVN9wVNHQZNPAZNYAZNgAZNjQZNngZNvgZNxAZNyAZN1AZN2AZN3AZN+wZN/AZNBAdNCgdNDwdNJQdNKgdNNwdNXAdNXQdNXwdNeAdNngdNrQdNswdNuwdNyAdN3wdN9wdNGAhNHghNPwhNQQhNZwhNhghNqghNyghN1whN6AhNCAlNDglNEglNHglNIglNJglNRQlNRglNTglNVAlNWQlNbwlNdAlNgQlNpglNpwlNqQlNwglN6AlN9wlN/QlNBQpNEgpNKQpNQQpNYgpNaApNiQpNiwpNsQpN0ApN9ApNFAtNIQtNMgtNUgtNWAtNXAtNaAtNbAtNcAtNjwtNkAtNmAtNngtNowtNuQtNvgtNywtN8AtN8QtN8wtNDAxNMgxNQQxNRwxNTwxNXAxNcwxNiwxNrAxNsgxN0wxN1QxN+wxNGg1NPg1NXg1Naw1NfA1NnA1Nog1Npg1Nsg1Ntg1Nug1N2Q1N2g1N4g1N6A1N7Q1NAw5NCA5NFQ5NOg5NOw5NPQ5NVg5NfA5Niw5NkQ5NmQ5Npg5NvQ5N1Q5N9g5N/A5NHQ9NHw9NRQ9NZA9NiA9NqA9NtQ9Nxg9N5g9N7A9N8A9N/A9NABBNBBBNIxBNJBBNLBBNMhBNNxBNTRBNUhBNXxBNhBBNhRBNhxBNoBBNxhBN1RBN2xBN4xBN8BBNBxFNHxFNQBFNRhFNZxFNaRFNjxFNrhFN0hFN8hFN/xFNEBJNMBJNNhJNOhJNRhJNShJNThJNbRJNbhJNdhJNfBJNgRJNlxJNnBJNqRJNzhJNzxJN0RJN6hJNEBNNHxNNJRNNLRNNOhNNURNNaRNNihNNkBNNsRNNsxNN2RNN+BNNHBRNPBRNSRRNWhRNehRNgBRNhBRNkBRNlBRNmBRNtxRNuBRNwBRNxhRNyxRN4RRN5hRN8xRNGBVNGRVNGxVNNBVNWhVNaRVNbxVNdxVNhBVNmxVNsxVN1BVN2hVN+xVN/RVNIxZNQhZNZhZNhhZNkxZNpBZNxBZNyhZNzhZN2hZN3hZN4hZNARdNAhdNChdNEBdNFRdNKxdNMBdNPRdNYhdNYxdNZRdNfhdNpBdNsxdNuRdNwRdNzhdN5RdN/RdNHhhNJBhNRRhNRxhNbRhNjBhNsBhN0BhN3RhN7hhNDhlNFBlNGBlNJBlNKBlNLBlNSxlNTBlNVBlNWhlNXxlNdRlNehlNhxlNrBlNrRlNrxlNyBlN7hlN/RlNAxpNCxpNGBpNLxpNRxpNaBpNbhpNjxpNkRpNtxpN1hpN+hpNGhtNJxtNOBtNWBtNXhtNYhtNbhtNchtNdhtNlRtNlhtNnhtNpBtNqRtNvxtNxBtN0RtN9htN9xtN+RtNEhxNOBxNRxxNTRxNVRxNYhxNeRxNkRxNshxNuBxN2RxN2xxNAR1NIB1NRB1NZB1NcR1Ngh1Noh1NqB1NrB1NuB1NvB1NwB1N3x1N4B1N6B1N7h1N8x1NCR5NDh5NGx5NQB5NQR5NQx5NXB5Ngh5NkR5Nlx5Nnx5NrB5Nwx5N2x5N/B5NAh9NIx9NJR9NSx9Nah9Njh9Nrh9Nux9NzB9N7B9N8h9N9h9NAiBNBiBNCiBNKSBNKiBNMiBNOCBNPSBNUyBNWCBNZSBNiiBNiyBNjSBNpiBNzCBN2yBN4SBN6SBN9iBNDSFNJSFNRiFNTCFNbSFNbyFNlSFNtCFN2CFN+CFNBSJNFiJNNiJNPCJNQCJNTCJNUCJNVCJNcyJNdCJNfCJNgiJNhyJNnSJNoiJNryJN1CJN1SJN1yJN8CJNFiNNJSNNKyNNMyNNQCNNVyNNbyNNkCNNliNNtyNNuSNN3yNN/iNNIiRNQiRNTyRNYCRNgCRNhiRNiiRNliRNmiRNniRNvSRNviRNxiRNzCRN0SRN5yRN7CRN+SRNHiVNHyVNISVNOiVNYCVNbyVNdSVNfSVNiiVNoSVNuSVN2iVN4CVNASZNAyZNKSZNSCZNbCZNjCZNmSZNqiZNyiZN0CZN1CZN4CZN5CZN6CZNBydNCCdNECdNFidNGydNMSdNNidNQydNaCdNaSdNaydNhCdNqidNuSdNvydNxydN1CdN6ydNAyhNJChNKihNSyhNTShNcyhNkihNtihN1ihN4yhN9ChNFClNGilNHilNKilNLilNMilNUSlNUilNWilNYClNZSlNeylNgClNjSlNsilNsylNtSlNzilN9ClNAypNCSpNESpNHipNNSpNTSpNbipNdCpNlSpNlypNvSpN3CpNACtNICtNLStNPitNXitNZCtNaCtNdCtNeCtNfCtNmytNnCtNpCtNqitNrytNxStNyitN1ytN/CtN/StN/ytNGCxNPixNTSxNUyxNWyxNaCxNfyxNlyxNuCxNvixN3yxN4SxNBy1NJi1NSi1Nai1Ndy1NiC1NqC1Nri1Nsi1Nvi1Nwi1Nxi1N5S1N5i1N7i1N9C1N+S1NDy5NFC5NIS5NRi5NRy5NSS5NYi5NiC5Nly5NnS5NpS5Nsi5NyS5N4S5NAi9NCC9NKS9NKy9NUS9NcC9NlC9NtC9NwS9N0i9N8i9N+C9N/C9NCDBNDDBNEDBNLzBNMDBNODBNPjBNQzBNWTBNXjBNazBNkDBNkTBNkzBNrDBN0jBN4TBN5zBN7zBN/DBNEzFNKzFNTDFNUjFNczFNdTFNmzFNujFN3jFN/jFNCzJNHDJNPDJNQjJNRjJNUjJNVjJNWjJNeTJNejJNgjJNiDJNjTJNozJNqDJNtTJN2jJN2zJN3TJN9jJNHDNNKzNNMTNNOTNNRjNNXTNNdTNNljNNnDNNvTNNvzNN5TNNBDRNKDRNSDRNVTRNZjRNhjRNjDRNkDRNnDRNoDRNpDRNwzRNxDRNzDRN0jRN1zRN7TRN8jRN/zRNJDVNJTVNJzVNQDVNZjVNdTVNezVNgzVNkDVNpzVNvzVN4DVN5jVNBzZNCTZNLzZNTjZNcjZNkjZNnzZNsDZN0DZN1jZN2jZN5jZN6jZN7jZNDTdNDjdNFjdNHDdNITdNNzdNPDdNSTdNbjdNbzdNcTdNijdNsDdNvzdNxTdNzTdN2jdN8TdNCThNKjhNMDhNUThNUzhNeThNmDhNvDhN3DhN6ThN+jhNGjlNIDlNJDlNMDlNNDlNODlNVzlNWDlNYDlNZjlNazlNgTlNhjlNkzlNuDlNuTlNuzlN1DlN+jlNCTpNDzpNFzpNJDpNOzpNUzpNdDpNejpNmzpNnTpNwzpN4jpNBjtNJjtNMztNRDtNZDtNajtNbjtNejtNfjtNgjtNoTtNojtNqjtNsDtNtTtNyztN0DtN3TtNAjxNAzxNBTxNHjxNRDxNUzxNWTxNYTxNbjxNhTxNnTxNvjxNxDxN5TxN5zxNDT1NLD1NUD1NcD1NfT1Njj1Nrj1NtD1NuD1NxD1NyD1NzD1N6z1N7D1N9D1N+j1N/z1NFT5NGj5NJz5NTD5NTT5NTz5NaD5Njj5NnT5Noz5Nqz5NuD5Nzz5N5z5NCD9NDj9NLz9NMT9NVz9Ndj9Nmj9Nuj9Nxz9N2D9N+D9N/j9NAkBNDkBNEkBNFkBNNUBNNkBNPkBNREBNSUBNX0BNZEBNcUBNlkBNl0BNmUBNskBN2EBN50BN7UBN9UBNAkFNGUFNMUFNUkFlKE1YQU15QU17QU2hQU3AQU3kQU0EQk0RQk0iQk1CQk1IQk1MQk1YQk1cQk1gQk1/Qk2AQk2IQk2OQk2TQk2pQk2uQk27Qk3gQk3hQk3jQk38Qk0iQ00xQ003Q00/Q01MQ01jQ017Q02cQ02iQ03DQ03FQ03rQ00KRE0uRE1ORE1bRE1sRE2MRE2SRE2WRE2iRE2mRE2qRE3JRE3KRE3SRE3YRE3dRE3zRE34RE0FRU0qRU0rRU0tRU1GRU1sRU17RU2BRU2JRU2WRU2tRU3FRU3mRU3sRU0NRk0PRk01Rk1URk14Rk2YRk2lRk22Rk3WRk3cRk3gRk3sRk3wRk30Rk0TR00UR00cR00iR00nR009R01CR01PR010R011R013R02QR022R03FR03LR03TR03gR033R00PSE0wSE02SE1XSE1ZSE1/SE2eSE3CSE3iSE3vSE0ASU0gSU0mSU0qSU02SU06SU0+SU1dSU1eSU1mSU1sSU1xSU2HSU2MSU2ZSU2+SU2/SU3BSU3aSU0ASk0PSk0VSk0dSk0qSk1BSk1ZSk16Sk2ASk2hSk2jSk3JSk3oSk0MS00sS005S01KS01qS01wS010S02AS02ES02IS02nS02oS02wS022S027S03RS03WS03jS00ITE0JTE0LTE0kTE1KTE1ZTE1fTE1nTE10TE2LTE2jTE3ETE3KTE3rTE3tTE0TTU0yTU1WTU12TU2DTU2UTU20TU26TU2+TU3KTU3OTU3STU3xTU3yTU36TU0ATk0FTk0bTk0gTk0tTk1STk1TTk1VTk1uTk2UTk2jTk2pTk2xTk2+Tk3VTk3tTk0OT00UT001T003T01dT018T02gT03AT03NT03eT03+T00EUE0IUE0UUE0YUE0cUE07UE08UE1EUE1KUE1PUE1lUE1qUE13UE2cUE2dUE2fUE24UE3eUE3tUE3zUE37UE0IUU0fUU03UU1YUU1eUU1/UU2BUU2nUU3GUU3qUU0KUk0XUk0oUk1IUk1OUk1SUk1eUk1iUk1mUk2FUk2GUk2OUk2UUk2ZUk2vUk20Uk3BUk3mUk3nUk3pUk0CU00oU003U009U01FU01SU01pU02BU02iU02oU03JU03LU03xU00QVE00VE1UVE1hVE1yVE2SVE2YVE2cVE2oVE2sVE2wVE3PVE3QVE3YVE3eVE3jVE35VE3+VE0LVU0wVU0xVU0zVU1MVU1yVU2BVU2HVU2PVU2cVU2zVU3LVU3sVU3yVU0TVk0VVk07Vk1aVk1+Vk2eVk2rVk28Vk3cVk3iVk3mVk3yVk32Vk36Vk0ZV00aV00iV00oV00tV01DV01IV01VV016V017V019V02WV028V03LV03RV03ZV03mV039V00VWE02WE08WE1dWE1fWE2FWE2kWE3IWE3oWE31WE0GWU0mWU0sWU0wWU08WU1AWU1EWU1jWU1kWU1sWU1yWU13WU2NWU2SWU2fWU3EWU3FWU3HWU3gWU0GWk0VWk0bWk0jWk0wWk1HWk1fWk2AWk2GWk2nWk2pWk3PWk3uWk0SW00yW00/W01QW01wW012W016W02GW02KW02OW2VYAwAAAFBST11xDChLF0soS4RLjEujS9JL4Uv5TQkBTSgBTTIBTVkBTV4BTV8BTYYBTWECTXICTc4CTdYCTe0CTRwDTSsDTUMDTVMDTXIDTXwDTaMDTagDTakDTdADTasETbwETRgFTSAFTTcFTWYFTXUFTY0FTZ0FTbwFTcYFTe0FTfIFTfMFTRoGTfUGTQYHTWIHTWoHTYEHTbAHTb8HTdcHTecHTQYITRAITTcITTwITT0ITWQITT8JTVAJTawJTbQJTcsJTfoJTQkKTSEKTTEKTVAKTVoKTYEKTYYKTYcKTa4KTYkLTZoLTfYLTf4LTRUMTUQMTVMMTWsMTXsMTZoMTaQMTcsMTdAMTdEMTfgMTdMNTeQNTUAOTUgOTV8OTY4OTZ0OTbUOTcUOTeQOTe4OTRUPTRoPTRsPTUIPTR0QTS4QTYoQTZIQTakQTdgQTecQTf8QTQ8RTS4RTTgRTV8RTWQRTWURTYwRTWcSTXgSTdQSTdwSTfMSTSITTTETTUkTTVkTTXgTTYITTakTTa4TTa8TTdYTTbEUTcIUTR4VTSYVTT0VTWwVTXsVTZMVTaMVTcIVTcwVTfMVTfgVTfkVTSAWTfsWTQwXTWgXTXAXTYcXTbYXTcUXTd0XTe0XTQwYTRYYTT0YTUIYTUMYTWoYTUUZTVYZTbIZTboZTdEZTQAaTQ8aTScaTTcaTVYaTWAaTYcaTYwaTY0aTbQaTY8bTaAbTfwbTQQcTRscTUocTVkcTXEcTYEcTaAcTaocTdEcTdYcTdccTf4cTdkdTeodTUYeTU4eTWUeTZQeTaMeTbseTcseTeoeTfQeTRsfTSAfTSEfTUgfTSMgTTQgTZAgTZggTa8gTd4gTe0gTQUhTRUhTTQhTT4hTWUhTWohTWshTZIhTW0iTX4iTdoiTeIiTfkiTSgjTTcjTU8jTV8jTX4jTYgjTa8jTbQjTbUjTdwjTbckTcgkTSQlTSwlTUMlTXIlTYElTZklTaklTcglTdIlTfklTf4lTf8lTSYmTQEnTRInTW4nTXYnTY0nTbwnTcsnTeMnTfMnTRIoTRwoTUMoTUgoTUkoTXAoTUspTVwpTbgpTcApTdcpTQYqTRUqTS0qTT0qTVwqTWYqTY0qTZIqTZMqTboqTZUrTaYrTQIsTQosTSEsTVAsTV8sTXcsTYcsTaYsTbAsTdcsTdwsTd0sTQQtTd8tTfAtTUwuTVQuTWsuTZouTakuTcEuTdEuTfAuTfouTSEvTSYvTScvTU4vTSkwTTowTZYwTZ4wTbUwTeQwTfMwTQsxTRsxTToxTUQxTWsxTXAxTXExTZgxTXMyTYQyTeAyTegyTf8yTS4zTT0zTVUzTWUzTYQzTY4zTbUzTbozTbszTeIzTb00Tc40TSo1TTI1TUk1TXg1TYc1TZ81Ta81Tc41Tdg1Tf81TQQ2TQU2TSw2TQc3TRg3TXQ3TXw3TZM3TcI3TdE3Tek3Tfk3TRg4TSI4TUk4TU44TU84TXY4TVE5TWI5Tb45TcY5Td05TQw6TRs6TTM6TUM6TWI6TWw6TZM6TZg6TZk6TcA6TZs7Taw7TQg8TRA8TSc8TVY8TWU8TX08TY08Taw8TbY8Td08TeI8TeM8TQo9TeU9TfY9TVI+TVo+TXE+TaA+Ta8+Tcc+Tdc+TfY+TQA/TSc/TSw/TS0/TVQ/TS9ATUBATZxATaRATbtATepATflATRFBTSFBTUBBTUpBTXFBTXZBTXdBTZ5BTXlCTYpCTeZCTe5CTQVDTTRDTUNDTVtDTWtDTYpDTZRDTbtDTcBDTcFDTehDTcNETdRETTBFTThFTU9FTX5FTY1FTaVFTbVFTdRFTd5FTQVGTQpGTQtGTTJGTQ1HTR5HTXpHTYJHTZlHTchHTddHTe9HTf9HTR5ITShITU9ITVRITVVITXxITVdJTWhJTcRJTcxJTeNJTRJKTSFKTTlKTUlKTWhKTXJKTZlKTZ5KTZ9KTcZKTaFLTbJLTQ5MTRZMTS1MTVxMTWtMTYNMTZNMTbJMTbxMTeNMTehMTelMTRBNTetNTfxNTVhOTWBOTXdOTaZOTbVOTc1OTd1OTfxOTQZPTS1PTTJPTTNPTVpPTTVQTUZQTaJQTapQTcFQTfBQTf9QTRdRTSdRTUZRTVBRTXdRTXxRTX1RTaRRTX9STZBSTexSTfRSTQtTTTpTTUlTTWFTTXFTTZBTTZpTTcFTTcZTTcdTTe5TTclUTdpUTTZVTT5VTVVVTYRVTZNVTatVTbtVTdpVTeRVTQtWTRBWTRFWTThWTRNXTSRXTYBXTYhXTZ9XTc5XTd1XTfVXTQVYTSRYTS5YTVVYTVpYTVtYTYJYTV1ZTW5ZTcpZTdJZTelZTRhaTSdaTT9aTU9aTW5aTXhaTZ9aTaRaTaVaTcxaZVgDAAAAVEhSXXENKEshSypLLUs9S0hLVEtcS2hLa0uAS5NLr0u7S79Lw0vTS9pL4E0DAU0WAU0nAU1SAU1lAU1tAU23AU29AU3iAU3mAU3zAU37AU0EAk0YAk0nAk06Ak0+Ak1rAk10Ak13Ak2HAk2SAk2eAk2mAk2yAk21Ak3KAk3dAk35Ak0FA00JA00NA00dA00kA00qA01NA01gA01xA02cA02vA023A00BBE0HBE0sBE0wBE09BE1FBE1OBE1iBE1xBE2EBE2IBE21BE2+BE3BBE3RBE3cBE3oBE3wBE38BE3/BE0UBU0nBU1DBU1PBU1TBU1XBU1nBU1uBU10BU2XBU2qBU27BU3mBU35BU0BBk1LBk1RBk12Bk16Bk2HBk2PBk2YBk2sBk27Bk3OBk3SBk3/Bk0IB00LB00bB00mB00yB006B01GB01JB01eB01xB02NB02ZB02dB02hB02xB024B02+B03hB030B00FCE0wCE1DCE1LCE2VCE2bCE3ACE3ECE3RCE3ZCE3iCE32CE0FCU0YCU0cCU1JCU1SCU1VCU1lCU1wCU18CU2ECU2QCU2TCU2oCU27CU3XCU3jCU3nCU3rCU37CU0CCk0ICk0rCk0+Ck1PCk16Ck2NCk2VCk3fCk3lCk0KC00OC00bC00jC00sC01AC01PC01iC01mC02TC02cC02fC02vC026C03GC03OC03aC03dC03yC00FDE0hDE0tDE0xDE01DE1FDE1MDE1SDE11DE2IDE2ZDE3EDE3XDE3fDE0pDU0vDU1UDU1YDU1lDU1tDU12DU2KDU2ZDU2sDU2wDU3dDU3mDU3pDU35DU0EDk0QDk0YDk0kDk0nDk08Dk1PDk1rDk13Dk17Dk1/Dk2PDk2WDk2cDk2/Dk3SDk3jDk0OD00hD00pD01zD015D02eD02iD02vD023D03AD03UD03jD032D036D00nEE0wEE0zEE1DEE1OEE1aEE1iEE1uEE1xEE2GEE2ZEE21EE3BEE3FEE3JEE3ZEE3gEE3mEE0JEU0cEU0tEU1YEU1rEU1zEU29EU3DEU3oEU3sEU35EU0BEk0KEk0eEk0tEk1AEk1EEk1xEk16Ek19Ek2NEk2YEk2kEk2sEk24Ek27Ek3QEk3jEk3/Ek0LE00PE00TE00jE00qE00wE01TE01mE013E02iE021E029E00HFE0NFE0yFE02FE1DFE1LFE1UFE1oFE13FE2KFE2OFE27FE3EFE3HFE3XFE3iFE3uFE32FE0CFU0FFU0aFU0tFU1JFU1VFU1ZFU1dFU1tFU10FU16FU2dFU2wFU3BFU3sFU3/FU0HFk1RFk1XFk18Fk2AFk2NFk2VFk2eFk2yFk3BFk3UFk3YFk0FF00OF00RF00hF00sF004F01AF01MF01PF01kF013F02TF02fF02jF02nF023F02+F03EF03nF036F00LGE02GE1JGE1RGE2bGE2hGE3GGE3KGE3XGE3fGE3oGE38GE0LGU0eGU0iGU1PGU1YGU1bGU1rGU12GU2CGU2KGU2WGU2ZGU2uGU3BGU3dGU3pGU3tGU3xGU0BGk0IGk0OGk0xGk1EGk1VGk2AGk2TGk2bGk3lGk3rGk0QG00UG00hG00pG00yG01GG01VG01oG01sG02ZG02iG02lG021G03AG03MG03UG03gG03jG034G00LHE0nHE0zHE03HE07HE1LHE1SHE1YHE17HE2OHE2fHE3KHE3dHE3lHE0vHU01HU1aHU1eHU1rHU1zHU18HU2QHU2fHU2yHU22HU3jHU3sHU3vHU3/HU0KHk0WHk0eHk0qHk0tHk1CHk1VHk1xHk19Hk2BHk2FHk2VHk2cHk2iHk3FHk3YHk3pHk0UH00nH00vH015H01/H02kH02oH021H029H03GH03aH03pH038H00AIE0tIE02IE05IE1JIE1UIE1gIE1oIE10IE13IE2MIE2fIE27IE3HIE3LIE3PIE3fIE3mIE3sIE0PIU0iIU0zIU1eIU1xIU15IU3DIU3JIU3uIU3yIU3/IU0HIk0QIk0kIk0zIk1GIk1KIk13Ik2AIk2DIk2TIk2eIk2qIk2yIk2+Ik3BIk3WIk3pIk0FI00RI00VI00ZI00pI00wI002I01ZI01sI019I02oI027I03DI00NJE0TJE04JE08JE1JJE1RJE1aJE1uJE19JE2QJE2UJE3BJE3KJE3NJE3dJE3oJE30JE38JE0IJU0LJU0gJU0zJU1PJU1bJU1fJU1jJU1zJU16JU2AJU2jJU22JU3HJU3yJU0FJk0NJk1XJk1dJk2CJk2GJk2TJk2bJk2kJk24Jk3HJk3aJk3eJk0LJ00UJ00XJ00nJ00yJ00+J01GJ01SJ01VJ01qJ019J02ZJ02lJ02pJ02tJ029J03EJ03KJ03tJ00AKE0RKE08KE1PKE1XKE2hKE2nKE3MKE3QKE3dKE3lKE3uKE0CKU0RKU0kKU0oKU1VKU1eKU1hKU1xKU18KU2IKU2QKU2cKU2fKU20KU3HKU3jKU3vKU3zKU33KU0HKk0OKk0UKk03Kk1KKk1bKk2GKk2ZKk2hKk3rKk3xKk0WK00aK00nK00vK004K01MK01bK01uK01yK02fK02oK02rK027K03GK03SK03aK03mK03pK03+K00RLE0tLE05LE09LE1BLE1RLE1YLE1eLE2BLE2ULE2lLE3QLE3jLE3rLE01LU07LU1gLU1kLU1xLU15LU2CLU2WLU2lLU24LU28LU3pLU3yLU31LU0FLk0QLk0cLk0kLk0wLk0zLk1ILk1bLk13Lk2DLk2HLk2LLk2bLk2iLk2oLk3LLk3eLk3vLk0aL00tL001L01/L02FL02qL02uL027L03DL03ML03gL03vL00CME0GME0zME08ME0/ME1PME1aME1mME1uME16ME19ME2SME2lME3BME3NME3RME3VME3lME3sME3yME0VMU0oMU05MU1kMU13MU1/MU3JMU3PMU30MU34MU0FMk0NMk0WMk0qMk05Mk1MMk1QMk19Mk2GMk2JMk2ZMk2kMk2wMk24Mk3EMk3HMk3cMk3vMk0LM00XM00bM00fM00vM002M008M01fM01yM02DM02uM03BM03JM00TNE0ZNE0+NE1CNE1PNE1XNE1gNE10NE2DNE2WNE2aNE3HNE3QNE3TNE3jNE3uNE36NE0CNU0ONU0RNU0mNU05NU1VNU1hNU1lNU1pNU15NU2ANU2GNU2pNU28NU3NNU34NU0LNk0TNk1dNk1jNk2INk2MNk2ZNk2hNk2qNk2+Nk3NNk3gNk3kNk0RN00aN00dN00tN004N01EN01MN01YN01bN01wN02DN02fN02rN02vN02zN03DN03KN03QN03zN00GOE0XOE1COE1VOE1dOE2nOE2tOE3SOE3WOE3jOE3rOE30OE0IOU0XOU0qOU0uOU1bOU1kOU1nOU13OU2COU2OOU2WOU2iOU2lOU26OU3NOU3pOU31OU35OU39OU0NOk0UOk0aOk09Ok1QOk1hOk2MOk2fOk2nOk3xOk33Ok0cO00gO00tO001O00+O01SO01hO010O014O02lO02uO02xO03BO03MO03YO03gO03sO03vO00EPE0XPE0zPE0/PE1DPE1HPE1XPE1ePE1kPE2HPE2aPE2rPE3WPE3pPE3xPE07PU1BPU1mPU1qPU13PU1/PU2IPU2cPU2rPU2+PU3CPU3vPU34PU37PU0LPk0WPk0iPk0qPk02Pk05Pk1OPk1hPk19Pk2JPk2NPk2RPk2hPk2oPk2uPk3RPk3kPk31Pk0gP00zP007P02FP02LP02wP020P03BP03JP03SP03mP031P00IQE0MQE05QE1CQE1FQE1VQE1gQE1sQE10QE2AQE2DQE2YQE2rQE3HQE3TQE3XQE3bQE3rQE3yQE34QE0bQU0uQWUoTT9BTWpBTX1BTYVBTc9BTdVBTfpBTf5BTQtCTRNCTRxCTTBCTT9CTVJCTVZCTYNCTYxCTY9CTZ9CTapCTbZCTb5CTcpCTc1CTeJCTfVCTRFDTR1DTSFDTSVDTTVDTTxDTUJDTWVDTXhDTYlDTbRDTcdDTc9DTRlETR9ETURETUhETVVETV1ETWZETXpETYlETZxETaBETc1ETdZETdlETelETfRETQBFTQhFTRRFTRdFTSxFTT9FTVtFTWdFTWtFTW9FTX9FTYZFTYxFTa9FTcJFTdNFTf5FTRFGTRlGTWNGTWlGTY5GTZJGTZ9GTadGTbBGTcRGTdNGTeZGTepGTRdHTSBHTSNHTTNHTT5HTUpHTVJHTV5HTWFHTXZHTYlHTaVHTbFHTbVHTblHTclHTdBHTdZHTflHTQxITR1ITUhITVtITWNITa1ITbNITdhITdxITelITfFITfpITQ5JTR1JTTBJTTRJTWFJTWpJTW1JTX1JTYhJTZRJTZxJTahJTatJTcBJTdNJTe9JTftJTf9JTQNKTRNKTRpKTSBKTUNKTVZKTWdKTZJKTaVKTa1KTfdKTf1KTSJLTSZLTTNLTTtLTURLTVhLTWdLTXpLTX5LTatLTbRLTbdLTcdLTdJLTd5LTeZLTfJLTfVLTQpMTR1MTTlMTUVMTUlMTU1MTV1MTWRMTWpMTY1MTaBMTbFMTdxMTe9MTfdMTUFNTUdNTWxNTXBNTX1NTYVNTY5NTaJNTbFNTcRNTchNTfVNTf5NTQFOTRFOTRxOTShOTTBOTTxOTT9OTVROTWdOTYNOTY9OTZNOTZdOTadOTa5OTbROTddOTepOTftOTSZPTTlPTUFPTYtPTZFPTbZPTbpPTcdPTc9PTdhPTexPTftPTQ5QTRJQTT9QTUhQTUtQTVtQTWZQTXJQTXpQTYZQTYlQTZ5QTbFQTc1QTdlQTd1QTeFQTfFQTfhQTf5QTSFRTTRRTUVRTXBRTYNRTYtRTdVRTdtRTQBSTQRSTRFSTRlSTSJSTTZSTUVSTVhSTVxSTYlSTZJSTZVSTaVSTbBSTbxSTcRSTdBSTdNSTehSTftSTRdTTSNTTSdTTStTTTtTTUJTTUhTTWtTTX5TTY9TTbpTTc1TTdVTTR9UTSVUTUpUTU5UTVtUTWNUTWxUTYBUTY9UTaJUTaZUTdNUTdxUTd9UTe9UTfpUTQZVTQ5VTRpVTR1VTTJVTUVVTWFVTW1VTXFVTXVVTYVVTYxVTZJVTbVVTchVTdlVTQRWTRdWTR9WTWlWTW9WTZRWTZhWTaVWTa1WTbZWTcpWTdlWTexWTfBWTR1XTSZXTSlXTTlXTURXTVBXTVhXTWRXTWdXTXxXTY9XTatXTbdXTbtXTb9XTc9XTdZXTdxXTf9XTRJYTSNYTU5YTWFYTWlYTbNYTblYTd5YTeJYTe9YTfdYTQBZTRRZTSNZTTZZTTpZTWdZTXBZTXNZTYNZTY5ZTZpZTaJZTa5ZTbFZTcZZTdlZTfVZTQFaTQVaTQlaTRlaTSBaTSZaTUlaTVxaTW1aTZhaTataTbNaTf1aTQNbTShbTSxbTTlbTUFbTUpbTV5bTW1bTYBbTYRbZVgDAAAAUEhFXXEOKEsHSxhLJUtOS3xLfUuGS4hLm0vBTQIBTT4BTUMBTUUBTUcBTUgBTVEBTWoBTXkBTXoBTXsBTYEBTYwBTZUBTZYBTZsBTaQBTbABTcABTdUBTdcBTdwBTd4BTeABTfgBTfoBTQMCTQkCTQ0CTUICTVECTWICTW8CTZgCTcYCTccCTdACTdICTeUCTQsDTUwDTYgDTY0DTY8DTZEDTZIDTZsDTbQDTcMDTcQDTcUDTcsDTdYDTd8DTeADTeUDTe4DTfoDTQoETR8ETSEETSYETSgETSoETUIETUQETU0ETVMETVcETYwETZsETawETbkETeIETRAFTREFTRoFTRwFTS8FTVUFTZYFTdIFTdcFTdkFTdsFTdwFTeUFTf4FTQ0GTQ4GTQ8GTRUGTSAGTSkGTSoGTS8GTTgGTUQGTVQGTWkGTWsGTXAGTXIGTXQGTYwGTY4GTZcGTZ0GTaEGTdYGTeUGTfYGTQMHTSwHTVoHTVsHTWQHTWYHTXkHTZ8HTeAHTRwITSEITSMITSUITSYITS8ITUgITVcITVgITVkITV8ITWoITXMITXQITXkITYIITY4ITZ4ITbMITbUITboITbwITb4ITdYITdgITeEITecITesITSAJTS8JTUAJTU0JTXYJTaQJTaUJTa4JTbAJTcMJTekJTSoKTWYKTWsKTW0KTW8KTXAKTXkKTZIKTaEKTaIKTaMKTakKTbQKTb0KTb4KTcMKTcwKTdgKTegKTf0KTf8KTQQLTQYLTQgLTSALTSILTSsLTTELTTULTWoLTXkLTYoLTZcLTcALTe4LTe8LTfgLTfoLTQ0MTTMMTXQMTbAMTbUMTbcMTbkMTboMTcMMTdwMTesMTewMTe0MTfMMTf4MTQcNTQgNTQ0NTRYNTSINTTINTUcNTUkNTU4NTVANTVINTWoNTWwNTXUNTXsNTX8NTbQNTcMNTdQNTeENTQoOTTgOTTkOTUIOTUQOTVcOTX0OTb4OTfoOTf8OTQEPTQMPTQQPTQ0PTSYPTTUPTTYPTTcPTT0PTUgPTVEPTVIPTVcPTWAPTWwPTXwPTZEPTZMPTZgPTZoPTZwPTbQPTbYPTb8PTcUPTckPTf4PTQ0QTR4QTSsQTVQQTYIQTYMQTYwQTY4QTaEQTccQTQgRTUQRTUkRTUsRTU0RTU4RTVcRTXARTX8RTYARTYERTYcRTZIRTZsRTZwRTaERTaoRTbYRTcYRTdsRTd0RTeIRTeQRTeYRTf4RTQASTQkSTQ8STRMSTUgSTVcSTWgSTXUSTZ4STcwSTc0STdYSTdgSTesSTRETTVITTY4TTZMTTZUTTZcTTZgTTaETTboTTckTTcoTTcsTTdETTdwTTeUTTeYTTesTTfQTTQAUTRAUTSUUTScUTSwUTS4UTTAUTUgUTUoUTVMUTVkUTV0UTZIUTaEUTbIUTb8UTegUTRYVTRcVTSAVTSIVTTUVTVsVTZwVTdgVTd0VTd8VTeEVTeIVTesVTQQWTRMWTRQWTRUWTRsWTSYWTS8WTTAWTTUWTT4WTUoWTVoWTW8WTXEWTXYWTXgWTXoWTZIWTZQWTZ0WTaMWTacWTdwWTesWTfwWTQkXTTIXTWAXTWEXTWoXTWwXTX8XTaUXTeYXTSIYTScYTSkYTSsYTSwYTTUYTU4YTV0YTV4YTV8YTWUYTXAYTXkYTXoYTX8YTYgYTZQYTaQYTbkYTbsYTcAYTcIYTcQYTdwYTd4YTecYTe0YTfEYTSYZTTUZTUYZTVMZTXwZTaoZTasZTbQZTbYZTckZTe8ZTTAaTWwaTXEaTXMaTXUaTXYaTX8aTZgaTacaTagaTakaTa8aTboaTcMaTcQaTckaTdIaTd4aTe4aTQMbTQUbTQobTQwbTQ4bTSYbTSgbTTEbTTcbTTsbTXAbTX8bTZAbTZ0bTcYbTfQbTfUbTf4bTQAcTRMcTTkcTXocTbYcTbscTb0cTb8cTcAcTckcTeIcTfEcTfIcTfMcTfkcTQQdTQ0dTQ4dTRMdTRwdTSgdTTgdTU0dTU8dTVQdTVYdTVgdTXAdTXIdTXsdTYEdTYUdTbodTckdTdodTecdTRAeTT4eTT8eTUgeTUoeTV0eTYMeTcQeTQAfTQUfTQcfTQkfTQofTRMfTSwfTTsfTTwfTT0fTUMfTU4fTVcfTVgfTV0fTWYfTXIfTYIfTZcfTZkfTZ4fTaAfTaIfTbofTbwfTcUfTcsfTc8fTQQgTRMgTSQgTTEgTVogTYggTYkgTZIgTZQgTacgTc0gTQ4hTUohTU8hTVEhTVMhTVQhTV0hTXYhTYUhTYYhTYchTY0hTZghTaEhTaIhTachTbAhTbwhTcwhTeEhTeMhTeghTeohTewhTQQiTQYiTQ8iTRUiTRkiTU4iTV0iTW4iTXsiTaQiTdIiTdMiTdwiTd4iTfEiTRcjTVgjTZQjTZkjTZsjTZ0jTZ4jTacjTcAjTc8jTdAjTdEjTdcjTeIjTesjTewjTfEjTfojTQYkTRYkTSskTS0kTTIkTTQkTTYkTU4kTVAkTVkkTV8kTWMkTZgkTackTbgkTcUkTe4kTRwlTR0lTSYlTSglTTslTWElTaIlTd4lTeMlTeUlTeclTeglTfElTQomTRkmTRomTRsmTSEmTSwmTTUmTTYmTTsmTUQmTVAmTWAmTXUmTXcmTXwmTX4mTYAmTZgmTZomTaMmTakmTa0mTeImTfEmTQInTQ8nTTgnTWYnTWcnTXAnTXInTYUnTasnTewnTSgoTS0oTS8oTTEoTTIoTTsoTVQoTWMoTWQoTWUoTWsoTXYoTX8oTYAoTYUoTY4oTZooTaooTb8oTcEoTcYoTcgoTcooTeIoTeQoTe0oTfMoTfcoTSwpTTspTUwpTVkpTYIpTbApTbEpTbopTbwpTc8pTfUpTTYqTXIqTXcqTXkqTXsqTXwqTYUqTZ4qTa0qTa4qTa8qTbUqTcAqTckqTcoqTc8qTdgqTeQqTfQqTQkrTQsrTRArTRIrTRQrTSwrTS4rTTcrTT0rTUErTXYrTYUrTZYrTaMrTcwrTforTfsrTQQsTQYsTRksTT8sTYAsTbwsTcEsTcMsTcUsTcYsTc8sTegsTfcsTfgsTfksTf8sTQotTRMtTRQtTRktTSItTS4tTT4tTVMtTVUtTVotTVwtTV4tTXYtTXgtTYEtTYctTYstTcAtTc8tTeAtTe0tTRYuTUQuTUUuTU4uTVAuTWMuTYkuTcouTQYvTQsvTQ0vTQ8vTRAvTRkvTTIvTUEvTUIvTUMvTUkvTVQvTV0vTV4vTWMvTWwvTXgvTYgvTZ0vTZ8vTaQvTaYvTagvTcAvTcIvTcsvTdEvTdUvTQowTRkwTSowTTcwTWAwTY4wTY8wTZgwTZowTa0wTdMwTRQxTVAxTVUxTVcxTVkxTVoxTWMxTXwxTYsxTYwxTY0xTZMxTZ4xTacxTagxTa0xTbYxTcIxTdIxTecxTekxTe4xTfAxTfIxTQoyTQwyTRUyTRsyTR8yTVQyTWMyTXQyTYEyTaoyTdgyTdkyTeIyTeQyTfcyTR0zTV4zTZozTZ8zTaEzTaMzTaQzTa0zTcYzTdUzTdYzTdczTd0zTegzTfEzTfIzTfczTQA0TQw0TRw0TTE0TTM0TTg0TTo0TTw0TVQ0TVY0TV80TWU0TWk0TZ40Ta00Tb40Tcs0TfQ0TSI1TSM1TSw1TS41TUE1TWc1Tag1TeQ1Tek1Tes1Te01Te41Tfc1TRA2TR82TSA2TSE2TSc2TTI2TTs2TTw2TUE2TUo2TVY2TWY2TXs2TX02TYI2TYQ2TYY2TZ42TaA2Tak2Ta82TbM2Teg2Tfc2TQg3TRU3TT43TWw3TW03TXY3TXg3TYs3TbE3TfI3TS44TTM4TTU4TTc4TTg4TUE4TVo4TWk4TWo4TWs4TXE4TXw4TYU4TYY4TYs4TZQ4TaA4TbA4TcU4Tcc4Tcw4Tc44TdA4Teg4Teo4TfM4Tfk4Tf04TTI5ZShNQTlNUjlNXzlNiDlNtjlNtzlNwDlNwjlN1TlN+zlNPDpNeDpNfTpNfzpNgTpNgjpNizpNpDpNszpNtDpNtTpNuzpNxjpNzzpN0DpN1TpN3jpN6jpN+jpNDztNETtNFjtNGDtNGjtNMjtNNDtNPTtNQztNRztNfDtNiztNnDtNqTtN0jtNADxNATxNCjxNDDxNHzxNRTxNhjxNwjxNxzxNyTxNyzxNzDxN1TxN7jxN/TxN/jxN/zxNBT1NED1NGT1NGj1NHz1NKD1NND1NRD1NWT1NWz1NYD1NYj1NZD1NfD1Nfj1Nhz1NjT1NkT1Nxj1N1T1N5j1N8z1NHD5NSj5NSz5NVD5NVj5NaT5Njz5N0D5NDD9NET9NEz9NFT9NFj9NHz9NOD9NRz9NSD9NST9NTz9NWj9NYz9NZD9NaT9Ncj9Nfj9Njj9Noz9NpT9Nqj9NrD9Nrj9Nxj9NyD9N0T9N1z9N2z9NEEBNH0BNMEBNPUBNZkBNlEBNlUBNnkBNoEBNs0BN2UBNGkFNVkFNW0FNXUFNX0FNYEFNaUFNgkFNkUFNkkFNk0FNmUFNpEFNrUFNrkFNs0FNvEFNyEFN2EFN7UFN70FN9EFN9kFN+EFNEEJNEkJNG0JNIUJNJUJNWkJNaUJNekJNh0JNsEJN3kJN30JN6EJN6kJN/UJNI0NNZENNoENNpUNNp0NNqUNNqkNNs0NNzENN20NN3ENN3UNN40NN7kNN90NN+ENN/UNNBkRNEkRNIkRNN0RNOURNPkRNQERNQkRNWkRNXERNZURNa0RNb0RNpERNs0RNxERN0URN+kRNKEVNKUVNMkVNNEVNR0VNbUVNrkVN6kVN70VN8UVN80VN9EVN/UVNFkZNJUZNJkZNJ0ZNLUZNOEZNQUZNQkZNR0ZNUEZNXEZNbEZNgUZNg0ZNiEZNikZNjEZNpEZNpkZNr0ZNtUZNuUZN7kZN/UZNDkdNG0dNREdNckdNc0dNfEdNfkdNkUdNt0dN+EdNNEhNOUhNO0hNPUhNPkhNR0hNYEhNb0hNcEhNcUhNd0hNgkhNi0hNjEhNkUhNmkhNpkhNtkhNy0hNzUhN0khN1EhN1khN7khN8EhN+UhN/0hNA0lNOElNR0lNWElNZUlNjklNvElNvUlNxklNyElN20lNAUpNQkpNfkpNg0pNhUpNh0pNiEpNkUpNqkpNuUpNukpNu0pNwUpNzEpN1UpN1kpN20pN5EpN8EpNAEtNFUtNF0tNHEtNHktNIEtNOEtNOktNQ0tNSUtNTUtNgktNkUtNoktNr0tN2EtNBkxNB0xNEExNEkxNJUxNS0xNjExNyExNzUxNz0xN0UxN0kxN20xN9ExNA01NBE1NBU1NC01NFk1NH01NIE1NJU1NLk1NOk1NSk1NX01NYU1NZk1NaE1Nak1Ngk1NhE1NjU1Nk01Nl01NzE1N201N7E1N+U1NIk5NUE5NUU5NWk5NXE5Nb05NlU5N1k5NEk9NF09NGU9NG09NHE9NJU9NPk9NTU9NTk9NT09NVU9NYE9NaU9Nak9Nb09NeE9NhE9NlE9NqU9Nq09NsE9Nsk9NtE9NzE9Nzk9N109N3U9N4U9NFlBNJVBNNlBNQ1BNbFBNmlBNm1BNpFBNplBNuVBN31BNIFFNXFFNYVFNY1FNZVFNZlFNb1FNiFFNl1FNmFFNmVFNn1FNqlFNs1FNtFFNuVFNwlFNzlFN3lFN81FN9VFN+lFN/FFN/lFNFlJNGFJNIVJNJ1JNK1JNYFJNb1JNgFJNjVJNtlJN5FJN5VJN7lJN8FJNA1NNKVNNalNNplNNq1NNrVNNr1NNsFNNuVNN0lNN4VNN4lNN41NN6VNN9FNN/VNN/lNNA1RNDFRNGFRNKFRNPVRNP1RNRFRNRlRNSFRNYFRNYlRNa1RNcVRNdVRNqlRNuVRNylRN11RNAFVNLlVNL1VNOFVNOlVNTVVNc1VNtFVN8FVN9VVN91VN+VVN+lVNA1ZNHFZNK1ZNLFZNLVZNM1ZNPlZNR1ZNSFZNTVZNVlZNYlZNclZNh1ZNiVZNjlZNkFZNklZNqlZNrFZNtVZNu1ZNv1ZN9FZNA1dNFFdNIVdNSldNeFdNeVdNgldNhFdNl1dNvVdN/ldNOlhNP1hNQVhNQ1hNRFhNTVhNZlhNdVhNdlhNd1hNfVhNiFhNkVhNklhNl1hNoFhNrFhNvFhN0VhN01hN2FhN2lhN3FhN9FhN9lhN/1hNBVlNCVlNPllNTVlNXllNa1lNlFlNwllNw1lNzFlNzllN4VlNB1pNSFpNhFpNiVpNi1pNjVpNjlpNl1pNsFpNv1pNwFpNwVpNx1pN0lpN21pN3FpN4VpN6lpN9lpNBltNG1tNHVtNIltNJFtNJltNPltNQFtNSVtNT1tNU1tNiFtlWAMAAABBTEFdcQ8oSwlLC0sySz9LRUtRS11LYUtyS3ZLd0t4S5BLkUuXS6RLqEuzS7hLzkvjS+VL5kvvTQYBTSEBTVMBTVQBTVUBTawBTbMBTccBTeMBTQsCTRMCTSICTSwCTTgCTUkCTVMCTVUCTXwCTYkCTY8CTZsCTacCTasCTbwCTcACTcECTcICTdoCTdsCTeECTe4CTfICTf0CTQIDTRgDTS0DTS8DTTADTTkDTVADTWsDTZ0DTZ4DTZ8DTfYDTf0DTREETS0ETVUETV0ETWwETXYETYIETZMETZ0ETZ8ETcYETdMETdkETeUETfEETfUETQYFTQoFTQsFTQwFTSQFTSUFTSsFTTgFTTwFTUcFTUwFTWIFTXcFTXkFTXoFTYMFTZoFTbUFTecFTegFTekFTUAGTUcGTVsGTXcGTZ8GTacGTbYGTcAGTcwGTd0GTecGTekGTRAHTR0HTSMHTS8HTTsHTT8HTVAHTVQHTVUHTVYHTW4HTW8HTXUHTYIHTYYHTZEHTZYHTawHTcEHTcMHTcQHTc0HTeQHTf8HTTEITTIITTMITYoITZEITaUITcEITekITfEITQAJTQoJTRYJTScJTTEJTTMJTVoJTWcJTW0JTXkJTYUJTYkJTZoJTZ4JTZ8JTaAJTbgJTbkJTb8JTcwJTdAJTdsJTeAJTfYJTQsKTQ0KTQ4KTRcKTS4KTUkKTXsKTXwKTX0KTdQKTdsKTe8KTQsLTTMLTTsLTUoLTVQLTWALTXELTXsLTX0LTaQLTbELTbcLTcMLTc8LTdMLTeQLTegLTekLTeoLTQIMTQMMTQkMTRYMTRoMTSUMTSoMTUAMTVUMTVcMTVgMTWEMTXgMTZMMTcUMTcYMTccMTR4NTSUNTTkNTVUNTX0NTYUNTZQNTZ4NTaoNTbsNTcUNTccNTe4NTfsNTQEOTQ0OTRkOTR0OTS4OTTIOTTMOTTQOTUwOTU0OTVMOTWAOTWQOTW8OTXQOTYoOTZ8OTaEOTaIOTasOTcIOTd0OTQ8PTRAPTREPTWgPTW8PTYMPTZ8PTccPTc8PTd4PTegPTfQPTQUQTQ8QTREQTTgQTUUQTUsQTVcQTWMQTWcQTXgQTXwQTX0QTX4QTZYQTZcQTZ0QTaoQTa4QTbkQTb4QTdQQTekQTesQTewQTfUQTQwRTScRTVkRTVoRTVsRTbIRTbkRTc0RTekRTRESTRkSTSgSTTISTT4STU8STVkSTVsSTYISTY8STZUSTaESTa0STbESTcISTcYSTccSTcgSTeASTeESTecSTfQSTfgSTQMTTQgTTR4TTTMTTTUTTTYTTT8TTVYTTXETTaMTTaQTTaUTTfwTTQMUTRcUTTMUTVsUTWMUTXIUTXwUTYgUTZkUTaMUTaUUTcwUTdkUTd8UTesUTfcUTfsUTQwVTRAVTREVTRIVTSoVTSsVTTEVTT4VTUIVTU0VTVIVTWgVTX0VTX8VTYAVTYkVTaAVTbsVTe0VTe4VTe8VTUYWTU0WTWEWTX0WTaUWTa0WTbwWTcYWTdIWTeMWTe0WTe8WTRYXTSMXTSkXTTUXTUEXTUUXTVYXTVoXTVsXTVwXTXQXTXUXTXsXTYgXTYwXTZcXTZwXTbIXTccXTckXTcoXTdMXTeoXTQUYTTcYTTgYTTkYTZAYTZcYTasYTccYTe8YTfcYTQYZTRAZTRwZTS0ZTTcZTTkZTWAZTW0ZTXMZTX8ZTYsZTY8ZTaAZTaQZTaUZTaYZTb4ZTb8ZTcUZTdIZTdYZTeEZTeYZTfwZTREaTRMaTRQaTR0aTTQaTU8aTYEaTYIaTYMaTdoaTeEaTfUaTREbTTkbTUEbTVAbTVobTWYbTXcbTYEbTYMbTaobTbcbTb0bTckbTdUbTdkbTeobTe4bTe8bTfAbTQgcTQkcTQ8cTRwcTSAcTSscTTAcTUYcTVscTV0cTV4cTWccTX4cTZkcTcscTcwcTc0cTSQdTSsdTT8dTVsdTYMdTYsdTZodTaQdTbAdTcEdTcsdTc0dTfQdTQEeTQceTRMeTR8eTSMeTTQeTTgeTTkeTToeTVIeTVMeTVkeTWYeTWoeTXUeTXoeTZAeTaUeTaceTageTbEeTcgeTeMeTRUfTRYfTRcfTW4fTXUfTYkfTaUfTc0fTdUfTeQfTe4fTfofTQsgTRUgTRcgTT4gTUsgTVEgTV0gTWkgTW0gTX4gTYIgTYMgTYQgTZwgTZ0gTaMgTbAgTbQgTb8gTcQgTdogTe8gTfEgTfIgTfsgTRIhTS0hTV8hTWAhTWEhTbghTb8hTdMhTe8hTRciTR8iTS4iTTgiTUQiTVUiTV8iTWEiTYgiTZUiTZsiTaciTbMiTbciTcgiTcwiTc0iTc4iTeYiTeciTe0iTfoiTf4iTQkjTQ4jTSQjTTkjTTsjTTwjTUUjTVwjTXcjTakjTaojTasjTQIkTQkkTR0kTTkkTWEkTWkkTXgkTYIkTY4kTZ8kTakkTaskTdIkTd8kTeUkTfEkTf0kTQElTRIlTRYlTRclTRglTTAlTTElTTclTUQlTUglTVMlTVglTW4lTYMlTYUlTYYlTY8lTaYlTcElTfMlTfQlTfUlTUwmTVMmTWcmTYMmTasmTbMmTcImTcwmTdgmTekmTfMmTfUmTRwnTSknTS8nTTsnTUcnTUsnTVwnTWAnTWEnTWInTXonTXsnTYEnTY4nTZInTZ0nTaInTbgnTc0nTc8nTdAnTdknTfAnTQsoTT0oTT4oTT8oTZYoTZ0oTbEoTc0oTfUoTf0oTQwpTRYpTSIpTTMpTT0pTT8pTWYpTXMpTXkpTYUpTZEpTZUpTaYpTaopTaspTawpTcQpTcUpTcspTdgpTdwpTecpTewpTQIqTRcqTRkqTRoqTSMqTToqTVUqTYcqTYgqTYkqTeAqTecqTfsqTRcrTT8rTUcrTVYrTWArTWwrTX0rTYcrTYkrTbArTb0rTcMrTc8rTdsrTd8rTfArTfQrTfUrTfYrTQ4sTQ8sTRUsTSIsTSYsTTEsTTYsTUwsTWEsTWMsTWQsTW0sTYQsTZ8sTdEsTdIsTdMsTSotTTEtTUUtTWEtTYktTZEtTaAtTaotTbYtTcctTdEtTdMtTfotTQcuTQ0uTRkuTSUuTSkuTTouTT4uTT8uTUAuTVguTVkuTV8uTWwuTXAuTXsuTYAuTZYuTasuTa0uTa4uTbcuTc4uTekuTRsvTRwvTR0vTXQvTXsvTY8vTasvTdMvTdsvTeovTfQvTQAwTREwTRswTR0wTUQwTVEwTVcwTWMwTW8wTXMwTYQwTYgwTYkwTYowTaIwTaMwTakwTbYwTbowTcUwTcowTeAwTfUwTfcwTfgwTQExTRgxTTMxTWUxTWYxTWcxTb4xTcUxTdkxTfUxTR0yTSUyTTQyTT4yTUoyTVsyTWUyTWcyTY4yTZsyTaEyTa0yTbkyTb0yTc4yTdIyTdMyTdQyTewyTe0yTfMyTQAzTQQzTQ8zTRQzTSozTT8zTUEzTUIzTUszTWIzTX0zTa8zTbAzTbEzTQg0TQ80TSM0TT80TWc0TW80TX40TYg0TZQ0TaU0Ta80TbE0Tdg0TeU0Tes0Tfc0TQM1TQc1TRg1TRw1TR01TR41TTY1TTc1TT01TUo1TU41TVk1TV41TXQ1TYk1TYs1TYw1TZU1Taw1Tcc1Tfk1Tfo1Tfs1TVI2TVk2TW02TYk2TbE2Tbk2Tcg2TdI2Td42Te82Tfk2Tfs2TSI3TS83TTU3TUE3TU03TVE3TWI3TWY3TWc3TWg3TYA3TYE3TYc3TZQ3TZg3TaM3Tag3Tb43TdM3TdU3TdY3Td83TfY3TRE4TUM4TUQ4TUU4TZw4TaM4Tbc4TdM4Tfs4TQM5TRI5TRw5TSg5TTk5TUM5TUU5TWw5TXk5TX85TYs5TZc5TZs5Taw5TbA5TbE5TbI5Tco5Tcs5TdE5Td45TeI5Te05TfI5TQg6TR06TR86TSA6TSk6TUA6ZShNWzpNjTpNjjpNjzpN5jpN7TpNATtNHTtNRTtNTTtNXDtNZjtNcjtNgztNjTtNjztNtjtNwztNyTtN1TtN4TtN5TtN9jtN+jtN+ztN/DtNFDxNFTxNGzxNKDxNLDxNNzxNPDxNUjxNZzxNaTxNajxNczxNijxNpTxN1zxN2DxN2TxNMD1NNz1NSz1NZz1Njz1Nlz1Npj1NsD1NvD1NzT1N1z1N2T1NAD5NDT5NEz5NHz5NKz5NLz5NQD5NRD5NRT5NRj5NXj5NXz5NZT5Ncj5Ndj5NgT5Nhj5NnD5NsT5Nsz5NtD5NvT5N1D5N7z5NIT9NIj9NIz9Nej9NgT9NlT9NsT9N2T9N4T9N8D9N+j9NBkBNF0BNIUBNI0BNSkBNV0BNXUBNaUBNdUBNeUBNikBNjkBNj0BNkEBNqEBNqUBNr0BNvEBNwEBNy0BN0EBN5kBN+0BN/UBN/kBNB0FNHkFNOUFNa0FNbEFNbUFNxEFNy0FN30FN+0FNI0JNK0JNOkJNREJNUEJNYUJNa0JNbUJNlEJNoUJNp0JNs0JNv0JNw0JN1EJN2EJN2UJN2kJN8kJN80JN+UJNBkNNCkNNFUNNGkNNMENNRUNNR0NNSENNUUNNaENNg0NNtUNNtkNNt0NNDkRNFURNKURNRURNbURNdURNhERNjkRNmkRNq0RNtURNt0RN3kRN60RN8URN/URNCUVNDUVNHkVNIkVNI0VNJEVNPEVNPUVNQ0VNUEVNVEVNX0VNZEVNekVNj0VNkUVNkkVNm0VNskVNzUVN/0VNAEZNAUZNWEZNX0ZNc0ZNj0ZNt0ZNv0ZNzkZN2EZN5EZN9UZN/0ZNAUdNKEdNNUdNO0dNR0dNU0dNV0dNaEdNbEdNbUdNbkdNhkdNh0dNjUdNmkdNnkdNqUdNrkdNxEdN2UdN20dN3EdN5UdN/EdNF0hNSUhNSkhNS0hNokhNqUhNvUhN2UhNAUlNCUlNGElNIklNLklNP0lNSUlNS0lNcklNf0lNhUlNkUlNnUlNoUlNsklNtklNt0lNuElN0ElN0UlN10lN5ElN6ElN80lN+ElNDkpNI0pNJUpNJkpNL0pNRkpNYUpNk0pNlEpNlUpN7EpN80pNB0tNI0tNS0tNU0tNYktNbEtNeEtNiUtNk0tNlUtNvEtNyUtNz0tN20tN50tN60tN/EtNAExNAUxNAkxNGkxNG0xNIUxNLkxNMkxNPUxNQkxNWExNbUxNb0xNcExNeUxNkExNq0xN3UxN3kxN30xNNk1NPU1NUU1NbU1NlU1NnU1NrE1Ntk1Nwk1N001N3U1N301NBk5NE05NGU5NJU5NMU5NNU5NRk5NSk5NS05NTE5NZE5NZU5Na05NeE5NfE5Nh05NjE5Nok5Nt05NuU5Nuk5Nw05N2k5N9U5NJ09NKE9NKU9NgE9Nh09Nm09Nt09N309N509N9k9NAFBNDFBNHVBNJ1BNKVBNUFBNXVBNY1BNb1BNe1BNf1BNkFBNlFBNlVBNllBNrlBNr1BNtVBNwlBNxlBN0VBN1lBN7FBNAVFNA1FNBFFNDVFNJFFNP1FNcVFNclFNc1FNylFN0VFN5VFNAVJNKVJNMVJNQFJNSlJNVlJNZ1JNcVJNc1JNmlJNp1JNrVJNuVJNxVJNyVJN2lJN3lJN31JN4FJN+FJN+VJN/1JNDFNNEFNNG1NNIFNNNlNNS1NNTVNNTlNNV1NNblNNiVNNu1NNvFNNvVNNFFRNG1RNL1RNS1RNc1RNe1RNilRNlFRNoFRNsVRNu1RNvVRN5FRN8VRN91RNA1VND1VNE1VNJFVNKFVNKVVNKlVNQlVNQ1VNSVVNVlVNWlVNZVVNalVNgFVNlVVNl1VNmFVNoVVNuFVN01VNBVZNBlZNB1ZNXlZNZVZNeVZNlVZNvVZNxVZN1FZN3lZN6lZN+1ZNBVdNB1dNLldNO1dNQVdNTVdNWVdNXVdNbldNcldNc1dNdFdNjFdNjVdNk1dNoFdNpFdNr1dNtFdNyldN31dN4VdN4ldN61dNAlhNHVhNT1hNUFhNUVhNqFhNr1hNw1hN31hNB1lND1lNHllNKFlNNFlNRVlNT1lNUVlNeFlNhVlNi1lNl1lNo1lNp1lNuFlNvFlNvVlNvllN1llN11lN3VlN6llN7llN+VlN/llNFFpNKVpNK1pNLFpNNVpNTFpNZ1pNmVpNmlpNm1pN8lpN+VpNDVtNKVtNUVtNWVtNaFtNcltNfltNj1tlWAMAAABISVNdcRAoSzdLX0uyS9FL90v9TQsBTSsBTYECTakCTfwCTRsDTUEDTUcDTVUDTXUDTcsETfMETUYFTWUFTYsFTZEFTZ8FTb8FTRUHTT0HTZAHTa8HTdUHTdsHTekHTQkITV8JTYcJTdoJTfkJTR8KTSUKTTMKTVMKTakLTdELTSQMTUMMTWkMTW8MTX0MTZ0MTfMNTRsOTW4OTY0OTbMOTbkOTccOTecOTT0QTWUQTbgQTdcQTf0QTQMRTRERTTERTYcSTa8STQITTSETTUcTTU0TTVsTTXsTTdEUTfkUTUwVTWsVTZEVTZcVTaUVTcUVTRsXTUMXTZYXTbUXTdsXTeEXTe8XTQ8YTWUZTY0ZTeAZTf8ZTSUaTSsaTTkaTVkaTa8bTdcbTSocTUkcTW8cTXUcTYMcTaMcTfkdTSEeTXQeTZMeTbkeTb8eTc0eTe0eTUMgTWsgTb4gTd0gTQMhTQkhTRchTTchTY0iTbUiTQgjTScjTU0jTVMjTWEjTYEjTdckTf8kTVIlTXElTZclTZ0lTaslTcslTSEnTUknTZwnTbsnTeEnTecnTfUnTRUoTWspTZMpTeYpTQUqTSsqTTEqTT8qTV8qTbUrTd0rTTAsTU8sTXUsTXssTYksTaksTf8tTScuTXouTZkuTb8uTcUuTdMuTfMuTUkwTXEwTcQwTeMwTQkxTQ8xTR0xTT0xTZMyTbsyTQ4zTS0zTVMzTVkzTWczTYczTd00TQU1TVg1TXc1TZ01TaM1TbE1TdE1TSc3TU83TaI3TcE3Tec3Te03Tfs3TRs4TXE5TZk5Tew5TQs6TTE6TTc6TUU6TWU6Tbs7TeM7TTY8TVU8TXs8TYE8TY88Ta88TQU+TS0+TYA+TZ8+TcU+Tcs+Tdk+Tfk+TU9ATXdATcpATelATQ9BTRVBTSNBTUNBTZlCTcFCTRRDTTNDTVlDTV9DTW1DTY1DTeNETQtFTV5FTX1FTaNFTalFTbdFTddFTS1HTVVHTahHTcdHTe1HTfNHTQFITSFITXdJTZ9JTfJJTRFKTTdKTT1KTUtKTWtKTcFLTelLTTxMTVtMTYFMTYdMTZVMTbVMTQtOTTNOTYZOTaVOTctOTdFOTd9OTf9OTVVQTX1QTdBQTe9QTRVRTRtRTSlRTUlRTZ9STcdSTRpTTTlTTV9TTWVTTXNTTZNTTelUTRFVTWRVTYNVTalVTa9VTb1VTd1VTTNXTVtXTa5XTc1XTfNXTflXTQdYTSdYTX1ZTaVZTfhZTRdaTT1aTUNaTVFaTXFaZVgDAAAAR0xZXXERKEsrSzlLWktxS3pLgkuFS4lLrUvNS95L6UvsTQgBTVwBTWcBTW4BTXUBTXYBTX0BTbUBTb8BTcQBTd8BTesBTf0BTf8BTSUCTXUCTYMCTaQCTbsCTcQCTcwCTc8CTdMCTfcCTRcDTSgDTTMDTTYDTVIDTaYDTbEDTbgDTb8DTcADTccDTf8DTQkETQ4ETSkETTUETUcETUkETW8ETb8ETc0ETe4ETQUFTQ4FTRYFTRkFTR0FTUEFTWEFTXIFTX0FTYAFTZwFTfAFTfsFTQIGTQkGTQoGTREGTUkGTVMGTVgGTXMGTX8GTZEGTZMGTbkGTQkHTRcHTTgHTU8HTVgHTWAHTWMHTWcHTYsHTasHTbwHTccHTcoHTeYHTToITUUITUwITVMITVQITVsITZMITZ0ITaIITb0ITckITdsITd0ITQMJTVMJTWEJTYIJTZkJTaIJTaoJTa0JTbEJTdUJTfUJTQYKTREKTRQKTTAKTYQKTY8KTZYKTZ0KTZ4KTaUKTd0KTecKTewKTQcLTRMLTSULTScLTU0LTZ0LTasLTcwLTeMLTewLTfQLTfcLTfsLTR8MTT8MTVAMTVsMTV4MTXoMTc4MTdkMTeAMTecMTegMTe8MTScNTTENTTYNTVENTV0NTW8NTXENTZcNTecNTfUNTRYOTS0OTTYOTT4OTUEOTUUOTWkOTYkOTZoOTaUOTagOTcQOTRgPTSMPTSoPTTEPTTIPTTkPTXEPTXsPTYAPTZsPTacPTbkPTbsPTeEPTTEQTT8QTWAQTXcQTYAQTYgQTYsQTY8QTbMQTdMQTeQQTe8QTfIQTQ4RTWIRTW0RTXQRTXsRTXwRTYMRTbsRTcURTcoRTeURTfERTQMSTQUSTSsSTXsSTYkSTaoSTcESTcoSTdISTdUSTdkSTf0STR0TTS4TTTkTTTwTTVgTTawTTbcTTb4TTcUTTcYTTc0TTQUUTQ8UTRQUTS8UTTsUTU0UTU8UTXUUTcUUTdMUTfQUTQsVTRQVTRwVTR8VTSMVTUcVTWcVTXgVTYMVTYYVTaIVTfYVTQEWTQgWTQ8WTRAWTRcWTU8WTVkWTV4WTXkWTYUWTZcWTZkWTb8WTQ8XTR0XTT4XTVUXTV4XTWYXTWkXTW0XTZEXTbEXTcIXTc0XTdAXTewXTUAYTUsYTVIYTVkYTVoYTWEYTZkYTaMYTagYTcMYTc8YTeEYTeMYTQkZTVkZTWcZTYgZTZ8ZTagZTbAZTbMZTbcZTdsZTfsZTQwaTRcaTRoaTTYaTYoaTZUaTZwaTaMaTaQaTasaTeMaTe0aTfIaTQ0bTRkbTSsbTS0bTVMbTaMbTbEbTdIbTekbTfIbTfobTf0bTQEcTSUcTUUcTVYcTWEcTWQcTYAcTdQcTd8cTeYcTe0cTe4cTfUcTS0dTTcdTTwdTVcdTWMdTXUdTXcdTZ0dTe0dTfsdTRweTTMeTTweTUQeTUceTUseTW8eTY8eTaAeTaseTa4eTcoeTR4fTSkfTTAfTTcfTTgfTT8fTXcfTYEfTYYfTaEfTa0fTb8fTcEfTecfTTcgTUUgTWYgTX0gTYYgTY4gTZEgTZUgTbkgTdkgTeogTfUgTfggTRQhTWghTXMhTXohTYEhTYIhTYkhTcEhTcshTdAhTeshTfchTQkiTQsiTTEiTYEiTY8iTbAiTcciTdAiTdgiTdsiTd8iTQMjTSMjTTQjTT8jTUIjTV4jTbIjTb0jTcQjTcsjTcwjTdMjTQskTRUkTRokTTUkTUEkTVMkTVUkTXskTcskTdkkTfokTRElTRolTSIlTSUlTSklTU0lTW0lTX4lTYklTYwlTaglTfwlTQcmTQ4mTRUmTRYmTR0mTVUmTV8mTWQmTX8mTYsmTZ0mTZ8mTcUmTRUnTSMnTUQnTVsnTWQnTWwnTW8nTXMnTZcnTbcnTcgnTdMnTdYnTfInTUYoTVEoTVgoTV8oTWAoTWcoTZ8oTakoTa4oTckoTdUoTecoTekoTQ8pTV8pTW0pTY4pTaUpTa4pTbYpTbkpTb0pTeEpTQEqTRIqTR0qTSAqTTwqTZAqTZsqTaIqTakqTaoqTbEqTekqTfMqTfgqTRMrTR8rTTErTTMrTVkrTakrTbcrTdgrTe8rTfgrTQAsTQMsTQcsTSssTUssTVwsTWcsTWosTYYsTdosTeUsTewsTfMsTfQsTfssTTMtTT0tTUItTV0tTWktTXstTX0tTaMtTfMtTQEuTSIuTTkuTUIuTUouTU0uTVEuTXUuTZUuTaYuTbEuTbQuTdAuTSQvTS8vTTYvTT0vTT4vTUUvTX0vTYcvTYwvTacvTbMvTcUvTccvTe0vTT0wTUswTWwwTYMwTYwwTZQwTZcwTZswTb8wTd8wTfAwTfswTf4wTRoxTW4xTXkxTYAxTYcxTYgxTY8xTccxTdExTdYxTfExTf0xTQ8yTREyTTcyTYcyTZUyTbYyTc0yTdYyTd4yTeEyTeUyTQkzTSkzTTozTUUzTUgzTWQzTbgzTcMzTcozTdEzTdIzTdkzTRE0TRs0TSA0TTs0TUc0TVk0TVs0TYE0TdE0Td80TQA1TRc1TSA1TSg1TSs1TS81TVM1TXM1TYQ1TY81TZI1Ta41TQI2TQ02TRQ2TRs2TRw2TSM2TVs2TWU2TWo2TYU2TZE2TaM2TaU2Tcs2TRs3TSk3TUo3TWE3TWo3TXI3TXU3TXk3TZ03Tb03Tc43Tdk3Tdw3Tfg3TUw4TVc4TV44TWU4TWY4TW04TaU4Ta84TbQ4Tc84Tds4Te04Te84TRU5TWU5TXM5TZQ5Tas5TbQ5Tbw5Tb85TcM5Tec5TQc6TRg6TSM6TSY6TUI6TZY6TaE6Tag6Ta86TbA6Tbc6Te86Tfk6Tf46TRk7TSU7TTc7TTk7TV87Ta87Tb07Td47TfU7Tf47TQY8TQk8TQ08TTE8TVE8TWI8TW08TXA8TYw8TeA8Tes8TfI8Tfk8Tfo8TQE9TTk9TUM9TUg9TWM9TW89TYE9TYM9Tak9Tfk9TQc+TSg+TT8+TUg+TVA+TVM+TVc+TXs+TZs+Taw+Tbc+Tbo+TdY+TSo/TTU/TTw/TUM/TUQ/TUs/TYM/TY0/TZI/Ta0/Tbk/Tcs/Tc0/TfM/TUNATVFATXJATYlATZJATZpATZ1ATaFATcVATeVATfZATQFBTQRBTSBBTXRBTX9BTYZBTY1BTY5BTZVBTc1BTddBTdxBTfdBTQNCTRVCTRdCTT1CTY1CTZtCTbxCTdNCTdxCTeRCTedCTetCTQ9DTS9DTUBDTUtDTU5DTWpDTb5DTclDTdBDTddDTdhDTd9DTRdETSFETSZETUFETU1ETV9ETWFETYdETddETeVETQZFTR1FTSZFTS5FTTFFTTVFTVlFTXlFTYpFTZVFTZhFTbRFTQhGTRNGTRpGTSFGTSJGTSlGTWFGTWtGTXBGTYtGTZdGTalGTatGTdFGTSFHTS9HTVBHTWdHTXBHTXhHTXtHTX9HTaNHTcNHTdRHTd9HTeJHTf5HTVJITV1ITWRITWtITWxITXNITatITbVITbpITdVITeFITfNITfVITRtJTWtJTXlJTZpJTbFJTbpJTcJJTcVJTclJTe1JTQ1KTR5KTSlKTSxKTUhKTZxKTadKTa5KTbVKTbZKTb1KTfVKTf9KTQRLTR9LTStLTT1LTT9LTWVLTbVLTcNLTeRLTftLTQRMTQxMTQ9MTRNMTTdMTVdMTWhMTXNMTXZMTZJMTeZMTfFMTfhMTf9MTQBNTQdNTT9NTUlNTU5NTWlNTXVNTYdNTYlNTa9NTf9NTQ1OTS5OTUVOTU5OTVZOTVlOTV1OTYFOTaFOTbJOTb1OTcBOTdxOTTBPTTtPTUJPTUlPTUpPTVFPTYlPTZNPTZhPTbNPTb9PTdFPTdNPTflPTUlQTVdQTXhQTY9QTZhQTaBQTaNQTadQTctQTetQTfxQTQdRTQpRTSZRTXpRTYVRTYxRTZNRTZRRTZtRZShN01FN3VFN4lFN/VFNCVJNG1JNHVJNQ1JNk1JNoVJNwlJN2VJN4lJN6lJN7VJN8VJNFVNNNVNNRlNNUVNNVFNNcFNNxFNNz1NN1lNN3VNN3lNN5VNNHVRNJ1RNLFRNR1RNU1RNZVRNZ1RNjVRN3VRN61RNDFVNI1VNLFVNNFVNN1VNO1VNX1VNf1VNkFVNm1VNnlVNulVNDlZNGVZNIFZNJ1ZNKFZNL1ZNZ1ZNcVZNdlZNkVZNnVZNr1ZNsVZN11ZNJ1dNNVdNVldNbVdNdldNfldNgVdNhVdNqVdNyVdN2ldN5VdN6FdNBFhNWFhNY1hNalhNcVhNclhNeVhNsVhNu1hNwFhN21hN51hN+VhN+1hNIVlNcVlNf1lNoFlNt1lNwFlNyFlNy1lNz1lN81lNE1pNJFpNL1pNMlpNTlpNolpNrVpNtFpNu1pNvFpNw1pN+1pNBVtNCltNJVtNMVtNQ1tNRVtNa1tlWAMAAABBU1BdcRIoSwJLCEsiSydLPEtDS0lLVUtzS3tLpUuqS7lLvU0QAU0VAU0sAU05AU08AU1oAU2OAU3RAU3qAU0AAk0IAk09Ak1MAk1SAk1sAk1xAk2GAk2NAk2TAk2fAk29Ak3FAk3vAk30Ak0DA00HA01aA01fA012A02DA02GA02yA03YA00bBE00BE1KBE1SBE2HBE2WBE2cBE22BE27BE3QBE3XBE3dBE3pBE0HBU0PBU05BU0+BU1NBU1RBU2kBU2pBU3ABU3NBU3QBU38BU0iBk1lBk1+Bk2UBk2cBk3RBk3gBk3mBk0AB00FB00aB00hB00nB00zB01RB01ZB02DB02IB02XB02bB03uB03zB00KCE0XCE0aCE1GCE1sCE2vCE3ICE3eCE3mCE0bCU0qCU0wCU1KCU1PCU1kCU1rCU1xCU19CU2bCU2jCU3NCU3SCU3hCU3lCU04Ck09Ck1UCk1hCk1kCk2QCk22Ck35Ck0SC00oC00wC01lC010C016C02UC02ZC02uC021C027C03HC03lC03tC00XDE0cDE0rDE0vDE2CDE2HDE2eDE2rDE2uDE3aDE0ADU1DDU1cDU1yDU16DU2vDU2+DU3EDU3eDU3jDU34DU3/DU0FDk0RDk0vDk03Dk1hDk1mDk11Dk15Dk3MDk3RDk3oDk31Dk34Dk0kD01KD02ND02mD028D03ED035D00IEE0OEE0oEE0tEE1CEE1JEE1PEE1bEE15EE2BEE2rEE2wEE2/EE3DEE0WEU0bEU0yEU0/EU1CEU1uEU2UEU3XEU3wEU0GEk0OEk1DEk1SEk1YEk1yEk13Ek2MEk2TEk2ZEk2lEk3DEk3LEk31Ek36Ek0JE00NE01gE01lE018E02JE02ME024E03eE00hFE06FE1QFE1YFE2NFE2cFE2iFE28FE3BFE3WFE3dFE3jFE3vFE0NFU0VFU0/FU1EFU1TFU1XFU2qFU2vFU3GFU3TFU3WFU0CFk0oFk1rFk2EFk2aFk2iFk3XFk3mFk3sFk0GF00LF00gF00nF00tF005F01XF01fF02JF02OF02dF02hF030F035F00QGE0dGE0gGE1MGE1yGE21GE3OGE3kGE3sGE0hGU0wGU02GU1QGU1VGU1qGU1xGU13GU2DGU2hGU2pGU3TGU3YGU3nGU3rGU0+Gk1DGk1aGk1nGk1qGk2WGk28Gk3/Gk0YG00uG002G01rG016G02AG02aG02fG020G027G03BG03NG03rG03zG00dHE0iHE0xHE01HE2IHE2NHE2kHE2xHE20HE3gHE0GHU1JHU1iHU14HU2AHU21HU3EHU3KHU3kHU3pHU3+HU0FHk0LHk0XHk01Hk09Hk1nHk1sHk17Hk1/Hk3SHk3XHk3uHk37Hk3+Hk0qH01QH02TH02sH03CH03KH03/H00OIE0UIE0uIE0zIE1IIE1PIE1VIE1hIE1/IE2HIE2xIE22IE3FIE3JIE0cIU0hIU04IU1FIU1IIU10IU2aIU3dIU32IU0MIk0UIk1JIk1YIk1eIk14Ik19Ik2SIk2ZIk2fIk2rIk3JIk3RIk37Ik0AI00PI00TI01mI01rI02CI02PI02SI02+I03kI00nJE1AJE1WJE1eJE2TJE2iJE2oJE3CJE3HJE3cJE3jJE3pJE31JE0TJU0bJU1FJU1KJU1ZJU1dJU2wJU21JU3MJU3ZJU3cJU0IJk0uJk1xJk2KJk2gJk2oJk3dJk3sJk3yJk0MJ00RJ00mJ00tJ00zJ00/J01dJ01lJ02PJ02UJ02jJ02nJ036J03/J00WKE0jKE0mKE1SKE14KE27KE3UKE3qKE3yKE0nKU02KU08KU1WKU1bKU1wKU13KU19KU2JKU2nKU2vKU3ZKU3eKU3tKU3xKU1EKk1JKk1gKk1tKk1wKk2cKk3CKk0FK00eK000K008K01xK02AK02GK02gK02lK026K03BK03HK03TK03xK035K00jLE0oLE03LE07LE2OLE2TLE2qLE23LE26LE3mLE0MLU1PLU1oLU1+LU2GLU27LU3KLU3QLU3qLU3vLU0ELk0LLk0RLk0dLk07Lk1DLk1tLk1yLk2BLk2FLk3YLk3dLk30Lk0BL00EL00wL01WL02ZL02yL03IL03QL00FME0UME0aME00ME05ME1OME1VME1bME1nME2FME2NME23ME28ME3LME3PME0iMU0nMU0+MU1LMU1OMU16MU2gMU3jMU38MU0SMk0aMk1PMk1eMk1kMk1+Mk2DMk2YMk2fMk2lMk2xMk3PMk3XMk0BM00GM00VM00ZM01sM01xM02IM02VM02YM03EM03qM00tNE1GNE1cNE1kNE2ZNE2oNE2uNE3INE3NNE3iNE3pNE3vNE37NE0ZNU0hNU1LNU1QNU1fNU1jNU22NU27NU3SNU3fNU3iNU0ONk00Nk13Nk2QNk2mNk2uNk3jNk3yNk34Nk0SN00XN00sN00zN005N01FN01jN01rN02VN02aN02pN02tN00AOE0FOE0cOE0pOE0sOE1YOE1+OE3BOE3aOE3wOE34OE0tOU08OU1COU1cOU1hOU12OU19OU2DOU2POU2tOU21OU3fOU3kOU3zOU33OU1KOk1POk1mOk1zOk12Ok2iOk3IOk0LO00kO006O01CO013O02GO02MO02mO02rO03AO03HO03NO03ZO033O03/O00pPE0uPE09PE1BPE2UPE2ZPE2wPE29PE3APE3sPE0SPU1VPU1uPU2EPU2MPU3BPU3QPU3WPU3wPU31PU0KPk0RPk0XPk0jPk1BPk1JPk1zPk14Pk2HPk2LPk3ePk3jPk36Pk0HP00KP002P01cP02fP024P03OP03WP00LQE0aQE0gQE06QE0/QE1UQE1bQE1hQE1tQE2LQE2TQE29QE3CQE3RQE3VQE0oQU0tQU1EQU1RQU1UQU2AQU2mQU3pQU0CQk0YQk0gQk1VQk1kQk1qQk2EQk2JQk2eQk2lQk2rQk23Qk3VQk3dQk0HQ00MQ00bQ00fQ01yQ013Q02OQ02bQ02eQ03KQ03wQ00zRE1MRE1iRE1qRE2fRE2uRE20RE3ORE3TRE3oRE3vRE31RE0BRU0fRU0nRU1RRU1WRU1lRU1pRU28RU3BRU3YRU3lRU3oRU0URk06Rk19Rk2WRk2sRk20Rk3pRk34Rk3+Rk0YR00dR00yR005R00/R01LR01pR01xR02bR02gR02vR02zR00GSE0LSE0iSE0vSE0ySE1eSE2ESE3HSE3gSE32SE3+SE0zSU1CSU1ISU1iSU1nSU18SU2DSU2JSU2VSU2zSU27SU3lSU3qSU35SU39SU1QSk1VSk1sSk15Sk18Sk2oSk3OSk0RS00qS01AS01IS019S02MS02SS02sS02xS03GS03NS03TS03fS039S00FTE0vTE00TE1DTE1HTE2aTE2fTE22TE3DTE3GTE3yTE0YTU1bTU10TU2KTU2STU3HTU3WTU3cTU32TU37TU0QTk0XTk0dTk0pTk1HTk1PTk15Tk1+Tk2NTk2RTk3kTk3pTk0AT00NT00QT008T01iT02lT02+T03UT03cT00RUE0gUE0mUE1AUE1FUE1aUE1hUE1nUE1zUE2RUE2ZUE3DUE3IUE3XUE3bUE0uUU0zUU1KUU1XUU1aUU2GUU2sUU3vUU0IUk0eUk0mUk1bUk1qUk1wUk2KUk2PUk2kUk2rUk2xUk29Uk3bUk3jUk0NU00SU00hU00lU014U019U02UU02hU02kU03QU032U005VE1SVE1oVE1wVE2lVE20VE26VE3UVE3ZVE3uVE31VE37VE0HVU0lVU0tVU1XVU1cVU1rVU1vVU3CVU3HVU3eVU3rVU3uVU0aVk1AVk2DVk2cVk2yVk26Vk3vVk3+Vk0EV00eV00jV004V00/V01FV01RV01vV013V02hV02mV2UoTbVXTblXTQxYTRFYTShYTTVYTThYTWRYTYpYTc1YTeZYTfxYTQRZTTlZTUhZTU5ZTWhZTW1ZTYJZTYlZTY9ZTZtZTblZTcFZTetZTfBZTf9ZTQNaTVZaTVtaTXJaTX9aTYJaTa5aTdRaTRdbTTBbTUZbTU5bTYNbZVgDAAAAR0xVXXETKEsRSxNLJEspS2NLb0uKS7ZLyEvXS9hL9Uv4S/pNBAFNGAFNHgFNJgFNMQFNWwFNbwFNkgFNqQFNywFN6QFN9gFNAgJNBQJNJgJNLgJNPwJNWwJNXQJNbgJNcwJNrQJNuQJN1AJNAANNEgNNIQNNIgNNPwNNQgNNRANNTgNNYgNNaANNcANNewNNpQNNuQNN3ANN8wNNFQRNMwRNQARNTARNTwRNcARNeARNiQRNpQRNpwRNuARNvQRN9wRNAwVNHgVNSgVNXAVNawVNbAVNiQVNjAVNjgVNmAVNrAVNsgVNugVNxQVN7wVNAwZNJgZNPQZNXwZNfQZNigZNlgZNmQZNugZNwgZN0wZN7wZN8QZNAgdNBwdNQQdNTQdNaAdNlAdNpgdNtQdNtgdN0wdN1gdN2AdN4gdN9gdN/AdNBAhNDwhNOQhNTQhNcAhNhwhNqQhNxwhN1AhN4AhN4whNBAlNDAlNHQlNOQlNOwlNTAlNUQlNiwlNlwlNsglN3glN8AlN/wlNAApNHQpNIApNIgpNLApNQApNRgpNTgpNWQpNgwpNlwpNugpN0QpN8wpNEQtNHgtNKgtNLQtNTgtNVgtNZwtNgwtNhQtNlgtNmwtN1QtN4QtN/AtNKAxNOgxNSQxNSgxNZwxNagxNbAxNdgxNigxNkAxNmAxNowxNzQxN4QxNBA1NGw1NPQ1NWw1NaA1NdA1Ndw1NmA1NoA1NsQ1NzQ1Nzw1N4A1N5Q1NHw5NKw5NRg5Ncg5NhA5Nkw5NlA5NsQ5NtA5Ntg5NwA5N1A5N2g5N4g5N7Q5NFw9NKw9NTg9NZQ9Nhw9NpQ9Nsg9Nvg9NwQ9N4g9N6g9N+w9NFxBNGRBNKhBNLxBNaRBNdRBNkBBNvBBNzhBN3RBN3hBN+xBN/hBNABFNChFNHhFNJBFNLBFNNxFNYRFNdRFNmBFNrxFN0RFN7xFN/BFNCBJNCxJNLBJNNBJNRRJNYRJNYxJNdBJNeRJNsxJNvxJN2hJNBhNNGBNNJxNNKBNNRRNNSBNNShNNVBNNaBNNbhNNdhNNgRNNqxNNvxNN4hNN+RNNGxRNORRNRhRNUhRNVRRNdhRNfhRNjxRNqxRNrRRNvhRNwxRN/RRNCRVNJBVNUBVNYhVNcRVNchVNjxVNkhVNlBVNnhVNshVNuBVNwBVNyxVN9RVNCRZNLBZNQxZNZRZNgxZNkBZNnBZNnxZNwBZNyBZN2RZN9RZN9xZNCBdNDRdNRxdNUxdNbhdNmhdNrBdNuxdNvBdN2RdN3BdN3hdN6BdN/BdNAhhNChhNFRhNPxhNUxhNdhhNjRhNrxhNzRhN2hhN5hhN6RhNChlNEhlNIxlNPxlNQRlNUhlNVxlNkRlNnRlNuBlN5BlN9hlNBRpNBhpNIxpNJhpNKBpNMhpNRhpNTBpNVBpNXxpNiRpNnRpNwBpN1xpN+RpNFxtNJBtNMBtNMxtNVBtNXBtNbRtNiRtNixtNnBtNoRtN2xtN5xtNAhxNLhxNQBxNTxxNUBxNbRxNcBxNchxNfBxNkBxNlhxNnhxNqRxN0xxN5xxNCh1NIR1NQx1NYR1Nbh1Neh1NfR1Nnh1Nph1Ntx1N0x1N1R1N5h1N6x1NJR5NMR5NTB5NeB5Nih5NmR5Nmh5Ntx5Nuh5NvB5Nxh5N2h5N4B5N6B5N8x5NHR9NMR9NVB9Nax9NjR9Nqx9NuB9NxB9Nxx9N6B9N8B9NASBNHSBNHyBNMCBNNSBNbyBNeyBNliBNwiBN1CBN4yBN5CBNASFNBCFNBiFNECFNJCFNKiFNMiFNPSFNZyFNeyFNniFNtSFN1yFN9SFNAiJNDiJNESJNMiJNOiJNSyJNZyJNaSJNeiJNfyJNuSJNxSJN4CJNDCNNHiNNLSNNLiNNSyNNTiNNUCNNWiNNbiNNdCNNfCNNhyNNsSNNxSNN6CNN/yNNISRNPyRNTCRNWCRNWyRNfCRNhCRNlSRNsSRNsyRNxCRNySRNAyVNDyVNKiVNViVNaCVNdyVNeCVNlSVNmCVNmiVNpCVNuCVNviVNxiVN0SVN+yVNDyZNMiZNSSZNayZNiSZNliZNoiZNpSZNxiZNziZN3yZN+yZN/SZNDidNEydNTSdNWSdNdCdNoCdNsidNwSdNwidN3ydN4idN5CdN7idNAihNCChNEChNGyhNRShNWShNfChNkyhNtShN0yhN4ChN7ChN7yhNEClNGClNKSlNRSlNRylNWClNXSlNlylNoylNvilN6ilN/ClNCypNDCpNKSpNLCpNLipNOCpNTCpNUipNWipNZSpNjypNoypNxipN3SpN/ypNHStNKitNNitNOStNWitNYitNcytNjytNkStNoitNpytN4StN7StNCCxNNCxNRixNVSxNVixNcyxNdixNeCxNgixNlixNnCxNpCxNryxN2SxN7SxNEC1NJy1NSS1NZy1NdC1NgC1Ngy1NpC1NrC1NvS1N2S1N2y1N7C1N8S1NKy5NNy5NUi5Nfi5NkC5Nny5NoC5NvS5NwC5Nwi5NzC5N4C5N5i5N7i5N+S5NIy9NNy9NWi9NcS9Nky9NsS9Nvi9Nyi9NzS9N7i9N9i9NBzBNIzBNJTBNNjBNOzBNdTBNgTBNnDBNyDBN2jBN6TBN6jBNBzFNCjFNDDFNFjFNKjFNMDFNODFNQzFNbTFNgTFNpDFNuzFN3TFN+zFNCDJNFDJNFzJNODJNQDJNUTJNbTJNbzJNgDJNhTJNvzJNyzJN5jJNEjNNJDNNMzNNNDNNUTNNVDNNVjNNYDNNdDNNejNNgjNNjTNNtzNNyzNN7jNNBTRNJzRNRTRNUjRNXjRNYTRNgjRNijRNmzRNtzRNuTRNyjRNzzRNCTVNFTVNMDVNXDVNbjVNfTVNfjVNmzVNnjVNoDVNqjVNvjVNxDVNzDVN1zVNATZNFTZNODZNTzZNcTZNjzZNnDZNqDZNqzZNzDZN1DZN5TZNATdNAzdNFDdNGTdNUzdNXzdNejdNpjdNuDdNxzdNyDdN5TdN6DdN6jdN9DdNCDhNDjhNFjhNIThNSzhNXzhNgjhNmThNuzhN2ThN5jhN8jhN9ThNFjlNHjlNLzlNSzlNTTlNXjlNYzlNnTlNqTlNxDlN8DlNAjpNETpNEjpNLzpNMjpNNDpNPjpNUjpNWDpNYDpNazpNlTpNqTpNzDpN4zpNBTtNIztNMDtNPDtNPztNYDtNaDtNeTtNlTtNlztNqDtNrTtN5ztN8ztNDjxNOjxNTDxNWzxNXDxNeTxNfDxNfjxNiDxNnDxNojxNqjxNtTxN3zxN8zxNFj1NLT1NTz1NbT1Nej1Nhj1NiT1Nqj1Nsj1Nwz1N3z1N4T1N8j1N9z1NMT5NPT5NWD5NhD5Nlj5NpT5Npj5Nwz5Nxj5NyD5N0j5N5j5N7D5N9D5N/z5NKT9NPT9NYD9Ndz9NmT9Ntz9NxD9N0D9N0z9N9D9N/D9NDUBNKUBNK0BNPEBNQUBNe0BNh0BNokBNzkBN4EBN70BN8EBNDUFNEEFNEkFNHEFNMEFNNkFNPkFNSUFNc0FNh0FNqkFNwUFN40FNAUJNDkJNGkJNHUJNPkJNRkJNV0JNc0JNdUJNhkJNi0JNxUJN0UJN7EJNGENNKkNNOUNNOkNNV0NNWkNNXENNZkNNekNNgENNiENNk0NNvUNN0UNN9ENNC0RNLURNS0RNWERNZERNZ0RNiERNkERNoURNvURNv0RN0ERN1URND0VNG0VNNkVNYkVNdEVNg0VNhEVNoUVNpEVNpkVNsEVNxEVNykVN0kVN3UVNB0ZNG0ZNPkZNVUZNd0ZNlUZNokZNrkZNsUZN0kZN2kZN60ZNB0dNCUdNGkdNH0dNWUdNZUdNgEdNrEdNvkdNzUdNzkdN60dN7kdN8EdN+kdNDkhNFEhNHEhNJ0hNUUhNZUhNiEhNn0hNwUhN30hN7EhN+EhN+0hNHElNJElNNUlNUUlNU0lNZElNaUlNo0lNr0lNyklN9kllKE0ISk0XSk0YSk01Sk04Sk06Sk1ESk1YSk1eSk1mSk1xSk2bSk2vSk3SSk3pSk0LS00pS002S01CS01FS01mS01uS01/S02bS02dS02uS02zS03tS035S00UTE1ATE1STE1hTE1iTE1/TE2CTE2ETE2OTE2iTE2oTE2wTE27TE3lTE35TE0cTU0zTU1VTU1zTU2ATU2MTU2PTU2wTU24TU3JTU3lTU3nTU34TU39TU03Tk1DTk1eTk2KTk2cTk2rTk2sTk3JTk3MTk3OTk3YTk3sTk3yTk36Tk0FT00vT01DT01mT019T02fT029T03KT03WT03ZT036T00CUE0TUE0vUE0xUE1CUE1HUE2BUE2NUE2oUE3UUE3mUE31UE32UE0TUU0WUU0YUU0iUU02UU08UU1EUU1PUU15UU2NUU2wUU3HUU3pUU0HUk0UUk0gUk0jUk1EUk1MUk1dUk15Uk17Uk2MUk2RUk3LUk3XUk3yUk0eU00wU00/U01AU01dU01gU01iU01sU02AU02GU02OU02ZU03DU03XU036U00RVE0zVE1RVE1eVE1qVE1tVE2OVE2WVE2nVE3DVE3FVE3WVE3bVE0VVU0hVU08VU1oVU16VU2JVU2KVU2nVU2qVU2sVU22VU3KVU3QVU3YVU3jVU0NVk0hVk1EVk1bVk19Vk2bVk2oVk20Vk23Vk3YVk3gVk3xVk0NV00PV00gV00lV01fV01rV02GV02yV03EV03TV03UV03xV030V032V00AWE0UWE0aWE0iWE0tWE1XWE1rWE2OWE2lWE3HWE3lWE3yWE3+WE0BWU0iWU0qWU07WU1XWU1ZWU1qWU1vWU2pWU21WU3QWU38WU0OWk0dWk0eWk07Wk0+Wk1AWk1KWk1eWk1kWk1sWk13Wk2hWk21Wk3YWk3vWk0RW00vW008W01IW01LW01sW010W02FW2VYAwAAAEFSR11xFChLA0sESxtLH0tGS2RLZUuDS6lL3Ev0S/xNAAFNKgFNNQFNPQFNQQFNWAFNawFNfAFNhAFNhQFNpwFNvgFN0AFN1AFNNwJNRwJNTQJNTgJNZQJNaQJNkAJNrgJNrwJNzQJN8wJNJgNNPgNNRgNNSgNNdANNfwNNhwNNiwNNogNNtQNNxgNNzgNNzwNN8QNNCARNGgRNHgRNgQRNkQRNlwRNmARNrwRNswRN2gRN+ARN+QRNFwVNPQVNcAVNiAVNkAVNlAVNvgVNyQVN0QVN1QVN7AVN/wVNEAZNGAZNGQZNOwZNUgZNZAZNaAZNywZN2wZN4QZN4gZN+QZN/QZNJAdNQgdNQwdNYQdNhwdNugdN0gdN2gdN3gdNCAhNEwhNGwhNHwhNNghNSQhNWghNYghNYwhNhQhNnAhNrghNsghNFQlNJQlNKwlNLAlNQwlNRwlNbglNjAlNjQlNqwlN0QlNBApNHApNJApNKApNUgpNXQpNZQpNaQpNgApNkwpNpApNrApNrQpNzwpN5gpN+ApN/ApNXwtNbwtNdQtNdgtNjQtNkQtNuAtN1gtN1wtN9QtNGwxNTgxNZgxNbgxNcgxNnAxNpwxNrwxNswxNygxN3QxN7gxN9gxN9wxNGQ1NMA1NQg1NRg1NqQ1NuQ1Nvw1NwA1N1w1N2w1NAg5NIA5NIQ5NPw5NZQ5NmA5NsA5NuA5NvA5N5g5N8Q5N+Q5N/Q5NFA9NJw9NOA9NQA9NQQ9NYw9Neg9NjA9NkA9N8w9NAxBNCRBNChBNIRBNJRBNTBBNahBNaxBNiRBNrxBN4hBN+hBNAhFNBhFNMBFNOxFNQxFNRxFNXhFNcRFNghFNihFNixFNrRFNxBFN1hFN2hFNPRJNTRJNUxJNVBJNaxJNbxJNlhJNtBJNtRJN0xJN+RJNLBNNRBNNTBNNUBNNehNNhRNNjRNNkRNNqBNNuxNNzBNN1BNN1RNN9xNNDhRNIBRNJBRNhxRNlxRNnRRNnhRNtRRNuRRN4BRN/hRN/xRNHRVNQxVNdhVNjhVNlhVNmhVNxBVNzxVN1xVN2xVN8hVNBRZNFhZNHhZNHxZNQRZNWBZNahZNbhZN0RZN4RZN5xZN6BZN/xZNAxdNKhdNSBdNSRdNZxdNjRdNwBdN2BdN4BdN5BdNDhhNGRhNIRhNJRhNPBhNTxhNYBhNaBhNaRhNixhNohhNtBhNuBhNGxlNKxlNMRlNMhlNSRlNTRlNdBlNkhlNkxlNsRlN1xlNChpNIhpNKhpNLhpNWBpNYxpNaxpNbxpNhhpNmRpNqhpNshpNsxpN1RpN7BpN/hpNAhtNZRtNdRtNextNfBtNkxtNlxtNvhtN3BtN3RtN+xtNIRxNVBxNbBxNdBxNeBxNohxNrRxNtRxNuRxN0BxN4xxN9BxN/BxN/RxNHx1NNh1NSB1NTB1Nrx1Nvx1NxR1Nxh1N3R1N4R1NCB5NJh5NJx5NRR5Nax5Nnh5Nth5Nvh5Nwh5N7B5N9x5N/x5NAx9NGh9NLR9NPh9NRh9NRx9NaR9NgB9Nkh9Nlh9N+R9NCSBNDyBNECBNJyBNKyBNUiBNcCBNcSBNjyBNtSBN6CBNACFNCCFNDCFNNiFNQSFNSSFNTSFNZCFNdyFNiCFNkCFNkSFNsyFNyiFN3CFN4CFNQyJNUyJNWSJNWiJNcSJNdSJNnCJNuiJNuyJN2SJN/yJNMiNNSiNNUiNNViNNgCNNiyNNkyNNlyNNriNNwSNN0iNN2iNN2yNN/SNNFCRNJiRNKiRNjSRNnSRNoyRNpCRNuyRNvyRN5iRNBCVNBSVNIyVNSSVNfCVNlCVNnCVNoCVNyiVN1SVN3SVN4SVN+CVNCyZNHCZNJCZNJSZNRyZNXiZNcCZNdCZN1yZN5yZN7SZN7iZNBSdNCSdNMCdNTidNTydNbSdNkydNxidN3idN5idN6idNFChNHyhNJyhNKyhNQihNVShNZihNbihNbyhNkShNqChNuihNvihNISlNMSlNNylNOClNTylNUylNeilNmClNmSlNtylN3SlNECpNKCpNMCpNNCpNXipNaSpNcSpNdSpNjCpNnypNsCpNuCpNuSpN2ypN8ipNBCtNCCtNaytNeytNgStNgitNmStNnStNxCtN4itN4ytNASxNJyxNWixNcixNeixNfixNqCxNsyxNuyxNvyxN1ixN6SxN+ixNAi1NAy1NJS1NPC1NTi1NUi1NtS1NxS1Nyy1NzC1N4y1N5y1NDi5NLC5NLS5NSy5NcS5NpC5NvC5NxC5NyC5N8i5N/S5NBS9NCS9NIC9NMy9NRC9NTC9NTS9Nby9Nhi9NmC9NnC9N/y9NDzBNFTBNFjBNLTBNMTBNWDBNdjBNdzBNlTBNuzBN7jBNBjFNDjFNEjFNPDFNRzFNTzFNUzFNajFNfTFNjjFNljFNlzFNuTFN0DFN4jFN5jFNSTJNWTJNXzJNYDJNdzJNezJNojJNwDJNwTJN3zJNBTNNODNNUDNNWDNNXDNNhjNNkTNNmTNNnTNNtDNNxzNN2DNN4DNN4TNNAzRNGjRNLDRNMDRNkzRNozRNqTRNqjRNwTRNxTRN7DRNCjVNCzVNKTVNTzVNgjVNmjVNojVNpjVN0DVN2zVN4zVN5zVN/jVNETZNIjZNKjZNKzZNTTZNZDZNdjZNejZN3TZN7TZN8zZN9DZNCzdNDzdNNjdNVDdNVTdNczdNmTdNzDdN5DdN7DdN8DdNGjhNJThNLThNMThNSDhNWzhNbDhNdDhNdThNlzhNrjhNwDhNxDhNJzlNNzlNPTlNPjlNVTlNWTlNgDlNnjlNnzlNvTlN4zlNFjpNLjpNNjpNOjpNZDpNbzpNdzpNezpNkjpNpTpNtjpNvjpNvzpN4TpN+DpNCjtNDjtNcTtNgTtNhztNiDtNnztNoztNyjtN6DtN6TtNBzxNLTxNYDxNeDxNgDxNhDxNrjxNuTxNwTxNxTxN3DxN7zxNAD1NCD1NCT1NKz1NQj1NVD1NWD1Nuz1Nyz1N0T1N0j1N6T1N7T1NFD5NMj5NMz5NUT5Ndz5Nqj5Nwj5Nyj5Nzj5N+D5NAz9NCz9NDz9NJj9NOT9NSj9NUj9NUz9NdT9NjD9Nnj9Noj9NBUBNFUBNG0BNHEBNM0BNN0BNXkBNfEBNfUBNm0BNwUBN9EBNDEFNFEFNGEFNQkFNTUFNVUFNWUFNcEFNg0FNlEFNnEFNnUFNv0FN1kFN6EFN7EFNT0JNX0JNZUJNZkJNfUJNgUJNqEJNxkJNx0JN5UJNC0NNPkNNVkNNXkNNYkNNjENNl0NNn0NNo0NNukNNzUNN3kNN5kNN50NNCURNIERNMkRNNkRNmURNqURNr0RNsERNx0RNy0RN8kRNEEVNEUVNL0VNVUVNiEVNoEVNqEVNrEVN1kVN4UVN6UVN7UVNBEZNF0ZNKEZNMEZNMUZNU0ZNakZNfEZNgEZN40ZN80ZN+UZN+kZNEUdNFUdNPEdNWkdNW0dNeUdNn0dN0kdN6kdN8kdN9kdNIEhNK0hNM0hNN0hNTkhNYUhNckhNekhNe0hNnUhNtEhNxkhNykhNLUlNPUlNQ0lNRElNW0lNX0lNhklNpElNpUlNw0lN6UlNHEpNNEpNPEpNQEpNakpNdUpNfUpNgUpNmEpNq0pNvEpNxEpNxUpN50pN/kpNEEtNFEtNd0tNh0tNjUtNjktNpUtNqUtN0EtN7ktN70tNDUxNM0xNZkxNfkxNhkxNikxNtExNv0xNx0xNy0xN4kxN9UxNBk1NDk1ND01NMU1NSE1NWk1NXk1NwU1N0U1N101N2E1N701N801NGk5NOE5NOU5NV05NfU5NsE5NyE5N0E5N1E5N/k5NCU9NEU9NFU9NLE9NP09NUE9NWE9NWU9Ne09Nkk9NpE9NqE9NC1BNG1BNIVBNIlBNOVBNPVBNZFBNglBNg1BNoVBNx1BN+lBNElFNGlFNHlFNSFFNU1FNW1FNX1FNdlFNiVFNmlFlKE2iUU2jUU3FUU3cUU3uUU3yUU1VUk1lUk1rUk1sUk2DUk2HUk2uUk3MUk3NUk3rUk0RU01EU01cU01kU01oU02SU02dU02lU02pU03AU03TU03kU03sU03tU00PVE0mVE04VE08VE2fVE2vVE21VE22VE3NVE3RVE34VE0WVU0XVU01VU1bVU2OVU2mVU2uVU2yVU3cVU3nVU3vVU3zVU0KVk0dVk0uVk02Vk03Vk1ZVk1wVk2CVk2GVk3pVk35Vk3/Vk0AV00XV00bV01CV01gV01hV01/V02lV03YV03wV034V038V00mWE0xWE05WE09WE1UWE1nWE14WE2AWE2BWE2jWE26WE3MWE3QWE0zWU1DWU1JWU1KWU1hWU1lWU2MWU2qWU2rWU3JWU3vWU0iWk06Wk1CWk1GWk1wWk17Wk2DWk2HWk2eWk2xWk3CWk3KWk3LWk3tWk0EW00WW00aW019W02NW2VYAwAAAFRSUF1xFShLoU0FAU07AU22AU0zAk3rAk1PA02FA00ABE19BE01BU2ZBU3PBU1KBk3HBk1/B03jB00ZCE2UCE0RCU3JCU0tCk1jCk3eCk1bC00TDE13DE2tDE0oDU2lDU1dDk3BDk33Dk1yD03vD02nEE0LEU1BEU28EU05Ek3xEk1VE02LE00GFE2DFE07FU2fFU3VFU1QFk3NFk2FF03pF00fGE2aGE0XGU3PGU0zGk1pGk3kGk1hG00ZHE19HE2zHE0uHU2rHU1jHk3HHk39Hk14H031H02tIE0RIU1HIU3CIU0/Ik33Ik1bI02RI00MJE2JJE1BJU2lJU3bJU1WJk3TJk2LJ03vJ00lKE2gKE0dKU3VKU05Kk1vKk3qKk1nK00fLE2DLE25LE00LU2xLU1pLk3NLk0DL01+L037L02zME0XMU1NMU3IMU1FMk39Mk1hM02XM00SNE2PNE1HNU2rNU3hNU1cNk3ZNk2RN031N00rOE2mOE0jOU3bOU0/Ok11Ok3wOk1tO00lPE2JPE2/PE06PU23PU1vPk3TPk0JP02EP00BQE25QE0dQU1TQU3OQU1LQk0DQ01nQ02dQ00YRE2VRE1NRU2xRU3nRU1iRk3fRk2XR037R00xSE2sSE0pSU3hSU1FSk17Sk32Sk1zS00rTE2PTE3FTE1ATU29TU11Tk3ZTk0PT02KT00HUE2/UE0jUU1ZUU3UUU1RUk0JU01tU02jU00eVE2bVE1TVU23VU3tVU1oVk3lVk2dV00BWE03WE2yWE0vWU3nWU1LWk2BWk38Wk15W2VYAwAAAEFTTl1xFihLDks1SzhLO0tQS2ZLcEt5S5RLn0uuS7pLvkvHS9tNGgFNKQFNNAFNRgFNZAFNuAFN7gFNBgJNHgJNKQJNMQJNWAJNfwJNggJNhQJNmgJNsAJNugJNwwJN3gJN6QJN+AJNBANNCANNEQNNJQNNZANNcwNNfgNNkANNrgNNAgRNOARNUARNaARNcwRNewRNogRNyQRNzARNzwRN5ARN+gRNBAVNDQVNKAVNMwVNQgVNTgVNUgVNWwVNbwVNrgVNvQVNyAVN2gVN+AVNTAZNggZNmgZNsgZNvQZNxQZN7AZNEwdNFgdNGQdNLgdNRAdNTgdNVwdNcgdNfQdNjAdNmAdNnAdNpQdNuQdN+AdNBwhNEghNJAhNQghNlghNzAhN5AhN/AhNBwlNDwlNNglNXQlNYAlNYwlNeAlNjglNmAlNoQlNvAlNxwlN1glN4glN5glN7wlNAwpNQgpNUQpNXApNbgpNjApN4ApNFgtNLgtNRgtNUQtNWQtNgAtNpwtNqgtNrQtNwgtN2AtN4gtN6wtNBgxNEQxNIAxNLAxNMAxNOQxNTQxNjAxNmwxNpgxNuAxN1gxNKg1NYA1NeA1NkA1Nmw1Now1Nyg1N8Q1N9A1N9w1NDA5NIg5NLA5NNQ5NUA5NWw5Nag5Ndg5Neg5Ngw5Nlw5N1g5N5Q5N8A5NAg9NIA9NdA9Nqg9Nwg9N2g9N5Q9N7Q9NFBBNOxBNPhBNQRBNVhBNbBBNdhBNfxBNmhBNpRBNtBBNwBBNxBBNzRBN4RBNIBFNLxFNOhFNTBFNahFNvhFN9BFNDBJNJBJNLxJNNxJNXhJNhRJNiBJNixJNoBJNthJNwBJNyRJN5BJN7xJN/hJNChNNDhNNFxNNKxNNahNNeRNNhBNNlhNNtBNNCBRNPhRNVhRNbhRNeRRNgRRNqBRNzxRN0hRN1RRN6hRNABVNChVNExVNLhVNORVNSBVNVBVNWBVNYRVNdRVNtBVNwxVNzhVN4BVN/hVNUhZNiBZNoBZNuBZNwxZNyxZN8hZNGRdNHBdNHxdNNBdNShdNVBdNXRdNeBdNgxdNkhdNnhdNohdNqxdNvxdN/hdNDRhNGBhNKhhNSBhNnBhN0hhN6hhNAhlNDRlNFRlNPBlNYxlNZhlNaRlNfhlNlBlNnhlNpxlNwhlNzRlN3BlN6BlN7BlN9RlNCRpNSBpNVxpNYhpNdBpNkhpN5hpNHBtNNBtNTBtNVxtNXxtNhhtNrRtNsBtNsxtNyBtN3htN6BtN8RtNDBxNFxxNJhxNMhxNNhxNPxxNUxxNkhxNoRxNrBxNvhxN3BxNMB1NZh1Nfh1Nlh1NoR1NqR1N0B1N9x1N+h1N/R1NEh5NKB5NMh5NOx5NVh5NYR5NcB5NfB5NgB5NiR5NnR5N3B5N6x5N9h5NCB9NJh9Neh9NsB9NyB9N4B9N6x9N8x9NGiBNQSBNRCBNRyBNXCBNciBNfCBNhSBNoCBNqyBNuiBNxiBNyiBN0yBN5yBNJiFNNSFNQCFNUiFNcCFNxCFN+iFNEiJNKiJNNSJNPSJNZCJNiyJNjiJNkSJNpiJNvCJNxiJNzyJN6iJN9SJNBCNNECNNFCNNHSNNMSNNcCNNfyNNiiNNnCNNuiNNDiRNRCRNXCRNdCRNfyRNhyRNriRN1SRN2CRN2yRN8CRNBiVNECVNGSVNNCVNPyVNTiVNWiVNXiVNZyVNeyVNuiVNySVN1CVN5iVNBCZNWCZNjiZNpiZNviZNySZN0SZN+CZNHydNIidNJSdNOidNUCdNWidNYydNfidNiSdNmCdNpCdNqCdNsSdNxSdNBChNEyhNHihNMChNTihNoihN2ChN8ChNCClNEylNGylNQilNaSlNbClNbylNhClNmilNpClNrSlNyClN0ylN4ilN7ilN8ilN+ylNDypNTipNXSpNaCpNeipNmCpN7CpNIitNOitNUitNXStNZStNjCtNsytNtitNuStNzitN5CtN7itN9ytNEixNHSxNLCxNOCxNPCxNRSxNWSxNmCxNpyxNsixNxCxN4ixNNi1NbC1NhC1NnC1Npy1Nry1N1i1N/S1NAC5NAy5NGC5NLi5NOC5NQS5NXC5NZy5Ndi5Ngi5Nhi5Njy5Noy5N4i5N8S5N/C5NDi9NLC9NgC9Nti9Nzi9N5i9N8S9N+S9NIDBNRzBNSjBNTTBNYjBNeDBNgjBNizBNpjBNsTBNwDBNzDBN0DBN2TBN7TBNLDFNOzFNRjFNWDFNdjFNyjFNADJNGDJNMDJNOzJNQzJNajJNkTJNlDJNlzJNrDJNwjJNzDJN1TJN8DJN+zJNCjNNFjNNGjNNIzNNNzNNdjNNhTNNkDNNojNNwDNNFDRNSjRNYjRNejRNhTRNjTRNtDRN2zRN3jRN4TRN9jRNDDVNFjVNHzVNOjVNRTVNVDVNYDVNZDVNbTVNgTVNwDVNzzVN2jVN7DVNCjZNXjZNlDZNrDZNxDZNzzZN1zZN/jZNJTdNKDdNKzdNQDdNVjdNYDdNaTdNhDdNjzdNnjdNqjdNrjdNtzdNyzdNCjhNGThNJDhNNjhNVDhNqDhN3jhN9jhNDjlNGTlNITlNSDlNbzlNcjlNdTlNijlNoDlNqjlNszlNzjlN2TlN6DlN9DlN+DlNATpNFTpNVDpNYzpNbjpNgDpNnjpN8jpNKDtNQDtNWDtNYztNaztNkjtNuTtNvDtNvztN1DtN6jtN9DtN/TtNGDxNIzxNMjxNPjxNQjxNSzxNXzxNnjxNrTxNuDxNyjxN6DxNPD1Ncj1Nij1Noj1NrT1NtT1N3D1NAz5NBj5NCT5NHj5NND5NPj5NRz5NYj5NbT5NfD5NiD5NjD5NlT5NqT5N6D5N9z5NAj9NFD9NMj9Nhj9NvD9N1D9N7D9N9z9N/z9NJkBNTUBNUEBNU0BNaEBNfkBNiEBNkUBNrEBNt0BNxkBN0kBN1kBN30BN80BNMkFNQUFNTEFNXkFNfEFN0EFNBkJNHkJNNkJNQUJNSUJNcEJNl0JNmkJNnUJNskJNyEJN0kJN20JN9kJNAUNNEENNHENNIENNKUNNPUNNfENNi0NNlkNNqENNxkNNGkRNUERNaERNgERNi0RNk0RNukRN4URN5ERN50RN/ERNEkVNHEVNJUVNQEVNS0VNWkVNZkVNakVNc0VNh0VNxkVN1UVN4EVN8kVNEEZNZEZNmkZNskZNykZN1UZN3UZNBEdNK0dNLkdNMUdNRkdNXEdNZkdNb0dNikdNlUdNpEdNsEdNtEdNvUdN0UdNEEhNH0hNKkhNPEhNWkhNrkhN5EhN/EhNFElNH0lNJ0lNTklNdUlNeElNe0lNkElNpklNsElNuUlN1ElN30lN7klN+klN/klNB0pNG0pNWkpNaUpNdEpNhkpNpEpN+EpNLktNRktNXktNaUtNcUtNmEtNv0tNwktNxUtN2ktN8EtN+ktNA0xNHkxNKUxNOExNRExNSExNUUxNZUxNpExNs0xNvkxN0ExN7kxNQk1NeE1NkE1NqE1Ns01Nu01N4k1NCU5NDE5ND05NJE5NOk5NRE5NTU5NaE5Nc05Ngk5Njk5Nkk5Nm05Nr05N7k5N/U5NCE9NGk9NOE9NjE9Nwk9N2k9N8k9N/U9NBVBNLFBNU1BNVlBNWVBNblBNhFBNjlBNl1BNslBNvVBNzFBN2FBN3FBN5VBN+VBNOFFNR1FNUlFNZFFNglFN1lFNDFJNJFJNPFJNR1JNT1JNdlJNnVJNoFJNo1JNuFJNzlJN2FJN4VJN/FJNB1NNFlNNIlNNJlNNL1NNQ1NNglNNkVNNnFNNrlNNzFNNIFRNVlRNblRNhlRNkVRNmVRNwFRN51RN6lRN7VRNAlVNGFVNIlVNK1VNRlVNUVVNYFVNbFVNcFVNeVVNjVVNzFVN21VN5lVN+FVNFlZNalZNoFZNuFZN0FZN21ZN41ZNCldNMVdNNFdNN1dNTFdNYldNbFdNdVdNkFdNm1dNqldNtldlKE26V03DV03XV00WWE0lWE0wWE1CWE1gWE20WE3qWE0CWU0aWU0lWU0tWU1UWU17WU1+WU2BWU2WWU2sWU22WU2/WU3aWU3lWU30WU0AWk0EWk0NWk0hWk1gWk1vWk16Wk2MWk2qWk3+Wk00W01MW01kW01vW013W2VYAwAAAFRZUl1xFyhLAUtTS1dLWEuHS8ZL8E0HAU0PAU0iAU1EAU1KAU1NAU1WAU1XAU1gAU1pAU14AU2AAU2QAU2jAU2qAU27AU28AU3GAU3ZAU3tAU3xAU0HAk0UAk0ZAk1LAk2dAk2hAk2iAk3RAk0QA006A01RA01ZA01sA02OA02UA02XA02gA02hA02qA02zA03CA03KA03aA03tA030A00FBE0GBE0QBE0jBE03BE07BE1RBE1eBE1jBE2VBE3nBE3rBE3sBE0bBU1aBU2EBU2bBU2jBU22BU3YBU3eBU3hBU3qBU3rBU30BU39BU0MBk0UBk0kBk03Bk0+Bk1PBk1QBk1aBk1tBk2BBk2FBk2bBk2oBk2tBk3fBk0xB001B002B01lB02kB03OB03lB03tB00ACE0iCE0oCE0rCE00CE01CE0+CE1HCE1WCE1eCE1uCE2BCE2ICE2ZCE2aCE2kCE23CE3LCE3PCE3lCE3yCE33CE0pCU17CU1/CU2ACU2vCU3uCU0YCk0vCk03Ck1KCk1sCk1yCk11Ck1+Ck1/Ck2ICk2RCk2gCk2oCk24Ck3LCk3SCk3jCk3kCk3uCk0BC00VC00ZC00vC008C01BC01zC03FC03JC03KC035C004DE1iDE15DE2BDE2UDE22DE28DE2/DE3IDE3JDE3SDE3bDE3qDE3yDE0CDU0VDU0cDU0tDU0uDU04DU1LDU1fDU1jDU15DU2GDU2LDU29DU0PDk0TDk0UDk1DDk2CDk2sDk3DDk3LDk3eDk0AD00GD00JD00SD00TD00cD00lD000D008D01MD01fD01mD013D014D02CD02VD02pD02tD03DD03QD03VD00HEE1ZEE1dEE1eEE2NEE3MEE32EE0NEU0VEU0oEU1KEU1QEU1TEU1cEU1dEU1mEU1vEU1+EU2GEU2WEU2pEU2wEU3BEU3CEU3MEU3fEU3zEU33EU0NEk0aEk0fEk1REk2jEk2nEk2oEk3XEk0WE01AE01XE01fE01yE02UE02aE02dE02mE02nE02wE025E03IE03QE03gE03zE036E00LFE0MFE0WFE0pFE09FE1BFE1XFE1kFE1pFE2bFE3tFE3xFE3yFE0hFU1gFU2KFU2hFU2pFU28FU3eFU3kFU3nFU3wFU3xFU36FU0DFk0SFk0aFk0qFk09Fk1EFk1VFk1WFk1gFk1zFk2HFk2LFk2hFk2uFk2zFk3lFk03F007F008F01rF02qF03UF03rF03zF00GGE0oGE0uGE0xGE06GE07GE1EGE1NGE1cGE1kGE10GE2HGE2OGE2fGE2gGE2qGE29GE3RGE3VGE3rGE34GE39GE0vGU2BGU2FGU2GGU21GU30GU0eGk01Gk09Gk1QGk1yGk14Gk17Gk2EGk2FGk2OGk2XGk2mGk2uGk2+Gk3RGk3YGk3pGk3qGk30Gk0HG00bG00fG001G01CG01HG015G03LG03PG03QG03/G00+HE1oHE1/HE2HHE2aHE28HE3CHE3FHE3OHE3PHE3YHE3hHE3wHE34HE0IHU0bHU0iHU0zHU00HU0+HU1RHU1lHU1pHU1/HU2MHU2RHU3DHU0VHk0ZHk0aHk1JHk2IHk2yHk3JHk3RHk3kHk0GH00MH00PH00YH00ZH00iH00rH006H01CH01SH01lH01sH019H01+H02IH02bH02vH02zH03JH03WH03bH00NIE1fIE1jIE1kIE2TIE3SIE38IE0TIU0bIU0uIU1QIU1WIU1ZIU1iIU1jIU1sIU11IU2EIU2MIU2cIU2vIU22IU3HIU3IIU3SIU3lIU35IU39IU0TIk0gIk0lIk1XIk2pIk2tIk2uIk3dIk0cI01GI01dI01lI014I02aI02gI02jI02sI02tI022I02/I03OI03WI03mI035I00AJE0RJE0SJE0cJE0vJE1DJE1HJE1dJE1qJE1vJE2hJE3zJE33JE34JE0nJU1mJU2QJU2nJU2vJU3CJU3kJU3qJU3tJU32JU33JU0AJk0JJk0YJk0gJk0wJk1DJk1KJk1bJk1cJk1mJk15Jk2NJk2RJk2nJk20Jk25Jk3rJk09J01BJ01CJ01xJ02wJ03aJ03xJ035J00MKE0uKE00KE03KE1AKE1BKE1KKE1TKE1iKE1qKE16KE2NKE2UKE2lKE2mKE2wKE3DKE3XKE3bKE3xKE3+KE0DKU01KU2HKU2LKU2MKU27KU36KU0kKk07Kk1DKk1WKk14Kk1+Kk2BKk2KKk2LKk2UKk2dKk2sKk20Kk3EKk3XKk3eKk3vKk3wKk36Kk0NK00hK00lK007K01IK01NK01/K03RK03VK03WK00FLE1ELE1uLE2FLE2NLE2gLE3CLE3ILE3LLE3ULE3VLE3eLE3nLE32LE3+LE0OLU0hLU0oLU05LU06LU1ELU1XLU1rLU1vLU2FLU2SLU2XLU3JLU0bLk0fLk0gLk1PLk2OLk24Lk3PLk3XLk3qLk0ML00SL00VL00eL00fL00oL00xL01AL01IL01YL01rL01yL02DL02EL02OL02hL021L025L03PL03cL03hL00TME1lME1pME1qME2ZME3YME0CMU0ZMU0hMU00MU1WMU1cMU1fMU1oMU1pMU1yMU17MU2KMU2SMU2iMU21MU28MU3NMU3OMU3YMU3rMU3/MU0DMk0ZMk0mMk0rMk1dMk2vMk2zMk20Mk3jMk0iM01MM01jM01rM01+M02gM02mM02pM02yM02zM028M03FM03UM03cM03sM03/M00GNE0XNE0YNE0iNE01NE1JNE1NNE1jNE1wNE11NE2nNE35NE39NE3+NE0tNU1sNU2WNU2tNU21NU3INU3qNU3wNU3zNU38NU39NU0GNk0PNk0eNk0mNk02Nk1JNk1QNk1hNk1iNk1sNk1/Nk2TNk2XNk2tNk26Nk2/Nk3xNk1DN01HN01IN013N022N03gN033N03/N00SOE00OE06OE09OE1GOE1HOE1QOE1ZOE1oOE1wOE2AOE2TOE2aOE2rOE2sOE22OE3JOE3dOE3hOE33OE0EOU0JOU07OU2NOU2ROU2SOU3BOU0AOk0qOk1BOk1JOk1cOk1+Ok2EOk2HOk2QOk2ROk2aOk2jOk2yOk26Ok3KOk3dOk3kOk31Ok32Ok0AO00TO00nO00rO01BO01OO01TO02FO03XO03bO03cO00LPE1KPE10PE2LPE2TPE2mPE3IPE3OPE3RPE3aPE3bPE3kPE3tPE38PE0EPU0UPU0nPU0uPU0/PU1APU1KPU1dPU1xPU11PU2LPU2YPU2dPU3PPU0hPk0lPk0mPk1VPk2UPk2+Pk3VPk3dPk3wPk0SP00YP00bP00kP00lP00uP003P01GP01OP01eP01xP014P02JP02KP02UP02nP027P02/P03VP03iP03nP00ZQE1rQE1vQE1wQE2fQE3eQE0IQU0fQU0nQU06QU1cQU1iQU1lQU1uQU1vQU14QU2BQU2QQU2YQU2oQU27QU3CQU3TQU3UQU3eQU3xQU0FQk0JQk0fQk0sQk0xQk1jQk21Qk25Qk26Qk3pQk0oQ01SQ01pQ01xQ02EQ02mQ02sQ02vQ024Q025Q03CQ03LQ03aQ03iQ03yQ00FRE0MRE0dRE0eRE0oRE07RE1PRE1TRE1pRE12RE17RE2tRE3/RE0DRU0ERU0zRU1yRU2cRU2zRU27RU3ORU3wRU32RU35RU0CRk0DRk0MRk0VRk0kRk0sRk08Rk1PRk1WRk1nRk1oRk1yRk2FRk2ZRk2dRk2zRk3ARk3FRk33Rk1JR01NR01OR019R028R03mR039R00FSE0YSE06SE1ASE1DSE1MSE1NSE1WSE1fSE1uSE12SE2GSE2ZSE2gSE2xSE2ySE28SE3PSE3jSE3nSE39SE0KSU0PSU1BSU2TSU2XSU2YSU3HSU0GSk0wSk1HSmUoTU9KTWJKTYRKTYpKTY1KTZZKTZdKTaBKTalKTbhKTcBKTdBKTeNKTepKTftKTfxKTQZLTRlLTS1LTTFLTUdLTVRLTVlLTYtLTd1LTeFLTeJLTRFMTVBMTXpMTZFMTZlMTaxMTc5MTdRMTddMTeBMTeFMTepMTfNMTQJNTQpNTRpNTS1NTTRNTUVNTUZNTVBNTWNNTXdNTXtNTZFNTZ5NTaNNTdVNTSdOTStOTSxOTVtOTZpOTcROTdtOTeNOTfZOTRhPTR5PTSFPTSpPTStPTTRPTT1PTUxPTVRPTWRPTXdPTX5PTY9PTZBPTZpPTa1PTcFPTcVPTdtPTehPTe1PTR9QTXFQTXVQTXZQTaVQTeRQTQ5RTSVRTS1RTUBRTWJRTWhRTWtRTXRRTXVRTX5RTYdRTZZRTZ5RTa5RTcFRTchRTdlRTdpRTeRRTfdRTQtSTQ9STSVSTTJSTTdSTWlSTbtSTb9STcBSTe9STS5TTVhTTW9TTXdTTYpTTaxTTbJTTbVTTb5TTb9TTchTTdFTTeBTTehTTfhTTQtUTRJUTSNUTSRUTS5UTUFUTVVUTVlUTW9UTXxUTYFUTbNUTQVVTQlVTQpVTTlVTXhVTaJVTblVTcFVTdRVTfZVTfxVTf9VTQhWTQlWTRJWTRtWTSpWTTJWTUJWTVVWTVxWTW1WTW5WTXhWTYtWTZ9WTaNWTblWTcZWTctWTf1WTU9XTVNXTVRXTYNXTcJXTexXTQNYTQtYTR5YTUBYTUZYTUlYTVJYTVNYTVxYTWVYTXRYTXxYTYxYTZ9YTaZYTbdYTbhYTcJYTdVYTelYTe1YTQNZTRBZTRVZTUdZTZlZTZ1ZTZ5ZTc1ZTQxaTTZaTU1aTVVaTWhaTYpaTZBaTZNaTZxaTZ1aTaZaTa9aTb5aTcZaTdZaTelaTfBaTQFbTQJbTQxbTR9bTTNbTTdbTU1bTVpbTV9bZVgDAAAATUVUXXEYKEszS2dLxU0tAU1OAU2cAU2uAU20AU25AU3DAU3JAU3NAU3WAU3+AU0fAk0kAk1GAk19Ak2xAk0PA013A02YA03mA034A03+A00DBE0NBE0TBE0XBE0gBE1IBE1pBE1uBE2QBE3HBE37BE1ZBU3BBU3iBU0wBk1CBk1IBk1NBk1XBk1dBk1hBk1qBk2SBk2zBk24Bk3aBk0RB01FB02jB00LCE0sCE16CE2MCE2SCE2XCE2hCE2nCE2rCE20CE3cCE39CE0CCU0kCU1bCU2PCU3tCU1VCk12Ck3ECk3WCk3cCk3hCk3rCk3xCk31Ck3+Ck0mC01HC01MC01uC02lC03ZC003DE2fDE3ADE0ODU0gDU0mDU0rDU01DU07DU0/DU1IDU1wDU2RDU2WDU24DU3vDU0jDk2BDk3pDk0KD01YD01qD01wD011D01/D02FD02JD02SD026D03bD03gD00CEE05EE1tEE3LEE0zEU1UEU2iEU20EU26EU2/EU3JEU3PEU3TEU3cEU0EEk0lEk0qEk1MEk2DEk23Ek0VE019E02eE03sE03+E00EFE0JFE0TFE0ZFE0dFE0mFE1OFE1vFE10FE2WFE3NFE0BFU1fFU3HFU3oFU02Fk1IFk1OFk1TFk1dFk1jFk1nFk1wFk2YFk25Fk2+Fk3gFk0XF01LF02pF00RGE0yGE2AGE2SGE2YGE2dGE2nGE2tGE2xGE26GE3iGE0DGU0IGU0qGU1hGU2VGU3zGU1bGk18Gk3KGk3cGk3iGk3nGk3xGk33Gk37Gk0EG00sG01NG01SG010G02rG03fG009HE2lHE3GHE0UHU0mHU0sHU0xHU07HU1BHU1FHU1OHU12HU2XHU2cHU2+HU31HU0pHk2HHk3vHk0QH01eH01wH012H017H02FH02LH02PH02YH03AH03hH03mH00IIE0/IE1zIE3RIE05IU1aIU2oIU26IU3AIU3FIU3PIU3VIU3ZIU3iIU0KIk0rIk0wIk1SIk2JIk29Ik0bI02DI02kI03yI00EJE0KJE0PJE0ZJE0fJE0jJE0sJE1UJE11JE16JE2cJE3TJE0HJU1lJU3NJU3uJU08Jk1OJk1UJk1ZJk1jJk1pJk1tJk12Jk2eJk2/Jk3EJk3mJk0dJ01RJ02vJ00XKE04KE2GKE2YKE2eKE2jKE2tKE2zKE23KE3AKE3oKE0JKU0OKU0wKU1nKU2bKU35KU1hKk2CKk3QKk3iKk3oKk3tKk33Kk39Kk0BK00KK00yK01TK01YK016K02xK03lK01DLE2rLE3MLE0aLU0sLU0yLU03LU1BLU1HLU1LLU1ULU18LU2dLU2iLU3ELU37LU0vLk2NLk31Lk0WL01kL012L018L02BL02LL02RL02VL02eL03GL03nL03sL00OME1FME15ME3XME0/MU1gMU2uMU3AMU3GMU3LMU3VMU3bMU3fMU3oMU0QMk0xMk02Mk1YMk2PMk3DMk0hM02JM02qM034M00KNE0QNE0VNE0fNE0lNE0pNE0yNE1aNE17NE2ANE2iNE3ZNE0NNU1rNU3TNU30NU1CNk1UNk1aNk1fNk1pNk1vNk1zNk18Nk2kNk3FNk3KNk3sNk0jN01XN021N00dOE0+OE2MOE2eOE2kOE2pOE2zOE25OE29OE3GOE3uOE0POU0UOU02OU1tOU2hOU3/OU1nOk2IOk3WOk3oOk3uOk3zOk39Ok0DO00HO00QO004O01ZO01eO02AO023O03rO01JPE2xPE3SPE0gPU0yPU04PU09PU1HPU1NPU1RPU1aPU2CPU2jPU2oPU3KPU0BPk01Pk2TPk37Pk0cP01qP018P02CP02HP02RP02XP02bP02kP03MP03tP03yP00UQE1LQE1/QE3dQE1FQU1mQU20QU3GQU3MQU3RQU3bQU3hQU3lQU3uQU0WQk03Qk08Qk1eQk2VQk3JQk0nQ02PQ02wQ03+Q00QRE0WRE0bRE0lRE0rRE0vRE04RE1gRE2BRE2GRE2oRE3fRE0TRU1xRU3ZRU36RU1IRk1aRk1gRk1lRk1vRk11Rk15Rk2CRk2qRk3LRk3QRk3yRk0pR01dR027R00jSE1ESE2SSE2kSE2qSE2vSE25SE2/SE3DSE3MSE30SE0VSU0aSU08SU1zSU2nSU0FSk1tSk2OSk3cSk3uSk30Sk35Sk0DS00JS00NS00WS00+S01fS01kS02GS029S03xS01PTE23TE3YTE0mTU04TU0+TU1DTU1NTU1TTU1XTU1gTU2ITU2pTU2uTU3QTU0HTk07Tk2ZTk0BT00iT01wT02CT02IT02NT02XT02dT02hT02qT03ST03zT034T00aUE1RUE2FUE3jUE1LUU1sUU26UU3MUU3SUU3XUU3hUU3nUU3rUU30UU0cUk09Uk1CUk1kUk2bUk3PUk0tU02VU022U00EVE0WVE0cVE0hVE0rVE0xVE01VE0+VE1mVE2HVE2MVE2uVE3lVE0ZVU13VU3fVU0AVk1OVk1gVk1mVk1rVk11Vk17Vk1/Vk2IVk2wVk3RVk3WVk34Vk0vV01jV03BV00pWE1KWE2YWE2qWE2wWE21WE2/WE3FWE3JWE3SWE36WE0bWU0gWU1CWU15WU2tWU0LWk1zWk2UWk3iWk30Wk36Wk3/Wk0JW00PW00TW00cW01EW01lW01qW02MW2V1h1UFY2hhaW5xGU2QW1gBAAAAQX1xGihYAQAAAENOXXEbKE2UBE1KAoZxHE28DU1KAoZxHU3kFk1KAoZxHk0MIE1KAoZxH000KU1KAoZxIE1cMk1KAoZxIU2EO01KAoZxIk2sRE1KAoZxI03UTU1KAoZxJE38Vk1KAoZxJWWGWAEAAABCTl1xJihNSgJNSgKGcSdNcgtNSgKGcShNmhRNSgKGcSlNwh1NSgKGcSpN6iZNSgKGcStNEjBNSgKGcSxNOjlNSgKGcS1NYkJNSgKGcS5NiktNSgKGcS9NslRNSgKGcTBlhlgBAAAARE5dcTEoTd4GTUoChnEyTQYQTUoChnEzTS4ZTUoChnE0TVYiTUoChnE1TX4rTUoChnE2TaY0TUoChnE3Tc49TUoChnE4TfZGTUoChnE5TR5QTUoChnE6TUZZTUoChnE7ZYZ1h1UOcmliYm9uRHJhd01vZGVxPE2QW0sDfYdVAnNzcT1NkFuIiYZ9cT6JiYZOXXE/KEsASwOGcUBLDUsIhnFBSxxLB4ZxQksmSwiGcUNLNUsHhnFES0hLA4ZxRUtQSw2GcUZLZEsDhnFHS3BLC4ZxSEt+Sw6GcUlLk0sDhnFKS59LEYZxS0u4SwSGcUxL0UsFhnFNS9lLCIZxTkvpSwKGcU9L9EsehnFQTRYBSwaGcVFNIwFLB4ZxUk0vAUsBhnFTTVcBSw6GcVRNgwFLBYZxVU2PAUsBhnFWTaYBSwOGcVdNvgFLBYZxWE3oAUsIhnFZTf0BSwWGcVpNBwJLBYZxW00pAksChnFcTUICSwuGcV1NVwJLCIZxXk1mAksHhnFfTXACSwiGcWBNfwJLB4ZxYU2SAksDhnFiTZoCSw2GcWNNrgJLA4ZxZE26AksLhnFlTcgCSw6GcWZN3QJLA4ZxZ03pAksRhnFoTQIDSwSGcWlNGwNLBYZxak0jA0sIhnFrTTMDSwKGcWxNPgNLHoZxbU1gA0sGhnFuTW0DSweGcW9NeQNLAYZxcE2hA0sOhnFxTc0DSwWGcXJN2QNLAYZxc03wA0sDhnF0TQgESwWGcXVNMgRLCIZxdk1HBEsFhnF3TVEESwWGcXhNcwRLAoZxeU2MBEsLhnF6TaEESwiGcXtNsARLB4ZxfE26BEsIhnF9TckESweGcX5N3ARLA4Zxf03kBEsNhnGATfgESwOGcYFNBAVLC4Zxgk0SBUsOhnGDTScFSwOGcYRNMwVLEYZxhU1MBUsEhnGGTWUFSwWGcYdNbQVLCIZxiE19BUsChnGJTYgFSx6GcYpNqgVLBoZxi023BUsHhnGMTcMFSwGGcY1N6wVLDoZxjk0XBksFhnGPTSMGSwGGcZBNOgZLA4ZxkU1SBksFhnGSTXwGSwiGcZNNkQZLBYZxlE2bBksFhnGVTb0GSwKGcZZN1gZLC4Zxl03rBksIhnGYTfoGSweGcZlNBAdLCIZxmk0TB0sHhnGbTSYHSwOGcZxNLgdLDYZxnU1CB0sDhnGeTU4HSwuGcZ9NXAdLDoZxoE1xB0sDhnGhTX0HSxGGcaJNlgdLBIZxo02vB0sFhnGkTbcHSwiGcaVNxwdLAoZxpk3SB0sehnGnTfQHSwaGcahNAQhLB4ZxqU0NCEsBhnGqTTUISw6GcatNYQhLBYZxrE1tCEsBhnGtTYQISwOGca5NnAhLBYZxr03GCEsIhnGwTdsISwWGcbFN5QhLBYZxsk0HCUsChnGzTSAJSwuGcbRNNQlLCIZxtU1ECUsHhnG2TU4JSwiGcbdNXQlLB4ZxuE1wCUsDhnG5TXgJSw2GcbpNjAlLA4Zxu02YCUsLhnG8TaYJSw6Gcb1NuwlLA4Zxvk3HCUsRhnG/TeAJSwSGccBN+QlLBYZxwU0BCksIhnHCTREKSwKGccNNHApLHoZxxE0+CksGhnHFTUsKSweGccZNVwpLAYZxx01/CksOhnHITasKSwWGcclNtwpLAYZxyk3OCksDhnHLTeYKSwWGccxNEAtLCIZxzU0lC0sGhnHOTS8LSwWGcc9NUQtLAoZx0E1qC0sLhnHRTX8LSwiGcdJNjgtLB4Zx002YC0sIhnHUTacLSweGcdVNugtLA4Zx1k3CC0sNhnHXTdYLSwOGcdhN4gtLC4Zx2U3wC0sOhnHaTQUMSwOGcdtNEQxLEYZx3E0qDEsEhnHdTUMMSwWGcd5NSwxLCIZx301bDEsChnHgTWYMSx6GceFNiAxLBoZx4k2VDEsHhnHjTaEMSwGGceRNyQxLDoZx5U31DEsFhnHmTQENSwGGcedNGA1LA4Zx6E0wDUsFhnHpTVoNSwiGcepNbw1LBoZx6015DUsFhnHsTZsNSwKGce1NtA1LC4Zx7k3JDUsIhnHvTdgNSweGcfBN4g1LCIZx8U3xDUsHhnHyTQQOSwOGcfNNDA5LDYZx9E0gDksDhnH1TSwOSwuGcfZNOg5LDoZx901PDksDhnH4TVsOSxGGcflNdA5LBIZx+k2NDksFhnH7TZUOSwiGcfxNpQ5LAoZx/U2wDksehnH+TdIOSwaGcf9N3w5LB4ZyAAEAAE3rDksBhnIBAQAATRMPSw6GcgIBAABNPw9LBYZyAwEAAE1LD0sBhnIEAQAATWIPSwOGcgUBAABNeg9LBYZyBgEAAE2kD0sIhnIHAQAATbkPSwaGcggBAABNww9LBYZyCQEAAE3lD0sChnIKAQAATf4PSwuGcgsBAABNExBLCIZyDAEAAE0iEEsHhnINAQAATSwQSwiGcg4BAABNOxBLB4ZyDwEAAE1OEEsDhnIQAQAATVYQSw2GchEBAABNahBLA4ZyEgEAAE12EEsLhnITAQAATYQQSw6GchQBAABNmRBLA4ZyFQEAAE2lEEsRhnIWAQAATb4QSwSGchcBAABN1xBLBYZyGAEAAE3fEEsIhnIZAQAATe8QSwKGchoBAABN+hBLHoZyGwEAAE0cEUsGhnIcAQAATSkRSweGch0BAABNNRFLAYZyHgEAAE1dEUsOhnIfAQAATYkRSwWGciABAABNlRFLAYZyIQEAAE2sEUsDhnIiAQAATcQRSwWGciMBAABN7hFLCIZyJAEAAE0DEksGhnIlAQAATQ0SSwWGciYBAABNLxJLAoZyJwEAAE1IEksLhnIoAQAATV0SSwiGcikBAABNbBJLB4ZyKgEAAE12EksIhnIrAQAATYUSSweGciwBAABNmBJLA4ZyLQEAAE2gEksNhnIuAQAATbQSSwOGci8BAABNwBJLC4ZyMAEAAE3OEksOhnIxAQAATeMSSwOGcjIBAABN7xJLEYZyMwEAAE0IE0sEhnI0AQAATSETSwWGcjUBAABNKRNLCIZyNgEAAE05E0sChnI3AQAATUQTSx6GcjgBAABNZhNLBoZyOQEAAE1zE0sHhnI6AQAATX8TSwGGcjsBAABNpxNLDoZyPAEAAE3TE0sFhnI9AQAATd8TSwGGcj4BAABN9hNLA4ZyPwEAAE0OFEsFhnJAAQAATTgUSwSGckEBAABNPxRLAYZyQgEAAE1NFEsPhnJDAQAATXkUSwKGckQBAABNkhRLC4ZyRQEAAE2nFEsIhnJGAQAATbYUSweGckcBAABNwBRLCIZySAEAAE3PFEsHhnJJAQAATeIUSwOGckoBAABN6hRLDYZySwEAAE3+FEsDhnJMAQAATQoVSwuGck0BAABNGBVLDoZyTgEAAE0tFUsDhnJPAQAATTkVSxGGclABAABNUhVLBIZyUQEAAE1rFUsFhnJSAQAATXMVSwiGclMBAABNgxVLAoZyVAEAAE2OFUsehnJVAQAATbAVSwaGclYBAABNvRVLB4ZyVwEAAE3JFUsBhnJYAQAATfEVSw6GclkBAABNHRZLBYZyWgEAAE0pFksBhnJbAQAATUAWSwOGclwBAABNWBZLBYZyXQEAAE2CFksEhnJeAQAATYkWSwGGcl8BAABNlxZLD4ZyYAEAAE3DFksChnJhAQAATdwWSwuGcmIBAABN8RZLCIZyYwEAAE0AF0sHhnJkAQAATQoXSwiGcmUBAABNGRdLB4ZyZgEAAE0sF0sDhnJnAQAATTQXSw2GcmgBAABNSBdLA4ZyaQEAAE1UF0sLhnJqAQAATWIXSw6GcmsBAABNdxdLA4ZybAEAAE2DF0sRhnJtAQAATZwXSwSGcm4BAABNtRdLBYZybwEAAE29F0sIhnJwAQAATc0XSwKGcnEBAABN2BdLHoZycgEAAE36F0sGhnJzAQAATQcYSweGcnQBAABNExhLAYZydQEAAE07GEsOhnJ2AQAATWcYSwWGcncBAABNcxhLAYZyeAEAAE2KGEsDhnJ5AQAATaIYSwWGcnoBAABNzBhLBIZyewEAAE3TGEsBhnJ8AQAATeEYSw+Gcn0BAABNDRlLAoZyfgEAAE0mGUsLhnJ/AQAATTsZSwiGcoABAABNShlLB4ZygQEAAE1UGUsIhnKCAQAATWMZSweGcoMBAABNdhlLA4ZyhAEAAE1+GUsNhnKFAQAATZIZSwOGcoYBAABNnhlLC4ZyhwEAAE2sGUsOhnKIAQAATcEZSwOGcokBAABNzRlLEYZyigEAAE3mGUsEhnKLAQAATf8ZSwWGcowBAABNBxpLCIZyjQEAAE0XGksChnKOAQAATSIaSx6Gco8BAABNRBpLBoZykAEAAE1RGksHhnKRAQAATV0aSwGGcpIBAABNhRpLDoZykwEAAE2xGksFhnKUAQAATb0aSwGGcpUBAABN1BpLA4ZylgEAAE3sGksFhnKXAQAATRYbSwSGcpgBAABNHRtLAYZymQEAAE0rG0sPhnKaAQAATVcbSwKGcpsBAABNcBtLC4ZynAEAAE2FG0sIhnKdAQAATZQbSweGcp4BAABNnhtLCIZynwEAAE2tG0sHhnKgAQAATcAbSwOGcqEBAABNyBtLDYZyogEAAE3cG0sDhnKjAQAATegbSwuGcqQBAABN9htLDoZypQEAAE0LHEsDhnKmAQAATRccSxGGcqcBAABNMBxLBIZyqAEAAE1JHEsFhnKpAQAATVEcSwiGcqoBAABNYRxLAoZyqwEAAE1sHEsehnKsAQAATY4cSwaGcq0BAABNmxxLB4ZyrgEAAE2nHEsBhnKvAQAATc8cSw6GcrABAABN+xxLBYZysQEAAE0HHUsBhnKyAQAATR4dSwOGcrMBAABNNh1LBYZytAEAAE1gHUsIhnK1AQAATXUdSwWGcrYBAABNfx1LBYZytwEAAE2hHUsChnK4AQAATbodSwuGcrkBAABNzx1LCIZyugEAAE3eHUsHhnK7AQAATegdSwiGcrwBAABN9x1LB4ZyvQEAAE0KHksDhnK+AQAATRIeSw2Gcr8BAABNJh5LA4ZywAEAAE0yHksLhnLBAQAATUAeSw6GcsIBAABNVR5LA4ZywwEAAE1hHksRhnLEAQAATXoeSwSGcsUBAABNkx5LBYZyxgEAAE2bHksIhnLHAQAATaseSwKGcsgBAABNth5LHoZyyQEAAE3YHksGhnLKAQAATeUeSweGcssBAABN8R5LAYZyzAEAAE0ZH0sOhnLNAQAATUUfSwWGcs4BAABNUR9LAYZyzwEAAE1oH0sDhnLQAQAATYAfSwWGctEBAABNqh9LCIZy0gEAAE2/H0sFhnLTAQAATckfSwWGctQBAABN6x9LAoZy1QEAAE0EIEsLhnLWAQAATRkgSwiGctcBAABNKCBLB4Zy2AEAAE0yIEsIhnLZAQAATUEgSweGctoBAABNVCBLA4Zy2wEAAE1cIEsNhnLcAQAATXAgSwOGct0BAABNfCBLC4Zy3gEAAE2KIEsOhnLfAQAATZ8gSwOGcuABAABNqyBLEYZy4QEAAE3EIEsEhnLiAQAATd0gSwWGcuMBAABN5SBLCIZy5AEAAE31IEsChnLlAQAATQAhSx6GcuYBAABNIiFLBoZy5wEAAE0vIUsHhnLoAQAATTshSwGGcukBAABNYyFLDoZy6gEAAE2PIUsFhnLrAQAATZshSwGGcuwBAABNsiFLA4Zy7QEAAE3KIUsFhnLuAQAATfQhSwiGcu8BAABNCSJLBYZy8AEAAE0TIksFhnLxAQAATTUiSwKGcvIBAABNTiJLC4Zy8wEAAE1jIksIhnL0AQAATXIiSweGcvUBAABNfCJLCIZy9gEAAE2LIksHhnL3AQAATZ4iSwOGcvgBAABNpiJLDYZy+QEAAE26IksDhnL6AQAATcYiSwuGcvsBAABN1CJLDoZy/AEAAE3pIksDhnL9AQAATfUiSxGGcv4BAABNDiNLBIZy/wEAAE0nI0sFhnIAAgAATS8jSwiGcgECAABNPyNLAoZyAgIAAE1KI0sehnIDAgAATWwjSwaGcgQCAABNeSNLB4ZyBQIAAE2FI0sBhnIGAgAATa0jSw6GcgcCAABN2SNLBYZyCAIAAE3lI0sBhnIJAgAATfwjSwOGcgoCAABNFCRLBYZyCwIAAE0+JEsIhnIMAgAATVMkSwWGcg0CAABNXSRLBYZyDgIAAE1/JEsChnIPAgAATZgkSwuGchACAABNrSRLCIZyEQIAAE28JEsHhnISAgAATcYkSwiGchMCAABN1SRLB4ZyFAIAAE3oJEsDhnIVAgAATfAkSw2GchYCAABNBCVLA4ZyFwIAAE0QJUsLhnIYAgAATR4lSw6GchkCAABNMyVLA4ZyGgIAAE0/JUsRhnIbAgAATVglSwSGchwCAABNcSVLBYZyHQIAAE15JUsIhnIeAgAATYklSwKGch8CAABNlCVLHoZyIAIAAE22JUsGhnIhAgAATcMlSweGciICAABNzyVLAYZyIwIAAE33JUsOhnIkAgAATSMmSwWGciUCAABNLyZLAYZyJgIAAE1GJksDhnInAgAATV4mSwWGcigCAABNiCZLCIZyKQIAAE2dJksFhnIqAgAATaYmSwaGcisCAABNySZLAoZyLAIAAE3iJksLhnItAgAATfcmSwiGci4CAABNBidLB4ZyLwIAAE0QJ0sIhnIwAgAATR8nSweGcjECAABNMidLA4ZyMgIAAE06J0sNhnIzAgAATU4nSwOGcjQCAABNWidLC4ZyNQIAAE1oJ0sOhnI2AgAATX0nSwOGcjcCAABNiSdLEYZyOAIAAE2iJ0sEhnI5AgAATbsnSwWGcjoCAABNwydLCIZyOwIAAE3TJ0sChnI8AgAATd4nSx6Gcj0CAABNAChLBoZyPgIAAE0NKEsHhnI/AgAATRkoSwGGckACAABNQShLDoZyQQIAAE1tKEsFhnJCAgAATXkoSwGGckMCAABNkChLA4ZyRAIAAE2oKEsFhnJFAgAATdIoSwiGckYCAABN5yhLBYZyRwIAAE3wKEsGhnJIAgAATRMpSwKGckkCAABNLClLC4ZySgIAAE1BKUsIhnJLAgAATVApSweGckwCAABNWilLCIZyTQIAAE1pKUsHhnJOAgAATXwpSwOGck8CAABNhClLDYZyUAIAAE2YKUsDhnJRAgAATaQpSwuGclICAABNsilLDoZyUwIAAE3HKUsDhnJUAgAATdMpSxGGclUCAABN7ClLBIZyVgIAAE0FKksFhnJXAgAATQ0qSwiGclgCAABNHSpLAoZyWQIAAE0oKksehnJaAgAATUoqSwaGclsCAABNVypLB4ZyXAIAAE1jKksBhnJdAgAATYsqSw6Gcl4CAABNtypLBYZyXwIAAE3DKksBhnJgAgAATdoqSwOGcmECAABN8ipLBYZyYgIAAE0cK0sIhnJjAgAATTErSwWGcmQCAABNOitLBoZyZQIAAE1dK0sChnJmAgAATXYrSwuGcmcCAABNiytLCIZyaAIAAE2aK0sHhnJpAgAATaQrSwiGcmoCAABNsytLB4ZyawIAAE3GK0sDhnJsAgAATc4rSw2Gcm0CAABN4itLA4ZybgIAAE3uK0sLhnJvAgAATfwrSw6GcnACAABNESxLA4ZycQIAAE0dLEsRhnJyAgAATTYsSwSGcnMCAABNTyxLBYZydAIAAE1XLEsIhnJ1AgAATWcsSwKGcnYCAABNcixLHoZydwIAAE2ULEsGhnJ4AgAATaEsSweGcnkCAABNrSxLAYZyegIAAE3VLEsOhnJ7AgAATQEtSwWGcnwCAABNDS1LAYZyfQIAAE0kLUsDhnJ+AgAATTwtSwWGcn8CAABNZi1LCIZygAIAAE17LUsFhnKBAgAATYQtSwaGcoICAABNpy1LAoZygwIAAE3ALUsLhnKEAgAATdUtSwiGcoUCAABN5C1LB4ZyhgIAAE3uLUsIhnKHAgAATf0tSweGcogCAABNEC5LA4ZyiQIAAE0YLksNhnKKAgAATSwuSwOGcosCAABNOC5LC4ZyjAIAAE1GLksOhnKNAgAATVsuSwOGco4CAABNZy5LEYZyjwIAAE2ALksEhnKQAgAATZkuSwWGcpECAABNoS5LCIZykgIAAE2xLksChnKTAgAATbwuSx6GcpQCAABN3i5LBoZylQIAAE3rLksHhnKWAgAATfcuSwGGcpcCAABNHy9LDoZymAIAAE1LL0sFhnKZAgAATVcvSwGGcpoCAABNbi9LA4ZymwIAAE2GL0sFhnKcAgAATa8vSwmGcp0CAABNxS9LBYZyngIAAE3PL0sFhnKfAgAATfEvSwKGcqACAABNCjBLC4ZyoQIAAE0fMEsIhnKiAgAATS4wSweGcqMCAABNODBLCIZypAIAAE1HMEsHhnKlAgAATVowSwOGcqYCAABNYjBLDYZypwIAAE12MEsDhnKoAgAATYIwSwuGcqkCAABNkDBLDoZyqgIAAE2lMEsDhnKrAgAATbEwSxGGcqwCAABNyjBLBIZyrQIAAE3jMEsFhnKuAgAATeswSwiGcq8CAABN+zBLAoZysAIAAE0GMUsehnKxAgAATSgxSwaGcrICAABNNTFLB4ZyswIAAE1BMUsBhnK0AgAATWkxSw6GcrUCAABNlTFLBYZytgIAAE2hMUsBhnK3AgAATbgxSwOGcrgCAABN0DFLBYZyuQIAAE35MUsJhnK6AgAATQ8ySwWGcrsCAABNGTJLBYZyvAIAAE07MksChnK9AgAATVQySwuGcr4CAABNaTJLCIZyvwIAAE14MksHhnLAAgAATYIySwiGcsECAABNkTJLB4ZywgIAAE2kMksDhnLDAgAATawySw2GcsQCAABNwDJLA4ZyxQIAAE3MMksLhnLGAgAATdoySw6GcscCAABN7zJLA4ZyyAIAAE37MksRhnLJAgAATRQzSwSGcsoCAABNLTNLBYZyywIAAE01M0sIhnLMAgAATUUzSwKGcs0CAABNUDNLHoZyzgIAAE1yM0sGhnLPAgAATX8zSweGctACAABNizNLAYZy0QIAAE2zM0sOhnLSAgAATd8zSwWGctMCAABN6zNLAYZy1AIAAE0CNEsDhnLVAgAATRo0SwWGctYCAABNQzRLCYZy1wIAAE1ZNEsFhnLYAgAATWM0SwWGctkCAABNhTRLAoZy2gIAAE2eNEsLhnLbAgAATbM0SwiGctwCAABNwjRLB4Zy3QIAAE3MNEsIhnLeAgAATds0SweGct8CAABN7jRLA4Zy4AIAAE32NEsNhnLhAgAATQo1SwOGcuICAABNFjVLC4Zy4wIAAE0kNUsOhnLkAgAATTk1SwOGcuUCAABNRTVLEYZy5gIAAE1eNUsEhnLnAgAATXc1SwWGcugCAABNfzVLCIZy6QIAAE2PNUsChnLqAgAATZo1Sx6GcusCAABNvDVLBoZy7AIAAE3JNUsHhnLtAgAATdU1SwGGcu4CAABN/TVLDoZy7wIAAE0pNksFhnLwAgAATTU2SwGGcvECAABNTDZLA4Zy8gIAAE1kNksFhnLzAgAATY02SwmGcvQCAABNozZLBYZy9QIAAE2tNksFhnL2AgAATc82SwKGcvcCAABN6DZLC4Zy+AIAAE39NksIhnL5AgAATQw3SweGcvoCAABNFjdLCIZy+wIAAE0lN0sHhnL8AgAATTg3SwOGcv0CAABNQDdLDYZy/gIAAE1UN0sDhnL/AgAATWA3SwuGcgADAABNbjdLDoZyAQMAAE2DN0sDhnICAwAATY83SxGGcgMDAABNqDdLBIZyBAMAAE3BN0sFhnIFAwAATck3SwiGcgYDAABN2TdLAoZyBwMAAE3kN0sehnIIAwAATQY4SwaGcgkDAABNEzhLB4ZyCgMAAE0fOEsBhnILAwAATUc4Sw6GcgwDAABNczhLBYZyDQMAAE1/OEsBhnIOAwAATZY4SwOGcg8DAABNrjhLBYZyEAMAAE3YOEsIhnIRAwAATe04Sw2GchIDAABNGTlLAoZyEwMAAE0yOUsLhnIUAwAATUc5SwiGchUDAABNVjlLB4ZyFgMAAE1gOUsIhnIXAwAATW85SweGchgDAABNgjlLA4ZyGQMAAE2KOUsNhnIaAwAATZ45SwOGchsDAABNqjlLC4ZyHAMAAE24OUsOhnIdAwAATc05SwOGch4DAABN2TlLEYZyHwMAAE3yOUsEhnIgAwAATQs6SwWGciEDAABNEzpLCIZyIgMAAE0jOksChnIjAwAATS46Sx6GciQDAABNUDpLBoZyJQMAAE1dOksHhnImAwAATWk6SwGGcicDAABNkTpLDoZyKAMAAE29OksFhnIpAwAATck6SwGGcioDAABN4DpLA4ZyKwMAAE34OksFhnIsAwAATSI7SwiGci0DAABNNztLDYZyLgMAAE1jO0sChnIvAwAATXw7SwuGcjADAABNkTtLCIZyMQMAAE2gO0sHhnIyAwAATao7SwiGcjMDAABNuTtLB4ZyNAMAAE3MO0sDhnI1AwAATdQ7Sw2GcjYDAABN6DtLA4ZyNwMAAE30O0sLhnI4AwAATQI8Sw6GcjkDAABNFzxLA4ZyOgMAAE0jPEsRhnI7AwAATTw8SwSGcjwDAABNVTxLBYZyPQMAAE1dPEsIhnI+AwAATW08SwKGcj8DAABNeDxLHoZyQAMAAE2aPEsGhnJBAwAATac8SweGckIDAABNszxLAYZyQwMAAE3bPEsOhnJEAwAATQc9SwWGckUDAABNEz1LAYZyRgMAAE0qPUsDhnJHAwAATUI9SwWGckgDAABNbD1LCIZySQMAAE2BPUsNhnJKAwAATa09SwKGcksDAABNxj1LC4ZyTAMAAE3bPUsIhnJNAwAATeo9SweGck4DAABN9D1LCIZyTwMAAE0DPksHhnJQAwAATRY+SwOGclEDAABNHj5LDYZyUgMAAE0yPksDhnJTAwAATT4+SwuGclQDAABNTD5LDoZyVQMAAE1hPksDhnJWAwAATW0+SxGGclcDAABNhj5LBIZyWAMAAE2fPksFhnJZAwAATac+SwiGcloDAABNtz5LAoZyWwMAAE3CPksehnJcAwAATeQ+SwaGcl0DAABN8T5LB4ZyXgMAAE39PksBhnJfAwAATSU/Sw6GcmADAABNUT9LBYZyYQMAAE1dP0sBhnJiAwAATXQ/SwOGcmMDAABNjD9LBYZyZAMAAE22P0sIhnJlAwAATcs/Sw2GcmYDAABN9z9LAoZyZwMAAE0QQEsLhnJoAwAATSVASwiGcmkDAABNNEBLB4ZyagMAAE0+QEsIhnJrAwAATU1ASweGcmwDAABNYEBLA4ZybQMAAE1oQEsNhnJuAwAATXxASwOGcm8DAABNiEBLC4ZycAMAAE2WQEsOhnJxAwAATatASwOGcnIDAABNt0BLEYZycwMAAE3QQEsEhnJ0AwAATelASwWGcnUDAABN8UBLCIZydgMAAE0BQUsChnJ3AwAATQxBSx6GcngDAABNLkFLBoZyeQMAAE07QUsHhnJ6AwAATUdBSwGGcnsDAABNb0FLDoZyfAMAAE2bQUsFhnJ9AwAATadBSwGGcn4DAABNvkFLA4ZyfwMAAE3WQUsFhnKAAwAATQBCSwSGcoEDAABNB0JLAYZyggMAAE0VQksNhnKDAwAATUFCSwKGcoQDAABNWkJLC4ZyhQMAAE1vQksIhnKGAwAATX5CSweGcocDAABNiEJLCIZyiAMAAE2XQksHhnKJAwAATapCSwOGcooDAABNskJLDYZyiwMAAE3GQksDhnKMAwAATdJCSwuGco0DAABN4EJLDoZyjgMAAE31QksDhnKPAwAATQFDSxGGcpADAABNGkNLBIZykQMAAE0zQ0sFhnKSAwAATTtDSwiGcpMDAABNS0NLAoZylAMAAE1WQ0sehnKVAwAATXhDSwaGcpYDAABNhUNLB4ZylwMAAE2RQ0sBhnKYAwAATblDSw6GcpkDAABN5UNLBYZymgMAAE3xQ0sBhnKbAwAATQhESwOGcpwDAABNIERLBYZynQMAAE1KREsEhnKeAwAATVFESwGGcp8DAABNX0RLDYZyoAMAAE2LREsChnKhAwAATaRESwuGcqIDAABNuURLCIZyowMAAE3IREsHhnKkAwAATdJESwiGcqUDAABN4URLB4ZypgMAAE30REsDhnKnAwAATfxESw2GcqgDAABNEEVLA4ZyqQMAAE0cRUsLhnKqAwAATSpFSw6GcqsDAABNP0VLA4ZyrAMAAE1LRUsRhnKtAwAATWRFSwSGcq4DAABNfUVLBYZyrwMAAE2FRUsIhnKwAwAATZVFSwKGcrEDAABNoEVLHoZysgMAAE3CRUsGhnKzAwAATc9FSweGcrQDAABN20VLAYZytQMAAE0DRksOhnK2AwAATS9GSwWGcrcDAABNO0ZLAYZyuAMAAE1SRksDhnK5AwAATWpGSwWGcroDAABNlEZLBIZyuwMAAE2bRksBhnK8AwAATalGSw2Gcr0DAABN1UZLAoZyvgMAAE3uRksLhnK/AwAATQNHSwiGcsADAABNEkdLB4ZywQMAAE0cR0sIhnLCAwAATStHSweGcsMDAABNPkdLA4ZyxAMAAE1GR0sNhnLFAwAATVpHSwOGcsYDAABNZkdLC4ZyxwMAAE10R0sOhnLIAwAATYlHSwOGcskDAABNlUdLEYZyygMAAE2uR0sEhnLLAwAATcdHSwWGcswDAABNz0dLCIZyzQMAAE3fR0sChnLOAwAATepHSx6Gcs8DAABNDEhLBoZy0AMAAE0ZSEsHhnLRAwAATSVISwGGctIDAABNTUhLDoZy0wMAAE15SEsFhnLUAwAATYVISwGGctUDAABNnEhLA4Zy1gMAAE20SEsFhnLXAwAATd5ISwSGctgDAABN5UhLAYZy2QMAAE3zSEsNhnLaAwAATR9JSwKGctsDAABNOElLC4Zy3AMAAE1NSUsIhnLdAwAATVxJSweGct4DAABNZklLCIZy3wMAAE11SUsHhnLgAwAATYhJSwOGcuEDAABNkElLDYZy4gMAAE2kSUsDhnLjAwAATbBJSwuGcuQDAABNvklLDoZy5QMAAE3TSUsDhnLmAwAATd9JSxGGcucDAABN+ElLBIZy6AMAAE0RSksFhnLpAwAATRlKSwiGcuoDAABNKUpLAoZy6wMAAE00SksehnLsAwAATVZKSwaGcu0DAABNY0pLB4Zy7gMAAE1vSksBhnLvAwAATZdKSw6GcvADAABNw0pLBYZy8QMAAE3PSksBhnLyAwAATeZKSwOGcvMDAABN/kpLBYZy9AMAAE0oS0sIhnL1AwAATT1LSw2GcvYDAABNaUtLAoZy9wMAAE2CS0sLhnL4AwAATZdLSwiGcvkDAABNpktLB4Zy+gMAAE2wS0sIhnL7AwAATb9LSweGcvwDAABN0ktLA4Zy/QMAAE3aS0sNhnL+AwAATe5LSwOGcv8DAABN+ktLC4ZyAAQAAE0ITEsOhnIBBAAATR1MSwOGcgIEAABNKUxLEYZyAwQAAE1CTEsEhnIEBAAATVtMSwWGcgUEAABNY0xLCIZyBgQAAE1zTEsChnIHBAAATX5MSx6GcggEAABNoExLBoZyCQQAAE2tTEsHhnIKBAAATblMSwGGcgsEAABN4UxLDoZyDAQAAE0NTUsFhnINBAAATRlNSwGGcg4EAABNME1LA4ZyDwQAAE1ITUsFhnIQBAAATXJNSwiGchEEAABNh01LDYZyEgQAAE2zTUsChnITBAAATcxNSwuGchQEAABN4U1LCIZyFQQAAE3wTUsHhnIWBAAATfpNSwiGchcEAABNCU5LB4ZyGAQAAE0cTksDhnIZBAAATSROSw2GchoEAABNOE5LA4ZyGwQAAE1ETksLhnIcBAAATVJOSw6Gch0EAABNZ05LA4ZyHgQAAE1zTksRhnIfBAAATYxOSwSGciAEAABNpU5LBYZyIQQAAE2tTksIhnIiBAAATb1OSwKGciMEAABNyE5LHoZyJAQAAE3qTksGhnIlBAAATfdOSweGciYEAABNA09LAYZyJwQAAGUoTStPSw6GcigEAABNV09LBYZyKQQAAE1jT0sBhnIqBAAATXpPSwOGcisEAABNkk9LBYZyLAQAAE28T0sIhnItBAAATdFPSw2Gci4EAABN/U9LAoZyLwQAAE0WUEsLhnIwBAAATStQSwiGcjEEAABNOlBLB4ZyMgQAAE1EUEsIhnIzBAAATVNQSweGcjQEAABNZlBLA4ZyNQQAAE1uUEsNhnI2BAAATYJQSwOGcjcEAABNjlBLC4ZyOAQAAE2cUEsOhnI5BAAATbFQSwOGcjoEAABNvVBLEYZyOwQAAE3WUEsEhnI8BAAATe9QSwWGcj0EAABN91BLCIZyPgQAAE0HUUsChnI/BAAATRJRSx6GckAEAABNNFFLBoZyQQQAAE1BUUsHhnJCBAAATU1RSwGGckMEAABNdVFLDoZyRAQAAE2hUUsFhnJFBAAATa1RSwGGckYEAABNxFFLA4ZyRwQAAE3cUUsFhnJIBAAATQZSSwiGckkEAABNG1JLDYZySgQAAE1HUksChnJLBAAATWBSSwuGckwEAABNdVJLCIZyTQQAAE2EUksHhnJOBAAATY5SSwiGck8EAABNnVJLB4ZyUAQAAE2wUksDhnJRBAAATbhSSw2GclIEAABNzFJLA4ZyUwQAAE3YUksLhnJUBAAATeZSSw6GclUEAABN+1JLA4ZyVgQAAE0HU0sRhnJXBAAATSBTSwSGclgEAABNOVNLBYZyWQQAAE1BU0sIhnJaBAAATVFTSwKGclsEAABNXFNLHoZyXAQAAE1+U0sGhnJdBAAATYtTSweGcl4EAABNl1NLAYZyXwQAAE2/U0sOhnJgBAAATetTSwWGcmEEAABN91NLAYZyYgQAAE0OVEsDhnJjBAAATSZUSwWGcmQEAABNUFRLCIZyZQQAAE1lVEsNhnJmBAAATZFUSwKGcmcEAABNqlRLC4ZyaAQAAE2/VEsIhnJpBAAATc5USweGcmoEAABN2FRLCIZyawQAAE3nVEsHhnJsBAAATfpUSwOGcm0EAABNAlVLDYZybgQAAE0WVUsDhnJvBAAATSJVSwuGcnAEAABNMFVLDoZycQQAAE1FVUsDhnJyBAAATVFVSxGGcnMEAABNalVLBIZydAQAAE2DVUsFhnJ1BAAATYtVSwiGcnYEAABNm1VLAoZydwQAAE2mVUsehnJ4BAAATchVSwaGcnkEAABN1VVLB4ZyegQAAE3hVUsBhnJ7BAAATQlWSw6GcnwEAABNNVZLBYZyfQQAAE1BVksBhnJ+BAAATVhWSwOGcn8EAABNcFZLBYZygAQAAE2aVksIhnKBBAAATa9WSw2GcoIEAABN21ZLAoZygwQAAE30VksLhnKEBAAATQlXSwiGcoUEAABNGFdLB4ZyhgQAAE0iV0sIhnKHBAAATTFXSweGcogEAABNRFdLA4ZyiQQAAE1MV0sNhnKKBAAATWBXSwOGcosEAABNbFdLC4ZyjAQAAE16V0sOhnKNBAAATY9XSwOGco4EAABNm1dLEYZyjwQAAE20V0sEhnKQBAAATc1XSwWGcpEEAABN1VdLCIZykgQAAE3lV0sChnKTBAAATfBXSx6GcpQEAABNElhLBoZylQQAAE0fWEsHhnKWBAAATStYSwGGcpcEAABNU1hLDoZymAQAAE1/WEsFhnKZBAAATYtYSwGGcpoEAABNolhLA4ZymwQAAE26WEsFhnKcBAAATeRYSwiGcp0EAABN+VhLDYZyngQAAE0lWUsChnKfBAAATT5ZSwuGcqAEAABNU1lLCIZyoQQAAE1iWUsHhnKiBAAATWxZSwiGcqMEAABNe1lLB4ZypAQAAE2OWUsDhnKlBAAATZZZSw2GcqYEAABNqllLA4ZypwQAAE22WUsLhnKoBAAATcRZSw6GcqkEAABN2VlLA4ZyqgQAAE3lWUsRhnKrBAAATf5ZSwSGcqwEAABNF1pLBYZyrQQAAE0fWksIhnKuBAAATS9aSwKGcq8EAABNOlpLHoZysAQAAE1cWksGhnKxBAAATWlaSweGcrIEAABNdVpLAYZyswQAAE2dWksOhnK0BAAATclaSwWGcrUEAABN1VpLAYZytgQAAE3sWksDhnK3BAAATQRbSwWGcrgEAABNLltLCIZyuQQAAE1DW0sNhnK6BAAATW9bSwKGcrsEAABNiFtLCIZyvAQAAGWGc4dVCG1vbGVjdWxlcr0EAABNkFtLAH1yvgQAAChLAU5dcr8EAABNKAlNKAmGcsAEAABhhksCTl1ywQQAAE1QEk0oCYZywgQAAGGGSwNOXXLDBAAATXgbTSgJhnLEBAAAYYZLBE5dcsUEAABNoCRNKAmGcsYEAABhhksFTl1yxwQAAE3ILU0oCYZyyAQAAGGGSwZOXXLJBAAATfA2TSgJhnLKBAAAYYZLB05dcssEAABNGEBNKAmGcswEAABhhksITl1yzQQAAE1ASU0oCYZyzgQAAGGGSwlOXXLPBAAATWhSTSgJhnLQBAAAYYZ1h1ULcmliYm9uQ29sb3Jy0QQAAE2QW0sJfXLSBAAAKEsKTl1y0wQAAChLAE0oCYZy1AQAAE14G014G4Zy1QQAAGWGSwtOXXLWBAAATSgJTVAShnLXBAAAYYZ1h1UFbGFiZWxy2AQAAE2QW1gAAAAAfYdVCmxhYmVsQ29sb3Jy2QQAAE2QW0sJfXLaBAAAKEsKTl1y2wQAAChLAE0oCYZy3AQAAE14G014G4Zy3QQAAGWGSwtOXXLeBAAATSgJTVAShnLfBAAAYYZ1h1UIZmlsbE1vZGVy4AQAAE2QW0sBfYdVBWlzSGV0cuEEAABNkFuJfYdVC2xhYmVsT2Zmc2V0cuIEAABNkFtOfYdVCHBvc2l0aW9ucuMEAABdcuQEAAAoSwFNKAmGcuUEAABLAU0oCYZy5gQAAEsBTSgJhnLnBAAASwFNKAmGcugEAABLAU0oCYZy6QQAAEsBTSgJhnLqBAAASwFNKAmGcusEAABLAU0oCYZy7AQAAEsBTSgJhnLtBAAASwFNKAmGcu4EAABlVQ1yaWJib25EaXNwbGF5cu8EAABNkFuJfXLwBAAAiE5dcvEEAAAoTUwCSwGGcvIEAABNYAJLGoZy8wQAAE2LAksfhnL0BAAATawCSwGGcvUEAABNtAJLFoZy9gQAAE3QAksOhnL3BAAATeACSyKGcvgEAABNDQNLZIZy+QQAAE10A0ubhnL6BAAATREESwGGcvsEAABNGwRLUYZy/AQAAE18BEsYhnL9BAAATd4GTSUChnL+BAAATQ4JSxqGcv8EAABNdAtLAYZyAAUAAE2IC0sahnIBBQAATbMLSx+GcgIFAABN1AtLAYZyAwUAAE3cC0sWhnIEBQAATfgLSw6GcgUFAABNCAxLIoZyBgUAAE01DEtkhnIHBQAATZwMS5uGcggFAABNOQ1LAYZyCQUAAE1DDUtRhnIKBQAATaQNSxiGcgsFAABNBhBNJQKGcgwFAABNNhJLGoZyDQUAAE2cFEsBhnIOBQAATbAUSxqGcg8FAABN2xRLH4ZyEAUAAE38FEsBhnIRBQAATQQVSxaGchIFAABNIBVLDoZyEwUAAE0wFUsihnIUBQAATV0VS2SGchUFAABNxBVLm4ZyFgUAAE1hFksBhnIXBQAATWsWS1GGchgFAABNzBZLGIZyGQUAAE0uGU0lAoZyGgUAAE1eG0sahnIbBQAATcQdSwGGchwFAABN2B1LGoZyHQUAAE0DHksfhnIeBQAATSQeSwGGch8FAABNLB5LFoZyIAUAAE1IHksOhnIhBQAATVgeSyKGciIFAABNhR5LZIZyIwUAAE3sHkubhnIkBQAATYkfSwGGciUFAABNkx9LUYZyJgUAAE30H0sYhnInBQAATVYiTSUChnIoBQAATYYkSxqGcikFAABN7CZLAYZyKgUAAE0AJ0sahnIrBQAATSsnSx+GciwFAABNTCdLAYZyLQUAAE1UJ0sWhnIuBQAATXAnSw6Gci8FAABNgCdLIoZyMAUAAE2tJ0tkhnIxBQAATRQoS5uGcjIFAABNsShLAYZyMwUAAE27KEtRhnI0BQAATRwpSxiGcjUFAABNfitNJQKGcjYFAABNri1LGoZyNwUAAE0SME1KAoZyOAUAAE2mNE1KAoZyOQUAAE06OU1KAoZyOgUAAE3OPU1KAoZyOwUAAE1iQk1KAoZyPAUAAE32Rk1KAoZyPQUAAE2KS01KAoZyPgUAAE0eUE1KAoZyPwUAAE2yVE1KAoZyQAUAAE1GWU1KAoZyQQUAAGWGc4dVCG9wdGlvbmFsckIFAAB9VQRzc0lkckMFAABNkFtK/////31yRAUAAChLAU5dckUFAAAoSwNLCoZyRgUAAE0rCUsKhnJHBQAATVMSSwqGckgFAABNextLCoZySQUAAE2jJEsKhnJKBQAATcstSwqGcksFAABN8zZLCoZyTAUAAE0bQEsKhnJNBQAATUNJSwqGck4FAABNa1JLCoZyTwUAAGWGSwJOXXJQBQAAKEsVSweGclEFAABNPQlLB4ZyUgUAAE1lEksHhnJTBQAATY0bSweGclQFAABNtSRLB4ZyVQUAAE3dLUsHhnJWBQAATQU3SweGclcFAABNLUBLB4ZyWAUAAE1VSUsHhnJZBQAATX1SSweGcloFAABlhksDTl1yWwUAAChLI0sDhnJcBQAATUsJSwOGcl0FAABNcxJLA4ZyXgUAAE2bG0sDhnJfBQAATcMkSwOGcmAFAABN6y1LA4ZyYQUAAE0TN0sDhnJiBQAATTtASwOGcmMFAABNY0lLA4ZyZAUAAE2LUksDhnJlBQAAZYZLBE5dcmYFAAAoSy5LB4ZyZwUAAE1WCUsHhnJoBQAATX4SSweGcmkFAABNphtLB4ZyagUAAE3OJEsHhnJrBQAATfYtSweGcmwFAABNHjdLB4ZybQUAAE1GQEsHhnJuBQAATW5JSweGcm8FAABNllJLB4ZycAUAAGWGSwVOXXJxBQAAKEs8SwyGcnIFAABNZAlLDIZycwUAAE2MEksMhnJ0BQAATbQbSwyGcnUFAABN3CRLDIZydgUAAE0ELksMhnJ3BQAATSw3SwyGcngFAABNVEBLDIZyeQUAAE18SUsMhnJ6BQAATaRSSwyGcnsFAABlhksGTl1yfAUAAChLS0sFhnJ9BQAATXMJSwWGcn4FAABNmxJLBYZyfwUAAE3DG0sFhnKABQAATeskSwWGcoEFAABNEy5LBYZyggUAAE07N0sFhnKDBQAATWNASwWGcoQFAABNi0lLBYZyhQUAAE2zUksFhnKGBQAAZYZLB05dcocFAAAoS11LB4ZyiAUAAE2FCUsHhnKJBQAATa0SSweGcooFAABN1RtLB4ZyiwUAAE39JEsHhnKMBQAATSUuSweGco0FAABNTTdLB4ZyjgUAAE11QEsHhnKPBQAATZ1JSweGcpAFAABNxVJLB4ZykQUAAGWGSwhOXXKSBQAAKEtnSwmGcpMFAABNjwlLCYZylAUAAE23EksJhnKVBQAATd8bSwmGcpYFAABNByVLCYZylwUAAE0vLksJhnKYBQAATVc3SwmGcpkFAABNf0BLCYZymgUAAE2nSUsJhnKbBQAATc9SSwmGcpwFAABlhksJTl1ynQUAAChLe0sDhnKeBQAATaMJSwOGcp8FAABNyxJLA4ZyoAUAAE3zG0sDhnKhBQAATRslSwOGcqIFAABNQy5LA4ZyowUAAE1rN0sDhnKkBQAATZNASwOGcqUFAABNu0lLA4ZypgUAAE3jUksDhnKnBQAAZYZLCk5dcqgFAAAoS4xLB4ZyqQUAAE20CUsHhnKqBQAATdwSSweGcqsFAABNBBxLB4ZyrAUAAE0sJUsHhnKtBQAATVQuSweGcq4FAABNfDdLB4ZyrwUAAE2kQEsHhnKwBQAATcxJSweGcrEFAABN9FJLB4ZysgUAAGWGSwtOXXKzBQAAKEuWSwmGcrQFAABNvglLCYZytQUAAE3mEksJhnK2BQAATQ4cSwmGcrcFAABNNiVLCYZyuAUAAE1eLksJhnK5BQAATYY3SwmGcroFAABNrkBLCYZyuwUAAE3WSUsJhnK8BQAATf5SSwmGcr0FAABlhksMTl1yvgUAAChLsEsIhnK/BQAATdgJSwiGcsAFAABNABNLCIZywQUAAE0oHEsIhnLCBQAATVAlSwiGcsMFAABNeC5LCIZyxAUAAE2gN0sIhnLFBQAATchASwiGcsYFAABN8ElLCIZyxwUAAE0YU0sIhnLIBQAAZYZLDU5dcskFAAAoS7xLFYZyygUAAE3kCUsVhnLLBQAATQwTSxWGcswFAABNNBxLFYZyzQUAAE1cJUsVhnLOBQAATYQuSxWGcs8FAABNrDdLFYZy0AUAAE3UQEsVhnLRBQAATfxJSxWGctIFAABNJFNLFYZy0wUAAGWGSw5OXXLUBQAAKEvWSwOGctUFAABN/glLA4Zy1gUAAE0mE0sDhnLXBQAATU4cSwOGctgFAABNdiVLA4Zy2QUAAE2eLksDhnLaBQAATcY3SwOGctsFAABN7kBLA4Zy3AUAAE0WSksDhnLdBQAATT5TSwOGct4FAABlhksPTl1y3wUAAChL4UsIhnLgBQAATQkKSwiGcuEFAABNMRNLCIZy4gUAAE1ZHEsIhnLjBQAATYElSwiGcuQFAABNqS5LCIZy5QUAAE3RN0sIhnLmBQAATflASwiGcucFAABNIUpLCIZy6AUAAE1JU0sIhnLpBQAAZYZLEE5dcuoFAAAoS+tLCYZy6wUAAE0TCksJhnLsBQAATTsTSwmGcu0FAABNYxxLCYZy7gUAAE2LJUsJhnLvBQAATbMuSwmGcvAFAABN2zdLCYZy8QUAAE0DQUsJhnLyBQAATStKSwmGcvMFAABNU1NLCYZy9AUAAGWGSxFOXXL1BQAAKE0SAUsEhnL2BQAATToKSwSGcvcFAABNYhNLBIZy+AUAAE2KHEsEhnL5BQAATbIlSwSGcvoFAABN2i5LBIZy+wUAAE0COEsEhnL8BQAATSpBSwSGcv0FAABNUkpLBIZy/gUAAE16U0sEhnL/BQAAZYZLEk5dcgAGAAAoTRwBSweGcgEGAABNRApLB4ZyAgYAAE1sE0sHhnIDBgAATZQcSweGcgQGAABNvCVLB4ZyBQYAAE3kLksHhnIGBgAATQw4SweGcgcGAABNNEFLB4ZyCAYAAE1cSksHhnIJBgAATYRTSweGcgoGAABlhksTTl1yCwYAAChNKgFLBYZyDAYAAE1SCksFhnINBgAATXoTSwWGcg4GAABNohxLBYZyDwYAAE3KJUsFhnIQBgAATfIuSwWGchEGAABNGjhLBYZyEgYAAE1CQUsFhnITBgAATWpKSwWGchQGAABNklNLBYZyFQYAAGWGSxROXXIWBgAAKE0wAUsnhnIXBgAATVgKSyeGchgGAABNgBNLJ4ZyGQYAAE2oHEsnhnIaBgAATdAlSyeGchsGAABN+C5LJ4ZyHAYAAE0gOEsnhnIdBgAATUhBSyeGch4GAABNcEpLJ4ZyHwYAAE2YU0snhnIgBgAAZYZLFU5dciEGAAAoTWUBSx6GciIGAABNjQpLHoZyIwYAAE21E0sehnIkBgAATd0cSx6GciUGAABNBSZLHoZyJgYAAE0tL0sehnInBgAATVU4Sx6GcigGAABNfUFLHoZyKQYAAE2lSksehnIqBgAATc1TSx6GcisGAABlhksWTl1yLAYAAChNiAFLB4ZyLQYAAE2wCksHhnIuBgAATdgTSweGci8GAABNAB1LB4ZyMAYAAE0oJksHhnIxBgAATVAvSweGcjIGAABNeDhLB4ZyMwYAAE2gQUsHhnI0BgAATchKSweGcjUGAABN8FNLB4ZyNgYAAGWGSxdOXXI3BgAAKE2QAUsWhnI4BgAATbgKSxaGcjkGAABN4BNLFoZyOgYAAE0IHUsWhnI7BgAATTAmSxaGcjwGAABNWC9LFoZyPQYAAE2AOEsWhnI+BgAATahBSxaGcj8GAABN0EpLFoZyQAYAAE34U0sWhnJBBgAAZYZLGE5dckIGAAAoTakBSxWGckMGAABN0QpLFYZyRAYAAE35E0sVhnJFBgAATSEdSxWGckYGAABNSSZLFYZyRwYAAE1xL0sVhnJIBgAATZk4SxWGckkGAABNwUFLFYZySgYAAE3pSksVhnJLBgAATRFUSxWGckwGAABlhksZTl1yTQYAAChNwwFLJYZyTgYAAE3rCkslhnJPBgAATRMUSyWGclAGAABNOx1LJYZyUQYAAE1jJkslhnJSBgAATYsvSySGclMGAABNszhLJYZyVAYAAE3bQUslhnJVBgAATQNLSyWGclYGAABNK1RLJYZyVwYAAGWGSxpOXXJYBgAAKE3wAUsNhnJZBgAATRgLSw2GcloGAABNPBRLA4ZyWwYAAE1oHUsNhnJcBgAATZAmSw2Gcl0GAABNuC9LDYZyXgYAAE3gOEsNhnJfBgAATQRCSwOGcmAGAABNMEtLDYZyYQYAAE1YVEsNhnJiBgAAZYZLG05dcmMGAAAoTQICSwWGcmQGAABNKwtLBIZyZQYAAE1AFEsNhnJmBgAATXodSwWGcmcGAABNoiZLBIZyaAYAAE3KL0sFhnJpBgAATfo4Sx+GcmoGAABNCEJLDYZyawYAAE1KS0sfhnJsBgAATXJUSx+Gcm0GAABlhkscTl1ybgYAAChNDAJLHYZybwYAAE00C0sdhnJwBgAATVwUSx2GcnEGAABNhB1LHYZycgYAAE2sJksdhnJzBgAATdQvSx2GcnQGAABNGzlLF4ZydQYAAE0iQksfhnJ2BgAATWtLSxeGcncGAABNk1RLF4ZyeAYAAGWGSx1OXXJ5BgAAKE0rAksXhnJ6BgAATVMLSxeGcnsGAABNexRLF4ZyfAYAAE2jHUsXhnJ9BgAATcsmSxeGcn4GAABN8y9LF4ZyfwYAAE09OUsKhnKABgAATUNCSxeGcoEGAABNjUtLCoZyggYAAE21VEsKhnKDBgAAZYZLHk5dcoQGAAAoTU0CSwqGcoUGAABNdQtLCoZyhgYAAE2dFEsKhnKHBgAATcUdSwqGcogGAABN7SZLCoZyiQYAAE0VMEsKhnKKBgAATU85SweGcosGAABNZUJLCoZyjAYAAE2fS0sHhnKNBgAATcdUSweGco4GAABlhksfTl1yjwYAAChNXwJLB4ZykAYAAE2HC0sHhnKRBgAATa8USweGcpIGAABN1x1LB4ZykwYAAE3/JksHhnKUBgAATScwSweGcpUGAABNXTlLA4ZylgYAAE13QksHhnKXBgAATa1LSwOGcpgGAABN1VRLA4ZymQYAAGWGSyBOXXKaBgAAKE1tAksDhnKbBgAATZULSwOGcpwGAABNvRRLA4ZynQYAAE3lHUsDhnKeBgAATQ0nSwOGcp8GAABNNTBLA4ZyoAYAAE1oOUsHhnKhBgAATYVCSwOGcqIGAABNuEtLB4ZyowYAAE3gVEsHhnKkBgAAZYZLIU5dcqUGAAAoTXgCSweGcqYGAABNoAtLB4ZypwYAAE3IFEsHhnKoBgAATfAdSweGcqkGAABNGCdLB4ZyqgYAAE1AMEsHhnKrBgAATXY5SwyGcqwGAABNkEJLB4ZyrQYAAE3GS0sMhnKuBgAATe5USwyGcq8GAABlhksiTl1ysAYAAChNhgJLDIZysQYAAE2uC0sMhnKyBgAATdYUSwyGcrMGAABN/h1LDIZytAYAAE0mJ0sMhnK1BgAATU4wSwyGcrYGAABNhTlLBYZytwYAAE2eQksMhnK4BgAATdVLSwWGcrkGAABN/VRLBYZyugYAAGWGSyNOXXK7BgAAKE2VAksFhnK8BgAATb0LSwWGcr0GAABN5RRLBYZyvgYAAE0NHksFhnK/BgAATTUnSwWGcsAGAABNXTBLBYZywQYAAE2XOUsHhnLCBgAATa1CSwWGcsMGAABN50tLB4ZyxAYAAE0PVUsHhnLFBgAAZYZLJE5dcsYGAAAoTacCSweGcscGAABNzwtLB4ZyyAYAAE33FEsHhnLJBgAATR8eSweGcsoGAABNRydLB4ZyywYAAE1vMEsHhnLMBgAATaE5SwmGcs0GAABNv0JLB4ZyzgYAAE3xS0sJhnLPBgAATRlVSwmGctAGAABlhkslTl1y0QYAAChNsQJLCYZy0gYAAE3ZC0sJhnLTBgAATQEVSwmGctQGAABNKR5LCYZy1QYAAE1RJ0sJhnLWBgAATXkwSwmGctcGAABNtTlLA4Zy2AYAAE3JQksJhnLZBgAATQVMSwOGctoGAABNLVVLA4Zy2wYAAGWGSyZOXXLcBgAAKE3FAksDhnLdBgAATe0LSwOGct4GAABNFRVLA4Zy3wYAAE09HksDhnLgBgAATWUnSwOGcuEGAABNjTBLA4Zy4gYAAE3GOUsHhnLjBgAATd1CSwOGcuQGAABNFkxLB4Zy5QYAAE0+VUsHhnLmBgAAZYZLJ05dcucGAAAoTdYCSweGcugGAABN/gtLB4Zy6QYAAE0mFUsHhnLqBgAATU4eSweGcusGAABNdidLB4Zy7AYAAE2eMEsHhnLtBgAATdA5SwmGcu4GAABN7kJLB4Zy7wYAAE0gTEsJhnLwBgAATUhVSwmGcvEGAABlhksoTl1y8gYAAChN4AJLCYZy8wYAAE0IDEsJhnL0BgAATTAVSwmGcvUGAABNWB5LCYZy9gYAAE2AJ0sJhnL3BgAATagwSwmGcvgGAABN6jlLCIZy+QYAAE34QksJhnL6BgAATTpMSwiGcvsGAABNYlVLCIZy/AYAAGWGSylOXXL9BgAAKE36AksIhnL+BgAATSIMSwiGcv8GAABNShVLCIZyAAcAAE1yHksIhnIBBwAATZonSwiGcgIHAABNwjBLCIZyAwcAAE32OUsVhnIEBwAATRJDSwiGcgUHAABNRkxLFYZyBgcAAE1uVUsVhnIHBwAAZYZLKk5dcggHAAAoTQYDSxWGcgkHAABNLgxLFYZyCgcAAE1WFUsVhnILBwAATX4eSxWGcgwHAABNpidLFYZyDQcAAE3OMEsVhnIOBwAATRA6SwOGcg8HAABNHkNLFYZyEAcAAE1gTEsDhnIRBwAATYhVSwOGchIHAABlhksrTl1yEwcAAChNIANLA4ZyFAcAAE1IDEsDhnIVBwAATXAVSwOGchYHAABNmB5LA4ZyFwcAAE3AJ0sDhnIYBwAATegwSwOGchkHAABNGzpLCIZyGgcAAE04Q0sDhnIbBwAATWtMSwiGchwHAABNk1VLCIZyHQcAAGWGSyxOXXIeBwAAKE0rA0sIhnIfBwAATVMMSwiGciAHAABNexVLCIZyIQcAAE2jHksIhnIiBwAATcsnSwiGciMHAABN8zBLCIZyJAcAAE0lOksJhnIlBwAATUNDSwiGciYHAABNdUxLCYZyJwcAAE2dVUsJhnIoBwAAZYZLLU5dcikHAAAoTTUDSwmGcioHAABNXQxLCYZyKwcAAE2FFUsJhnIsBwAATa0eSwmGci0HAABN1SdLCYZyLgcAAE39MEsJhnIvBwAATUw6SwSGcjAHAABNTUNLCYZyMQcAAE2cTEsEhnIyBwAATcRVSwSGcjMHAABlhksuTl1yNAcAAChNXANLBIZyNQcAAE2EDEsEhnI2BwAATawVSwSGcjcHAABN1B5LBIZyOAcAAE38J0sEhnI5BwAATSQxSwSGcjoHAABNVjpLB4ZyOwcAAE10Q0sEhnI8BwAATaZMSweGcj0HAABNzlVLB4ZyPgcAAGWGSy9OXXI/BwAAKE1mA0sHhnJABwAATY4MSweGckEHAABNthVLB4ZyQgcAAE3eHksHhnJDBwAATQYoSweGckQHAABNLjFLB4ZyRQcAAE1kOksFhnJGBwAATX5DSweGckcHAABNtExLBYZySAcAAE3cVUsFhnJJBwAAZYZLME5dckoHAAAoTXQDSwWGcksHAABNnAxLBYZyTAcAAE3EFUsFhnJNBwAATeweSwWGck4HAABNFChLBYZyTwcAAE08MUsFhnJQBwAATWo6SyeGclEHAABNjENLBYZyUgcAAE26TEsnhnJTBwAATeJVSyeGclQHAABlhksxTl1yVQcAAChNegNLJ4ZyVgcAAE2iDEsnhnJXBwAATcoVSyeGclgHAABN8h5LJ4ZyWQcAAE0aKEsnhnJaBwAATUIxSyeGclsHAABNnzpLHoZyXAcAAE2SQ0snhnJdBwAATe9MSx6Gcl4HAABNF1ZLHoZyXwcAAGWGSzJOXXJgBwAAKE2vA0sehnJhBwAATdcMSx6GcmIHAABN/xVLHoZyYwcAAE0nH0sehnJkBwAATU8oSx6GcmUHAABNdzFLHoZyZgcAAE3COksHhnJnBwAATcdDSx6GcmgHAABNEk1LB4ZyaQcAAE06VksHhnJqBwAAZYZLM05dcmsHAAAoTdIDSweGcmwHAABN+gxLB4ZybQcAAE0iFksHhnJuBwAATUofSweGcm8HAABNcihLB4ZycAcAAE2aMUsHhnJxBwAATco6SxaGcnIHAABN6kNLB4ZycwcAAE0aTUsWhnJ0BwAATUJWSxaGcnUHAABlhks0Tl1ydgcAAChN2gNLFoZydwcAAE0CDUsWhnJ4BwAATSoWSxaGcnkHAABNUh9LFoZyegcAAE16KEsWhnJ7BwAATaIxSxaGcnwHAABN4zpLFYZyfQcAAE3yQ0sWhnJ+BwAATTNNSxWGcn8HAABNW1ZLFYZygAcAAGWGSzVOXXKBBwAAKE3zA0sVhnKCBwAATRsNSxWGcoMHAABNQxZLFYZyhAcAAE1rH0sVhnKFBwAATZMoSxWGcoYHAABNuzFLFYZyhwcAAE39OkslhnKIBwAATQtESxWGcokHAABNTU1LJYZyigcAAE11VkslhnKLBwAAZYZLNk5dcowHAAAoTQ0ESyWGco0HAABNNQ1LJYZyjgcAAE1dFkslhnKPBwAATYUfSyWGcpAHAABNrShLJYZykQcAAE3VMUskhnKSBwAATSo7Sw2GcpMHAABNJURLJYZylAcAAE16TUsNhnKVBwAATaJWSw2GcpYHAABlhks3Tl1ylwcAAChNOgRLDYZymAcAAE1iDUsNhnKZBwAATYYWSwOGcpoHAABNsh9LDYZymwcAAE3aKEsNhnKcBwAATQIySw2Gcp0HAABNRDtLH4ZyngcAAE1OREsDhnKfBwAATZRNSx+GcqAHAABNvFZLH4ZyoQcAAGWGSzhOXXKiBwAAKE1MBEsFhnKjBwAATXUNSwSGcqQHAABNihZLDYZypQcAAE3EH0sFhnKmBwAATewoSwSGcqcHAABNFDJLBYZyqAcAAE1lO0sXhnKpBwAATVJESw2GcqoHAABNtU1LF4ZyqwcAAE3dVksXhnKsBwAAZYZLOU5dcq0HAAAoTVYESx2Gcq4HAABNfg1LHYZyrwcAAE2mFksdhnKwBwAATc4fSx2GcrEHAABN9ihLHYZysgcAAE0eMksdhnKzBwAATYc7SwqGcrQHAABNbERLH4ZytQcAAE3XTUsKhnK2BwAATf9WSwqGcrcHAABlhks6Tl1yuAcAAChNdQRLF4ZyuQcAAE2dDUsXhnK6BwAATcUWSxeGcrsHAABN7R9LF4ZyvAcAAE0VKUsXhnK9BwAATT0ySxeGcr4HAABNmTtLB4ZyvwcAAE2NREsXhnLABwAATelNSweGcsEHAABNEVdLB4ZywgcAAGWGSztOXXLDBwAAKE2XBEsKhnLEBwAATb8NSwqGcsUHAABN5xZLCoZyxgcAAE0PIEsKhnLHBwAATTcpSwqGcsgHAABNXzJLCoZyyQcAAE2nO0sDhnLKBwAATa9ESwqGcssHAABN901LA4ZyzAcAAE0fV0sDhnLNBwAAZYZLPE5dcs4HAAAoTakESweGcs8HAABN0Q1LB4Zy0AcAAE35FksHhnLRBwAATSEgSweGctIHAABNSSlLB4Zy0wcAAE1xMksHhnLUBwAATbI7SweGctUHAABNwURLB4Zy1gcAAE0CTksHhnLXBwAATSpXSweGctgHAABlhks9Tl1y2QcAAChNtwRLA4Zy2gcAAE3fDUsDhnLbBwAATQcXSwOGctwHAABNLyBLA4Zy3QcAAE1XKUsDhnLeBwAATX8ySwOGct8HAABNwDtLDIZy4AcAAE3PREsDhnLhBwAATRBOSwyGcuIHAABNOFdLDIZy4wcAAGWGSz5OXXLkBwAAKE3CBEsHhnLlBwAATeoNSweGcuYHAABNEhdLB4Zy5wcAAE06IEsHhnLoBwAATWIpSweGcukHAABNijJLB4Zy6gcAAE3PO0sFhnLrBwAATdpESweGcuwHAABNH05LBYZy7QcAAE1HV0sFhnLuBwAAZYZLP05dcu8HAAAoTdAESwyGcvAHAABN+A1LDIZy8QcAAE0gF0sMhnLyBwAATUggSwyGcvMHAABNcClLDIZy9AcAAE2YMksMhnL1BwAATeE7SweGcvYHAABN6ERLDIZy9wcAAE0xTksHhnL4BwAATVlXSweGcvkHAABlhktATl1y+gcAAChN3wRLBYZy+wcAAE0HDksFhnL8BwAATS8XSwWGcv0HAABNVyBLBYZy/gcAAE1/KUsFhnL/BwAATacySwWGcgAIAABN6ztLCYZyAQgAAE33REsFhnICCAAATTtOSwmGcgMIAABNY1dLCYZyBAgAAGWGS0FOXXIFCAAAKE3xBEsHhnIGCAAATRkOSweGcgcIAABNQRdLB4ZyCAgAAE1pIEsHhnIJCAAATZEpSweGcgoIAABNuTJLB4ZyCwgAAE3/O0sDhnIMCAAATQlFSweGcg0IAABNT05LA4ZyDggAAE13V0sDhnIPCAAAZYZLQk5dchAIAAAoTfsESwmGchEIAABNIw5LCYZyEggAAE1LF0sJhnITCAAATXMgSwmGchQIAABNmylLCYZyFQgAAE3DMksJhnIWCAAATRA8SweGchcIAABNE0VLCYZyGAgAAE1gTksHhnIZCAAATYhXSweGchoIAABlhktDTl1yGwgAAChNDwVLA4ZyHAgAAE03DksDhnIdCAAATV8XSwOGch4IAABNhyBLA4ZyHwgAAE2vKUsDhnIgCAAATdcySwOGciEIAABNGjxLCYZyIggAAE0nRUsDhnIjCAAATWpOSwmGciQIAABNkldLCYZyJQgAAGWGS0ROXXImCAAAKE0gBUsHhnInCAAATUgOSweGcigIAABNcBdLB4ZyKQgAAE2YIEsHhnIqCAAATcApSweGcisIAABN6DJLB4ZyLAgAAE00PEsIhnItCAAATThFSweGci4IAABNhE5LCIZyLwgAAE2sV0sIhnIwCAAAZYZLRU5dcjEIAAAoTSoFSwmGcjIIAABNUg5LCYZyMwgAAE16F0sJhnI0CAAATaIgSwmGcjUIAABNyilLCYZyNggAAE3yMksJhnI3CAAATUA8SxWGcjgIAABNQkVLCYZyOQgAAE2QTksVhnI6CAAATbhXSxWGcjsIAABlhktGTl1yPAgAAChNRAVLCIZyPQgAAE1sDksIhnI+CAAATZQXSwiGcj8IAABNvCBLCIZyQAgAAE3kKUsIhnJBCAAATQwzSwiGckIIAABNWjxLA4ZyQwgAAE1cRUsIhnJECAAATapOSwOGckUIAABN0ldLA4ZyRggAAGWGS0dOXXJHCAAAKE1QBUsVhnJICAAATXgOSxWGckkIAABNoBdLFYZySggAAE3IIEsVhnJLCAAATfApSxWGckwIAABNGDNLFYZyTQgAAE1lPEsIhnJOCAAATWhFSxWGck8IAABNtU5LCIZyUAgAAE3dV0sIhnJRCAAAZYZLSE5dclIIAAAoTWoFSwOGclMIAABNkg5LA4ZyVAgAAE26F0sDhnJVCAAATeIgSwOGclYIAABNCipLA4ZyVwgAAE0yM0sDhnJYCAAATW88SwmGclkIAABNgkVLA4ZyWggAAE2/TksJhnJbCAAATedXSwmGclwIAABlhktJTl1yXQgAAChNdQVLCIZyXggAAE2dDksIhnJfCAAATcUXSwiGcmAIAABN7SBLCIZyYQgAAE0VKksIhnJiCAAATT0zSwiGcmMIAABNljxLBIZyZAgAAE2NRUsIhnJlCAAATeZOSwSGcmYIAABNDlhLBIZyZwgAAGWGS0pOXXJoCAAAKE1/BUsJhnJpCAAATacOSwmGcmoIAABNzxdLCYZyawgAAE33IEsJhnJsCAAATR8qSwmGcm0IAABNRzNLCYZybggAAE2gPEsHhnJvCAAATZdFSwmGcnAIAABN8E5LB4ZycQgAAE0YWEsHhnJyCAAAZYZLS05dcnMIAAAoTaYFSwSGcnQIAABNzg5LBIZydQgAAE32F0sEhnJ2CAAATR4hSwSGcncIAABNRipLBIZyeAgAAE1uM0sEhnJ5CAAATa48SwWGcnoIAABNvkVLBIZyewgAAE3+TksFhnJ8CAAATSZYSwWGcn0IAABlhktMTl1yfggAAChNsAVLB4ZyfwgAAE3YDksHhnKACAAATQAYSweGcoEIAABNKCFLB4ZygggAAE1QKksHhnKDCAAATXgzSweGcoQIAABNtDxLJ4ZyhQgAAE3IRUsHhnKGCAAATQRPSyeGcocIAABNLFhLJ4ZyiAgAAGWGS01OXXKJCAAAKE2+BUsFhnKKCAAATeYOSwWGcosIAABNDhhLBYZyjAgAAE02IUsFhnKNCAAATV4qSwWGco4IAABNhjNLBYZyjwgAAE3pPEsehnKQCAAATdZFSwWGcpEIAABNOU9LHoZykggAAE1hWEsehnKTCAAAZYZLTk5dcpQIAAAoTcQFSyeGcpUIAABN7A5LJ4ZylggAAE0UGEsnhnKXCAAATTwhSyeGcpgIAABNZCpLJ4ZymQgAAE2MM0snhnKaCAAATQw9SweGcpsIAABN3EVLJ4ZynAgAAE1cT0sHhnKdCAAATYRYSweGcp4IAABlhktPTl1ynwgAAChN+QVLHoZyoAgAAE0hD0sehnKhCAAATUkYSx6GcqIIAABNcSFLHoZyowgAAE2ZKksehnKkCAAATcEzSx6GcqUIAABNFD1LFoZypggAAE0RRksehnKnCAAATWRPSxaGcqgIAABNjFhLFoZyqQgAAGWGS1BOXXKqCAAAKE0cBksHhnKrCAAATUQPSweGcqwIAABNbBhLB4ZyrQgAAE2UIUsHhnKuCAAATbwqSweGcq8IAABN5DNLB4ZysAgAAE0tPUsVhnKxCAAATTRGSweGcrIIAABNfU9LFYZyswgAAE2lWEsVhnK0CAAAZYZLUU5dcrUIAAAoTSQGSxaGcrYIAABNTA9LFoZytwgAAE10GEsWhnK4CAAATZwhSxaGcrkIAABNxCpLFoZyuggAAE3sM0sWhnK7CAAATUc9SyWGcrwIAABNPEZLFoZyvQgAAE2XT0slhnK+CAAATb9YSyWGcr8IAABlhktSTl1ywAgAAChNPQZLFYZywQgAAE1lD0sVhnLCCAAATY0YSxWGcsMIAABNtSFLFYZyxAgAAE3dKksVhnLFCAAATQU0SxWGcsYIAABNdD1LDYZyxwgAAE1VRksVhnLICAAATcRPSw2GcskIAABN7FhLDYZyyggAAGWGS1NOXXLLCAAAKE1XBkslhnLMCAAATX8PSyWGcs0IAABNpxhLJYZyzggAAE3PIUslhnLPCAAATfcqSyWGctAIAABNHzRLJIZy0QgAAE2OPUsfhnLSCAAATW9GSyWGctMIAABN3k9LH4Zy1AgAAE0GWUsfhnLVCAAAZYZLVE5dctYIAAAoTYQGSw2GctcIAABNrA9LDYZy2AgAAE3QGEsDhnLZCAAATfwhSw2GctoIAABNJCtLDYZy2wgAAE1MNEsNhnLcCAAATa89SxeGct0IAABNmEZLA4Zy3ggAAE3/T0sXhnLfCAAATSdZSxeGcuAIAABlhktVTl1y4QgAAChNlgZLBYZy4ggAAE2/D0sEhnLjCAAATdQYSw2GcuQIAABNDiJLBYZy5QgAAE02K0sEhnLmCAAATV40SwWGcucIAABN0T1LCoZy6AgAAE2cRksNhnLpCAAATSFQSwqGcuoIAABNSVlLCoZy6wgAAGWGS1ZOXXLsCAAAKE2gBksdhnLtCAAATcgPSx2Gcu4IAABN8BhLHYZy7wgAAE0YIksdhnLwCAAATUArSx2GcvEIAABNaDRLHYZy8ggAAE3jPUsHhnLzCAAATbZGSx+GcvQIAABNM1BLB4Zy9QgAAE1bWUsHhnL2CAAAZYZLV05dcvcIAAAoTb8GSxeGcvgIAABN5w9LF4Zy+QgAAE0PGUsXhnL6CAAATTciSxeGcvsIAABNXytLF4Zy/AgAAE2HNEsXhnL9CAAATfE9SwOGcv4IAABN10ZLF4Zy/wgAAE1BUEsDhnIACQAATWlZSwOGcgEJAABlhktYTl1yAgkAAChN4QZLCoZyAwkAAE0JEEsKhnIECQAATTEZSwqGcgUJAABNWSJLCoZyBgkAAE2BK0sKhnIHCQAATak0SwqGcggJAABN/D1LB4ZyCQkAAE35RksKhnIKCQAATUxQSweGcgsJAABNdFlLB4ZyDAkAAGWGS1lOXXINCQAAKE3zBksHhnIOCQAATRsQSweGcg8JAABNQxlLB4ZyEAkAAE1rIksHhnIRCQAATZMrSweGchIJAABNuzRLB4ZyEwkAAE0KPksMhnIUCQAATQtHSweGchUJAABNWlBLDIZyFgkAAE2CWUsMhnIXCQAAZYZLWk5dchgJAAAoTQEHSwOGchkJAABNKRBLA4ZyGgkAAE1RGUsDhnIbCQAATXkiSwOGchwJAABNoStLA4ZyHQkAAE3JNEsDhnIeCQAATRk+SwWGch8JAABNGUdLA4ZyIAkAAE1pUEsFhnIhCQAATZFZSwWGciIJAABlhktbTl1yIwkAAChNDAdLB4ZyJAkAAE00EEsHhnIlCQAATVwZSweGciYJAABNhCJLB4ZyJwkAAE2sK0sHhnIoCQAATdQ0SweGcikJAABNKz5LB4ZyKgkAAE0kR0sHhnIrCQAATXtQSweGciwJAABNo1lLB4ZyLQkAAGWGS1xOXXIuCQAAKE0aB0sMhnIvCQAATUIQSwyGcjAJAABNahlLDIZyMQkAAE2SIksMhnIyCQAATborSwyGcjMJAABN4jRLDIZyNAkAAE01PksJhnI1CQAATTJHSwyGcjYJAABNhVBLCYZyNwkAAE2tWUsJhnI4CQAAZYZLXU5dcjkJAAAoTSkHSwWGcjoJAABNURBLBYZyOwkAAE15GUsFhnI8CQAATaEiSwWGcj0JAABNyStLBYZyPgkAAE3xNEsFhnI/CQAATUk+SwOGckAJAABNQUdLBYZyQQkAAE2ZUEsDhnJCCQAATcFZSwOGckMJAABlhkteTl1yRAkAAChNOwdLB4ZyRQkAAE1jEEsHhnJGCQAATYsZSweGckcJAABNsyJLB4ZySAkAAE3bK0sHhnJJCQAATQM1SweGckoJAABNWj5LB4ZySwkAAE1TR0sHhnJMCQAATapQSweGck0JAABN0llLB4ZyTgkAAGWGS19OXXJPCQAAKE1FB0sJhnJQCQAATW0QSwmGclEJAABNlRlLCYZyUgkAAE29IksJhnJTCQAATeUrSwmGclQJAABNDTVLCYZyVQkAAE1kPksJhnJWCQAATV1HSwmGclcJAABNtFBLCYZyWAkAAE3cWUsJhnJZCQAAZYZLYE5dcloJAAAoTVkHSwOGclsJAABNgRBLA4ZyXAkAAE2pGUsDhnJdCQAATdEiSwOGcl4JAABN+StLA4ZyXwkAAE0hNUsDhnJgCQAATX4+SwiGcmEJAABNcUdLA4ZyYgkAAE3OUEsIhnJjCQAATfZZSwiGcmQJAABlhkthTl1yZQkAAChNagdLB4ZyZgkAAE2SEEsHhnJnCQAATboZSweGcmgJAABN4iJLB4ZyaQkAAE0KLEsHhnJqCQAATTI1SweGcmsJAABNij5LFYZybAkAAE2CR0sHhnJtCQAATdpQSxWGcm4JAABNAlpLFYZybwkAAGWGS2JOXXJwCQAAKE10B0sJhnJxCQAATZwQSwmGcnIJAABNxBlLCYZycwkAAE3sIksJhnJ0CQAATRQsSwmGcnUJAABNPDVLCYZydgkAAE2kPksDhnJ3CQAATYxHSwmGcngJAABN9FBLA4ZyeQkAAE0cWksDhnJ6CQAAZYZLY05dcnsJAAAoTY4HSwiGcnwJAABNthBLCIZyfQkAAE3eGUsIhnJ+CQAATQYjSwiGcn8JAABNLixLCIZygAkAAE1WNUsIhnKBCQAATa8+SwiGcoIJAABNpkdLCIZygwkAAE3/UEsIhnKECQAATSdaSwiGcoUJAABlhktkTl1yhgkAAChNmgdLFYZyhwkAAE3CEEsVhnKICQAATeoZSxWGcokJAABNEiNLFYZyigkAAE06LEsVhnKLCQAATWI1SxWGcowJAABNuT5LCYZyjQkAAE2yR0sVhnKOCQAATQlRSwmGco8JAABNMVpLCYZykAkAAGWGS2VOXXKRCQAAKE20B0sDhnKSCQAATdwQSwOGcpMJAABNBBpLA4ZylAkAAE0sI0sDhnKVCQAATVQsSwOGcpYJAABNfDVLA4ZylwkAAE3gPksEhnKYCQAATcxHSwOGcpkJAABNMFFLBIZymgkAAE1YWksEhnKbCQAAZYZLZk5dcpwJAAAoTb8HSwiGcp0JAABN5xBLCIZyngkAAE0PGksIhnKfCQAATTcjSwiGcqAJAABNXyxLCIZyoQkAAE2HNUsIhnKiCQAATeo+SweGcqMJAABN10dLCIZypAkAAE06UUsHhnKlCQAATWJaSweGcqYJAABlhktnTl1ypwkAAChNyQdLCYZyqAkAAE3xEEsJhnKpCQAATRkaSwmGcqoJAABNQSNLCYZyqwkAAE1pLEsJhnKsCQAATZE1SwmGcq0JAABN+D5LBYZyrgkAAE3hR0sJhnKvCQAATUhRSwWGcrAJAABNcFpLBYZysQkAAGWGS2hOXXKyCQAAKE3wB0sEhnKzCQAATRgRSwSGcrQJAABNQBpLBIZytQkAAE1oI0sEhnK2CQAATZAsSwSGcrcJAABNuDVLBIZyuAkAAE3+PksnhnK5CQAATQhISwSGcroJAABNTlFLJ4ZyuwkAAE12WksnhnK8CQAAZYZLaU5dcr0JAAAoTfoHSweGcr4JAABNIhFLB4ZyvwkAAE1KGksHhnLACQAATXIjSweGcsEJAABNmixLB4ZywgkAAE3CNUsHhnLDCQAATTM/Sx6GcsQJAABNEkhLB4ZyxQkAAE2DUUsehnLGCQAATataSx6GcscJAABlhktqTl1yyAkAAChNCAhLBYZyyQkAAE0wEUsFhnLKCQAATVgaSwWGcssJAABNgCNLBYZyzAkAAE2oLEsFhnLNCQAATdA1SwWGcs4JAABNVj9LB4ZyzwkAAE0gSEsFhnLQCQAATaZRSweGctEJAABNzlpLB4Zy0gkAAGWGS2tOXXLTCQAAKE0OCEsnhnLUCQAATTYRSyeGctUJAABNXhpLJ4Zy1gkAAE2GI0snhnLXCQAATa4sSyeGctgJAABN1jVLJ4Zy2QkAAE1eP0sWhnLaCQAATSZISyeGctsJAABNrlFLFoZy3AkAAE3WWksWhnLdCQAAZYZLbE5dct4JAAAoTUMISx6Gct8JAABNaxFLHoZy4AkAAE2TGksehnLhCQAATbsjSx6GcuIJAABN4yxLHoZy4wkAAE0LNksehnLkCQAATXc/SxWGcuUJAABNW0hLHoZy5gkAAE3HUUsVhnLnCQAATe9aSxWGcugJAABlhkttTl1y6QkAAChNZghLB4Zy6gkAAE2OEUsHhnLrCQAATbYaSweGcuwJAABN3iNLB4Zy7QkAAE0GLUsHhnLuCQAATS42SweGcu8JAABNkT9LJYZy8AkAAE1+SEsHhnLxCQAATeFRSyWGcvIJAABNCVtLJYZy8wkAAGWGS25OXXL0CQAAKE1uCEsWhnL1CQAATZYRSxaGcvYJAABNvhpLFoZy9wkAAE3mI0sWhnL4CQAATQ4tSxaGcvkJAABNNjZLFoZy+gkAAE2+P0sNhnL7CQAATYZISxaGcvwJAABNDlJLDYZy/QkAAE02W0sNhnL+CQAAZYZLb05dcv8JAAAoTYcISxWGcgAKAABNrxFLFYZyAQoAAE3XGksVhnICCgAATf8jSxWGcgMKAABNJy1LFYZyBAoAAE1PNksVhnIFCgAATdg/Sx+GcgYKAABNn0hLFYZyBwoAAE0oUksfhnIICgAATVBbSx+GcgkKAABlhktwTl1yCgoAAChNoQhLJYZyCwoAAE3JEUslhnIMCgAATfEaSyWGcg0KAABNGSRLJYZyDgoAAE1BLUslhnIPCgAATWk2SySGchAKAABN+T9LF4ZyEQoAAE25SEslhnISCgAATUlSSxeGchMKAABNcVtLF4ZyFAoAAGWGS3FOXXIVCgAAKE3OCEsNhnIWCgAATfYRSw2GchcKAABNGhtLA4ZyGAoAAE1GJEsNhnIZCgAATW4tSw2GchoKAABNljZLDYZyGwoAAE3iSEsDhnIcCgAAZYZLck5dch0KAAAoTeAISwWGch4KAABNCRJLBIZyHwoAAE0eG0sNhnIgCgAATVgkSwWGciEKAABNgC1LBIZyIgoAAE2oNksFhnIjCgAATeZISw2GciQKAABlhktzTl1yJQoAAChN6ghLHYZyJgoAAE0SEksdhnInCgAATTobSx2GcigKAABNYiRLHYZyKQoAAE2KLUsdhnIqCgAATbI2Sx2GcisKAABNAElLH4ZyLAoAAGWGS3ROXXItCgAAKE0JCUsXhnIuCgAATTESSxeGci8KAABNWRtLF4ZyMAoAAE2BJEsXhnIxCgAATaktSxeGcjIKAABN0TZLF4ZyMwoAAE0hSUsXhnI0CgAAZYZ1h3Uu'))
	atomInfo = cPickle.loads(base64.b64decode('gAJ9cQEoVQdyZXNpZHVlcQJKsNEFAEsNfXEDKEsKTl1xBEsASxWGcQVhhksLTl1xBksVSxWGcQdhhksMTl1xCEsqSwyGcQlhhksOTl1xCktOSxiGcQthhksPTl1xDEtmSwuGcQ1hhksQTl1xDktxSxOGcQ9hhksRTl1xEEuESxSGcRFhhksSTl1xEkuYSwyGcRNhhksTTl1xFEukSwqGcRVhhksUTl1xFkuuSxCGcRdhhksVTl1xGEu+SwqGcRlhhksWTl1xGkvISxGGcRthhksXTl1xHEvZSwuGcR1hhksYTl1xHkvkSw6GcR9hhksZTl1xIEvySwuGcSFhhksaTl1xIkv9SxGGcSNhhksbTl1xJE0OAUsPhnElYYZLHE5dcSZNHQFLE4ZxJ2GGSx1OXXEoTTABSw+GcSlhhkseTl1xKk0/AUsLhnErYYZLH05dcSxNSgFLE4ZxLWGGSyBOXXEuTV0BSxOGcS9hhkshTl1xME1wAUsOhnExYYZLIk5dcTJNfgFLFIZxM2GGSyNOXXE0TZIBSxOGcTVhhkskTl1xNk2lAUsRhnE3YYZLJU5dcThNtgFLGIZxOWGGSyZOXXE6Tc4BSwuGcTthhksnTl1xPE3ZAUsWhnE9YYZLKE5dcT5N7wFLFoZxP2GGSylOXXFATQUCSxiGcUFhhksqTl1xQk0dAksThnFDYYZLK05dcURNMAJLDoZxRWGGSyxOXXFGTT4CSwyGcUdhhkstTl1xSE1KAksLhnFJYYZLLk5dcUpNVQJLD4ZxS2GGSy9OXXFMTWQCSxSGcU1hhkswTl1xTk14AksWhnFPYYZLMU5dcVBNjgJLDIZxUWGGSzJOXXFSTZoCSw6GcVNhhkszTl1xVE2oAksPhnFVYYZLNE5dcVZNtwJLDoZxV2GGSzVOXXFYTcUCSweGcVlhhks2Tl1xWk3MAksWhnFbYYZLN05dcVxN4gJLDoZxXWGGSzhOXXFeTfACSwuGcV9hhks5Tl1xYE37AksThnFhYYZLOk5dcWJNDgNLE4ZxY2GGSztOXXFkTSEDSxaGcWVhhks8Tl1xZk03A0sKhnFnYYZLPU5dcWhNQQNLEYZxaWGGSz5OXXFqTVIDSxOGcWthhks/Tl1xbE1lA0sOhnFtYYZLQE5dcW5NcwNLE4Zxb2GGS0FOXXFwTYYDSxGGcXFhhktCTl1xck2XA0sOhnFzYYZLQ05dcXRNpQNLB4ZxdWGGS0ROXXF2TawDSxGGcXdhhktFTl1xeE29A0sOhnF5YYZLRk5dcXpNywNLDIZxe2GGS0dOXXF8TdcDSw6GcX1hhktITl1xfk3lA0sThnF/YYZLSU5dcYBN+ANLCoZxgWGGS0pOXXGCTQIESxOGcYNhhktLTl1xhE0VBEsThnGFYYZLTE5dcYZNKARLE4Zxh2GGS01OXXGITTsESwyGcYlhhktOTl1xik1HBEsQhnGLYYZLT05dcYxNVwRLCoZxjWGGS1BOXXGOTWEESxiGcY9hhktRTl1xkE15BEsWhnGRYYZLUk5dcZJNjwRLDoZxk2GGS1NOXXGUTZ0ESwyGcZVhhktUTl1xlk2pBEsLhnGXYYZLVU5dcZhNtARLE4ZxmWGGS1ZOXXGaTccESxaGcZthhktXTl1xnE3dBEsRhnGdYYZLWE5dcZ5N7gRLFIZxn2GGS1lOXXGgTQIFSxCGcaFhhktaTl1xok0SBUsOhnGjYYZLW05dcaRNIAVLCoZxpWGGS1xOXXGmTSoFSwuGcadhhktdTl1xqE01BUsVhnGpYYZLXk5dcapNSgVLDoZxq2GGS19OXXGsTVgFSwyGca1hhktgTl1xrk1kBUsLhnGvYYZLYU5dcbBNbwVLFYZxsWGGS2JOXXGyTYQFSxWGcbNhhktjTl1xtE2ZBUsWhnG1YYZLZE5dcbZNrwVLB4Zxt2GGS2VOXXG4TbYFSxGGcblhhktmTl1xuk3HBUsOhnG7YYZLZ05dcbxN1QVLCoZxvWGGS2hOXXG+Td8FSxOGcb9hhktpTl1xwE3yBUsRhnHBYYZLak5dccJNAwZLE4Zxw2GGS2tOXXHETRYGSwqGccVhhktsTl1xxk0gBksThnHHYYZLbU5dcchNMwZLD4ZxyWGGS25OXXHKTUIGSxiGccthhktvTl1xzE1aBksYhnHNYYZLcE5dcc5NcgZLDoZxz2GGS3FOXXHQTYAGSxGGcdFhhktyTl1x0k2RBksOhnHTYYZLc05dcdRNnwZLE4Zx1WGGS3ROXXHWTbIGSxCGcddhhkt1Tl1x2E3CBksOhnHZYYZLdk5dcdpN0AZLE4Zx22GGS3dOXXHcTeMGSxOGcd1hhkt4Tl1x3k32BksQhnHfYYZLeU5dceBNBgdLD4Zx4WGGS3pOXXHiTRUHSw6GceNhhkt7Tl1x5E0jB0sHhnHlYYZLfE5dceZNKgdLCoZx52GGS31OXXHoTTQHSwyGcelhhkt+Tl1x6k1AB0sQhnHrYYZLf05dcexNUAdLEYZx7WGGS4BOXXHuTWEHSwqGce9hhkuBTl1x8E1rB0sKhnHxYYZLgk5dcfJNdQdLCoZx82GGS4NOXXH0TX8HSw6GcfVhhkuETl1x9k2NB0sHhnH3YYZLhU5dcfhNlAdLDIZx+WGGS4ZOXXH6TaAHSxSGcfthhkuHTl1x/E20B0sUhnH9YYZLiE5dcf5NyAdLFoZx/2GGS4lOXXIAAQAATd4HSxaGcgEBAABhhkuKTl1yAgEAAE30B0sOhnIDAQAAYYZLi05dcgQBAABNAghLFoZyBQEAAGGGS4xOXXIGAQAATRgISweGcgcBAABhhkuNTl1yCAEAAE0fCEsYhnIJAQAAYYZLjk5dcgoBAABNNwhLDoZyCwEAAGGGS49OXXIMAQAATUUISweGcg0BAABhhkuQTl1yDgEAAE1MCEsUhnIPAQAAYYZLkU5dchABAABNYAhLFYZyEQEAAGGGS5JOXXISAQAATXUISxSGchMBAABhhkuTTl1yFAEAAE2JCEsHhnIVAQAAYYZLlE5dchYBAABNkAhLD4ZyFwEAAGGGS5VOXXIYAQAATZ8ISxOGchkBAABhhkuWTl1yGgEAAE2yCEsOhnIbAQAAYYZLl05dchwBAABNwAhLE4ZyHQEAAGGGS5hOXXIeAQAATdMISwuGch8BAABhhkuZTl1yIAEAAE3eCEsThnIhAQAAYYZLmk5dciIBAABN8QhLCoZyIwEAAGGGS5tOXXIkAQAATfsISwqGciUBAABhhkucTl1yJgEAAE0FCUsLhnInAQAAYYZLnU5dcigBAABNEAlLDoZyKQEAAGGGS55OXXIqAQAATR4JSw6GcisBAABhhkufTl1yLAEAAE0sCUsRhnItAQAAYYZLoE5dci4BAABNPQlLE4ZyLwEAAGGGS6FOXXIwAQAATVAJSwqGcjEBAABhhkuiTl1yMgEAAE1aCUsThnIzAQAAYYZLo05dcjQBAABNbQlLEIZyNQEAAGGGS6ROXXI2AQAATX0JSxaGcjcBAABhhkulTl1yOAEAAE2TCUsUhnI5AQAAYYZLpk5dcjoBAABNpwlLE4ZyOwEAAGGGS6dOXXI8AQAATboJSxOGcj0BAABhhkuoTl1yPgEAAE3NCUsRhnI/AQAAYYZLqU5dckABAABN3glLDoZyQQEAAGGGS6pOXXJCAQAATewJSwuGckMBAABhhkurTl1yRAEAAE33CUsYhnJFAQAAYYZLrE5dckYBAABNDwpLEYZyRwEAAGGGS61OXXJIAQAATSAKSw6GckkBAABhhkuuTl1ySgEAAE0uCksKhnJLAQAAYYZLr05dckwBAABNOApLDIZyTQEAAGGGS7BOXXJOAQAATUQKSxOGck8BAABhhkuxTl1yUAEAAE1XCksLhnJRAQAAYYZLsk5dclIBAABNYgpLCoZyUwEAAGGGS7NOXXJUAQAATWwKSxiGclUBAABhhku0Tl1yVgEAAE2ECksMhnJXAQAAYYZLtU5dclgBAABNkApLC4ZyWQEAAGGGS7ZOXXJaAQAATZsKSxCGclsBAABhhku3Tl1yXAEAAE2rCksHhnJdAQAAYYZLuE5dcl4BAABNsgpLDoZyXwEAAGGGS7lOXXJgAQAATcAKSw6GcmEBAABhhku6Tl1yYgEAAE3OCksQhnJjAQAAYYZLu05dcmQBAABN3gpLE4ZyZQEAAGGGS7xOXXJmAQAATfEKSxGGcmcBAABhhku9Tl1yaAEAAE0CC0sKhnJpAQAAYYZLvk5dcmoBAABNDAtLE4ZyawEAAGGGS79OXXJsAQAATR8LSxCGcm0BAABhhkvATl1ybgEAAE0vC0sPhnJvAQAAYYZLwU5dcnABAABNPgtLEIZycQEAAGGGS8JOXXJyAQAATU4LSwqGcnMBAABhhkvDTl1ydAEAAE1YC0sMhnJ1AQAAYYZLxE5dcnYBAABNZAtLDoZydwEAAGGGS8VOXXJ4AQAATXILSw6GcnkBAABhhkvGTl1yegEAAE2AC0sQhnJ7AQAAYYZLx05dcnwBAABNkAtLDIZyfQEAAGGGS8hOXXJ+AQAATZwLSw6Gcn8BAABhhkvJTl1ygAEAAE2qC0sOhnKBAQAAYYZLyk5dcoIBAABNuAtLFoZygwEAAGGGS8tOXXKEAQAATc4LSxSGcoUBAABhhkvMTl1yhgEAAE3iC0sQhnKHAQAAYYZLzU5dcogBAABN8gtLDoZyiQEAAGGGS85OXXKKAQAATQAMSwuGcosBAABhhkvPTl1yjAEAAE0LDEsRhnKNAQAAYYZL0E5dco4BAABNHAxLFYZyjwEAAGGGS9FOXXKQAQAATTEMSw6GcpEBAABhhkvSTl1ykgEAAE0/DEsPhnKTAQAAYYZL005dcpQBAABNTgxLE4ZylQEAAGGGS9ROXXKWAQAATWEMSxOGcpcBAABhhkvVTl1ymAEAAE10DEsThnKZAQAAYYZL1k5dcpoBAABNhwxLE4ZymwEAAGGGS9dOXXKcAQAATZoMSweGcp0BAABhhkvYTl1yngEAAE2hDEsKhnKfAQAAYYZL2U5dcqABAABNqwxLFoZyoQEAAGGGS9pOXXKiAQAATcEMSxOGcqMBAABhhkvbTl1ypAEAAE3UDEsRhnKlAQAAYYZL3E5dcqYBAABN5QxLDoZypwEAAGGGS91OXXKoAQAATfMMSw6GcqkBAABhhkveTl1yqgEAAE0BDUsThnKrAQAAYYZL305dcqwBAABNFA1LFoZyrQEAAGGGS+BOXXKuAQAATSoNSxOGcq8BAABhhkvhTl1ysAEAAE09DUsPhnKxAQAAYYZL4k5dcrIBAABNTA1LD4ZyswEAAGGGS+NOXXK0AQAATVsNSxOGcrUBAABhhkvkTl1ytgEAAE1uDUsOhnK3AQAAYYZL5U5dcrgBAABNfA1LDoZyuQEAAGGGS+ZOXXK6AQAATYoNSxiGcrsBAABhhkvnTl1yvAEAAE2iDUsWhnK9AQAAYYZL6E5dcr4BAABNuA1LB4ZyvwEAAGGGS+lOXXLAAQAATb8NSxOGcsEBAABhhkvqTl1ywgEAAE3SDUsOhnLDAQAAYYZL605dcsQBAABN4A1LDoZyxQEAAGGGS+xOXXLGAQAATe4NSxOGcscBAABhhkvtTl1yyAEAAE0BDksKhnLJAQAAYYZL7k5dcsoBAABNCw5LE4ZyywEAAGGGS+9OXXLMAQAATR4OSwqGcs0BAABhhkvwTl1yzgEAAE0oDksKhnLPAQAAYYZL8U5dctABAABNMg5LC4Zy0QEAAGGGS/JOXXLSAQAATT0OSwuGctMBAABhhkvzTl1y1AEAAE1IDksHhnLVAQAAYYZL9E5dctYBAABNTw5LFoZy1wEAAGGGS/VOXXLYAQAATWUOSxOGctkBAABhhkv2Tl1y2gEAAE14DksHhnLbAQAAYYZL905dctwBAABNfw5LEIZy3QEAAGGGS/hOXXLeAQAATY8OSxOGct8BAABhhkv5Tl1y4AEAAE2iDksKhnLhAQAAYYZL+k5dcuIBAABNrA5LFYZy4wEAAGGGS/tOXXLkAQAATcEOSxOGcuUBAABhhkv8Tl1y5gEAAE3UDksThnLnAQAAYYZL/U5dcugBAABN5w5LEYZy6QEAAGGGS/5OXXLqAQAATfgOSxiGcusBAABhhkv/Tl1y7AEAAE0QD0sPhnLtAQAAYYZNAAFOXXLuAQAATR8PSxOGcu8BAABhhk0BAU5dcvABAABNMg9LEYZy8QEAAGGGTQIBTl1y8gEAAE1DD0sPhnLzAQAAYYZNAwFOXXL0AQAATVIPSw6GcvUBAABhhk0EAU5dcvYBAABNYA9LD4Zy9wEAAGGGTQUBTl1y+AEAAE1vD0sLhnL5AQAAYYZNBgFOXXL6AQAATXoPSxiGcvsBAABhhk0HAU5dcvwBAABNkg9LEYZy/QEAAGGGTQgBTl1y/gEAAE2jD0sThnL/AQAAYYZNCQFOXXIAAgAATbYPSwuGcgECAABhhk0KAU5dcgICAABNwQ9LGIZyAwIAAGGGTQsBTl1yBAIAAE3ZD0sWhnIFAgAAYYZNDAFOXXIGAgAATe8PSxSGcgcCAABhhk0NAU5dcggCAABNAxBLDoZyCQIAAGGGTQ4BTl1yCgIAAE0REEsPhnILAgAAYYZNDwFOXXIMAgAATSAQSxiGcg0CAABhhk0QAU5dcg4CAABNOBBLCoZyDwIAAGGGTREBTl1yEAIAAE1CEEsVhnIRAgAAYYZNEgFOXXISAgAATVcQSweGchMCAABhhk0TAU5dchQCAABNXhBLDoZyFQIAAGGGTRQBTl1yFgIAAE1sEEsQhnIXAgAAYYZNFQFOXXIYAgAATXwQSxGGchkCAABhhk0WAU5dchoCAABNjRBLC4ZyGwIAAGGGTRcBTl1yHAIAAE2YEEsLhnIdAgAAYYZNGAFOXXIeAgAATaMQSxOGch8CAABhhk0ZAU5dciACAABNthBLFYZyIQIAAGGGTRoBTl1yIgIAAE3LEEsMhnIjAgAAYYZNGwFOXXIkAgAATdcQSxOGciUCAABhhk0cAU5dciYCAABN6hBLC4ZyJwIAAGGGTR0BTl1yKAIAAE31EEsLhnIpAgAAYYZNHgFOXXIqAgAATQARSxOGcisCAABhhk0fAU5dciwCAABNExFLDIZyLQIAAGGGTSABTl1yLgIAAE0fEUsOhnIvAgAAYYZNIQFOXXIwAgAATS0RSwuGcjECAABhhk0iAU5dcjICAABNOBFLD4ZyMwIAAGGGTSMBTl1yNAIAAE1HEUsWhnI1AgAAYYZNJAFOXXI2AgAATV0RSw6GcjcCAABhhk0lAU5dcjgCAABNaxFLC4ZyOQIAAGGGTSYBTl1yOgIAAE12EUsQhnI7AgAAYYZNJwFOXXI8AgAATYYRSxOGcj0CAABhhk0oAU5dcj4CAABNmRFLD4ZyPwIAAGGGTSkBTl1yQAIAAE2oEUsQhnJBAgAAYYZNKgFOXXJCAgAATbgRSxOGckMCAABhhk0rAU5dckQCAABNyxFLCoZyRQIAAGGGTSwBTl1yRgIAAE3VEUsVhnJHAgAAYYZNLQFOXXJIAgAATeoRSwuGckkCAABhhk0uAU5dckoCAABN9RFLC4ZySwIAAGGGTS8BTl1yTAIAAE0AEksLhnJNAgAAYYZNMAFOXXJOAgAATQsSSw+Gck8CAABhhk0xAU5dclACAABNGhJLDoZyUQIAAGGGTTIBTl1yUgIAAE0oEksOhnJTAgAAYYZNMwFOXXJUAgAATTYSSw6GclUCAABhhk00AU5dclYCAABNRBJLGIZyVwIAAGGGTTUBTl1yWAIAAE1cEksRhnJZAgAAYYZNNgFOXXJaAgAATW0SSwyGclsCAABhhk03AU5dclwCAABNeRJLEYZyXQIAAGGGTTgBTl1yXgIAAE2KEksThnJfAgAAYYZNOQFOXXJgAgAATZ0SSxOGcmECAABhhk06AU5dcmICAABNsBJLEIZyYwIAAGGGTTsBTl1yZAIAAE3AEksPhnJlAgAAYYZNPAFOXXJmAgAATc8SSw6GcmcCAABhhk09AU5dcmgCAABN3RJLE4ZyaQIAAGGGTT4BTl1yagIAAE3wEksOhnJrAgAAYYZNPwFOXXJsAgAATf4SSxiGcm0CAABhhk1AAU5dcm4CAABNFhNLE4ZybwIAAGGGTUEBTl1ycAIAAE0pE0sThnJxAgAAYYZNQgFOXXJyAgAATTwTSxGGcnMCAABhhk1DAU5dcnQCAABNTRNLDIZydQIAAGGGTUQBTl1ydgIAAE1ZE0sWhnJ3AgAAYYZNRQFOXXJ4AgAATW8TSxiGcnkCAABhhk1GAU5dcnoCAABNhxNLDIZyewIAAGGGTUcBTl1yfAIAAE2TE0sYhnJ9AgAAYYZNSAFOXXJ+AgAATasTSxSGcn8CAABhhk1JAU5dcoACAABNvxNLEIZygQIAAGGGTUoBTl1yggIAAE3PE0sWhnKDAgAAYYZNSwFOXXKEAgAATeUTSxiGcoUCAABhhk1MAU5dcoYCAABN/RNLE4ZyhwIAAGGGTU0BTl1yiAIAAE0QFEsUhnKJAgAAYYZNTgFOXXKKAgAATSQUSxWGcosCAABhhk1PAU5dcowCAABNORRLFIZyjQIAAGGGTVABTl1yjgIAAE1NFEsOhnKPAgAAYYZNUQFOXXKQAgAATVsUSxSGcpECAABhhk1SAU5dcpICAABNbxRLFIZykwIAAGGGTVMBTl1ylAIAAE2DFEsQhnKVAgAAYYZNVAFOXXKWAgAATZMUSxWGcpcCAABhhk1VAU5dcpgCAABNqBRLC4ZymQIAAGGGTVYBTl1ymgIAAE2zFEsThnKbAgAAYYZNVwFOXXKcAgAATcYUSxWGcp0CAABhhk1YAU5dcp4CAABN2xRLEYZynwIAAGGGTVkBTl1yoAIAAE3sFEsThnKhAgAAYYZNWgFOXXKiAgAATf8USxOGcqMCAABhhk1bAU5dcqQCAABNEhVLFIZypQIAAGGGTVwBTl1ypgIAAE0mFUsOhnKnAgAAYYZNXQFOXXKoAgAATTQVSwqGcqkCAABhhk1eAU5dcqoCAABNPhVLCoZyqwIAAGGGTV8BTl1yrAIAAE1IFUsKhnKtAgAAYYZNYAFOXXKuAgAATVIVSxWGcq8CAABhhk1hAU5dcrACAABNZxVLFYZysQIAAGGGTWIBTl1ysgIAAE18FUsYhnKzAgAAYYZNYwFOXXK0AgAATZQVSw6GcrUCAABhhk1kAU5dcrYCAABNohVLEIZytwIAAGGGTWUBTl1yuAIAAE2yFUsPhnK5AgAAYYZNZgFOXXK6AgAATcEVSweGcrsCAABhhk1nAU5dcrwCAABNyBVLE4ZyvQIAAGGGTWgBTl1yvgIAAE3bFUsOhnK/AgAAYYZNaQFOXXLAAgAATekVSw6GcsECAABhhk1qAU5dcsICAABN9xVLFYZywwIAAGGGTWsBTl1yxAIAAE0MFksWhnLFAgAAYYZNbAFOXXLGAgAATSIWSxOGcscCAABhhk1tAU5dcsgCAABNNRZLFoZyyQIAAGGGTW4BTl1yygIAAE1LFksOhnLLAgAAYYZNbwFOXXLMAgAATVkWSw6Gcs0CAABhhk1wAU5dcs4CAABNZxZLEIZyzwIAAGGGTXEBTl1y0AIAAE13FksHhnLRAgAAYYZNcgFOXXLSAgAATX4WSwyGctMCAABhhk1zAU5dctQCAABNihZLFYZy1QIAAGGGTXQBTl1y1gIAAE2fFksUhnLXAgAAYYZNdQFOXXLYAgAATbMWSxiGctkCAABhhk12AU5dctoCAABNyxZLEIZy2wIAAGGGTXcBTl1y3AIAAE3bFksOhnLdAgAAYYZNeAFOXXLeAgAATekWSweGct8CAABhhk15AU5dcuACAABN8BZLD4Zy4QIAAGGGTXoBTl1y4gIAAE3/FksThnLjAgAAYYZNewFOXXLkAgAATRIXSxOGcuUCAABhhk18AU5dcuYCAABNJRdLC4Zy5wIAAGGGTX0BTl1y6AIAAE0wF0sQhnLpAgAAYYZNfgFOXXLqAgAATUAXSwuGcusCAABhhk1/AU5dcuwCAABNSxdLB4Zy7QIAAGGGTYABTl1y7gIAAE1SF0sHhnLvAgAAYYZNgQFOXXLwAgAATVkXSxCGcvECAABhhk2CAU5dcvICAABNaRdLFYZy8wIAAGGGTYMBTl1y9AIAAE1+F0sUhnL1AgAAYYZNhAFOXXL2AgAATZIXSxSGcvcCAABhhk2FAU5dcvgCAABNphdLFIZy+QIAAGGGTYYBTl1y+gIAAE26F0sYhnL7AgAAYYZNhwFOXXL8AgAATdIXSweGcv0CAABhhk2IAU5dcv4CAABN2RdLE4Zy/wIAAGGGTYkBTl1yAAMAAE3sF0sRhnIBAwAAYYZNigFOXXICAwAATf0XSxWGcgMDAABhhk2LAU5dcgQDAABNEhhLFIZyBQMAAGGGTYwBTl1yBgMAAE0mGEsThnIHAwAAYYZNjQFOXXIIAwAATTkYSxGGcgkDAABhhk2OAU5dcgoDAABNShhLGIZyCwMAAGGGTY8BTl1yDAMAAE1iGEsYhnINAwAAYYZNkAFOXXIOAwAATXoYSw6Gcg8DAABhhk2RAU5dchADAABNiBhLC4ZyEQMAAGGGTZIBTl1yEgMAAE2TGEsThnITAwAAYYZNkwFOXXIUAwAATaYYSxaGchUDAABhhk2UAU5dchYDAABNvBhLC4ZyFwMAAGGGTZUBTl1yGAMAAE3HGEsThnIZAwAAYYZNlgFOXXIaAwAATdoYSxSGchsDAABhhk2XAU5dchwDAABN7hhLEIZyHQMAAGGGTZgBTl1yHgMAAE3+GEsMhnIfAwAAYYZNmQFOXXIgAwAATQoZSwuGciEDAABhhk2aAU5dciIDAABNFRlLFYZyIwMAAGGGTZsBTl1yJAMAAE0qGUsLhnIlAwAAYYZNnAFOXXImAwAATTUZSw+GcicDAABhhk2dAU5dcigDAABNRBlLE4ZyKQMAAGGGTZ4BTl1yKgMAAE1XGUsThnIrAwAAYYZNnwFOXXIsAwAATWoZSxSGci0DAABhhk2gAU5dci4DAABNfhlLFIZyLwMAAGGGTaEBTl1yMAMAAE2SGUsQhnIxAwAAYYZNogFOXXIyAwAATaIZSxGGcjMDAABhhk2jAU5dcjQDAABNsxlLC4ZyNQMAAGGGTaQBTl1yNgMAAE2+GUsThnI3AwAAYYZNpQFOXXI4AwAATdEZSxSGcjkDAABhhk2mAU5dcjoDAABN5RlLEYZyOwMAAGGGTacBTl1yPAMAAE32GUsThnI9AwAAYYZNqAFOXXI+AwAATQkaSxCGcj8DAABhhk2pAU5dckADAABNGRpLC4ZyQQMAAGGGTaoBTl1yQgMAAE0kGksQhnJDAwAAYYZNqwFOXXJEAwAATTQaSxCGckUDAABhhk2sAU5dckYDAABNRBpLE4ZyRwMAAGGGTa0BTl1ySAMAAE1XGksVhnJJAwAAYYZNrgFOXXJKAwAATWwaSxSGcksDAABhhk2vAU5dckwDAABNgBpLC4ZyTQMAAGGGTbABTl1yTgMAAE2LGksRhnJPAwAAYYZNsQFOXXJQAwAATZwaSxiGclEDAABhhk2yAU5dclIDAABNtBpLFoZyUwMAAGGGTbMBTl1yVAMAAE3KGksPhnJVAwAAYYZNtAFOXXJWAwAATdkaSxWGclcDAABhhk21AU5dclgDAABN7hpLEIZyWQMAAGGGTbYBTl1yWgMAAE3+GksKhnJbAwAAYYZNtwFOXXJcAwAATQgbSwuGcl0DAABhhk24AU5dcl4DAABNExtLEYZyXwMAAGGGTbkBTl1yYAMAAE0kG0sQhnJhAwAAYYZNugFOXXJiAwAATTQbSxSGcmMDAABhhk27AU5dcmQDAABNSBtLC4ZyZQMAAGGGTbwBTl1yZgMAAE1TG0sThnJnAwAAYYZNvQFOXXJoAwAATWYbSwqGcmkDAABhhk2+AU5dcmoDAABNcBtLEYZyawMAAGGGTb8BTl1ybAMAAE2BG0sHhnJtAwAAYYZNwAFOXXJuAwAATYgbSxiGcm8DAABhhk3BAU5dcnADAABNoBtLDoZycQMAAGGGTcIBTl1ycgMAAE2uG0sOhnJzAwAAYYZNwwFOXXJ0AwAATbwbSxGGcnUDAABhhk3EAU5dcnYDAABNzRtLE4ZydwMAAGGGTcUBTl1yeAMAAE3gG0sVhnJ5AwAAYYZNxgFOXXJ6AwAATfUbSxWGcnsDAABhhk3HAU5dcnwDAABNChxLDoZyfQMAAGGGTcgBTl1yfgMAAE0YHEsYhnJ/AwAAYYZNyQFOXXKAAwAATTAcSweGcoEDAABhhk3KAU5dcoIDAABNNxxLFIZygwMAAGGGTcsBTl1yhAMAAE1LHEsRhnKFAwAAYYZNzAFOXXKGAwAATVwcSxGGcocDAABhhk3NAU5dcogDAABNbRxLEYZyiQMAAGGGTc4BTl1yigMAAE1+HEsHhnKLAwAAYYZNzwFOXXKMAwAATYUcSxOGco0DAABhhk3QAU5dco4DAABNmBxLFYZyjwMAAGGGTdEBTl1ykAMAAE2tHEsKhnKRAwAAYYZN0gFOXXKSAwAATbccSxCGcpMDAABhhk3TAU5dcpQDAABNxxxLEYZylQMAAGGGTdQBTl1ylgMAAE3YHEsThnKXAwAAYYZN1QFOXXKYAwAATescSw+GcpkDAABhhk3WAU5dcpoDAABN+hxLFoZymwMAAGGGTdcBTl1ynAMAAE0QHUsRhnKdAwAAYYZN2AFOXXKeAwAATSEdSxOGcp8DAABhhk3ZAU5dcqADAABNNB1LE4ZyoQMAAGGGTdoBTl1yogMAAE1HHUsYhnKjAwAAYYZN2wFOXXKkAwAATV8dSwyGcqUDAABhhk3cAU5dcqYDAABNax1LE4ZypwMAAGGGTd0BTl1yqAMAAE1+HUsLhnKpAwAAYYZN3gFOXXKqAwAATYkdSxiGcqsDAABhhk3fAU5dcqwDAABNoR1LFIZyrQMAAGGGTeABTl1yrgMAAE21HUsRhnKvAwAAYYZN4QFOXXKwAwAATcYdSxSGcrEDAABhhk3iAU5dcrIDAABN2h1LEIZyswMAAGGGTeMBTl1ytAMAAE3qHUsVhnK1AwAAYYZN5AFOXXK2AwAATf8dSxOGcrcDAABhhk3lAU5dcrgDAABNEh5LEIZyuQMAAGGGTeYBTl1yugMAAE0iHksUhnK7AwAAYYZN5wFOXXK8AwAATTYeSxOGcr0DAABhhk3oAU5dcr4DAABNSR5LFIZyvwMAAGGGTekBTl1ywAMAAE1dHksHhnLBAwAAYYZN6gFOXXLCAwAATWQeSxSGcsMDAABhhk3rAU5dcsQDAABNeB5LC4ZyxQMAAGGGTewBTl1yxgMAAE2DHksOhnLHAwAAYYZN7QFOXXLIAwAATZEeSwqGcskDAABhhk3uAU5dcsoDAABNmx5LEIZyywMAAGGGTe8BTl1yzAMAAE2rHksQhnLNAwAAYYZN8AFOXXLOAwAATbseSw6Gcs8DAABhhk3xAU5dctADAABNyR5LE4Zy0QMAAGGGTfIBTl1y0gMAAE3cHksThnLTAwAAYYZN8wFOXXLUAwAATe8eSw+GctUDAABhhk30AU5dctYDAABN/h5LDIZy1wMAAGGGTfUBTl1y2AMAAE0KH0sHhnLZAwAAYYZN9gFOXXLaAwAATREfSxaGctsDAABhhk33AU5dctwDAABNJx9LFYZy3QMAAGGGTfgBTl1y3gMAAE08H0sOhnLfAwAAYYZN+QFOXXLgAwAATUofSwuGcuEDAABhhk36AU5dcuIDAABNVR9LE4Zy4wMAAGGGTfsBTl1y5AMAAE1oH0sVhnLlAwAAYYZN/AFOXXLmAwAATX0fSwuGcucDAABhhk39AU5dcugDAABNiB9LDoZy6QMAAGGGTf4BTl1y6gMAAE2WH0sLhnLrAwAAYYZN/wFOXXLsAwAATaEfSxOGcu0DAABhhk0AAk5dcu4DAABNtB9LD4Zy7wMAAGGGTQECTl1y8AMAAE3DH0sThnLxAwAAYYZNAgJOXXLyAwAATdYfSxSGcvMDAABhhk0DAk5dcvQDAABN6h9LFoZy9QMAAGGGTQQCTl1y9gMAAE0AIEsUhnL3AwAAYYZNBQJOXXL4AwAATRQgSw6GcvkDAABhhk0GAk5dcvoDAABNIiBLE4Zy+wMAAGGGTQcCTl1y/AMAAE01IEsHhnL9AwAAYYZNCAJOXXL+AwAATTwgSxGGcv8DAABhhk0JAk5dcgAEAABNTSBLB4ZyAQQAAGGGTQoCTl1yAgQAAE1UIEsMhnIDBAAAYYZNCwJOXXIEBAAATWAgSxOGcgUEAABhhk0MAk5dcgYEAABNcyBLD4ZyBwQAAGGGTQ0CTl1yCAQAAE2CIEsUhnIJBAAAYYZNDgJOXXIKBAAATZYgSw6GcgsEAABhhk0PAk5dcgwEAABNpCBLD4ZyDQQAAGGGTRACTl1yDgQAAE2zIEsOhnIPBAAAYYZNEQJOXXIQBAAATcEgSxWGchEEAABhhk0SAk5dchIEAABN1iBLDIZyEwQAAGGGTRMCTl1yFAQAAE3iIEsUhnIVBAAAYYZNFAJOXXIWBAAATfYgSxaGchcEAABhhk0VAk5dchgEAABNDCFLCoZyGQQAAGGGTRYCTl1yGgQAAE0WIUsQhnIbBAAAYYZNFwJOXXIcBAAATSYhSxSGch0EAABhhk0YAk5dch4EAABNOiFLE4ZyHwQAAGGGTRkCTl1yIAQAAE1NIUsThnIhBAAAYYZNGgJOXXIiBAAATWAhSxOGciMEAABhhk0bAk5dciQEAABNcyFLE4ZyJQQAAGGGTRwCTl1yJgQAAE2GIUsThnInBAAAYYZNHQJOXXIoBAAATZkhSwqGcikEAABhhk0eAk5dcioEAABNoyFLFYZyKwQAAGGGTR8CTl1yLAQAAE24IUsQhnItBAAAYYZNIAJOXXIuBAAATcghSxOGci8EAABhhk0hAk5dcjAEAABN2yFLE4ZyMQQAAGGGTSICTl1yMgQAAE3uIUsOhnIzBAAAYYZNIwJOXXI0BAAATfwhSxWGcjUEAABhhk0kAk5dcjYEAABNESJLE4ZyNwQAAGGGTSUCTl1yOAQAAE0kIksThnI5BAAAYYZNJgJOXXI6BAAATTciSxOGcjsEAABhhk0nAk5dcjwEAABNSiJLE4ZyPQQAAGGGTSgCTl1yPgQAAE1dIksOhnI/BAAAYYZNKQJOXXJABAAATWsiSxGGckEEAABhhk0qAk5dckIEAABNfCJLE4ZyQwQAAGGGTSsCTl1yRAQAAE2PIksThnJFBAAAYYZNLAJOXXJGBAAATaIiSwqGckcEAABhhk0tAk5dckgEAABNrCJLE4ZySQQAAGGGTS4CTl1ySgQAAE2/IksRhnJLBAAAYYZNLwJOXXJMBAAATdAiSweGck0EAABhhk0wAk5dck4EAABN1yJLD4ZyTwQAAGGGTTECTl1yUAQAAE3mIksOhnJRBAAAYYZNMgJOXXJSBAAATfQiSxCGclMEAABhhk0zAk5dclQEAABNBCNLDoZyVQQAAGGGTTQCTl1yVgQAAE0SI0sWhnJXBAAAYYZNNQJOXXJYBAAATSgjSxOGclkEAABhhk02Ak5dcloEAABNOyNLCoZyWwQAAGGGTTcCTl1yXAQAAE1FI0sRhnJdBAAAYYZNOAJOXXJeBAAATVYjSw+Gcl8EAABhhk05Ak5dcmAEAABNZSNLC4ZyYQQAAGGGTToCTl1yYgQAAE1wI0sWhnJjBAAAYYZNOwJOXXJkBAAATYYjSw6GcmUEAABhhk08Ak5dcmYEAABNlCNLE4ZyZwQAAGGGTT0CTl1yaAQAAE2nI0sYhnJpBAAAYYZNPgJOXXJqBAAATb8jSxaGcmsEAABhhk0/Ak5dcmwEAABN1SNLE4ZybQQAAGGGTUACTl1ybgQAAE3oI0sRhnJvBAAAYYZNQQJOXXJwBAAATfkjSxiGcnEEAABhhk1CAk5dcnIEAABNESRLCoZycwQAAGGGTUMCTl1ydAQAAE0bJEsThnJ1BAAAYYZNRAJOXXJ2BAAATS4kSw6GcncEAABhhk1FAk5dcngEAABNPCRLE4ZyeQQAAGGGTUYCTl1yegQAAE1PJEsThnJ7BAAAYYZNRwJOXXJ8BAAATWIkSwyGcn0EAABhhk1IAk5dcn4EAABNbiRLDoZyfwQAAGGGTUkCTl1ygAQAAE18JEsPhnKBBAAAYYZNSgJOXXKCBAAATYskSxaGcoMEAABhhk1LAk5dcoQEAABNoSRLC4ZyhQQAAGGGTUwCTl1yhgQAAE2sJEsUhnKHBAAAYYZNTQJOXXKIBAAATcAkSxOGcokEAABhhk1OAk5dcooEAABN0yRLFoZyiwQAAGGGTU8CTl1yjAQAAE3pJEsLhnKNBAAAYYZNUAJOXXKOBAAATfQkSxGGco8EAABhhk1RAk5dcpAEAABNBSVLGIZykQQAAGGGTVICTl1ykgQAAE0dJUsWhnKTBAAAYYZNUwJOXXKUBAAATTMlSwuGcpUEAABhhk1UAk5dcpYEAABNPiVLFYZylwQAAGGGTVUCTl1ymAQAAE1TJUsVhnKZBAAAYYZNVgJOXXKaBAAATWglSwyGcpsEAABhhk1XAk5dcpwEAABNdCVLGIZynQQAAGGGTVgCTl1yngQAAE2MJUsYhnKfBAAAYYZNWQJOXXKgBAAATaQlSwuGcqEEAABhhk1aAk5dcqIEAABNryVLE4ZyowQAAGGGTVsCTl1ypAQAAE3CJUsUhnKlBAAAYYZNXAJOXXKmBAAATdYlSwyGcqcEAABhhk1dAk5dcqgEAABN4iVLCoZyqQQAAGGGTV4CTl1yqgQAAE3sJUsQhnKrBAAAYYZNXwJOXXKsBAAATfwlSwqGcq0EAABhhk1gAk5dcq4EAABNBiZLEYZyrwQAAGGGTWECTl1ysAQAAE0XJksLhnKxBAAAYYZNYgJOXXKyBAAATSImSw6GcrMEAABhhk1jAk5dcrQEAABNMCZLC4ZytQQAAGGGTWQCTl1ytgQAAE07JksRhnK3BAAAYYZNZQJOXXK4BAAATUwmSw+GcrkEAABhhk1mAk5dcroEAABNWyZLE4ZyuwQAAGGGTWcCTl1yvAQAAE1uJksPhnK9BAAAYYZNaAJOXXK+BAAATX0mSwuGcr8EAABhhk1pAk5dcsAEAABNiCZLE4ZywQQAAGGGTWoCTl1ywgQAAE2bJksThnLDBAAAYYZNawJOXXLEBAAATa4mSw6GcsUEAABhhk1sAk5dcsYEAABNvCZLFIZyxwQAAGGGTW0CTl1yyAQAAE3QJksThnLJBAAAYYZNbgJOXXLKBAAATeMmSxGGcssEAABhhk1vAk5dcswEAABN9CZLGIZyzQQAAGGGTXACTl1yzgQAAE0MJ0sLhnLPBAAAYYZNcQJOXXLQBAAATRcnSxaGctEEAABhhk1yAk5dctIEAABNLSdLFoZy0wQAAGGGTXMCTl1y1AQAAE1DJ0sYhnLVBAAAYYZNdAJOXXLWBAAATVsnSxOGctcEAABhhk11Ak5dctgEAABNbidLDoZy2QQAAGGGTXYCTl1y2gQAAE18J0sMhnLbBAAAYYZNdwJOXXLcBAAATYgnSwuGct0EAABhhk14Ak5dct4EAABNkydLD4Zy3wQAAGGGTXkCTl1y4AQAAE2iJ0sUhnLhBAAAYYZNegJOXXLiBAAATbYnSxaGcuMEAABhhk17Ak5dcuQEAABNzCdLDIZy5QQAAGGGTXwCTl1y5gQAAE3YJ0sOhnLnBAAAYYZNfQJOXXLoBAAATeYnSw+GcukEAABhhk1+Ak5dcuoEAABN9SdLDoZy6wQAAGGGTX8CTl1y7AQAAE0DKEsHhnLtBAAAYYZNgAJOXXLuBAAATQooSxaGcu8EAABhhk2BAk5dcvAEAABNIChLDoZy8QQAAGGGTYICTl1y8gQAAE0uKEsLhnLzBAAAYYZNgwJOXXL0BAAATTkoSxOGcvUEAABhhk2EAk5dcvYEAABNTChLE4Zy9wQAAGGGTYUCTl1y+AQAAE1fKEsWhnL5BAAAYYZNhgJOXXL6BAAATXUoSwqGcvsEAABhhk2HAk5dcvwEAABNfyhLEYZy/QQAAGGGTYgCTl1y/gQAAE2QKEsThnL/BAAAYYZNiQJOXXIABQAATaMoSw6GcgEFAABhhk2KAk5dcgIFAABNsShLE4ZyAwUAAGGGTYsCTl1yBAUAAE3EKEsRhnIFBQAAYYZNjAJOXXIGBQAATdUoSw6GcgcFAABhhk2NAk5dcggFAABN4yhLB4ZyCQUAAGGGTY4CTl1yCgUAAE3qKEsRhnILBQAAYYZNjwJOXXIMBQAATfsoSw6Gcg0FAABhhk2QAk5dcg4FAABNCSlLDIZyDwUAAGGGTZECTl1yEAUAAE0VKUsOhnIRBQAAYYZNkgJOXXISBQAATSMpSxOGchMFAABhhk2TAk5dchQFAABNNilLCoZyFQUAAGGGTZQCTl1yFgUAAE1AKUsThnIXBQAAYYZNlQJOXXIYBQAATVMpSxOGchkFAABhhk2WAk5dchoFAABNZilLE4ZyGwUAAGGGTZcCTl1yHAUAAE15KUsMhnIdBQAAYYZNmAJOXXIeBQAATYUpSxCGch8FAABhhk2ZAk5dciAFAABNlSlLCoZyIQUAAGGGTZoCTl1yIgUAAE2fKUsYhnIjBQAAYYZNmwJOXXIkBQAATbcpSxaGciUFAABhhk2cAk5dciYFAABNzSlLDoZyJwUAAGGGTZ0CTl1yKAUAAE3bKUsMhnIpBQAAYYZNngJOXXIqBQAATecpSwuGcisFAABhhk2fAk5dciwFAABN8ilLE4ZyLQUAAGGGTaACTl1yLgUAAE0FKksWhnIvBQAAYYZNoQJOXXIwBQAATRsqSxGGcjEFAABhhk2iAk5dcjIFAABNLCpLFIZyMwUAAGGGTaMCTl1yNAUAAE1AKksQhnI1BQAAYYZNpAJOXXI2BQAATVAqSw6GcjcFAABhhk2lAk5dcjgFAABNXipLCoZyOQUAAGGGTaYCTl1yOgUAAE1oKksLhnI7BQAAYYZNpwJOXXI8BQAATXMqSxWGcj0FAABhhk2oAk5dcj4FAABNiCpLDoZyPwUAAGGGTakCTl1yQAUAAE2WKksMhnJBBQAAYYZNqgJOXXJCBQAATaIqSwuGckMFAABhhk2rAk5dckQFAABNrSpLFYZyRQUAAGGGTawCTl1yRgUAAE3CKksVhnJHBQAAYYZNrQJOXXJIBQAATdcqSxaGckkFAABhhk2uAk5dckoFAABN7SpLB4ZySwUAAGGGTa8CTl1yTAUAAE30KksRhnJNBQAAYYZNsAJOXXJOBQAATQUrSw6Gck8FAABhhk2xAk5dclAFAABNEytLCoZyUQUAAGGGTbICTl1yUgUAAE0dK0sThnJTBQAAYYZNswJOXXJUBQAATTArSxGGclUFAABhhk20Ak5dclYFAABNQStLE4ZyVwUAAGGGTbUCTl1yWAUAAE1UK0sKhnJZBQAAYYZNtgJOXXJaBQAATV4rSxOGclsFAABhhk23Ak5dclwFAABNcStLD4ZyXQUAAGGGTbgCTl1yXgUAAE2AK0sYhnJfBQAAYYZNuQJOXXJgBQAATZgrSxiGcmEFAABhhk26Ak5dcmIFAABNsCtLDoZyYwUAAGGGTbsCTl1yZAUAAE2+K0sRhnJlBQAAYYZNvAJOXXJmBQAATc8rSw6GcmcFAABhhk29Ak5dcmgFAABN3StLE4ZyaQUAAGGGTb4CTl1yagUAAE3wK0sQhnJrBQAAYYZNvwJOXXJsBQAATQAsSw6Gcm0FAABhhk3AAk5dcm4FAABNDixLE4ZybwUAAGGGTcECTl1ycAUAAE0hLEsThnJxBQAAYYZNwgJOXXJyBQAATTQsSxCGcnMFAABhhk3DAk5dcnQFAABNRCxLD4ZydQUAAGGGTcQCTl1ydgUAAE1TLEsOhnJ3BQAAYYZNxQJOXXJ4BQAATWEsSweGcnkFAABhhk3GAk5dcnoFAABNaCxLCoZyewUAAGGGTccCTl1yfAUAAE1yLEsMhnJ9BQAAYYZNyAJOXXJ+BQAATX4sSxCGcn8FAABhhk3JAk5dcoAFAABNjixLEYZygQUAAGGGTcoCTl1yggUAAE2fLEsKhnKDBQAAYYZNywJOXXKEBQAATaksSwqGcoUFAABhhk3MAk5dcoYFAABNsyxLCoZyhwUAAGGGTc0CTl1yiAUAAE29LEsOhnKJBQAAYYZNzgJOXXKKBQAATcssSweGcosFAABhhk3PAk5dcowFAABN0ixLDIZyjQUAAGGGTdACTl1yjgUAAE3eLEsUhnKPBQAAYYZN0QJOXXKQBQAATfIsSxSGcpEFAABhhk3SAk5dcpIFAABNBi1LFoZykwUAAGGGTdMCTl1ylAUAAE0cLUsWhnKVBQAAYYZN1AJOXXKWBQAATTItSw6GcpcFAABhhk3VAk5dcpgFAABNQC1LFoZymQUAAGGGTdYCTl1ymgUAAE1WLUsHhnKbBQAAYYZN1wJOXXKcBQAATV0tSxiGcp0FAABhhk3YAk5dcp4FAABNdS1LDoZynwUAAGGGTdkCTl1yoAUAAE2DLUsHhnKhBQAAYYZN2gJOXXKiBQAATYotSxSGcqMFAABhhk3bAk5dcqQFAABNni1LFYZypQUAAGGGTdwCTl1ypgUAAE2zLUsUhnKnBQAAYYZN3QJOXXKoBQAATcctSweGcqkFAABhhk3eAk5dcqoFAABNzi1LD4ZyqwUAAGGGTd8CTl1yrAUAAE3dLUsThnKtBQAAYYZN4AJOXXKuBQAATfAtSw6Gcq8FAABhhk3hAk5dcrAFAABN/i1LE4ZysQUAAGGGTeICTl1ysgUAAE0RLksLhnKzBQAAYYZN4wJOXXK0BQAATRwuSxOGcrUFAABhhk3kAk5dcrYFAABNLy5LCoZytwUAAGGGTeUCTl1yuAUAAE05LksKhnK5BQAAYYZN5gJOXXK6BQAATUMuSwuGcrsFAABhhk3nAk5dcrwFAABNTi5LDoZyvQUAAGGGTegCTl1yvgUAAE1cLksOhnK/BQAAYYZN6QJOXXLABQAATWouSxGGcsEFAABhhk3qAk5dcsIFAABNey5LE4ZywwUAAGGGTesCTl1yxAUAAE2OLksKhnLFBQAAYYZN7AJOXXLGBQAATZguSxOGcscFAABhhk3tAk5dcsgFAABNqy5LEIZyyQUAAGGGTe4CTl1yygUAAE27LksWhnLLBQAAYYZN7wJOXXLMBQAATdEuSxSGcs0FAABhhk3wAk5dcs4FAABN5S5LE4ZyzwUAAGGGTfECTl1y0AUAAE34LksThnLRBQAAYYZN8gJOXXLSBQAATQsvSxGGctMFAABhhk3zAk5dctQFAABNHC9LDoZy1QUAAGGGTfQCTl1y1gUAAE0qL0sLhnLXBQAAYYZN9QJOXXLYBQAATTUvSxiGctkFAABhhk32Ak5dctoFAABNTS9LEYZy2wUAAGGGTfcCTl1y3AUAAE1eL0sOhnLdBQAAYYZN+AJOXXLeBQAATWwvSwqGct8FAABhhk35Ak5dcuAFAABNdi9LDIZy4QUAAGGGTfoCTl1y4gUAAE2CL0sThnLjBQAAYYZN+wJOXXLkBQAATZUvSwuGcuUFAABhhk38Ak5dcuYFAABNoC9LCoZy5wUAAGGGTf0CTl1y6AUAAE2qL0sYhnLpBQAAYYZN/gJOXXLqBQAATcIvSwyGcusFAABhhk3/Ak5dcuwFAABNzi9LC4Zy7QUAAGGGTQADTl1y7gUAAE3ZL0sQhnLvBQAAYYZNAQNOXXLwBQAATekvSweGcvEFAABhhk0CA05dcvIFAABN8C9LDoZy8wUAAGGGTQMDTl1y9AUAAE3+L0sOhnL1BQAAYYZNBANOXXL2BQAATQwwSxCGcvcFAABhhk0FA05dcvgFAABNHDBLE4Zy+QUAAGGGTQYDTl1y+gUAAE0vMEsRhnL7BQAAYYZNBwNOXXL8BQAATUAwSwqGcv0FAABhhk0IA05dcv4FAABNSjBLE4Zy/wUAAGGGTQkDTl1yAAYAAE1dMEsQhnIBBgAAYYZNCgNOXXICBgAATW0wSw+GcgMGAABhhk0LA05dcgQGAABNfDBLEIZyBQYAAGGGTQwDTl1yBgYAAE2MMEsKhnIHBgAAYYZNDQNOXXIIBgAATZYwSwyGcgkGAABhhk0OA05dcgoGAABNojBLDoZyCwYAAGGGTQ8DTl1yDAYAAE2wMEsOhnINBgAAYYZNEANOXXIOBgAATb4wSxCGcg8GAABhhk0RA05dchAGAABNzjBLDIZyEQYAAGGGTRIDTl1yEgYAAE3aMEsOhnITBgAAYYZNEwNOXXIUBgAATegwSw6GchUGAABhhk0UA05dchYGAABN9jBLFoZyFwYAAGGGTRUDTl1yGAYAAE0MMUsUhnIZBgAAYYZNFgNOXXIaBgAATSAxSxCGchsGAABhhk0XA05dchwGAABNMDFLDoZyHQYAAGGGTRgDTl1yHgYAAE0+MUsLhnIfBgAAYYZNGQNOXXIgBgAATUkxSxGGciEGAABhhk0aA05dciIGAABNWjFLFYZyIwYAAGGGTRsDTl1yJAYAAE1vMUsOhnIlBgAAYYZNHANOXXImBgAATX0xSw+GcicGAABhhk0dA05dcigGAABNjDFLE4ZyKQYAAGGGTR4DTl1yKgYAAE2fMUsThnIrBgAAYYZNHwNOXXIsBgAATbIxSxOGci0GAABhhk0gA05dci4GAABNxTFLE4ZyLwYAAGGGTSEDTl1yMAYAAE3YMUsHhnIxBgAAYYZNIgNOXXIyBgAATd8xSwqGcjMGAABhhk0jA05dcjQGAABN6TFLFoZyNQYAAGGGTSQDTl1yNgYAAE3/MUsThnI3BgAAYYZNJQNOXXI4BgAATRIySxGGcjkGAABhhk0mA05dcjoGAABNIzJLDoZyOwYAAGGGTScDTl1yPAYAAE0xMksOhnI9BgAAYYZNKANOXXI+BgAATT8ySxOGcj8GAABhhk0pA05dckAGAABNUjJLFoZyQQYAAGGGTSoDTl1yQgYAAE1oMksThnJDBgAAYYZNKwNOXXJEBgAATXsySw+GckUGAABhhk0sA05dckYGAABNijJLD4ZyRwYAAGGGTS0DTl1ySAYAAE2ZMksThnJJBgAAYYZNLgNOXXJKBgAATawySw6GcksGAABhhk0vA05dckwGAABNujJLDoZyTQYAAGGGTTADTl1yTgYAAE3IMksYhnJPBgAAYYZNMQNOXXJQBgAATeAySxaGclEGAABhhk0yA05dclIGAABN9jJLB4ZyUwYAAGGGTTMDTl1yVAYAAE39MksThnJVBgAAYYZNNANOXXJWBgAATRAzSw6GclcGAABhhk01A05dclgGAABNHjNLDoZyWQYAAGGGTTYDTl1yWgYAAE0sM0sThnJbBgAAYYZNNwNOXXJcBgAATT8zSwqGcl0GAABhhk04A05dcl4GAABNSTNLE4ZyXwYAAGGGTTkDTl1yYAYAAE1cM0sKhnJhBgAAYYZNOgNOXXJiBgAATWYzSwqGcmMGAABhhk07A05dcmQGAABNcDNLC4ZyZQYAAGGGTTwDTl1yZgYAAE17M0sLhnJnBgAAYYZNPQNOXXJoBgAATYYzSweGcmkGAABhhk0+A05dcmoGAABNjTNLFoZyawYAAGGGTT8DTl1ybAYAAE2jM0sThnJtBgAAYYZNQANOXXJuBgAATbYzSweGcm8GAABhhk1BA05dcnAGAABNvTNLEIZycQYAAGGGTUIDTl1ycgYAAE3NM0sThnJzBgAAYYZNQwNOXXJ0BgAATeAzSwqGcnUGAABhhk1EA05dcnYGAABN6jNLFYZydwYAAGGGTUUDTl1yeAYAAE3/M0sThnJ5BgAAYYZNRgNOXXJ6BgAATRI0SxOGcnsGAABhhk1HA05dcnwGAABNJTRLEYZyfQYAAGGGTUgDTl1yfgYAAE02NEsYhnJ/BgAAYYZNSQNOXXKABgAATU40Sw+GcoEGAABhhk1KA05dcoIGAABNXTRLE4ZygwYAAGGGTUsDTl1yhAYAAE1wNEsRhnKFBgAAYYZNTANOXXKGBgAATYE0Sw+GcocGAABhhk1NA05dcogGAABNkDRLDoZyiQYAAGGGTU4DTl1yigYAAE2eNEsPhnKLBgAAYYZNTwNOXXKMBgAATa00SwuGco0GAABhhk1QA05dco4GAABNuDRLGIZyjwYAAGGGTVEDTl1ykAYAAE3QNEsRhnKRBgAAYYZNUgNOXXKSBgAATeE0SxOGcpMGAABhhk1TA05dcpQGAABN9DRLC4ZylQYAAGGGTVQDTl1ylgYAAE3/NEsYhnKXBgAAYYZNVQNOXXKYBgAATRc1SxaGcpkGAABhhk1WA05dcpoGAABNLTVLFIZymwYAAGGGTVcDTl1ynAYAAE1BNUsOhnKdBgAAYYZNWANOXXKeBgAATU81Sw+Gcp8GAABhhk1ZA05dcqAGAABNXjVLGIZyoQYAAGGGTVoDTl1yogYAAE12NUsKhnKjBgAAYYZNWwNOXXKkBgAATYA1SxWGcqUGAABhhk1cA05dcqYGAABNlTVLB4ZypwYAAGGGTV0DTl1yqAYAAE2cNUsOhnKpBgAAYYZNXgNOXXKqBgAATao1SxCGcqsGAABhhk1fA05dcqwGAABNujVLEYZyrQYAAGGGTWADTl1yrgYAAE3LNUsLhnKvBgAAYYZNYQNOXXKwBgAATdY1SwuGcrEGAABhhk1iA05dcrIGAABN4TVLE4ZyswYAAGGGTWMDTl1ytAYAAE30NUsVhnK1BgAAYYZNZANOXXK2BgAATQk2SwyGcrcGAABhhk1lA05dcrgGAABNFTZLE4ZyuQYAAGGGTWYDTl1yugYAAE0oNksLhnK7BgAAYYZNZwNOXXK8BgAATTM2SwuGcr0GAABhhk1oA05dcr4GAABNPjZLE4ZyvwYAAGGGTWkDTl1ywAYAAE1RNksMhnLBBgAAYYZNagNOXXLCBgAATV02Sw6GcsMGAABhhk1rA05dcsQGAABNazZLC4ZyxQYAAGGGTWwDTl1yxgYAAE12NksPhnLHBgAAYYZNbQNOXXLIBgAATYU2SxaGcskGAABhhk1uA05dcsoGAABNmzZLDoZyywYAAGGGTW8DTl1yzAYAAE2pNksLhnLNBgAAYYZNcANOXXLOBgAATbQ2SxCGcs8GAABhhk1xA05dctAGAABNxDZLE4Zy0QYAAGGGTXIDTl1y0gYAAE3XNksPhnLTBgAAYYZNcwNOXXLUBgAATeY2SxCGctUGAABhhk10A05dctYGAABN9jZLE4Zy1wYAAGGGTXUDTl1y2AYAAE0JN0sKhnLZBgAAYYZNdgNOXXLaBgAATRM3SxWGctsGAABhhk13A05dctwGAABNKDdLC4Zy3QYAAGGGTXgDTl1y3gYAAE0zN0sLhnLfBgAAYYZNeQNOXXLgBgAATT43SwuGcuEGAABhhk16A05dcuIGAABNSTdLD4Zy4wYAAGGGTXsDTl1y5AYAAE1YN0sOhnLlBgAAYYZNfANOXXLmBgAATWY3Sw6GcucGAABhhk19A05dcugGAABNdDdLDoZy6QYAAGGGTX4DTl1y6gYAAE2CN0sYhnLrBgAAYYZNfwNOXXLsBgAATZo3SxGGcu0GAABhhk2AA05dcu4GAABNqzdLDIZy7wYAAGGGTYEDTl1y8AYAAE23N0sRhnLxBgAAYYZNggNOXXLyBgAATcg3SxOGcvMGAABhhk2DA05dcvQGAABN2zdLE4Zy9QYAAGGGTYQDTl1y9gYAAE3uN0sQhnL3BgAAYYZNhQNOXXL4BgAATf43Sw+GcvkGAABhhk2GA05dcvoGAABNDThLDoZy+wYAAGGGTYcDTl1y/AYAAE0bOEsThnL9BgAAYYZNiANOXXL+BgAATS44Sw6Gcv8GAABhhk2JA05dcgAHAABNPDhLGIZyAQcAAGGGTYoDTl1yAgcAAE1UOEsThnIDBwAAYYZNiwNOXXIEBwAATWc4SxOGcgUHAABhhk2MA05dcgYHAABNejhLEYZyBwcAAGGGTY0DTl1yCAcAAE2LOEsMhnIJBwAAYYZNjgNOXXIKBwAATZc4SxaGcgsHAABhhk2PA05dcgwHAABNrThLGIZyDQcAAGGGTZADTl1yDgcAAE3FOEsMhnIPBwAAYYZNkQNOXXIQBwAATdE4SxiGchEHAABhhk2SA05dchIHAABN6ThLFIZyEwcAAGGGTZMDTl1yFAcAAE39OEsQhnIVBwAAYYZNlANOXXIWBwAATQ05SxaGchcHAABhhk2VA05dchgHAABNIzlLGIZyGQcAAGGGTZYDTl1yGgcAAE07OUsThnIbBwAAYYZNlwNOXXIcBwAATU45SxSGch0HAABhhk2YA05dch4HAABNYjlLFYZyHwcAAGGGTZkDTl1yIAcAAE13OUsUhnIhBwAAYYZNmgNOXXIiBwAATYs5Sw6GciMHAABhhk2bA05dciQHAABNmTlLFIZyJQcAAGGGTZwDTl1yJgcAAE2tOUsUhnInBwAAYYZNnQNOXXIoBwAATcE5SxCGcikHAABhhk2eA05dcioHAABN0TlLFYZyKwcAAGGGTZ8DTl1yLAcAAE3mOUsLhnItBwAAYYZNoANOXXIuBwAATfE5SxOGci8HAABhhk2hA05dcjAHAABNBDpLFYZyMQcAAGGGTaIDTl1yMgcAAE0ZOksRhnIzBwAAYYZNowNOXXI0BwAATSo6SxOGcjUHAABhhk2kA05dcjYHAABNPTpLE4ZyNwcAAGGGTaUDTl1yOAcAAE1QOksUhnI5BwAAYYZNpgNOXXI6BwAATWQ6Sw6GcjsHAABhhk2nA05dcjwHAABNcjpLCoZyPQcAAGGGTagDTl1yPgcAAE18OksKhnI/BwAAYYZNqQNOXXJABwAATYY6SwqGckEHAABhhk2qA05dckIHAABNkDpLFYZyQwcAAGGGTasDTl1yRAcAAE2lOksVhnJFBwAAYYZNrANOXXJGBwAATbo6SxiGckcHAABhhk2tA05dckgHAABN0jpLDoZySQcAAGGGTa4DTl1ySgcAAE3gOksQhnJLBwAAYYZNrwNOXXJMBwAATfA6Sw+Gck0HAABhhk2wA05dck4HAABN/zpLB4ZyTwcAAGGGTbEDTl1yUAcAAE0GO0sThnJRBwAAYYZNsgNOXXJSBwAATRk7Sw6GclMHAABhhk2zA05dclQHAABNJztLDoZyVQcAAGGGTbQDTl1yVgcAAE01O0sVhnJXBwAAYYZNtQNOXXJYBwAATUo7SxaGclkHAABhhk22A05dcloHAABNYDtLE4ZyWwcAAGGGTbcDTl1yXAcAAE1zO0sWhnJdBwAAYYZNuANOXXJeBwAATYk7Sw6Gcl8HAABhhk25A05dcmAHAABNlztLDoZyYQcAAGGGTboDTl1yYgcAAE2lO0sQhnJjBwAAYYZNuwNOXXJkBwAATbU7SweGcmUHAABhhk28A05dcmYHAABNvDtLDIZyZwcAAGGGTb0DTl1yaAcAAE3IO0sVhnJpBwAAYYZNvgNOXXJqBwAATd07SxSGcmsHAABhhk2/A05dcmwHAABN8TtLGIZybQcAAGGGTcADTl1ybgcAAE0JPEsQhnJvBwAAYYZNwQNOXXJwBwAATRk8Sw6GcnEHAABhhk3CA05dcnIHAABNJzxLB4ZycwcAAGGGTcMDTl1ydAcAAE0uPEsPhnJ1BwAAYYZNxANOXXJ2BwAATT08SxOGcncHAABhhk3FA05dcngHAABNUDxLE4ZyeQcAAGGGTcYDTl1yegcAAE1jPEsLhnJ7BwAAYYZNxwNOXXJ8BwAATW48SxCGcn0HAABhhk3IA05dcn4HAABNfjxLC4ZyfwcAAGGGTckDTl1ygAcAAE2JPEsHhnKBBwAAYYZNygNOXXKCBwAATZA8SweGcoMHAABhhk3LA05dcoQHAABNlzxLEIZyhQcAAGGGTcwDTl1yhgcAAE2nPEsVhnKHBwAAYYZNzQNOXXKIBwAATbw8SxSGcokHAABhhk3OA05dcooHAABN0DxLFIZyiwcAAGGGTc8DTl1yjAcAAE3kPEsUhnKNBwAAYYZN0ANOXXKOBwAATfg8SxiGco8HAABhhk3RA05dcpAHAABNED1LB4ZykQcAAGGGTdIDTl1ykgcAAE0XPUsThnKTBwAAYYZN0wNOXXKUBwAATSo9SxGGcpUHAABhhk3UA05dcpYHAABNOz1LFYZylwcAAGGGTdUDTl1ymAcAAE1QPUsUhnKZBwAAYYZN1gNOXXKaBwAATWQ9SxOGcpsHAABhhk3XA05dcpwHAABNdz1LEYZynQcAAGGGTdgDTl1yngcAAE2IPUsYhnKfBwAAYYZN2QNOXXKgBwAATaA9SxiGcqEHAABhhk3aA05dcqIHAABNuD1LDoZyowcAAGGGTdsDTl1ypAcAAE3GPUsLhnKlBwAAYYZN3ANOXXKmBwAATdE9SxOGcqcHAABhhk3dA05dcqgHAABN5D1LFoZyqQcAAGGGTd4DTl1yqgcAAE36PUsLhnKrBwAAYYZN3wNOXXKsBwAATQU+SxOGcq0HAABhhk3gA05dcq4HAABNGD5LFIZyrwcAAGGGTeEDTl1ysAcAAE0sPksQhnKxBwAAYYZN4gNOXXKyBwAATTw+SwyGcrMHAABhhk3jA05dcrQHAABNSD5LC4ZytQcAAGGGTeQDTl1ytgcAAE1TPksVhnK3BwAAYYZN5QNOXXK4BwAATWg+SwuGcrkHAABhhk3mA05dcroHAABNcz5LD4ZyuwcAAGGGTecDTl1yvAcAAE2CPksThnK9BwAAYYZN6ANOXXK+BwAATZU+SxOGcr8HAABhhk3pA05dcsAHAABNqD5LFIZywQcAAGGGTeoDTl1ywgcAAE28PksUhnLDBwAAYYZN6wNOXXLEBwAATdA+SxCGcsUHAABhhk3sA05dcsYHAABN4D5LEYZyxwcAAGGGTe0DTl1yyAcAAE3xPksLhnLJBwAAYYZN7gNOXXLKBwAATfw+SxOGcssHAABhhk3vA05dcswHAABNDz9LFIZyzQcAAGGGTfADTl1yzgcAAE0jP0sRhnLPBwAAYYZN8QNOXXLQBwAATTQ/SxOGctEHAABhhk3yA05dctIHAABNRz9LEIZy0wcAAGGGdShN8wNOXXLUBwAATVc/SwuGctUHAABhhk30A05dctYHAABNYj9LEIZy1wcAAGGGTfUDTl1y2AcAAE1yP0sQhnLZBwAAYYZN9gNOXXLaBwAATYI/SxOGctsHAABhhk33A05dctwHAABNlT9LFYZy3QcAAGGGTfgDTl1y3gcAAE2qP0sUhnLfBwAAYYZN+QNOXXLgBwAATb4/SwuGcuEHAABhhk36A05dcuIHAABNyT9LEYZy4wcAAGGGTfsDTl1y5AcAAE3aP0sYhnLlBwAAYYZN/ANOXXLmBwAATfI/SxaGcucHAABhhk39A05dcugHAABNCEBLD4Zy6QcAAGGGTf4DTl1y6gcAAE0XQEsVhnLrBwAAYYZN/wNOXXLsBwAATSxASxCGcu0HAABhhk0ABE5dcu4HAABNPEBLCoZy7wcAAGGGTQEETl1y8AcAAE1GQEsLhnLxBwAAYYZNAgROXXLyBwAATVFASxGGcvMHAABhhk0DBE5dcvQHAABNYkBLEIZy9QcAAGGGTQQETl1y9gcAAE1yQEsUhnL3BwAAYYZNBQROXXL4BwAATYZASwuGcvkHAABhhk0GBE5dcvoHAABNkUBLE4Zy+wcAAGGGTQcETl1y/AcAAE2kQEsKhnL9BwAAYYZNCAROXXL+BwAATa5ASxGGcv8HAABhhk0JBE5dcgAIAABNv0BLB4ZyAQgAAGGGTQoETl1yAggAAE3GQEsYhnIDCAAAYYZNCwROXXIECAAATd5ASw6GcgUIAABhhk0MBE5dcgYIAABN7EBLDoZyBwgAAGGGTQ0ETl1yCAgAAE36QEsRhnIJCAAAYYZNDgROXXIKCAAATQtBSxOGcgsIAABhhk0PBE5dcgwIAABNHkFLFYZyDQgAAGGGTRAETl1yDggAAE0zQUsVhnIPCAAAYYZNEQROXXIQCAAATUhBSw6GchEIAABhhk0SBE5dchIIAABNVkFLGIZyEwgAAGGGTRMETl1yFAgAAE1uQUsHhnIVCAAAYYZNFAROXXIWCAAATXVBSxSGchcIAABhhk0VBE5dchgIAABNiUFLEYZyGQgAAGGGTRYETl1yGggAAE2aQUsRhnIbCAAAYYZNFwROXXIcCAAATatBSxGGch0IAABhhk0YBE5dch4IAABNvEFLB4ZyHwgAAGGGTRkETl1yIAgAAE3DQUsThnIhCAAAYYZNGgROXXIiCAAATdZBSxWGciMIAABhhk0bBE5dciQIAABN60FLCoZyJQgAAGGGTRwETl1yJggAAE31QUsQhnInCAAAYYZNHQROXXIoCAAATQVCSxGGcikIAABhhk0eBE5dcioIAABNFkJLE4ZyKwgAAGGGTR8ETl1yLAgAAE0pQksPhnItCAAAYYZNIAROXXIuCAAATThCSxaGci8IAABhhk0hBE5dcjAIAABNTkJLEYZyMQgAAGGGTSIETl1yMggAAE1fQksThnIzCAAAYYZNIwROXXI0CAAATXJCSxOGcjUIAABhhk0kBE5dcjYIAABNhUJLGIZyNwgAAGGGTSUETl1yOAgAAE2dQksMhnI5CAAAYYZNJgROXXI6CAAATalCSxOGcjsIAABhhk0nBE5dcjwIAABNvEJLC4ZyPQgAAGGGTSgETl1yPggAAE3HQksYhnI/CAAAYYZNKQROXXJACAAATd9CSxSGckEIAABhhk0qBE5dckIIAABN80JLEYZyQwgAAGGGTSsETl1yRAgAAE0EQ0sUhnJFCAAAYYZNLAROXXJGCAAATRhDSxCGckcIAABhhk0tBE5dckgIAABNKENLFYZySQgAAGGGTS4ETl1ySggAAE09Q0sThnJLCAAAYYZNLwROXXJMCAAATVBDSxCGck0IAABhhk0wBE5dck4IAABNYENLFIZyTwgAAGGGTTEETl1yUAgAAE10Q0sThnJRCAAAYYZNMgROXXJSCAAATYdDSxSGclMIAABhhk0zBE5dclQIAABNm0NLB4ZyVQgAAGGGTTQETl1yVggAAE2iQ0sUhnJXCAAAYYZNNQROXXJYCAAATbZDSwuGclkIAABhhk02BE5dcloIAABNwUNLDoZyWwgAAGGGTTcETl1yXAgAAE3PQ0sKhnJdCAAAYYZNOAROXXJeCAAATdlDSxCGcl8IAABhhk05BE5dcmAIAABN6UNLEIZyYQgAAGGGTToETl1yYggAAE35Q0sOhnJjCAAAYYZNOwROXXJkCAAATQdESxOGcmUIAABhhk08BE5dcmYIAABNGkRLE4ZyZwgAAGGGTT0ETl1yaAgAAE0tREsPhnJpCAAAYYZNPgROXXJqCAAATTxESwyGcmsIAABhhk0/BE5dcmwIAABNSERLB4ZybQgAAGGGTUAETl1ybggAAE1PREsWhnJvCAAAYYZNQQROXXJwCAAATWVESxWGcnEIAABhhk1CBE5dcnIIAABNekRLDoZycwgAAGGGTUMETl1ydAgAAE2IREsLhnJ1CAAAYYZNRAROXXJ2CAAATZNESxOGcncIAABhhk1FBE5dcngIAABNpkRLFYZyeQgAAGGGTUYETl1yeggAAE27REsLhnJ7CAAAYYZNRwROXXJ8CAAATcZESw6Gcn0IAABhhk1IBE5dcn4IAABN1ERLC4ZyfwgAAGGGTUkETl1ygAgAAE3fREsThnKBCAAAYYZNSgROXXKCCAAATfJESw+GcoMIAABhhk1LBE5dcoQIAABNAUVLE4ZyhQgAAGGGTUwETl1yhggAAE0URUsUhnKHCAAAYYZNTQROXXKICAAATShFSxaGcokIAABhhk1OBE5dcooIAABNPkVLFIZyiwgAAGGGTU8ETl1yjAgAAE1SRUsOhnKNCAAAYYZNUAROXXKOCAAATWBFSxOGco8IAABhhk1RBE5dcpAIAABNc0VLB4ZykQgAAGGGTVIETl1ykggAAE16RUsRhnKTCAAAYYZNUwROXXKUCAAATYtFSweGcpUIAABhhk1UBE5dcpYIAABNkkVLDIZylwgAAGGGTVUETl1ymAgAAE2eRUsThnKZCAAAYYZNVgROXXKaCAAATbFFSw+GcpsIAABhhk1XBE5dcpwIAABNwEVLFIZynQgAAGGGTVgETl1ynggAAE3URUsOhnKfCAAAYYZNWQROXXKgCAAATeJFSw+GcqEIAABhhk1aBE5dcqIIAABN8UVLDoZyowgAAGGGTVsETl1ypAgAAE3/RUsVhnKlCAAAYYZNXAROXXKmCAAATRRGSwyGcqcIAABhhk1dBE5dcqgIAABNIEZLFIZyqQgAAGGGTV4ETl1yqggAAE00RksWhnKrCAAAYYZNXwROXXKsCAAATUpGSwqGcq0IAABhhk1gBE5dcq4IAABNVEZLEIZyrwgAAGGGTWEETl1ysAgAAE1kRksUhnKxCAAAYYZNYgROXXKyCAAATXhGSxOGcrMIAABhhk1jBE5dcrQIAABNi0ZLE4ZytQgAAGGGTWQETl1ytggAAE2eRksThnK3CAAAYYZNZQROXXK4CAAATbFGSxOGcrkIAABhhk1mBE5dcroIAABNxEZLE4ZyuwgAAGGGTWcETl1yvAgAAE3XRksKhnK9CAAAYYZNaAROXXK+CAAATeFGSxWGcr8IAABhhk1pBE5dcsAIAABN9kZLEIZywQgAAGGGTWoETl1ywggAAE0GR0sThnLDCAAAYYZNawROXXLECAAATRlHSxOGcsUIAABhhk1sBE5dcsYIAABNLEdLDoZyxwgAAGGGTW0ETl1yyAgAAE06R0sVhnLJCAAAYYZNbgROXXLKCAAATU9HSxOGcssIAABhhk1vBE5dcswIAABNYkdLE4ZyzQgAAGGGTXAETl1yzggAAE11R0sThnLPCAAAYYZNcQROXXLQCAAATYhHSxOGctEIAABhhk1yBE5dctIIAABNm0dLDoZy0wgAAGGGTXMETl1y1AgAAE2pR0sRhnLVCAAAYYZNdAROXXLWCAAATbpHSxOGctcIAABhhk11BE5dctgIAABNzUdLE4Zy2QgAAGGGTXYETl1y2ggAAE3gR0sKhnLbCAAAYYZNdwROXXLcCAAATepHSxOGct0IAABhhk14BE5dct4IAABN/UdLEYZy3wgAAGGGTXkETl1y4AgAAE0OSEsHhnLhCAAAYYZNegROXXLiCAAATRVISw+GcuMIAABhhk17BE5dcuQIAABNJEhLDoZy5QgAAGGGTXwETl1y5ggAAE0ySEsQhnLnCAAAYYZNfQROXXLoCAAATUJISw6GcukIAABhhk1+BE5dcuoIAABNUEhLFoZy6wgAAGGGTX8ETl1y7AgAAE1mSEsThnLtCAAAYYZNgAROXXLuCAAATXlISwqGcu8IAABhhk2BBE5dcvAIAABNg0hLEYZy8QgAAGGGTYIETl1y8ggAAE2USEsPhnLzCAAAYYZNgwROXXL0CAAATaNISwuGcvUIAABhhk2EBE5dcvYIAABNrkhLFoZy9wgAAGGGTYUETl1y+AgAAE3ESEsOhnL5CAAAYYZNhgROXXL6CAAATdJISxOGcvsIAABhhk2HBE5dcvwIAABN5UhLGIZy/QgAAGGGTYgETl1y/ggAAE39SEsWhnL/CAAAYYZNiQROXXIACQAATRNJSxOGcgEJAABhhk2KBE5dcgIJAABNJklLEYZyAwkAAGGGTYsETl1yBAkAAE03SUsYhnIFCQAAYYZNjAROXXIGCQAATU9JSwqGcgcJAABhhk2NBE5dcggJAABNWUlLE4ZyCQkAAGGGTY4ETl1yCgkAAE1sSUsOhnILCQAAYYZNjwROXXIMCQAATXpJSxOGcg0JAABhhk2QBE5dcg4JAABNjUlLE4ZyDwkAAGGGTZEETl1yEAkAAE2gSUsMhnIRCQAAYYZNkgROXXISCQAATaxJSw6GchMJAABhhk2TBE5dchQJAABNuklLD4ZyFQkAAGGGTZQETl1yFgkAAE3JSUsWhnIXCQAAYYZNlQROXXIYCQAATd9JSwuGchkJAABhhk2WBE5dchoJAABN6klLFIZyGwkAAGGGTZcETl1yHAkAAE3+SUsThnIdCQAAYYZNmAROXXIeCQAATRFKSxaGch8JAABhhk2ZBE5dciAJAABNJ0pLC4ZyIQkAAGGGTZoETl1yIgkAAE0ySksRhnIjCQAAYYZNmwROXXIkCQAATUNKSxiGciUJAABhhk2cBE5dciYJAABNW0pLFoZyJwkAAGGGTZ0ETl1yKAkAAE1xSksLhnIpCQAAYYZNngROXXIqCQAATXxKSxWGcisJAABhhk2fBE5dciwJAABNkUpLFYZyLQkAAGGGTaAETl1yLgkAAE2mSksMhnIvCQAAYYZNoQROXXIwCQAATbJKSxiGcjEJAABhhk2iBE5dcjIJAABNykpLGIZyMwkAAGGGTaMETl1yNAkAAE3iSksLhnI1CQAAYYZNpAROXXI2CQAATe1KSxOGcjcJAABhhk2lBE5dcjgJAABNAEtLFIZyOQkAAGGGTaYETl1yOgkAAE0US0sMhnI7CQAAYYZNpwROXXI8CQAATSBLSwqGcj0JAABhhk2oBE5dcj4JAABNKktLEIZyPwkAAGGGTakETl1yQAkAAE06S0sKhnJBCQAAYYZNqgROXXJCCQAATURLSxGGckMJAABhhk2rBE5dckQJAABNVUtLC4ZyRQkAAGGGTawETl1yRgkAAE1gS0sOhnJHCQAAYYZNrQROXXJICQAATW5LSwuGckkJAABhhk2uBE5dckoJAABNeUtLEYZySwkAAGGGTa8ETl1yTAkAAE2KS0sPhnJNCQAAYYZNsAROXXJOCQAATZlLSxOGck8JAABhhk2xBE5dclAJAABNrEtLD4ZyUQkAAGGGTbIETl1yUgkAAE27S0sLhnJTCQAAYYZNswROXXJUCQAATcZLSxOGclUJAABhhk20BE5dclYJAABN2UtLE4ZyVwkAAGGGTbUETl1yWAkAAE3sS0sOhnJZCQAAYYZNtgROXXJaCQAATfpLSxSGclsJAABhhk23BE5dclwJAABNDkxLE4ZyXQkAAGGGTbgETl1yXgkAAE0hTEsRhnJfCQAAYYZNuQROXXJgCQAATTJMSxiGcmEJAABhhk26BE5dcmIJAABNSkxLC4ZyYwkAAGGGTbsETl1yZAkAAE1VTEsWhnJlCQAAYYZNvAROXXJmCQAATWtMSxaGcmcJAABhhk29BE5dcmgJAABNgUxLGIZyaQkAAGGGTb4ETl1yagkAAE2ZTEsThnJrCQAAYYZNvwROXXJsCQAATaxMSw6Gcm0JAABhhk3ABE5dcm4JAABNukxLDIZybwkAAGGGTcEETl1ycAkAAE3GTEsLhnJxCQAAYYZNwgROXXJyCQAATdFMSw+GcnMJAABhhk3DBE5dcnQJAABN4ExLFIZydQkAAGGGTcQETl1ydgkAAE30TEsWhnJ3CQAAYYZNxQROXXJ4CQAATQpNSwyGcnkJAABhhk3GBE5dcnoJAABNFk1LDoZyewkAAGGGTccETl1yfAkAAE0kTUsPhnJ9CQAAYYZNyAROXXJ+CQAATTNNSw6Gcn8JAABhhk3JBE5dcoAJAABNQU1LB4ZygQkAAGGGTcoETl1yggkAAE1ITUsWhnKDCQAAYYZNywROXXKECQAATV5NSw6GcoUJAABhhk3MBE5dcoYJAABNbE1LC4ZyhwkAAGGGTc0ETl1yiAkAAE13TUsThnKJCQAAYYZNzgROXXKKCQAATYpNSxOGcosJAABhhk3PBE5dcowJAABNnU1LFoZyjQkAAGGGTdAETl1yjgkAAE2zTUsKhnKPCQAAYYZN0QROXXKQCQAATb1NSxGGcpEJAABhhk3SBE5dcpIJAABNzk1LE4ZykwkAAGGGTdMETl1ylAkAAE3hTUsOhnKVCQAAYYZN1AROXXKWCQAATe9NSxOGcpcJAABhhk3VBE5dcpgJAABNAk5LEYZymQkAAGGGTdYETl1ymgkAAE0TTksOhnKbCQAAYYZN1wROXXKcCQAATSFOSweGcp0JAABhhk3YBE5dcp4JAABNKE5LEYZynwkAAGGGTdkETl1yoAkAAE05TksOhnKhCQAAYYZN2gROXXKiCQAATUdOSwyGcqMJAABhhk3bBE5dcqQJAABNU05LDoZypQkAAGGGTdwETl1ypgkAAE1hTksThnKnCQAAYYZN3QROXXKoCQAATXROSwqGcqkJAABhhk3eBE5dcqoJAABNfk5LE4ZyqwkAAGGGTd8ETl1yrAkAAE2RTksThnKtCQAAYYZN4AROXXKuCQAATaROSxOGcq8JAABhhk3hBE5dcrAJAABNt05LDIZysQkAAGGGTeIETl1ysgkAAE3DTksQhnKzCQAAYYZN4wROXXK0CQAATdNOSwqGcrUJAABhhk3kBE5dcrYJAABN3U5LGIZytwkAAGGGTeUETl1yuAkAAE31TksWhnK5CQAAYYZN5gROXXK6CQAATQtPSw6GcrsJAABhhk3nBE5dcrwJAABNGU9LDIZyvQkAAGGGTegETl1yvgkAAE0lT0sLhnK/CQAAYYZN6QROXXLACQAATTBPSxOGcsEJAABhhk3qBE5dcsIJAABNQ09LFoZywwkAAGGGTesETl1yxAkAAE1ZT0sRhnLFCQAAYYZN7AROXXLGCQAATWpPSxSGcscJAABhhk3tBE5dcsgJAABNfk9LEIZyyQkAAGGGTe4ETl1yygkAAE2OT0sOhnLLCQAAYYZN7wROXXLMCQAATZxPSwqGcs0JAABhhk3wBE5dcs4JAABNpk9LC4ZyzwkAAGGGTfEETl1y0AkAAE2xT0sVhnLRCQAAYYZN8gROXXLSCQAATcZPSw6GctMJAABhhk3zBE5dctQJAABN1E9LDIZy1QkAAGGGTfQETl1y1gkAAE3gT0sLhnLXCQAAYYZN9QROXXLYCQAATetPSxWGctkJAABhhk32BE5dctoJAABNAFBLFYZy2wkAAGGGTfcETl1y3AkAAE0VUEsWhnLdCQAAYYZN+AROXXLeCQAATStQSweGct8JAABhhk35BE5dcuAJAABNMlBLEYZy4QkAAGGGTfoETl1y4gkAAE1DUEsOhnLjCQAAYYZN+wROXXLkCQAATVFQSwqGcuUJAABhhk38BE5dcuYJAABNW1BLE4Zy5wkAAGGGTf0ETl1y6AkAAE1uUEsRhnLpCQAAYYZN/gROXXLqCQAATX9QSxOGcusJAABhhk3/BE5dcuwJAABNklBLCoZy7QkAAGGGTQAFTl1y7gkAAE2cUEsThnLvCQAAYYZNAQVOXXLwCQAATa9QSw+GcvEJAABhhk0CBU5dcvIJAABNvlBLGIZy8wkAAGGGTQMFTl1y9AkAAE3WUEsYhnL1CQAAYYZNBAVOXXL2CQAATe5QSw6GcvcJAABhhk0FBU5dcvgJAABN/FBLEYZy+QkAAGGGTQYFTl1y+gkAAE0NUUsOhnL7CQAAYYZNBwVOXXL8CQAATRtRSxOGcv0JAABhhk0IBU5dcv4JAABNLlFLEIZy/wkAAGGGTQkFTl1yAAoAAE0+UUsOhnIBCgAAYYZNCgVOXXICCgAATUxRSxOGcgMKAABhhk0LBU5dcgQKAABNX1FLE4ZyBQoAAGGGTQwFTl1yBgoAAE1yUUsQhnIHCgAAYYZNDQVOXXIICgAATYJRSw+GcgkKAABhhk0OBU5dcgoKAABNkVFLDoZyCwoAAGGGTQ8FTl1yDAoAAE2fUUsHhnINCgAAYYZNEAVOXXIOCgAATaZRSwqGcg8KAABhhk0RBU5dchAKAABNsFFLDIZyEQoAAGGGTRIFTl1yEgoAAE28UUsQhnITCgAAYYZNEwVOXXIUCgAATcxRSxGGchUKAABhhk0UBU5dchYKAABN3VFLCoZyFwoAAGGGTRUFTl1yGAoAAE3nUUsKhnIZCgAAYYZNFgVOXXIaCgAATfFRSwqGchsKAABhhk0XBU5dchwKAABN+1FLDoZyHQoAAGGGTRgFTl1yHgoAAE0JUksHhnIfCgAAYYZNGQVOXXIgCgAATRBSSwyGciEKAABhhk0aBU5dciIKAABNHFJLFIZyIwoAAGGGTRsFTl1yJAoAAE0wUksUhnIlCgAAYYZNHAVOXXImCgAATURSSxaGcicKAABhhk0dBU5dcigKAABNWlJLFoZyKQoAAGGGTR4FTl1yKgoAAE1wUksOhnIrCgAAYYZNHwVOXXIsCgAATX5SSxaGci0KAABhhk0gBU5dci4KAABNlFJLB4ZyLwoAAGGGTSEFTl1yMAoAAE2bUksYhnIxCgAAYYZNIgVOXXIyCgAATbNSSw6GcjMKAABhhk0jBU5dcjQKAABNwVJLB4ZyNQoAAGGGTSQFTl1yNgoAAE3IUksUhnI3CgAAYYZNJQVOXXI4CgAATdxSSxWGcjkKAABhhk0mBU5dcjoKAABN8VJLFIZyOwoAAGGGTScFTl1yPAoAAE0FU0sHhnI9CgAAYYZNKAVOXXI+CgAATQxTSw+Gcj8KAABhhk0pBU5dckAKAABNG1NLE4ZyQQoAAGGGTSoFTl1yQgoAAE0uU0sOhnJDCgAAYYZNKwVOXXJECgAATTxTSxOGckUKAABhhk0sBU5dckYKAABNT1NLC4ZyRwoAAGGGTS0FTl1ySAoAAE1aU0sThnJJCgAAYYZNLgVOXXJKCgAATW1TSwqGcksKAABhhk0vBU5dckwKAABNd1NLCoZyTQoAAGGGTTAFTl1yTgoAAE2BU0sLhnJPCgAAYYZNMQVOXXJQCgAATYxTSw6GclEKAABhhk0yBU5dclIKAABNmlNLDoZyUwoAAGGGTTMFTl1yVAoAAE2oU0sRhnJVCgAAYYZNNAVOXXJWCgAATblTSxOGclcKAABhhk01BU5dclgKAABNzFNLCoZyWQoAAGGGTTYFTl1yWgoAAE3WU0sThnJbCgAAYYZNNwVOXXJcCgAATelTSxCGcl0KAABhhk04BU5dcl4KAABN+VNLFoZyXwoAAGGGTTkFTl1yYAoAAE0PVEsUhnJhCgAAYYZNOgVOXXJiCgAATSNUSxOGcmMKAABhhk07BU5dcmQKAABNNlRLE4ZyZQoAAGGGTTwFTl1yZgoAAE1JVEsRhnJnCgAAYYZNPQVOXXJoCgAATVpUSw6GcmkKAABhhk0+BU5dcmoKAABNaFRLC4ZyawoAAGGGTT8FTl1ybAoAAE1zVEsYhnJtCgAAYYZNQAVOXXJuCgAATYtUSxGGcm8KAABhhk1BBU5dcnAKAABNnFRLDoZycQoAAGGGTUIFTl1ycgoAAE2qVEsKhnJzCgAAYYZNQwVOXXJ0CgAATbRUSwyGcnUKAABhhk1EBU5dcnYKAABNwFRLE4ZydwoAAGGGTUUFTl1yeAoAAE3TVEsLhnJ5CgAAYYZNRgVOXXJ6CgAATd5USwqGcnsKAABhhk1HBU5dcnwKAABN6FRLGIZyfQoAAGGGTUgFTl1yfgoAAE0AVUsMhnJ/CgAAYYZNSQVOXXKACgAATQxVSwuGcoEKAABhhk1KBU5dcoIKAABNF1VLEIZygwoAAGGGTUsFTl1yhAoAAE0nVUsHhnKFCgAAYYZNTAVOXXKGCgAATS5VSw6GcocKAABhhk1NBU5dcogKAABNPFVLDoZyiQoAAGGGTU4FTl1yigoAAE1KVUsQhnKLCgAAYYZNTwVOXXKMCgAATVpVSxOGco0KAABhhk1QBU5dco4KAABNbVVLEYZyjwoAAGGGTVEFTl1ykAoAAE1+VUsKhnKRCgAAYYZNUgVOXXKSCgAATYhVSxOGcpMKAABhhk1TBU5dcpQKAABNm1VLEIZylQoAAGGGTVQFTl1ylgoAAE2rVUsPhnKXCgAAYYZNVQVOXXKYCgAATbpVSxCGcpkKAABhhk1WBU5dcpoKAABNylVLCoZymwoAAGGGTVcFTl1ynAoAAE3UVUsMhnKdCgAAYYZNWAVOXXKeCgAATeBVSw6Gcp8KAABhhk1ZBU5dcqAKAABN7lVLDoZyoQoAAGGGTVoFTl1yogoAAE38VUsQhnKjCgAAYYZNWwVOXXKkCgAATQxWSwyGcqUKAABhhk1cBU5dcqYKAABNGFZLDoZypwoAAGGGTV0FTl1yqAoAAE0mVksOhnKpCgAAYYZNXgVOXXKqCgAATTRWSxaGcqsKAABhhk1fBU5dcqwKAABNSlZLFIZyrQoAAGGGTWAFTl1yrgoAAE1eVksQhnKvCgAAYYZNYQVOXXKwCgAATW5WSw6GcrEKAABhhk1iBU5dcrIKAABNfFZLC4ZyswoAAGGGTWMFTl1ytAoAAE2HVksRhnK1CgAAYYZNZAVOXXK2CgAATZhWSxWGcrcKAABhhk1lBU5dcrgKAABNrVZLDoZyuQoAAGGGTWYFTl1yugoAAE27VksPhnK7CgAAYYZNZwVOXXK8CgAATcpWSxOGcr0KAABhhk1oBU5dcr4KAABN3VZLE4ZyvwoAAGGGTWkFTl1ywAoAAE3wVksThnLBCgAAYYZNagVOXXLCCgAATQNXSxOGcsMKAABhhk1rBU5dcsQKAABNFldLB4ZyxQoAAGGGTWwFTl1yxgoAAE0dV0sKhnLHCgAAYYZNbQVOXXLICgAATSdXSxaGcskKAABhhk1uBU5dcsoKAABNPVdLE4ZyywoAAGGGTW8FTl1yzAoAAE1QV0sRhnLNCgAAYYZNcAVOXXLOCgAATWFXSw6Gcs8KAABhhk1xBU5dctAKAABNb1dLDoZy0QoAAGGGTXIFTl1y0goAAE19V0sThnLTCgAAYYZNcwVOXXLUCgAATZBXSxaGctUKAABhhk10BU5dctYKAABNpldLE4Zy1woAAGGGTXUFTl1y2AoAAE25V0sPhnLZCgAAYYZNdgVOXXLaCgAATchXSw+GctsKAABhhk13BU5dctwKAABN11dLE4Zy3QoAAGGGTXgFTl1y3goAAE3qV0sOhnLfCgAAYYZNeQVOXXLgCgAATfhXSw6GcuEKAABhhk16BU5dcuIKAABNBlhLGIZy4woAAGGGTXsFTl1y5AoAAE0eWEsWhnLlCgAAYYZNfAVOXXLmCgAATTRYSweGcucKAABhhk19BU5dcugKAABNO1hLE4Zy6QoAAGGGTX4FTl1y6goAAE1OWEsOhnLrCgAAYYZNfwVOXXLsCgAATVxYSw6Gcu0KAABhhk2ABU5dcu4KAABNalhLE4Zy7woAAGGGTYEFTl1y8AoAAE19WEsKhnLxCgAAYYZNggVOXXLyCgAATYdYSxOGcvMKAABhhk2DBU5dcvQKAABNmlhLCoZy9QoAAGGGTYQFTl1y9goAAE2kWEsKhnL3CgAAYYZNhQVOXXL4CgAATa5YSwuGcvkKAABhhk2GBU5dcvoKAABNuVhLC4Zy+woAAGGGTYcFTl1y/AoAAE3EWEsHhnL9CgAAYYZNiAVOXXL+CgAATctYSxaGcv8KAABhhk2JBU5dcgALAABN4VhLE4ZyAQsAAGGGTYoFTl1yAgsAAE30WEsHhnIDCwAAYYZNiwVOXXIECwAATftYSxCGcgULAABhhk2MBU5dcgYLAABNC1lLE4ZyBwsAAGGGTY0FTl1yCAsAAE0eWUsKhnIJCwAAYYZNjgVOXXIKCwAATShZSxWGcgsLAABhhk2PBU5dcgwLAABNPVlLE4ZyDQsAAGGGTZAFTl1yDgsAAE1QWUsThnIPCwAAYYZNkQVOXXIQCwAATWNZSxGGchELAABhhk2SBU5dchILAABNdFlLGIZyEwsAAGGGTZMFTl1yFAsAAE2MWUsPhnIVCwAAYYZNlAVOXXIWCwAATZtZSxOGchcLAABhhk2VBU5dchgLAABNrllLEYZyGQsAAGGGTZYFTl1yGgsAAE2/WUsPhnIbCwAAYYZNlwVOXXIcCwAATc5ZSw6Gch0LAABhhk2YBU5dch4LAABN3FlLD4ZyHwsAAGGGTZkFTl1yIAsAAE3rWUsLhnIhCwAAYYZNmgVOXXIiCwAATfZZSxiGciMLAABhhk2bBU5dciQLAABNDlpLEYZyJQsAAGGGTZwFTl1yJgsAAE0fWksThnInCwAAYYZNnQVOXXIoCwAATTJaSwuGcikLAABhhk2eBU5dcioLAABNPVpLGIZyKwsAAGGGTZ8FTl1yLAsAAE1VWksWhnItCwAAYYZNoAVOXXIuCwAATWtaSxSGci8LAABhhk2hBU5dcjALAABNf1pLDoZyMQsAAGGGTaIFTl1yMgsAAE2NWksPhnIzCwAAYYZNowVOXXI0CwAATZxaSxiGcjULAABhhk2kBU5dcjYLAABNtFpLCoZyNwsAAGGGTaUFTl1yOAsAAE2+WksVhnI5CwAAYYZNpgVOXXI6CwAATdNaSweGcjsLAABhhk2nBU5dcjwLAABN2lpLDoZyPQsAAGGGTagFTl1yPgsAAE3oWksQhnI/CwAAYYZNqQVOXXJACwAATfhaSxGGckELAABhhk2qBU5dckILAABNCVtLC4ZyQwsAAGGGTasFTl1yRAsAAE0UW0sLhnJFCwAAYYZNrAVOXXJGCwAATR9bSxOGckcLAABhhk2tBU5dckgLAABNMltLFYZySQsAAGGGTa4FTl1ySgsAAE1HW0sMhnJLCwAAYYZNrwVOXXJMCwAATVNbSxOGck0LAABhhk2wBU5dck4LAABNZltLC4ZyTwsAAGGGTbEFTl1yUAsAAE1xW0sLhnJRCwAAYYZNsgVOXXJSCwAATXxbSxOGclMLAABhhk2zBU5dclQLAABNj1tLDIZyVQsAAGGGTbQFTl1yVgsAAE2bW0sOhnJXCwAAYYZNtQVOXXJYCwAATalbSwuGclkLAABhhk22BU5dcloLAABNtFtLD4ZyWwsAAGGGTbcFTl1yXAsAAE3DW0sWhnJdCwAAYYZNuAVOXXJeCwAATdlbSw6Gcl8LAABhhk25BU5dcmALAABN51tLC4ZyYQsAAGGGTboFTl1yYgsAAE3yW0sQhnJjCwAAYYZNuwVOXXJkCwAATQJcSxOGcmULAABhhk28BU5dcmYLAABNFVxLD4ZyZwsAAGGGTb0FTl1yaAsAAE0kXEsQhnJpCwAAYYZNvgVOXXJqCwAATTRcSxOGcmsLAABhhk2/BU5dcmwLAABNR1xLCoZybQsAAGGGTcAFTl1ybgsAAE1RXEsVhnJvCwAAYYZNwQVOXXJwCwAATWZcSwuGcnELAABhhk3CBU5dcnILAABNcVxLC4ZycwsAAGGGTcMFTl1ydAsAAE18XEsLhnJ1CwAAYYZNxAVOXXJ2CwAATYdcSw+GcncLAABhhk3FBU5dcngLAABNllxLDoZyeQsAAGGGTcYFTl1yegsAAE2kXEsOhnJ7CwAAYYZNxwVOXXJ8CwAATbJcSw6Gcn0LAABhhk3IBU5dcn4LAABNwFxLGIZyfwsAAGGGTckFTl1ygAsAAE3YXEsRhnKBCwAAYYZNygVOXXKCCwAATelcSwyGcoMLAABhhk3LBU5dcoQLAABN9VxLEYZyhQsAAGGGTcwFTl1yhgsAAE0GXUsThnKHCwAAYYZNzQVOXXKICwAATRldSxOGcokLAABhhk3OBU5dcooLAABNLF1LEIZyiwsAAGGGTc8FTl1yjAsAAE08XUsPhnKNCwAAYYZN0AVOXXKOCwAATUtdSw6Gco8LAABhhk3RBU5dcpALAABNWV1LE4ZykQsAAGGGTdIFTl1ykgsAAE1sXUsOhnKTCwAAYYZN0wVOXXKUCwAATXpdSxiGcpULAABhhk3UBU5dcpYLAABNkl1LE4ZylwsAAGGGTdUFTl1ymAsAAE2lXUsThnKZCwAAYYZN1gVOXXKaCwAATbhdSxGGcpsLAABhhk3XBU5dcpwLAABNyV1LDIZynQsAAGGGTdgFTl1yngsAAE3VXUsWhnKfCwAAYYZN2QVOXXKgCwAATetdSxiGcqELAABhhk3aBU5dcqILAABNA15LDIZyowsAAGGGTdsFTl1ypAsAAE0PXksYhnKlCwAAYYZN3AVOXXKmCwAATSdeSxSGcqcLAABhhk3dBU5dcqgLAABNO15LEIZyqQsAAGGGTd4FTl1yqgsAAE1LXksWhnKrCwAAYYZN3wVOXXKsCwAATWFeSxiGcq0LAABhhk3gBU5dcq4LAABNeV5LE4ZyrwsAAGGGTeEFTl1ysAsAAE2MXksUhnKxCwAAYYZN4gVOXXKyCwAATaBeSxWGcrMLAABhhk3jBU5dcrQLAABNtV5LFIZytQsAAGGGTeQFTl1ytgsAAE3JXksOhnK3CwAAYYZN5QVOXXK4CwAATddeSxSGcrkLAABhhk3mBU5dcroLAABN615LFIZyuwsAAGGGTecFTl1yvAsAAE3/XksQhnK9CwAAYYZN6AVOXXK+CwAATQ9fSxWGcr8LAABhhk3pBU5dcsALAABNJF9LC4ZywQsAAGGGTeoFTl1ywgsAAE0vX0sThnLDCwAAYYZN6wVOXXLECwAATUJfSxWGcsULAABhhk3sBU5dcsYLAABNV19LEYZyxwsAAGGGTe0FTl1yyAsAAE1oX0sThnLJCwAAYYZN7gVOXXLKCwAATXtfSxOGcssLAABhhk3vBU5dcswLAABNjl9LFIZyzQsAAGGGTfAFTl1yzgsAAE2iX0sOhnLPCwAAYYZN8QVOXXLQCwAATbBfSwqGctELAABhhk3yBU5dctILAABNul9LCoZy0wsAAGGGTfMFTl1y1AsAAE3EX0sKhnLVCwAAYYZN9AVOXXLWCwAATc5fSxWGctcLAABhhk31BU5dctgLAABN419LFYZy2QsAAGGGTfYFTl1y2gsAAE34X0sYhnLbCwAAYYZN9wVOXXLcCwAATRBgSw6Gct0LAABhhk34BU5dct4LAABNHmBLEIZy3wsAAGGGTfkFTl1y4AsAAE0uYEsPhnLhCwAAYYZN+gVOXXLiCwAATT1gSweGcuMLAABhhk37BU5dcuQLAABNRGBLE4Zy5QsAAGGGTfwFTl1y5gsAAE1XYEsOhnLnCwAAYYZN/QVOXXLoCwAATWVgSw6GcukLAABhhk3+BU5dcuoLAABNc2BLFYZy6wsAAGGGTf8FTl1y7AsAAE2IYEsWhnLtCwAAYYZNAAZOXXLuCwAATZ5gSxOGcu8LAABhhk0BBk5dcvALAABNsWBLFoZy8QsAAGGGTQIGTl1y8gsAAE3HYEsOhnLzCwAAYYZNAwZOXXL0CwAATdVgSw6GcvULAABhhk0EBk5dcvYLAABN42BLEIZy9wsAAGGGTQUGTl1y+AsAAE3zYEsHhnL5CwAAYYZNBgZOXXL6CwAATfpgSwyGcvsLAABhhk0HBk5dcvwLAABNBmFLFYZy/QsAAGGGTQgGTl1y/gsAAE0bYUsUhnL/CwAAYYZNCQZOXXIADAAATS9hSxiGcgEMAABhhk0KBk5dcgIMAABNR2FLEIZyAwwAAGGGTQsGTl1yBAwAAE1XYUsOhnIFDAAAYYZNDAZOXXIGDAAATWVhSweGcgcMAABhhk0NBk5dcggMAABNbGFLD4ZyCQwAAGGGTQ4GTl1yCgwAAE17YUsThnILDAAAYYZNDwZOXXIMDAAATY5hSxOGcg0MAABhhk0QBk5dcg4MAABNoWFLC4ZyDwwAAGGGTREGTl1yEAwAAE2sYUsQhnIRDAAAYYZNEgZOXXISDAAATbxhSwuGchMMAABhhk0TBk5dchQMAABNx2FLB4ZyFQwAAGGGTRQGTl1yFgwAAE3OYUsHhnIXDAAAYYZNFQZOXXIYDAAATdVhSxCGchkMAABhhk0WBk5dchoMAABN5WFLFYZyGwwAAGGGTRcGTl1yHAwAAE36YUsUhnIdDAAAYYZNGAZOXXIeDAAATQ5iSxSGch8MAABhhk0ZBk5dciAMAABNImJLFIZyIQwAAGGGTRoGTl1yIgwAAE02YksYhnIjDAAAYYZNGwZOXXIkDAAATU5iSweGciUMAABhhk0cBk5dciYMAABNVWJLE4ZyJwwAAGGGTR0GTl1yKAwAAE1oYksRhnIpDAAAYYZNHgZOXXIqDAAATXliSxWGcisMAABhhk0fBk5dciwMAABNjmJLFIZyLQwAAGGGTSAGTl1yLgwAAE2iYksThnIvDAAAYYZNIQZOXXIwDAAATbViSxGGcjEMAABhhk0iBk5dcjIMAABNxmJLGIZyMwwAAGGGTSMGTl1yNAwAAE3eYksYhnI1DAAAYYZNJAZOXXI2DAAATfZiSw6GcjcMAABhhk0lBk5dcjgMAABNBGNLC4ZyOQwAAGGGTSYGTl1yOgwAAE0PY0sThnI7DAAAYYZNJwZOXXI8DAAATSJjSxaGcj0MAABhhk0oBk5dcj4MAABNOGNLC4ZyPwwAAGGGTSkGTl1yQAwAAE1DY0sThnJBDAAAYYZNKgZOXXJCDAAATVZjSxSGckMMAABhhk0rBk5dckQMAABNamNLEIZyRQwAAGGGTSwGTl1yRgwAAE16Y0sMhnJHDAAAYYZNLQZOXXJIDAAATYZjSwuGckkMAABhhk0uBk5dckoMAABNkWNLFYZySwwAAGGGTS8GTl1yTAwAAE2mY0sLhnJNDAAAYYZNMAZOXXJODAAATbFjSw+Gck8MAABhhk0xBk5dclAMAABNwGNLE4ZyUQwAAGGGTTIGTl1yUgwAAE3TY0sThnJTDAAAYYZNMwZOXXJUDAAATeZjSxSGclUMAABhhk00Bk5dclYMAABN+mNLFIZyVwwAAGGGTTUGTl1yWAwAAE0OZEsQhnJZDAAAYYZNNgZOXXJaDAAATR5kSxGGclsMAABhhk03Bk5dclwMAABNL2RLC4ZyXQwAAGGGTTgGTl1yXgwAAE06ZEsThnJfDAAAYYZNOQZOXXJgDAAATU1kSxSGcmEMAABhhk06Bk5dcmIMAABNYWRLEYZyYwwAAGGGTTsGTl1yZAwAAE1yZEsThnJlDAAAYYZNPAZOXXJmDAAATYVkSxCGcmcMAABhhk09Bk5dcmgMAABNlWRLC4ZyaQwAAGGGTT4GTl1yagwAAE2gZEsQhnJrDAAAYYZNPwZOXXJsDAAATbBkSxCGcm0MAABhhk1ABk5dcm4MAABNwGRLE4ZybwwAAGGGTUEGTl1ycAwAAE3TZEsVhnJxDAAAYYZNQgZOXXJyDAAATehkSxSGcnMMAABhhk1DBk5dcnQMAABN/GRLC4ZydQwAAGGGTUQGTl1ydgwAAE0HZUsRhnJ3DAAAYYZNRQZOXXJ4DAAATRhlSxiGcnkMAABhhk1GBk5dcnoMAABNMGVLFoZyewwAAGGGTUcGTl1yfAwAAE1GZUsPhnJ9DAAAYYZNSAZOXXJ+DAAATVVlSxWGcn8MAABhhk1JBk5dcoAMAABNamVLEIZygQwAAGGGTUoGTl1yggwAAE16ZUsKhnKDDAAAYYZNSwZOXXKEDAAATYRlSwuGcoUMAABhhk1MBk5dcoYMAABNj2VLEYZyhwwAAGGGTU0GTl1yiAwAAE2gZUsQhnKJDAAAYYZNTgZOXXKKDAAATbBlSxSGcosMAABhhk1PBk5dcowMAABNxGVLC4ZyjQwAAGGGTVAGTl1yjgwAAE3PZUsThnKPDAAAYYZNUQZOXXKQDAAATeJlSwqGcpEMAABhhk1SBk5dcpIMAABN7GVLEYZykwwAAGGGTVMGTl1ylAwAAE39ZUsHhnKVDAAAYYZNVAZOXXKWDAAATQRmSxiGcpcMAABhhk1VBk5dcpgMAABNHGZLDoZymQwAAGGGTVYGTl1ymgwAAE0qZksOhnKbDAAAYYZNVwZOXXKcDAAATThmSxGGcp0MAABhhk1YBk5dcp4MAABNSWZLE4ZynwwAAGGGTVkGTl1yoAwAAE1cZksVhnKhDAAAYYZNWgZOXXKiDAAATXFmSxWGcqMMAABhhk1bBk5dcqQMAABNhmZLDoZypQwAAGGGTVwGTl1ypgwAAE2UZksYhnKnDAAAYYZNXQZOXXKoDAAATaxmSweGcqkMAABhhk1eBk5dcqoMAABNs2ZLFIZyqwwAAGGGTV8GTl1yrAwAAE3HZksRhnKtDAAAYYZNYAZOXXKuDAAATdhmSxGGcq8MAABhhk1hBk5dcrAMAABN6WZLEYZysQwAAGGGTWIGTl1ysgwAAE36ZksHhnKzDAAAYYZNYwZOXXK0DAAATQFnSxOGcrUMAABhhk1kBk5dcrYMAABNFGdLFYZytwwAAGGGTWUGTl1yuAwAAE0pZ0sKhnK5DAAAYYZNZgZOXXK6DAAATTNnSxCGcrsMAABhhk1nBk5dcrwMAABNQ2dLEYZyvQwAAGGGTWgGTl1yvgwAAE1UZ0sThnK/DAAAYYZNaQZOXXLADAAATWdnSw+GcsEMAABhhk1qBk5dcsIMAABNdmdLFoZywwwAAGGGTWsGTl1yxAwAAE2MZ0sRhnLFDAAAYYZNbAZOXXLGDAAATZ1nSxOGcscMAABhhk1tBk5dcsgMAABNsGdLE4ZyyQwAAGGGTW4GTl1yygwAAE3DZ0sYhnLLDAAAYYZNbwZOXXLMDAAATdtnSwyGcs0MAABhhk1wBk5dcs4MAABN52dLE4ZyzwwAAGGGTXEGTl1y0AwAAE36Z0sLhnLRDAAAYYZNcgZOXXLSDAAATQVoSxiGctMMAABhhk1zBk5dctQMAABNHWhLFIZy1QwAAGGGTXQGTl1y1gwAAE0xaEsRhnLXDAAAYYZNdQZOXXLYDAAATUJoSxSGctkMAABhhk12Bk5dctoMAABNVmhLEIZy2wwAAGGGTXcGTl1y3AwAAE1maEsVhnLdDAAAYYZNeAZOXXLeDAAATXtoSxOGct8MAABhhk15Bk5dcuAMAABNjmhLEIZy4QwAAGGGTXoGTl1y4gwAAE2eaEsUhnLjDAAAYYZNewZOXXLkDAAATbJoSxOGcuUMAABhhk18Bk5dcuYMAABNxWhLFIZy5wwAAGGGTX0GTl1y6AwAAE3ZaEsHhnLpDAAAYYZNfgZOXXLqDAAATeBoSxSGcusMAABhhk1/Bk5dcuwMAABN9GhLC4Zy7QwAAGGGTYAGTl1y7gwAAE3/aEsOhnLvDAAAYYZNgQZOXXLwDAAATQ1pSwqGcvEMAABhhk2CBk5dcvIMAABNF2lLEIZy8wwAAGGGTYMGTl1y9AwAAE0naUsQhnL1DAAAYYZNhAZOXXL2DAAATTdpSw6GcvcMAABhhk2FBk5dcvgMAABNRWlLE4Zy+QwAAGGGTYYGTl1y+gwAAE1YaUsThnL7DAAAYYZNhwZOXXL8DAAATWtpSw+Gcv0MAABhhk2IBk5dcv4MAABNemlLDIZy/wwAAGGGTYkGTl1yAA0AAE2GaUsHhnIBDQAAYYZNigZOXXICDQAATY1pSxaGcgMNAABhhk2LBk5dcgQNAABNo2lLFYZyBQ0AAGGGTYwGTl1yBg0AAE24aUsOhnIHDQAAYYZNjQZOXXIIDQAATcZpSwuGcgkNAABhhk2OBk5dcgoNAABN0WlLE4ZyCw0AAGGGTY8GTl1yDA0AAE3kaUsVhnINDQAAYYZNkAZOXXIODQAATflpSwuGcg8NAABhhk2RBk5dchANAABNBGpLDoZyEQ0AAGGGTZIGTl1yEg0AAE0SaksLhnITDQAAYYZNkwZOXXIUDQAATR1qSxOGchUNAABhhk2UBk5dchYNAABNMGpLD4ZyFw0AAGGGTZUGTl1yGA0AAE0/aksThnIZDQAAYYZNlgZOXXIaDQAATVJqSxSGchsNAABhhk2XBk5dchwNAABNZmpLFoZyHQ0AAGGGTZgGTl1yHg0AAE18aksUhnIfDQAAYYZNmQZOXXIgDQAATZBqSw6GciENAABhhk2aBk5dciINAABNnmpLE4ZyIw0AAGGGTZsGTl1yJA0AAE2xaksHhnIlDQAAYYZNnAZOXXImDQAATbhqSxGGcicNAABhhk2dBk5dcigNAABNyWpLB4ZyKQ0AAGGGTZ4GTl1yKg0AAE3QaksMhnIrDQAAYYZNnwZOXXIsDQAATdxqSxOGci0NAABhhk2gBk5dci4NAABN72pLD4ZyLw0AAGGGTaEGTl1yMA0AAE3+aksUhnIxDQAAYYZNogZOXXIyDQAATRJrSw6GcjMNAABhhk2jBk5dcjQNAABNIGtLD4ZyNQ0AAGGGTaQGTl1yNg0AAE0va0sOhnI3DQAAYYZNpQZOXXI4DQAATT1rSxWGcjkNAABhhk2mBk5dcjoNAABNUmtLDIZyOw0AAGGGTacGTl1yPA0AAE1ea0sUhnI9DQAAYYZNqAZOXXI+DQAATXJrSxaGcj8NAABhhk2pBk5dckANAABNiGtLCoZyQQ0AAGGGTaoGTl1yQg0AAE2Sa0sQhnJDDQAAYYZNqwZOXXJEDQAATaJrSxSGckUNAABhhk2sBk5dckYNAABNtmtLE4ZyRw0AAGGGTa0GTl1ySA0AAE3Ja0sThnJJDQAAYYZNrgZOXXJKDQAATdxrSxOGcksNAABhhk2vBk5dckwNAABN72tLE4ZyTQ0AAGGGTbAGTl1yTg0AAE0CbEsThnJPDQAAYYZNsQZOXXJQDQAATRVsSwqGclENAABhhk2yBk5dclINAABNH2xLFYZyUw0AAGGGTbMGTl1yVA0AAE00bEsQhnJVDQAAYYZNtAZOXXJWDQAATURsSxOGclcNAABhhk21Bk5dclgNAABNV2xLE4ZyWQ0AAGGGTbYGTl1yWg0AAE1qbEsOhnJbDQAAYYZNtwZOXXJcDQAATXhsSxWGcl0NAABhhk24Bk5dcl4NAABNjWxLE4ZyXw0AAGGGTbkGTl1yYA0AAE2gbEsThnJhDQAAYYZNugZOXXJiDQAATbNsSxOGcmMNAABhhk27Bk5dcmQNAABNxmxLE4ZyZQ0AAGGGTbwGTl1yZg0AAE3ZbEsOhnJnDQAAYYZNvQZOXXJoDQAATedsSxGGcmkNAABhhk2+Bk5dcmoNAABN+GxLE4Zyaw0AAGGGTb8GTl1ybA0AAE0LbUsThnJtDQAAYYZNwAZOXXJuDQAATR5tSwqGcm8NAABhhk3BBk5dcnANAABNKG1LE4ZycQ0AAGGGTcIGTl1ycg0AAE07bUsRhnJzDQAAYYZNwwZOXXJ0DQAATUxtSweGcnUNAABhhk3EBk5dcnYNAABNU21LD4Zydw0AAGGGTcUGTl1yeA0AAE1ibUsOhnJ5DQAAYYZNxgZOXXJ6DQAATXBtSxCGcnsNAABhhk3HBk5dcnwNAABNgG1LDoZyfQ0AAGGGTcgGTl1yfg0AAE2ObUsWhnJ/DQAAYYZNyQZOXXKADQAATaRtSxOGcoENAABhhk3KBk5dcoINAABNt21LCoZygw0AAGGGTcsGTl1yhA0AAE3BbUsRhnKFDQAAYYZNzAZOXXKGDQAATdJtSw+GcocNAABhhk3NBk5dcogNAABN4W1LC4ZyiQ0AAGGGTc4GTl1yig0AAE3sbUsWhnKLDQAAYYZNzwZOXXKMDQAATQJuSw6Gco0NAABhhk3QBk5dco4NAABNEG5LE4Zyjw0AAGGGTdEGTl1ykA0AAE0jbksYhnKRDQAAYYZN0gZOXXKSDQAATTtuSxaGcpMNAABhhk3TBk5dcpQNAABNUW5LE4ZylQ0AAGGGTdQGTl1ylg0AAE1kbksRhnKXDQAAYYZN1QZOXXKYDQAATXVuSxiGcpkNAABhhk3WBk5dcpoNAABNjW5LCoZymw0AAGGGTdcGTl1ynA0AAE2XbksThnKdDQAAYYZN2AZOXXKeDQAATapuSw6Gcp8NAABhhk3ZBk5dcqANAABNuG5LE4ZyoQ0AAGGGTdoGTl1yog0AAE3LbksThnKjDQAAYYZN2wZOXXKkDQAATd5uSwyGcqUNAABhhk3cBk5dcqYNAABN6m5LDoZypw0AAGGGTd0GTl1yqA0AAE34bksPhnKpDQAAYYZN3gZOXXKqDQAATQdvSxaGcqsNAABhhk3fBk5dcqwNAABNHW9LC4ZyrQ0AAGGGTeAGTl1yrg0AAE0ob0sUhnKvDQAAYYZN4QZOXXKwDQAATTxvSxOGcrENAABhhk3iBk5dcrINAABNT29LFoZysw0AAGGGTeMGTl1ytA0AAE1lb0sLhnK1DQAAYYZN5AZOXXK2DQAATXBvSxGGcrcNAABhhk3lBk5dcrgNAABNgW9LGIZyuQ0AAGGGTeYGTl1yug0AAE2Zb0sWhnK7DQAAYYZN5wZOXXK8DQAATa9vSwuGcr0NAABhhk3oBk5dcr4NAABNum9LFYZyvw0AAGGGTekGTl1ywA0AAE3Pb0sVhnLBDQAAYYZN6gZOXXLCDQAATeRvSwyGcsMNAABhhk3rBk5dcsQNAABN8G9LGIZyxQ0AAGGGTewGTl1yxg0AAE0IcEsYhnLHDQAAYYZN7QZOXXLIDQAATSBwSwuGcskNAABhhk3uBk5dcsoNAABNK3BLE4Zyyw0AAGGGTe8GTl1yzA0AAE0+cEsUhnLNDQAAYYZN8AZOXXLODQAATVJwSwyGcs8NAABhhk3xBk5dctANAABNXnBLCoZy0Q0AAGGGTfIGTl1y0g0AAE1ocEsQhnLTDQAAYYZN8wZOXXLUDQAATXhwSwqGctUNAABhhk30Bk5dctYNAABNgnBLEYZy1w0AAGGGTfUGTl1y2A0AAE2TcEsLhnLZDQAAYYZN9gZOXXLaDQAATZ5wSw6GctsNAABhhk33Bk5dctwNAABNrHBLC4Zy3Q0AAGGGTfgGTl1y3g0AAE23cEsRhnLfDQAAYYZN+QZOXXLgDQAATchwSw+GcuENAABhhk36Bk5dcuINAABN13BLE4Zy4w0AAGGGTfsGTl1y5A0AAE3qcEsPhnLlDQAAYYZN/AZOXXLmDQAATflwSwuGcucNAABhhk39Bk5dcugNAABNBHFLE4Zy6Q0AAGGGTf4GTl1y6g0AAE0XcUsThnLrDQAAYYZN/wZOXXLsDQAATSpxSw6Gcu0NAABhhk0AB05dcu4NAABNOHFLFIZy7w0AAGGGTQEHTl1y8A0AAE1McUsThnLxDQAAYYZNAgdOXXLyDQAATV9xSxGGcvMNAABhhk0DB05dcvQNAABNcHFLGIZy9Q0AAGGGTQQHTl1y9g0AAE2IcUsLhnL3DQAAYYZNBQdOXXL4DQAATZNxSxaGcvkNAABhhk0GB05dcvoNAABNqXFLFoZy+w0AAGGGTQcHTl1y/A0AAE2/cUsYhnL9DQAAYYZNCAdOXXL+DQAATddxSxOGcv8NAABhhk0JB05dcgAOAABN6nFLDoZyAQ4AAGGGTQoHTl1yAg4AAE34cUsMhnIDDgAAYYZNCwdOXXIEDgAATQRySwuGcgUOAABhhk0MB05dcgYOAABND3JLD4ZyBw4AAGGGTQ0HTl1yCA4AAE0ecksUhnIJDgAAYYZNDgdOXXIKDgAATTJySxaGcgsOAABhhk0PB05dcgwOAABNSHJLDIZyDQ4AAGGGTRAHTl1yDg4AAE1UcksOhnIPDgAAYYZNEQdOXXIQDgAATWJySw+GchEOAABhhk0SB05dchIOAABNcXJLDoZyEw4AAGGGTRMHTl1yFA4AAE1/cksHhnIVDgAAYYZNFAdOXXIWDgAATYZySxaGchcOAABhhk0VB05dchgOAABNnHJLDoZyGQ4AAGGGTRYHTl1yGg4AAE2qcksLhnIbDgAAYYZNFwdOXXIcDgAATbVySxOGch0OAABhhk0YB05dch4OAABNyHJLE4ZyHw4AAGGGTRkHTl1yIA4AAE3bcksWhnIhDgAAYYZNGgdOXXIiDgAATfFySwqGciMOAABhhk0bB05dciQOAABN+3JLEYZyJQ4AAGGGTRwHTl1yJg4AAE0Mc0sThnInDgAAYYZNHQdOXXIoDgAATR9zSw6GcikOAABhhk0eB05dcioOAABNLXNLE4ZyKw4AAGGGTR8HTl1yLA4AAE1Ac0sRhnItDgAAYYZNIAdOXXIuDgAATVFzSw6Gci8OAABhhk0hB05dcjAOAABNX3NLB4ZyMQ4AAGGGTSIHTl1yMg4AAE1mc0sRhnIzDgAAYYZNIwdOXXI0DgAATXdzSw6GcjUOAABhhk0kB05dcjYOAABNhXNLDIZyNw4AAGGGTSUHTl1yOA4AAE2Rc0sOhnI5DgAAYYZNJgdOXXI6DgAATZ9zSxOGcjsOAABhhk0nB05dcjwOAABNsnNLCoZyPQ4AAGGGTSgHTl1yPg4AAE28c0sThnI/DgAAYYZNKQdOXXJADgAATc9zSxOGckEOAABhhk0qB05dckIOAABN4nNLE4ZyQw4AAGGGTSsHTl1yRA4AAE31c0sMhnJFDgAAYYZNLAdOXXJGDgAATQF0SxCGckcOAABhhk0tB05dckgOAABNEXRLCoZySQ4AAGGGTS4HTl1ySg4AAE0bdEsYhnJLDgAAYYZNLwdOXXJMDgAATTN0SxaGck0OAABhhk0wB05dck4OAABNSXRLDoZyTw4AAGGGTTEHTl1yUA4AAE1XdEsMhnJRDgAAYYZNMgdOXXJSDgAATWN0SwuGclMOAABhhk0zB05dclQOAABNbnRLE4ZyVQ4AAGGGTTQHTl1yVg4AAE2BdEsWhnJXDgAAYYZNNQdOXXJYDgAATZd0SxGGclkOAABhhk02B05dcloOAABNqHRLFIZyWw4AAGGGTTcHTl1yXA4AAE28dEsQhnJdDgAAYYZNOAdOXXJeDgAATcx0Sw6Gcl8OAABhhk05B05dcmAOAABN2nRLCoZyYQ4AAGGGTToHTl1yYg4AAE3kdEsLhnJjDgAAYYZNOwdOXXJkDgAATe90SxWGcmUOAABhhk08B05dcmYOAABNBHVLDoZyZw4AAGGGTT0HTl1yaA4AAE0SdUsMhnJpDgAAYYZNPgdOXXJqDgAATR51SwuGcmsOAABhhk0/B05dcmwOAABNKXVLFYZybQ4AAGGGTUAHTl1ybg4AAE0+dUsVhnJvDgAAYYZNQQdOXXJwDgAATVN1SxaGcnEOAABhhk1CB05dcnIOAABNaXVLB4Zycw4AAGGGTUMHTl1ydA4AAE1wdUsRhnJ1DgAAYYZNRAdOXXJ2DgAATYF1Sw6GcncOAABhhk1FB05dcngOAABNj3VLCoZyeQ4AAGGGTUYHTl1yeg4AAE2ZdUsThnJ7DgAAYYZNRwdOXXJ8DgAATax1SxGGcn0OAABhhk1IB05dcn4OAABNvXVLE4Zyfw4AAGGGTUkHTl1ygA4AAE3QdUsKhnKBDgAAYYZNSgdOXXKCDgAATdp1SxOGcoMOAABhhk1LB05dcoQOAABN7XVLD4ZyhQ4AAGGGTUwHTl1yhg4AAE38dUsYhnKHDgAAYYZNTQdOXXKIDgAATRR2SxiGcokOAABhhk1OB05dcooOAABNLHZLDoZyiw4AAGGGTU8HTl1yjA4AAE06dksRhnKNDgAAYYZNUAdOXXKODgAATUt2Sw6Gco8OAABhhk1RB05dcpAOAABNWXZLE4ZykQ4AAGGGTVIHTl1ykg4AAE1sdksQhnKTDgAAYYZNUwdOXXKUDgAATXx2Sw6GcpUOAABhhk1UB05dcpYOAABNinZLE4Zylw4AAGGGTVUHTl1ymA4AAE2ddksThnKZDgAAYYZNVgdOXXKaDgAATbB2SxCGcpsOAABhhk1XB05dcpwOAABNwHZLD4ZynQ4AAGGGTVgHTl1yng4AAE3PdksOhnKfDgAAYYZNWQdOXXKgDgAATd12SweGcqEOAABhhk1aB05dcqIOAABN5HZLCoZyow4AAGGGTVsHTl1ypA4AAE3udksMhnKlDgAAYYZNXAdOXXKmDgAATfp2SxCGcqcOAABhhk1dB05dcqgOAABNCndLEYZyqQ4AAGGGTV4HTl1yqg4AAE0bd0sKhnKrDgAAYYZNXwdOXXKsDgAATSV3SwqGcq0OAABhhk1gB05dcq4OAABNL3dLCoZyrw4AAGGGTWEHTl1ysA4AAE05d0sOhnKxDgAAYYZNYgdOXXKyDgAATUd3SweGcrMOAABhhk1jB05dcrQOAABNTndLDIZytQ4AAGGGTWQHTl1ytg4AAE1ad0sUhnK3DgAAYYZNZQdOXXK4DgAATW53SxSGcrkOAABhhk1mB05dcroOAABNgndLFoZyuw4AAGGGTWcHTl1yvA4AAE2Yd0sWhnK9DgAAYYZNaAdOXXK+DgAATa53Sw6Gcr8OAABhhk1pB05dcsAOAABNvHdLFoZywQ4AAGGGTWoHTl1ywg4AAE3Sd0sHhnLDDgAAYYZNawdOXXLEDgAATdl3SxiGcsUOAABhhk1sB05dcsYOAABN8XdLDoZyxw4AAGGGTW0HTl1yyA4AAE3/d0sHhnLJDgAAYYZNbgdOXXLKDgAATQZ4SxSGcssOAABhhk1vB05dcswOAABNGnhLFYZyzQ4AAGGGTXAHTl1yzg4AAE0veEsUhnLPDgAAYYZNcQdOXXLQDgAATUN4SweGctEOAABhhk1yB05dctIOAABNSnhLD4Zy0w4AAGGGTXMHTl1y1A4AAE1ZeEsThnLVDgAAYYZNdAdOXXLWDgAATWx4Sw6GctcOAABhhk11B05dctgOAABNenhLE4Zy2Q4AAGGGTXYHTl1y2g4AAE2NeEsLhnLbDgAAYYZNdwdOXXLcDgAATZh4SxOGct0OAABhhk14B05dct4OAABNq3hLCoZy3w4AAGGGTXkHTl1y4A4AAE21eEsKhnLhDgAAYYZNegdOXXLiDgAATb94SwuGcuMOAABhhk17B05dcuQOAABNynhLDoZy5Q4AAGGGTXwHTl1y5g4AAE3YeEsOhnLnDgAAYYZNfQdOXXLoDgAATeZ4SxGGcukOAABhhk1+B05dcuoOAABN93hLE4Zy6w4AAGGGTX8HTl1y7A4AAE0KeUsKhnLtDgAAYYZNgAdOXXLuDgAATRR5SxOGcu8OAABhhk2BB05dcvAOAABNJ3lLEIZy8Q4AAGGGTYIHTl1y8g4AAE03eUsWhnLzDgAAYYZNgwdOXXL0DgAATU15SxSGcvUOAABhhk2EB05dcvYOAABNYXlLE4Zy9w4AAGGGTYUHTl1y+A4AAE10eUsThnL5DgAAYYZNhgdOXXL6DgAATYd5SxGGcvsOAABhhk2HB05dcvwOAABNmHlLDoZy/Q4AAGGGTYgHTl1y/g4AAE2meUsLhnL/DgAAYYZNiQdOXXIADwAATbF5SxiGcgEPAABhhk2KB05dcgIPAABNyXlLEYZyAw8AAGGGTYsHTl1yBA8AAE3aeUsOhnIFDwAAYYZNjAdOXXIGDwAATeh5SwqGcgcPAABhhk2NB05dcggPAABN8nlLDIZyCQ8AAGGGTY4HTl1yCg8AAE3+eUsThnILDwAAYYZNjwdOXXIMDwAATRF6SwuGcg0PAABhhk2QB05dcg4PAABNHHpLCoZyDw8AAGGGTZEHTl1yEA8AAE0meksYhnIRDwAAYYZNkgdOXXISDwAATT56SwyGchMPAABhhk2TB05dchQPAABNSnpLC4ZyFQ8AAGGGTZQHTl1yFg8AAE1VeksQhnIXDwAAYYZNlQdOXXIYDwAATWV6SweGchkPAABhhk2WB05dchoPAABNbHpLDoZyGw8AAGGGTZcHTl1yHA8AAE16eksOhnIdDwAAYYZNmAdOXXIeDwAATYh6SxCGch8PAABhhk2ZB05dciAPAABNmHpLE4ZyIQ8AAGGGTZoHTl1yIg8AAE2reksRhnIjDwAAYYZNmwdOXXIkDwAATbx6SwqGciUPAABhhk2cB05dciYPAABNxnpLE4ZyJw8AAGGGTZ0HTl1yKA8AAE3ZeksQhnIpDwAAYYZNngdOXXIqDwAATel6Sw+GcisPAABhhk2fB05dciwPAABN+HpLEIZyLQ8AAGGGTaAHTl1yLg8AAE0Ie0sKhnIvDwAAYYZNoQdOXXIwDwAATRJ7SwyGcjEPAABhhk2iB05dcjIPAABNHntLDoZyMw8AAGGGTaMHTl1yNA8AAE0se0sOhnI1DwAAYYZNpAdOXXI2DwAATTp7SxCGcjcPAABhhk2lB05dcjgPAABNSntLDIZyOQ8AAGGGTaYHTl1yOg8AAE1We0sOhnI7DwAAYYZNpwdOXXI8DwAATWR7Sw6Gcj0PAABhhk2oB05dcj4PAABNcntLFoZyPw8AAGGGTakHTl1yQA8AAE2Ie0sUhnJBDwAAYYZNqgdOXXJCDwAATZx7SxCGckMPAABhhk2rB05dckQPAABNrHtLDoZyRQ8AAGGGTawHTl1yRg8AAE26e0sLhnJHDwAAYYZNrQdOXXJIDwAATcV7SxGGckkPAABhhk2uB05dckoPAABN1ntLFYZySw8AAGGGTa8HTl1yTA8AAE3re0sOhnJNDwAAYYZNsAdOXXJODwAATfl7Sw+Gck8PAABhhk2xB05dclAPAABNCHxLE4ZyUQ8AAGGGTbIHTl1yUg8AAE0bfEsThnJTDwAAYYZNswdOXXJUDwAATS58SxOGclUPAABhhk20B05dclYPAABNQXxLE4ZyVw8AAGGGTbUHTl1yWA8AAE1UfEsHhnJZDwAAYYZNtgdOXXJaDwAATVt8SwqGclsPAABhhk23B05dclwPAABNZXxLFoZyXQ8AAGGGTbgHTl1yXg8AAE17fEsThnJfDwAAYYZNuQdOXXJgDwAATY58SxGGcmEPAABhhk26B05dcmIPAABNn3xLDoZyYw8AAGGGTbsHTl1yZA8AAE2tfEsOhnJlDwAAYYZNvAdOXXJmDwAATbt8SxOGcmcPAABhhk29B05dcmgPAABNznxLFoZyaQ8AAGGGTb4HTl1yag8AAE3kfEsThnJrDwAAYYZNvwdOXXJsDwAATfd8Sw+Gcm0PAABhhk3AB05dcm4PAABNBn1LD4Zybw8AAGGGTcEHTl1ycA8AAE0VfUsThnJxDwAAYYZNwgdOXXJyDwAATSh9Sw6GcnMPAABhhk3DB05dcnQPAABNNn1LDoZydQ8AAGGGTcQHTl1ydg8AAE1EfUsYhnJ3DwAAYYZNxQdOXXJ4DwAATVx9SxaGcnkPAABhhk3GB05dcnoPAABNcn1LB4Zyew8AAGGGTccHTl1yfA8AAE15fUsThnJ9DwAAYYZNyAdOXXJ+DwAATYx9Sw6Gcn8PAABhhk3JB05dcoAPAABNmn1LDoZygQ8AAGGGTcoHTl1ygg8AAE2ofUsThnKDDwAAYYZNywdOXXKEDwAATbt9SwqGcoUPAABhhk3MB05dcoYPAABNxX1LE4Zyhw8AAGGGTc0HTl1yiA8AAE3YfUsKhnKJDwAAYYZNzgdOXXKKDwAATeJ9SwqGcosPAABhhk3PB05dcowPAABN7H1LC4ZyjQ8AAGGGTdAHTl1yjg8AAE33fUsLhnKPDwAAYYZN0QdOXXKQDwAATQJ+SweGcpEPAABhhk3SB05dcpIPAABNCX5LFoZykw8AAGGGTdMHTl1ylA8AAE0ffksThnKVDwAAYYZN1AdOXXKWDwAATTJ+SweGcpcPAABhhk3VB05dcpgPAABNOX5LEIZymQ8AAGGGTdYHTl1ymg8AAE1JfksThnKbDwAAYYZN1wdOXXKcDwAATVx+SwqGcp0PAABhhk3YB05dcp4PAABNZn5LFYZynw8AAGGGTdkHTl1yoA8AAE17fksThnKhDwAAYYZN2gdOXXKiDwAATY5+SxOGcqMPAABhhnUoTdsHTl1ypA8AAE2hfksRhnKlDwAAYYZN3AdOXXKmDwAATbJ+SxiGcqcPAABhhk3dB05dcqgPAABNyn5LD4ZyqQ8AAGGGTd4HTl1yqg8AAE3ZfksThnKrDwAAYYZN3wdOXXKsDwAATex+SxGGcq0PAABhhk3gB05dcq4PAABN/X5LD4Zyrw8AAGGGTeEHTl1ysA8AAE0Mf0sOhnKxDwAAYYZN4gdOXXKyDwAATRp/Sw+GcrMPAABhhk3jB05dcrQPAABNKX9LC4ZytQ8AAGGGTeQHTl1ytg8AAE00f0sYhnK3DwAAYYZN5QdOXXK4DwAATUx/SxGGcrkPAABhhk3mB05dcroPAABNXX9LE4Zyuw8AAGGGTecHTl1yvA8AAE1wf0sLhnK9DwAAYYZN6AdOXXK+DwAATXt/SxiGcr8PAABhhk3pB05dcsAPAABNk39LFoZywQ8AAGGGTeoHTl1ywg8AAE2pf0sUhnLDDwAAYYZN6wdOXXLEDwAATb1/Sw6GcsUPAABhhk3sB05dcsYPAABNy39LD4Zyxw8AAGGGTe0HTl1yyA8AAE3af0sYhnLJDwAAYYZN7gdOXXLKDwAATfJ/SwqGcssPAABhhk3vB05dcswPAABN/H9LFYZyzQ8AAGGGTfAHTl1yzg8AAE0RgEsHhnLPDwAAYYZN8QdOXXLQDwAATRiASw6GctEPAABhhk3yB05dctIPAABNJoBLEIZy0w8AAGGGTfMHTl1y1A8AAE02gEsRhnLVDwAAYYZN9AdOXXLWDwAATUeASwuGctcPAABhhk31B05dctgPAABNUoBLC4Zy2Q8AAGGGTfYHTl1y2g8AAE1dgEsThnLbDwAAYYZN9wdOXXLcDwAATXCASxWGct0PAABhhk34B05dct4PAABNhYBLDIZy3w8AAGGGTfkHTl1y4A8AAE2RgEsThnLhDwAAYYZN+gdOXXLiDwAATaSASwuGcuMPAABhhk37B05dcuQPAABNr4BLC4Zy5Q8AAGGGTfwHTl1y5g8AAE26gEsThnLnDwAAYYZN/QdOXXLoDwAATc2ASwyGcukPAABhhk3+B05dcuoPAABN2YBLDoZy6w8AAGGGTf8HTl1y7A8AAE3ngEsLhnLtDwAAYYZNAAhOXXLuDwAATfKASw+Gcu8PAABhhk0BCE5dcvAPAABNAYFLFoZy8Q8AAGGGTQIITl1y8g8AAE0XgUsOhnLzDwAAYYZNAwhOXXL0DwAATSWBSwuGcvUPAABhhk0ECE5dcvYPAABNMIFLEIZy9w8AAGGGTQUITl1y+A8AAE1AgUsThnL5DwAAYYZNBghOXXL6DwAATVOBSw+GcvsPAABhhk0HCE5dcvwPAABNYoFLEIZy/Q8AAGGGTQgITl1y/g8AAE1ygUsThnL/DwAAYYZNCQhOXXIAEAAATYWBSwqGcgEQAABhhk0KCE5dcgIQAABNj4FLFYZyAxAAAGGGTQsITl1yBBAAAE2kgUsLhnIFEAAAYYZNDAhOXXIGEAAATa+BSwuGcgcQAABhhk0NCE5dcggQAABNuoFLC4ZyCRAAAGGGTQ4ITl1yChAAAE3FgUsPhnILEAAAYYZNDwhOXXIMEAAATdSBSw6Gcg0QAABhhk0QCE5dcg4QAABN4oFLDoZyDxAAAGGGTREITl1yEBAAAE3wgUsOhnIREAAAYYZNEghOXXISEAAATf6BSxiGchMQAABhhk0TCE5dchQQAABNFoJLEYZyFRAAAGGGTRQITl1yFhAAAE0ngksMhnIXEAAAYYZNFQhOXXIYEAAATTOCSxGGchkQAABhhk0WCE5dchoQAABNRIJLE4ZyGxAAAGGGTRcITl1yHBAAAE1XgksThnIdEAAAYYZNGAhOXXIeEAAATWqCSxCGch8QAABhhk0ZCE5dciAQAABNeoJLD4ZyIRAAAGGGTRoITl1yIhAAAE2JgksOhnIjEAAAYYZNGwhOXXIkEAAATZeCSxOGciUQAABhhk0cCE5dciYQAABNqoJLDoZyJxAAAGGGTR0ITl1yKBAAAE24gksYhnIpEAAAYYZNHghOXXIqEAAATdCCSxOGcisQAABhhk0fCE5dciwQAABN44JLE4ZyLRAAAGGGTSAITl1yLhAAAE32gksRhnIvEAAAYYZNIQhOXXIwEAAATQeDSwyGcjEQAABhhk0iCE5dcjIQAABNE4NLFoZyMxAAAGGGTSMITl1yNBAAAE0pg0sYhnI1EAAAYYZNJAhOXXI2EAAATUGDSwyGcjcQAABhhk0lCE5dcjgQAABNTYNLGIZyORAAAGGGTSYITl1yOhAAAE1lg0sUhnI7EAAAYYZNJwhOXXI8EAAATXmDSxCGcj0QAABhhk0oCE5dcj4QAABNiYNLFoZyPxAAAGGGTSkITl1yQBAAAE2fg0sYhnJBEAAAYYZNKghOXXJCEAAATbeDSxOGckMQAABhhk0rCE5dckQQAABNyoNLFIZyRRAAAGGGTSwITl1yRhAAAE3eg0sVhnJHEAAAYYZNLQhOXXJIEAAATfODSxSGckkQAABhhk0uCE5dckoQAABNB4RLDoZySxAAAGGGTS8ITl1yTBAAAE0VhEsUhnJNEAAAYYZNMAhOXXJOEAAATSmESxSGck8QAABhhk0xCE5dclAQAABNPYRLEIZyURAAAGGGTTIITl1yUhAAAE1NhEsVhnJTEAAAYYZNMwhOXXJUEAAATWKESwuGclUQAABhhk00CE5dclYQAABNbYRLE4ZyVxAAAGGGTTUITl1yWBAAAE2AhEsVhnJZEAAAYYZNNghOXXJaEAAATZWESxGGclsQAABhhk03CE5dclwQAABNpoRLE4ZyXRAAAGGGTTgITl1yXhAAAE25hEsThnJfEAAAYYZNOQhOXXJgEAAATcyESxSGcmEQAABhhk06CE5dcmIQAABN4IRLDoZyYxAAAGGGTTsITl1yZBAAAE3uhEsKhnJlEAAAYYZNPAhOXXJmEAAATfiESwqGcmcQAABhhk09CE5dcmgQAABNAoVLCoZyaRAAAGGGTT4ITl1yahAAAE0MhUsVhnJrEAAAYYZNPwhOXXJsEAAATSGFSxWGcm0QAABhhk1ACE5dcm4QAABNNoVLGIZybxAAAGGGTUEITl1ycBAAAE1OhUsOhnJxEAAAYYZNQghOXXJyEAAATVyFSxCGcnMQAABhhk1DCE5dcnQQAABNbIVLD4ZydRAAAGGGTUQITl1ydhAAAE17hUsHhnJ3EAAAYYZNRQhOXXJ4EAAATYKFSxOGcnkQAABhhk1GCE5dcnoQAABNlYVLDoZyexAAAGGGTUcITl1yfBAAAE2jhUsOhnJ9EAAAYYZNSAhOXXJ+EAAATbGFSxWGcn8QAABhhk1JCE5dcoAQAABNxoVLFoZygRAAAGGGTUoITl1yghAAAE3chUsThnKDEAAAYYZNSwhOXXKEEAAATe+FSxaGcoUQAABhhk1MCE5dcoYQAABNBYZLDoZyhxAAAGGGTU0ITl1yiBAAAE0ThksOhnKJEAAAYYZNTghOXXKKEAAATSGGSxCGcosQAABhhk1PCE5dcowQAABNMYZLB4ZyjRAAAGGGTVAITl1yjhAAAE04hksMhnKPEAAAYYZNUQhOXXKQEAAATUSGSxWGcpEQAABhhk1SCE5dcpIQAABNWYZLFIZykxAAAGGGTVMITl1ylBAAAE1thksYhnKVEAAAYYZNVAhOXXKWEAAATYWGSxCGcpcQAABhhk1VCE5dcpgQAABNlYZLDoZymRAAAGGGTVYITl1ymhAAAE2jhksHhnKbEAAAYYZNVwhOXXKcEAAATaqGSw+Gcp0QAABhhk1YCE5dcp4QAABNuYZLE4ZynxAAAGGGTVkITl1yoBAAAE3MhksThnKhEAAAYYZNWghOXXKiEAAATd+GSwuGcqMQAABhhk1bCE5dcqQQAABN6oZLEIZypRAAAGGGTVwITl1yphAAAE36hksLhnKnEAAAYYZNXQhOXXKoEAAATQWHSweGcqkQAABhhk1eCE5dcqoQAABNDIdLB4ZyqxAAAGGGTV8ITl1yrBAAAE0Th0sQhnKtEAAAYYZNYAhOXXKuEAAATSOHSxWGcq8QAABhhk1hCE5dcrAQAABNOIdLFIZysRAAAGGGTWIITl1yshAAAE1Mh0sUhnKzEAAAYYZNYwhOXXK0EAAATWCHSxSGcrUQAABhhk1kCE5dcrYQAABNdIdLGIZytxAAAGGGTWUITl1yuBAAAE2Mh0sHhnK5EAAAYYZNZghOXXK6EAAATZOHSxOGcrsQAABhhk1nCE5dcrwQAABNpodLEYZyvRAAAGGGTWgITl1yvhAAAE23h0sVhnK/EAAAYYZNaQhOXXLAEAAATcyHSxSGcsEQAABhhk1qCE5dcsIQAABN4IdLE4ZywxAAAGGGTWsITl1yxBAAAE3zh0sRhnLFEAAAYYZNbAhOXXLGEAAATQSISxiGcscQAABhhk1tCE5dcsgQAABNHIhLGIZyyRAAAGGGTW4ITl1yyhAAAE00iEsOhnLLEAAAYYZNbwhOXXLMEAAATUKISwuGcs0QAABhhk1wCE5dcs4QAABNTYhLE4ZyzxAAAGGGTXEITl1y0BAAAE1giEsWhnLREAAAYYZNcghOXXLSEAAATXaISwuGctMQAABhhk1zCE5dctQQAABNgYhLE4Zy1RAAAGGGTXQITl1y1hAAAE2UiEsUhnLXEAAAYYZNdQhOXXLYEAAATaiISxCGctkQAABhhk12CE5dctoQAABNuIhLDIZy2xAAAGGGTXcITl1y3BAAAE3EiEsLhnLdEAAAYYZNeAhOXXLeEAAATc+ISxWGct8QAABhhk15CE5dcuAQAABN5IhLC4Zy4RAAAGGGTXoITl1y4hAAAE3viEsPhnLjEAAAYYZNewhOXXLkEAAATf6ISxOGcuUQAABhhk18CE5dcuYQAABNEYlLE4Zy5xAAAGGGTX0ITl1y6BAAAE0kiUsUhnLpEAAAYYZNfghOXXLqEAAATTiJSxSGcusQAABhhk1/CE5dcuwQAABNTIlLEIZy7RAAAGGGTYAITl1y7hAAAE1ciUsRhnLvEAAAYYZNgQhOXXLwEAAATW2JSwuGcvEQAABhhk2CCE5dcvIQAABNeIlLE4Zy8xAAAGGGTYMITl1y9BAAAE2LiUsUhnL1EAAAYYZNhAhOXXL2EAAATZ+JSxGGcvcQAABhhk2FCE5dcvgQAABNsIlLE4Zy+RAAAGGGTYYITl1y+hAAAE3DiUsQhnL7EAAAYYZNhwhOXXL8EAAATdOJSwuGcv0QAABhhk2ICE5dcv4QAABN3olLEIZy/xAAAGGGTYkITl1yABEAAE3uiUsQhnIBEQAAYYZNighOXXICEQAATf6JSxOGcgMRAABhhk2LCE5dcgQRAABNEYpLFYZyBREAAGGGTYwITl1yBhEAAE0miksUhnIHEQAAYYZNjQhOXXIIEQAATTqKSwuGcgkRAABhhk2OCE5dcgoRAABNRYpLEYZyCxEAAGGGTY8ITl1yDBEAAE1WiksYhnINEQAAYYZNkAhOXXIOEQAATW6KSxaGcg8RAABhhk2RCE5dchARAABNhIpLD4ZyEREAAGGGTZIITl1yEhEAAE2TiksVhnITEQAAYYZNkwhOXXIUEQAATaiKSxCGchURAABhhk2UCE5dchYRAABNuIpLCoZyFxEAAGGGTZUITl1yGBEAAE3CiksLhnIZEQAAYYZNlghOXXIaEQAATc2KSxGGchsRAABhhk2XCE5dchwRAABN3opLEIZyHREAAGGGTZgITl1yHhEAAE3uiksUhnIfEQAAYYZNmQhOXXIgEQAATQKLSwuGciERAABhhk2aCE5dciIRAABNDYtLE4ZyIxEAAGGGTZsITl1yJBEAAE0gi0sKhnIlEQAAYYZNnAhOXXImEQAATSqLSxGGcicRAABhhk2dCE5dcigRAABNO4tLB4ZyKREAAGGGTZ4ITl1yKhEAAE1Ci0sYhnIrEQAAYYZNnwhOXXIsEQAATVqLSw6Gci0RAABhhk2gCE5dci4RAABNaItLDoZyLxEAAGGGTaEITl1yMBEAAE12i0sRhnIxEQAAYYZNoghOXXIyEQAATYeLSxOGcjMRAABhhk2jCE5dcjQRAABNmotLFYZyNREAAGGGTaQITl1yNhEAAE2vi0sVhnI3EQAAYYZNpQhOXXI4EQAATcSLSw6GcjkRAABhhk2mCE5dcjoRAABN0otLGIZyOxEAAGGGTacITl1yPBEAAE3qi0sHhnI9EQAAYYZNqAhOXXI+EQAATfGLSxSGcj8RAABhhk2pCE5dckARAABNBYxLEYZyQREAAGGGTaoITl1yQhEAAE0WjEsRhnJDEQAAYYZNqwhOXXJEEQAATSeMSxGGckURAABhhk2sCE5dckYRAABNOIxLB4ZyRxEAAGGGTa0ITl1ySBEAAE0/jEsThnJJEQAAYYZNrghOXXJKEQAATVKMSxWGcksRAABhhk2vCE5dckwRAABNZ4xLCoZyTREAAGGGTbAITl1yThEAAE1xjEsQhnJPEQAAYYZNsQhOXXJQEQAATYGMSxGGclERAABhhk2yCE5dclIRAABNkoxLE4ZyUxEAAGGGTbMITl1yVBEAAE2ljEsPhnJVEQAAYYZNtAhOXXJWEQAATbSMSxaGclcRAABhhk21CE5dclgRAABNyoxLEYZyWREAAGGGTbYITl1yWhEAAE3bjEsThnJbEQAAYYZNtwhOXXJcEQAATe6MSxOGcl0RAABhhk24CE5dcl4RAABNAY1LGIZyXxEAAGGGTbkITl1yYBEAAE0ZjUsMhnJhEQAAYYZNughOXXJiEQAATSWNSxOGcmMRAABhhk27CE5dcmQRAABNOI1LC4ZyZREAAGGGTbwITl1yZhEAAE1DjUsYhnJnEQAAYYZNvQhOXXJoEQAATVuNSxSGcmkRAABhhk2+CE5dcmoRAABNb41LEYZyaxEAAGGGTb8ITl1ybBEAAE2AjUsUhnJtEQAAYYZNwAhOXXJuEQAATZSNSxCGcm8RAABhhk3BCE5dcnARAABNpI1LFYZycREAAGGGTcIITl1ychEAAE25jUsThnJzEQAAYYZNwwhOXXJ0EQAATcyNSxCGcnURAABhhk3ECE5dcnYRAABN3I1LFIZydxEAAGGGTcUITl1yeBEAAE3wjUsThnJ5EQAAYYZNxghOXXJ6EQAATQOOSxSGcnsRAABhhk3HCE5dcnwRAABNF45LB4ZyfREAAGGGTcgITl1yfhEAAE0ejksUhnJ/EQAAYYZNyQhOXXKAEQAATTKOSwuGcoERAABhhk3KCE5dcoIRAABNPY5LDoZygxEAAGGGTcsITl1yhBEAAE1LjksKhnKFEQAAYYZNzAhOXXKGEQAATVWOSxCGcocRAABhhk3NCE5dcogRAABNZY5LEIZyiREAAGGGTc4ITl1yihEAAE11jksOhnKLEQAAYYZNzwhOXXKMEQAATYOOSxOGco0RAABhhk3QCE5dco4RAABNlo5LE4ZyjxEAAGGGTdEITl1ykBEAAE2pjksPhnKREQAAYYZN0ghOXXKSEQAATbiOSwyGcpMRAABhhk3TCE5dcpQRAABNxI5LB4ZylREAAGGGTdQITl1ylhEAAE3LjksWhnKXEQAAYYZN1QhOXXKYEQAATeGOSxWGcpkRAABhhk3WCE5dcpoRAABN9o5LDoZymxEAAGGGTdcITl1ynBEAAE0Ej0sLhnKdEQAAYYZN2AhOXXKeEQAATQ+PSxOGcp8RAABhhk3ZCE5dcqARAABNIo9LFYZyoREAAGGGTdoITl1yohEAAE03j0sLhnKjEQAAYYZN2whOXXKkEQAATUKPSw6GcqURAABhhk3cCE5dcqYRAABNUI9LC4ZypxEAAGGGTd0ITl1yqBEAAE1bj0sThnKpEQAAYYZN3ghOXXKqEQAATW6PSw+GcqsRAABhhk3fCE5dcqwRAABNfY9LE4ZyrREAAGGGTeAITl1yrhEAAE2Qj0sUhnKvEQAAYYZN4QhOXXKwEQAATaSPSxaGcrERAABhhk3iCE5dcrIRAABNuo9LFIZysxEAAGGGTeMITl1ytBEAAE3Oj0sOhnK1EQAAYYZN5AhOXXK2EQAATdyPSxOGcrcRAABhhk3lCE5dcrgRAABN749LB4ZyuREAAGGGTeYITl1yuhEAAE32j0sRhnK7EQAAYYZN5whOXXK8EQAATQeQSweGcr0RAABhhk3oCE5dcr4RAABNDpBLDIZyvxEAAGGGTekITl1ywBEAAE0akEsThnLBEQAAYYZN6ghOXXLCEQAATS2QSw+GcsMRAABhhk3rCE5dcsQRAABNPJBLFIZyxREAAGGGTewITl1yxhEAAE1QkEsOhnLHEQAAYYZN7QhOXXLIEQAATV6QSw+GcskRAABhhk3uCE5dcsoRAABNbZBLDoZyyxEAAGGGTe8ITl1yzBEAAE17kEsVhnLNEQAAYYZN8AhOXXLOEQAATZCQSwyGcs8RAABhhk3xCE5dctARAABNnJBLFIZy0REAAGGGTfIITl1y0hEAAE2wkEsWhnLTEQAAYYZN8whOXXLUEQAATcaQSwqGctURAABhhk30CE5dctYRAABN0JBLEIZy1xEAAGGGTfUITl1y2BEAAE3gkEsUhnLZEQAAYYZN9ghOXXLaEQAATfSQSxOGctsRAABhhk33CE5dctwRAABNB5FLE4Zy3REAAGGGTfgITl1y3hEAAE0akUsThnLfEQAAYYZN+QhOXXLgEQAATS2RSxOGcuERAABhhk36CE5dcuIRAABNQJFLE4Zy4xEAAGGGTfsITl1y5BEAAE1TkUsKhnLlEQAAYYZN/AhOXXLmEQAATV2RSxWGcucRAABhhk39CE5dcugRAABNcpFLEIZy6REAAGGGTf4ITl1y6hEAAE2CkUsThnLrEQAAYYZN/whOXXLsEQAATZWRSxOGcu0RAABhhk0ACU5dcu4RAABNqJFLDoZy7xEAAGGGTQEJTl1y8BEAAE22kUsVhnLxEQAAYYZNAglOXXLyEQAATcuRSxOGcvMRAABhhk0DCU5dcvQRAABN3pFLE4Zy9REAAGGGTQQJTl1y9hEAAE3xkUsThnL3EQAAYYZNBQlOXXL4EQAATQSSSxOGcvkRAABhhk0GCU5dcvoRAABNF5JLDoZy+xEAAGGGTQcJTl1y/BEAAE0lkksRhnL9EQAAYYZNCAlOXXL+EQAATTaSSxOGcv8RAABhhk0JCU5dcgASAABNSZJLE4ZyARIAAGGGTQoJTl1yAhIAAE1ckksKhnIDEgAAYYZNCwlOXXIEEgAATWaSSxOGcgUSAABhhk0MCU5dcgYSAABNeZJLEYZyBxIAAGGGTQ0JTl1yCBIAAE2KkksHhnIJEgAAYYZNDglOXXIKEgAATZGSSw+GcgsSAABhhk0PCU5dcgwSAABNoJJLDoZyDRIAAGGGTRAJTl1yDhIAAE2ukksQhnIPEgAAYYZNEQlOXXIQEgAATb6SSw6GchESAABhhk0SCU5dchISAABNzJJLFoZyExIAAGGGTRMJTl1yFBIAAE3ikksThnIVEgAAYYZNFAlOXXIWEgAATfWSSwqGchcSAABhhk0VCU5dchgSAABN/5JLEYZyGRIAAGGGTRYJTl1yGhIAAE0Qk0sPhnIbEgAAYYZNFwlOXXIcEgAATR+TSwuGch0SAABhhk0YCU5dch4SAABNKpNLFoZyHxIAAGGGTRkJTl1yIBIAAE1Ak0sOhnIhEgAAYYZNGglOXXIiEgAATU6TSxOGciMSAABhhk0bCU5dciQSAABNYZNLGIZyJRIAAGGGTRwJTl1yJhIAAE15k0sWhnInEgAAYYZNHQlOXXIoEgAATY+TSxOGcikSAABhhk0eCU5dcioSAABNopNLEYZyKxIAAGGGTR8JTl1yLBIAAE2zk0sYhnItEgAAYYZNIAlOXXIuEgAATcuTSwqGci8SAABhhk0hCU5dcjASAABN1ZNLE4ZyMRIAAGGGTSIJTl1yMhIAAE3ok0sOhnIzEgAAYYZNIwlOXXI0EgAATfaTSxOGcjUSAABhhk0kCU5dcjYSAABNCZRLE4ZyNxIAAGGGTSUJTl1yOBIAAE0clEsMhnI5EgAAYYZNJglOXXI6EgAATSiUSw6GcjsSAABhhk0nCU5dcjwSAABNNpRLD4ZyPRIAAGGGTSgJTl1yPhIAAE1FlEsWhnI/EgAAYYZNKQlOXXJAEgAATVuUSwuGckESAABhhk0qCU5dckISAABNZpRLFIZyQxIAAGGGTSsJTl1yRBIAAE16lEsThnJFEgAAYYZNLAlOXXJGEgAATY2USxaGckcSAABhhk0tCU5dckgSAABNo5RLC4ZySRIAAGGGTS4JTl1yShIAAE2ulEsRhnJLEgAAYYZNLwlOXXJMEgAATb+USxiGck0SAABhhk0wCU5dck4SAABN15RLFoZyTxIAAGGGTTEJTl1yUBIAAE3tlEsLhnJREgAAYYZNMglOXXJSEgAATfiUSxWGclMSAABhhk0zCU5dclQSAABNDZVLFYZyVRIAAGGGTTQJTl1yVhIAAE0ilUsMhnJXEgAAYYZNNQlOXXJYEgAATS6VSxiGclkSAABhhk02CU5dcloSAABNRpVLGIZyWxIAAGGGTTcJTl1yXBIAAE1elUsLhnJdEgAAYYZNOAlOXXJeEgAATWmVSxOGcl8SAABhhk05CU5dcmASAABNfJVLFIZyYRIAAGGGTToJTl1yYhIAAE2QlUsMhnJjEgAAYYZNOwlOXXJkEgAATZyVSwqGcmUSAABhhk08CU5dcmYSAABNppVLEIZyZxIAAGGGTT0JTl1yaBIAAE22lUsKhnJpEgAAYYZNPglOXXJqEgAATcCVSxGGcmsSAABhhk0/CU5dcmwSAABN0ZVLC4ZybRIAAGGGTUAJTl1ybhIAAE3clUsOhnJvEgAAYYZNQQlOXXJwEgAATeqVSwuGcnESAABhhk1CCU5dcnISAABN9ZVLEYZycxIAAGGGTUMJTl1ydBIAAE0GlksPhnJ1EgAAYYZNRAlOXXJ2EgAATRWWSxOGcncSAABhhk1FCU5dcngSAABNKJZLD4ZyeRIAAGGGTUYJTl1yehIAAE03lksLhnJ7EgAAYYZNRwlOXXJ8EgAATUKWSxOGcn0SAABhhk1ICU5dcn4SAABNVZZLE4ZyfxIAAGGGTUkJTl1ygBIAAE1olksOhnKBEgAAYYZNSglOXXKCEgAATXaWSxSGcoMSAABhhk1LCU5dcoQSAABNipZLE4ZyhRIAAGGGTUwJTl1yhhIAAE2dlksRhnKHEgAAYYZNTQlOXXKIEgAATa6WSxiGcokSAABhhk1OCU5dcooSAABNxpZLC4ZyixIAAGGGTU8JTl1yjBIAAE3RlksWhnKNEgAAYYZNUAlOXXKOEgAATeeWSxaGco8SAABhhk1RCU5dcpASAABN/ZZLGIZykRIAAGGGTVIJTl1ykhIAAE0Vl0sThnKTEgAAYYZNUwlOXXKUEgAATSiXSw6GcpUSAABhhk1UCU5dcpYSAABNNpdLDIZylxIAAGGGTVUJTl1ymBIAAE1Cl0sLhnKZEgAAYYZNVglOXXKaEgAATU2XSw+GcpsSAABhhk1XCU5dcpwSAABNXJdLFIZynRIAAGGGTVgJTl1ynhIAAE1wl0sWhnKfEgAAYYZNWQlOXXKgEgAATYaXSwyGcqESAABhhk1aCU5dcqISAABNkpdLDoZyoxIAAGGGTVsJTl1ypBIAAE2gl0sPhnKlEgAAYYZNXAlOXXKmEgAATa+XSw6GcqcSAABhhk1dCU5dcqgSAABNvZdLB4ZyqRIAAGGGTV4JTl1yqhIAAE3El0sWhnKrEgAAYYZNXwlOXXKsEgAATdqXSw6Gcq0SAABhhk1gCU5dcq4SAABN6JdLC4ZyrxIAAGGGTWEJTl1ysBIAAE3zl0sThnKxEgAAYYZNYglOXXKyEgAATQaYSxOGcrMSAABhhk1jCU5dcrQSAABNGZhLFoZytRIAAGGGTWQJTl1ythIAAE0vmEsKhnK3EgAAYYZNZQlOXXK4EgAATTmYSxGGcrkSAABhhk1mCU5dcroSAABNSphLE4ZyuxIAAGGGTWcJTl1yvBIAAE1dmEsOhnK9EgAAYYZNaAlOXXK+EgAATWuYSxOGcr8SAABhhk1pCU5dcsASAABNfphLEYZywRIAAGGGTWoJTl1ywhIAAE2PmEsOhnLDEgAAYYZNawlOXXLEEgAATZ2YSweGcsUSAABhhk1sCU5dcsYSAABNpJhLEYZyxxIAAGGGTW0JTl1yyBIAAE21mEsOhnLJEgAAYYZNbglOXXLKEgAATcOYSwyGcssSAABhhk1vCU5dcswSAABNz5hLDoZyzRIAAGGGTXAJTl1yzhIAAE3dmEsThnLPEgAAYYZNcQlOXXLQEgAATfCYSwqGctESAABhhk1yCU5dctISAABN+phLE4Zy0xIAAGGGTXMJTl1y1BIAAE0NmUsThnLVEgAAYYZNdAlOXXLWEgAATSCZSxOGctcSAABhhk11CU5dctgSAABNM5lLDIZy2RIAAGGGTXYJTl1y2hIAAE0/mUsQhnLbEgAAYYZNdwlOXXLcEgAATU+ZSwqGct0SAABhhk14CU5dct4SAABNWZlLGIZy3xIAAGGGTXkJTl1y4BIAAE1xmUsWhnLhEgAAYYZNeglOXXLiEgAATYeZSw6GcuMSAABhhk17CU5dcuQSAABNlZlLDIZy5RIAAGGGTXwJTl1y5hIAAE2hmUsLhnLnEgAAYYZNfQlOXXLoEgAATayZSxOGcukSAABhhk1+CU5dcuoSAABNv5lLFoZy6xIAAGGGTX8JTl1y7BIAAE3VmUsRhnLtEgAAYYZNgAlOXXLuEgAATeaZSxSGcu8SAABhhk2BCU5dcvASAABN+plLEIZy8RIAAGGGTYIJTl1y8hIAAE0KmksOhnLzEgAAYYZNgwlOXXL0EgAATRiaSwqGcvUSAABhhk2ECU5dcvYSAABNIppLC4Zy9xIAAGGGTYUJTl1y+BIAAE0tmksVhnL5EgAAYYZNhglOXXL6EgAATUKaSw6GcvsSAABhhk2HCU5dcvwSAABNUJpLDIZy/RIAAGGGTYgJTl1y/hIAAE1cmksLhnL/EgAAYYZNiQlOXXIAEwAATWeaSxWGcgETAABhhk2KCU5dcgITAABNfJpLFYZyAxMAAGGGTYsJTl1yBBMAAE2RmksWhnIFEwAAYYZNjAlOXXIGEwAATaeaSweGcgcTAABhhk2NCU5dcggTAABNrppLEYZyCRMAAGGGTY4JTl1yChMAAE2/mksOhnILEwAAYYZNjwlOXXIMEwAATc2aSwqGcg0TAABhhk2QCU5dcg4TAABN15pLE4ZyDxMAAGGGTZEJTl1yEBMAAE3qmksRhnIREwAAYYZNkglOXXISEwAATfuaSxOGchMTAABhhk2TCU5dchQTAABNDptLCoZyFRMAAGGGTZQJTl1yFhMAAE0Ym0sThnIXEwAAYYZNlQlOXXIYEwAATSubSw+GchkTAABhhk2WCU5dchoTAABNOptLGIZyGxMAAGGGTZcJTl1yHBMAAE1Sm0sYhnIdEwAAYYZNmAlOXXIeEwAATWqbSw6Gch8TAABhhk2ZCU5dciATAABNeJtLEYZyIRMAAGGGTZoJTl1yIhMAAE2Jm0sOhnIjEwAAYYZNmwlOXXIkEwAATZebSxOGciUTAABhhk2cCU5dciYTAABNqptLEIZyJxMAAGGGTZ0JTl1yKBMAAE26m0sOhnIpEwAAYYZNnglOXXIqEwAATcibSxOGcisTAABhhk2fCU5dciwTAABN25tLE4ZyLRMAAGGGTaAJTl1yLhMAAE3um0sQhnIvEwAAYYZNoQlOXXIwEwAATf6bSw+GcjETAABhhk2iCU5dcjITAABNDZxLDoZyMxMAAGGGTaMJTl1yNBMAAE0bnEsHhnI1EwAAYYZNpAlOXXI2EwAATSKcSwqGcjcTAABhhk2lCU5dcjgTAABNLJxLDIZyORMAAGGGTaYJTl1yOhMAAE04nEsQhnI7EwAAYYZNpwlOXXI8EwAATUicSxGGcj0TAABhhk2oCU5dcj4TAABNWZxLCoZyPxMAAGGGTakJTl1yQBMAAE1jnEsKhnJBEwAAYYZNqglOXXJCEwAATW2cSwqGckMTAABhhk2rCU5dckQTAABNd5xLDoZyRRMAAGGGTawJTl1yRhMAAE2FnEsHhnJHEwAAYYZNrQlOXXJIEwAATYycSwyGckkTAABhhk2uCU5dckoTAABNmJxLFIZySxMAAGGGTa8JTl1yTBMAAE2snEsUhnJNEwAAYYZNsAlOXXJOEwAATcCcSxaGck8TAABhhk2xCU5dclATAABN1pxLFoZyURMAAGGGTbIJTl1yUhMAAE3snEsOhnJTEwAAYYZNswlOXXJUEwAATfqcSxaGclUTAABhhk20CU5dclYTAABNEJ1LB4ZyVxMAAGGGTbUJTl1yWBMAAE0XnUsYhnJZEwAAYYZNtglOXXJaEwAATS+dSw6GclsTAABhhk23CU5dclwTAABNPZ1LB4ZyXRMAAGGGTbgJTl1yXhMAAE1EnUsUhnJfEwAAYYZNuQlOXXJgEwAATVidSxWGcmETAABhhk26CU5dcmITAABNbZ1LFIZyYxMAAGGGTbsJTl1yZBMAAE2BnUsHhnJlEwAAYYZNvAlOXXJmEwAATYidSw+GcmcTAABhhk29CU5dcmgTAABNl51LE4ZyaRMAAGGGTb4JTl1yahMAAE2qnUsOhnJrEwAAYYZNvwlOXXJsEwAATbidSxOGcm0TAABhhk3ACU5dcm4TAABNy51LC4ZybxMAAGGGTcEJTl1ycBMAAE3WnUsThnJxEwAAYYZNwglOXXJyEwAATemdSwqGcnMTAABhhk3DCU5dcnQTAABN851LCoZydRMAAGGGTcQJTl1ydhMAAE39nUsLhnJ3EwAAYYZNxQlOXXJ4EwAATQieSw6GcnkTAABhhk3GCU5dcnoTAABNFp5LDoZyexMAAGGGTccJTl1yfBMAAE0knksRhnJ9EwAAYYZNyAlOXXJ+EwAATTWeSxOGcn8TAABhhk3JCU5dcoATAABNSJ5LCoZygRMAAGGGTcoJTl1yghMAAE1SnksThnKDEwAAYYZNywlOXXKEEwAATWWeSxCGcoUTAABhhk3MCU5dcoYTAABNdZ5LFoZyhxMAAGGGTc0JTl1yiBMAAE2LnksUhnKJEwAAYYZNzglOXXKKEwAATZ+eSxOGcosTAABhhk3PCU5dcowTAABNsp5LE4ZyjRMAAGGGTdAJTl1yjhMAAE3FnksRhnKPEwAAYYZN0QlOXXKQEwAATdaeSw6GcpETAABhhk3SCU5dcpITAABN5J5LC4ZykxMAAGGGTdMJTl1ylBMAAE3vnksYhnKVEwAAYYZN1AlOXXKWEwAATQefSxGGcpcTAABhhk3VCU5dcpgTAABNGJ9LDoZymRMAAGGGTdYJTl1ymhMAAE0mn0sKhnKbEwAAYYZN1wlOXXKcEwAATTCfSwyGcp0TAABhhk3YCU5dcp4TAABNPJ9LE4ZynxMAAGGGTdkJTl1yoBMAAE1Pn0sLhnKhEwAAYYZN2glOXXKiEwAATVqfSwqGcqMTAABhhk3bCU5dcqQTAABNZJ9LGIZypRMAAGGGTdwJTl1yphMAAE18n0sMhnKnEwAAYYZN3QlOXXKoEwAATYifSwuGcqkTAABhhk3eCU5dcqoTAABNk59LEIZyqxMAAGGGTd8JTl1yrBMAAE2jn0sHhnKtEwAAYYZN4AlOXXKuEwAATaqfSw6Gcq8TAABhhk3hCU5dcrATAABNuJ9LDoZysRMAAGGGTeIJTl1yshMAAE3Gn0sQhnKzEwAAYYZN4wlOXXK0EwAATdafSxOGcrUTAABhhk3kCU5dcrYTAABN6Z9LEYZytxMAAGGGTeUJTl1yuBMAAE36n0sKhnK5EwAAYYZN5glOXXK6EwAATQSgSxOGcrsTAABhhk3nCU5dcrwTAABNF6BLEIZyvRMAAGGGTegJTl1yvhMAAE0noEsPhnK/EwAAYYZN6QlOXXLAEwAATTagSxCGcsETAABhhk3qCU5dcsITAABNRqBLCoZywxMAAGGGTesJTl1yxBMAAE1QoEsMhnLFEwAAYYZN7AlOXXLGEwAATVygSw6GcscTAABhhk3tCU5dcsgTAABNaqBLDoZyyRMAAGGGTe4JTl1yyhMAAE14oEsQhnLLEwAAYYZN7wlOXXLMEwAATYigSwyGcs0TAABhhk3wCU5dcs4TAABNlKBLDoZyzxMAAGGGTfEJTl1y0BMAAE2ioEsOhnLREwAAYYZN8glOXXLSEwAATbCgSxaGctMTAABhhk3zCU5dctQTAABNxqBLFIZy1RMAAGGGTfQJTl1y1hMAAE3aoEsQhnLXEwAAYYZN9QlOXXLYEwAATeqgSw6GctkTAABhhk32CU5dctoTAABN+KBLC4Zy2xMAAGGGTfcJTl1y3BMAAE0DoUsRhnLdEwAAYYZN+AlOXXLeEwAATRShSxWGct8TAABhhk35CU5dcuATAABNKaFLDoZy4RMAAGGGTfoJTl1y4hMAAE03oUsPhnLjEwAAYYZN+wlOXXLkEwAATUahSxOGcuUTAABhhk38CU5dcuYTAABNWaFLE4Zy5xMAAGGGTf0JTl1y6BMAAE1soUsThnLpEwAAYYZN/glOXXLqEwAATX+hSxOGcusTAABhhk3/CU5dcuwTAABNkqFLB4Zy7RMAAGGGTQAKTl1y7hMAAE2ZoUsKhnLvEwAAYYZNAQpOXXLwEwAATaOhSxaGcvETAABhhk0CCk5dcvITAABNuaFLE4Zy8xMAAGGGTQMKTl1y9BMAAE3MoUsRhnL1EwAAYYZNBApOXXL2EwAATd2hSw6GcvcTAABhhk0FCk5dcvgTAABN66FLDoZy+RMAAGGGTQYKTl1y+hMAAE35oUsThnL7EwAAYYZNBwpOXXL8EwAATQyiSxaGcv0TAABhhk0ICk5dcv4TAABNIqJLE4Zy/xMAAGGGTQkKTl1yABQAAE01oksPhnIBFAAAYYZNCgpOXXICFAAATUSiSw+GcgMUAABhhk0LCk5dcgQUAABNU6JLE4ZyBRQAAGGGTQwKTl1yBhQAAE1moksOhnIHFAAAYYZNDQpOXXIIFAAATXSiSw6GcgkUAABhhk0OCk5dcgoUAABNgqJLGIZyCxQAAGGGTQ8KTl1yDBQAAE2aoksWhnINFAAAYYZNEApOXXIOFAAATbCiSweGcg8UAABhhk0RCk5dchAUAABNt6JLE4ZyERQAAGGGTRIKTl1yEhQAAE3KoksOhnITFAAAYYZNEwpOXXIUFAAATdiiSw6GchUUAABhhk0UCk5dchYUAABN5qJLE4ZyFxQAAGGGTRUKTl1yGBQAAE35oksKhnIZFAAAYYZNFgpOXXIaFAAATQOjSxOGchsUAABhhk0XCk5dchwUAABNFqNLCoZyHRQAAGGGTRgKTl1yHhQAAE0go0sKhnIfFAAAYYZNGQpOXXIgFAAATSqjSwuGciEUAABhhk0aCk5dciIUAABNNaNLC4ZyIxQAAGGGTRsKTl1yJBQAAE1Ao0sHhnIlFAAAYYZNHApOXXImFAAATUejSxaGcicUAABhhk0dCk5dcigUAABNXaNLE4ZyKRQAAGGGTR4KTl1yKhQAAE1wo0sHhnIrFAAAYYZNHwpOXXIsFAAATXejSxCGci0UAABhhk0gCk5dci4UAABNh6NLE4ZyLxQAAGGGTSEKTl1yMBQAAE2ao0sKhnIxFAAAYYZNIgpOXXIyFAAATaSjSxWGcjMUAABhhk0jCk5dcjQUAABNuaNLE4ZyNRQAAGGGTSQKTl1yNhQAAE3Mo0sThnI3FAAAYYZNJQpOXXI4FAAATd+jSxGGcjkUAABhhk0mCk5dcjoUAABN8KNLGIZyOxQAAGGGTScKTl1yPBQAAE0IpEsPhnI9FAAAYYZNKApOXXI+FAAATRekSxOGcj8UAABhhk0pCk5dckAUAABNKqRLEYZyQRQAAGGGTSoKTl1yQhQAAE07pEsPhnJDFAAAYYZNKwpOXXJEFAAATUqkSw6GckUUAABhhk0sCk5dckYUAABNWKRLD4ZyRxQAAGGGTS0KTl1ySBQAAE1npEsLhnJJFAAAYYZNLgpOXXJKFAAATXKkSxiGcksUAABhhk0vCk5dckwUAABNiqRLEYZyTRQAAGGGTTAKTl1yThQAAE2bpEsThnJPFAAAYYZNMQpOXXJQFAAATa6kSwuGclEUAABhhk0yCk5dclIUAABNuaRLGIZyUxQAAGGGTTMKTl1yVBQAAE3RpEsWhnJVFAAAYYZNNApOXXJWFAAATeekSxSGclcUAABhhk01Ck5dclgUAABN+6RLDoZyWRQAAGGGTTYKTl1yWhQAAE0JpUsPhnJbFAAAYYZNNwpOXXJcFAAATRilSxiGcl0UAABhhk04Ck5dcl4UAABNMKVLCoZyXxQAAGGGTTkKTl1yYBQAAE06pUsVhnJhFAAAYYZNOgpOXXJiFAAATU+lSweGcmMUAABhhk07Ck5dcmQUAABNVqVLDoZyZRQAAGGGTTwKTl1yZhQAAE1kpUsQhnJnFAAAYYZNPQpOXXJoFAAATXSlSxGGcmkUAABhhk0+Ck5dcmoUAABNhaVLC4ZyaxQAAGGGTT8KTl1ybBQAAE2QpUsLhnJtFAAAYYZNQApOXXJuFAAATZulSxOGcm8UAABhhk1BCk5dcnAUAABNrqVLFYZycRQAAGGGTUIKTl1ychQAAE3DpUsMhnJzFAAAYYZNQwpOXXJ0FAAATc+lSxOGcnUUAABhhk1ECk5dcnYUAABN4qVLC4ZydxQAAGGGTUUKTl1yeBQAAE3tpUsLhnJ5FAAAYYZNRgpOXXJ6FAAATfilSxOGcnsUAABhhk1HCk5dcnwUAABNC6ZLDIZyfRQAAGGGTUgKTl1yfhQAAE0XpksOhnJ/FAAAYYZNSQpOXXKAFAAATSWmSwuGcoEUAABhhk1KCk5dcoIUAABNMKZLD4ZygxQAAGGGTUsKTl1yhBQAAE0/pksWhnKFFAAAYYZNTApOXXKGFAAATVWmSw6GcocUAABhhk1NCk5dcogUAABNY6ZLC4ZyiRQAAGGGTU4KTl1yihQAAE1upksQhnKLFAAAYYZNTwpOXXKMFAAATX6mSxOGco0UAABhhk1QCk5dco4UAABNkaZLD4ZyjxQAAGGGTVEKTl1ykBQAAE2gpksQhnKRFAAAYYZNUgpOXXKSFAAATbCmSxOGcpMUAABhhk1TCk5dcpQUAABNw6ZLCoZylRQAAGGGTVQKTl1ylhQAAE3NpksVhnKXFAAAYYZNVQpOXXKYFAAATeKmSwuGcpkUAABhhk1WCk5dcpoUAABN7aZLC4ZymxQAAGGGTVcKTl1ynBQAAE34pksLhnKdFAAAYYZNWApOXXKeFAAATQOnSw+Gcp8UAABhhk1ZCk5dcqAUAABNEqdLDoZyoRQAAGGGTVoKTl1yohQAAE0gp0sOhnKjFAAAYYZNWwpOXXKkFAAATS6nSw6GcqUUAABhhk1cCk5dcqYUAABNPKdLGIZypxQAAGGGTV0KTl1yqBQAAE1Up0sRhnKpFAAAYYZNXgpOXXKqFAAATWWnSwyGcqsUAABhhk1fCk5dcqwUAABNcadLEYZyrRQAAGGGTWAKTl1yrhQAAE2Cp0sThnKvFAAAYYZNYQpOXXKwFAAATZWnSxOGcrEUAABhhk1iCk5dcrIUAABNqKdLEIZysxQAAGGGTWMKTl1ytBQAAE24p0sPhnK1FAAAYYZNZApOXXK2FAAATcenSw6GcrcUAABhhk1lCk5dcrgUAABN1adLE4ZyuRQAAGGGTWYKTl1yuhQAAE3op0sOhnK7FAAAYYZNZwpOXXK8FAAATfanSxiGcr0UAABhhk1oCk5dcr4UAABNDqhLE4ZyvxQAAGGGTWkKTl1ywBQAAE0hqEsThnLBFAAAYYZNagpOXXLCFAAATTSoSxGGcsMUAABhhk1rCk5dcsQUAABNRahLDIZyxRQAAGGGTWwKTl1yxhQAAE1RqEsWhnLHFAAAYYZNbQpOXXLIFAAATWeoSxiGcskUAABhhk1uCk5dcsoUAABNf6hLDIZyyxQAAGGGTW8KTl1yzBQAAE2LqEsYhnLNFAAAYYZNcApOXXLOFAAATaOoSxSGcs8UAABhhk1xCk5dctAUAABNt6hLEIZy0RQAAGGGTXIKTl1y0hQAAE3HqEsWhnLTFAAAYYZNcwpOXXLUFAAATd2oSxiGctUUAABhhk10Ck5dctYUAABN9ahLE4Zy1xQAAGGGTXUKTl1y2BQAAE0IqUsUhnLZFAAAYYZNdgpOXXLaFAAATRypSxWGctsUAABhhk13Ck5dctwUAABNMalLFIZy3RQAAGGGTXgKTl1y3hQAAE1FqUsOhnLfFAAAYYZNeQpOXXLgFAAATVOpSxSGcuEUAABhhk16Ck5dcuIUAABNZ6lLFIZy4xQAAGGGTXsKTl1y5BQAAE17qUsQhnLlFAAAYYZNfApOXXLmFAAATYupSxWGcucUAABhhk19Ck5dcugUAABNoKlLC4Zy6RQAAGGGTX4KTl1y6hQAAE2rqUsThnLrFAAAYYZNfwpOXXLsFAAATb6pSxWGcu0UAABhhk2ACk5dcu4UAABN06lLEYZy7xQAAGGGTYEKTl1y8BQAAE3kqUsThnLxFAAAYYZNggpOXXLyFAAATfepSxOGcvMUAABhhk2DCk5dcvQUAABNCqpLFIZy9RQAAGGGTYQKTl1y9hQAAE0eqksOhnL3FAAAYYZNhQpOXXL4FAAATSyqSwqGcvkUAABhhk2GCk5dcvoUAABNNqpLCoZy+xQAAGGGTYcKTl1y/BQAAE1AqksKhnL9FAAAYYZNiApOXXL+FAAATUqqSxWGcv8UAABhhk2JCk5dcgAVAABNX6pLFYZyARUAAGGGTYoKTl1yAhUAAE10qksYhnIDFQAAYYZNiwpOXXIEFQAATYyqSw6GcgUVAABhhk2MCk5dcgYVAABNmqpLEIZyBxUAAGGGTY0KTl1yCBUAAE2qqksPhnIJFQAAYYZNjgpOXXIKFQAATbmqSweGcgsVAABhhk2PCk5dcgwVAABNwKpLE4ZyDRUAAGGGTZAKTl1yDhUAAE3TqksOhnIPFQAAYYZNkQpOXXIQFQAATeGqSw6GchEVAABhhk2SCk5dchIVAABN76pLFYZyExUAAGGGTZMKTl1yFBUAAE0Eq0sWhnIVFQAAYYZNlApOXXIWFQAATRqrSxOGchcVAABhhk2VCk5dchgVAABNLatLFoZyGRUAAGGGTZYKTl1yGhUAAE1Dq0sOhnIbFQAAYYZNlwpOXXIcFQAATVGrSw6Gch0VAABhhk2YCk5dch4VAABNX6tLEIZyHxUAAGGGTZkKTl1yIBUAAE1vq0sHhnIhFQAAYYZNmgpOXXIiFQAATXarSwyGciMVAABhhk2bCk5dciQVAABNgqtLFYZyJRUAAGGGTZwKTl1yJhUAAE2Xq0sUhnInFQAAYYZNnQpOXXIoFQAATaurSxiGcikVAABhhk2eCk5dcioVAABNw6tLEIZyKxUAAGGGTZ8KTl1yLBUAAE3Tq0sOhnItFQAAYYZNoApOXXIuFQAATeGrSweGci8VAABhhk2hCk5dcjAVAABN6KtLD4ZyMRUAAGGGTaIKTl1yMhUAAE33q0sThnIzFQAAYYZNowpOXXI0FQAATQqsSxOGcjUVAABhhk2kCk5dcjYVAABNHaxLC4ZyNxUAAGGGTaUKTl1yOBUAAE0orEsQhnI5FQAAYYZNpgpOXXI6FQAATTisSwuGcjsVAABhhk2nCk5dcjwVAABNQ6xLB4ZyPRUAAGGGTagKTl1yPhUAAE1KrEsHhnI/FQAAYYZNqQpOXXJAFQAATVGsSxCGckEVAABhhk2qCk5dckIVAABNYaxLFYZyQxUAAGGGTasKTl1yRBUAAE12rEsUhnJFFQAAYYZNrApOXXJGFQAATYqsSxSGckcVAABhhk2tCk5dckgVAABNnqxLFIZySRUAAGGGTa4KTl1yShUAAE2yrEsYhnJLFQAAYYZNrwpOXXJMFQAATcqsSweGck0VAABhhk2wCk5dck4VAABN0axLE4ZyTxUAAGGGTbEKTl1yUBUAAE3krEsRhnJRFQAAYYZNsgpOXXJSFQAATfWsSxWGclMVAABhhk2zCk5dclQVAABNCq1LFIZyVRUAAGGGTbQKTl1yVhUAAE0erUsThnJXFQAAYYZNtQpOXXJYFQAATTGtSxGGclkVAABhhk22Ck5dcloVAABNQq1LGIZyWxUAAGGGTbcKTl1yXBUAAE1arUsYhnJdFQAAYYZNuApOXXJeFQAATXKtSw6Gcl8VAABhhk25Ck5dcmAVAABNgK1LC4ZyYRUAAGGGTboKTl1yYhUAAE2LrUsThnJjFQAAYYZNuwpOXXJkFQAATZ6tSxaGcmUVAABhhk28Ck5dcmYVAABNtK1LC4ZyZxUAAGGGTb0KTl1yaBUAAE2/rUsThnJpFQAAYYZNvgpOXXJqFQAATdKtSxSGcmsVAABhhk2/Ck5dcmwVAABN5q1LEIZybRUAAGGGTcAKTl1ybhUAAE32rUsMhnJvFQAAYYZNwQpOXXJwFQAATQKuSwuGcnEVAABhhk3CCk5dcnIVAABNDa5LFYZycxUAAGGGTcMKTl1ydBUAAE0irksLhnJ1FQAAYYZNxApOXXJ2FQAATS2uSw+GcncVAABhhk3FCk5dcngVAABNPK5LE4ZyeRUAAGGGTcYKTl1yehUAAE1PrksThnJ7FQAAYYZNxwpOXXJ8FQAATWKuSxSGcn0VAABhhk3ICk5dcn4VAABNdq5LFIZyfxUAAGGGTckKTl1ygBUAAE2KrksQhnKBFQAAYYZNygpOXXKCFQAATZquSxGGcoMVAABhhk3LCk5dcoQVAABNq65LC4ZyhRUAAGGGTcwKTl1yhhUAAE22rksThnKHFQAAYYZNzQpOXXKIFQAATcmuSxSGcokVAABhhk3OCk5dcooVAABN3a5LEYZyixUAAGGGTc8KTl1yjBUAAE3urksThnKNFQAAYYZN0ApOXXKOFQAATQGvSxCGco8VAABhhk3RCk5dcpAVAABNEa9LC4ZykRUAAGGGTdIKTl1ykhUAAE0cr0sQhnKTFQAAYYZN0wpOXXKUFQAATSyvSxCGcpUVAABhhk3UCk5dcpYVAABNPK9LE4ZylxUAAGGGTdUKTl1ymBUAAE1Pr0sVhnKZFQAAYYZN1gpOXXKaFQAATWSvSxSGcpsVAABhhk3XCk5dcpwVAABNeK9LC4ZynRUAAGGGTdgKTl1ynhUAAE2Dr0sRhnKfFQAAYYZN2QpOXXKgFQAATZSvSxiGcqEVAABhhk3aCk5dcqIVAABNrK9LFoZyoxUAAGGGTdsKTl1ypBUAAE3Cr0sPhnKlFQAAYYZN3ApOXXKmFQAATdGvSxWGcqcVAABhhk3dCk5dcqgVAABN5q9LEIZyqRUAAGGGTd4KTl1yqhUAAE32r0sKhnKrFQAAYYZN3wpOXXKsFQAATQCwSwuGcq0VAABhhk3gCk5dcq4VAABNC7BLEYZyrxUAAGGGTeEKTl1ysBUAAE0csEsQhnKxFQAAYYZN4gpOXXKyFQAATSywSxSGcrMVAABhhk3jCk5dcrQVAABNQLBLC4ZytRUAAGGGTeQKTl1ythUAAE1LsEsThnK3FQAAYYZN5QpOXXK4FQAATV6wSwqGcrkVAABhhk3mCk5dcroVAABNaLBLEYZyuxUAAGGGTecKTl1yvBUAAE15sEsHhnK9FQAAYYZN6ApOXXK+FQAATYCwSxiGcr8VAABhhk3pCk5dcsAVAABNmLBLDoZywRUAAGGGTeoKTl1ywhUAAE2msEsOhnLDFQAAYYZN6wpOXXLEFQAATbSwSxGGcsUVAABhhk3sCk5dcsYVAABNxbBLE4ZyxxUAAGGGTe0KTl1yyBUAAE3YsEsVhnLJFQAAYYZN7gpOXXLKFQAATe2wSxWGcssVAABhhk3vCk5dcswVAABNArFLDoZyzRUAAGGGTfAKTl1yzhUAAE0QsUsYhnLPFQAAYYZN8QpOXXLQFQAATSixSweGctEVAABhhk3yCk5dctIVAABNL7FLFIZy0xUAAGGGTfMKTl1y1BUAAE1DsUsRhnLVFQAAYYZN9ApOXXLWFQAATVSxSxGGctcVAABhhk31Ck5dctgVAABNZbFLEYZy2RUAAGGGTfYKTl1y2hUAAE12sUsHhnLbFQAAYYZN9wpOXXLcFQAATX2xSxOGct0VAABhhk34Ck5dct4VAABNkLFLFYZy3xUAAGGGTfkKTl1y4BUAAE2lsUsKhnLhFQAAYYZN+gpOXXLiFQAATa+xSxCGcuMVAABhhk37Ck5dcuQVAABNv7FLEYZy5RUAAGGGTfwKTl1y5hUAAE3QsUsThnLnFQAAYYZN/QpOXXLoFQAATeOxSw+GcukVAABhhk3+Ck5dcuoVAABN8rFLFoZy6xUAAGGGTf8KTl1y7BUAAE0IsksRhnLtFQAAYYZNAAtOXXLuFQAATRmySxOGcu8VAABhhk0BC05dcvAVAABNLLJLE4Zy8RUAAGGGTQILTl1y8hUAAE0/sksYhnLzFQAAYYZNAwtOXXL0FQAATVeySwyGcvUVAABhhk0EC05dcvYVAABNY7JLE4Zy9xUAAGGGTQULTl1y+BUAAE12sksLhnL5FQAAYYZNBgtOXXL6FQAATYGySxiGcvsVAABhhk0HC05dcvwVAABNmbJLFIZy/RUAAGGGTQgLTl1y/hUAAE2tsksRhnL/FQAAYYZNCQtOXXIAFgAATb6ySxSGcgEWAABhhk0KC05dcgIWAABN0rJLEIZyAxYAAGGGTQsLTl1yBBYAAE3isksVhnIFFgAAYYZNDAtOXXIGFgAATfeySxOGcgcWAABhhk0NC05dcggWAABNCrNLEIZyCRYAAGGGTQ4LTl1yChYAAE0as0sUhnILFgAAYYZNDwtOXXIMFgAATS6zSxOGcg0WAABhhk0QC05dcg4WAABNQbNLFIZyDxYAAGGGTRELTl1yEBYAAE1Vs0sHhnIRFgAAYYZNEgtOXXISFgAATVyzSxSGchMWAABhhk0TC05dchQWAABNcLNLC4ZyFRYAAGGGTRQLTl1yFhYAAE17s0sOhnIXFgAAYYZNFQtOXXIYFgAATYmzSwqGchkWAABhhk0WC05dchoWAABNk7NLEIZyGxYAAGGGTRcLTl1yHBYAAE2js0sQhnIdFgAAYYZNGAtOXXIeFgAATbOzSw6Gch8WAABhhk0ZC05dciAWAABNwbNLE4ZyIRYAAGGGTRoLTl1yIhYAAE3Us0sThnIjFgAAYYZNGwtOXXIkFgAATeezSw+GciUWAABhhk0cC05dciYWAABN9rNLDIZyJxYAAGGGTR0LTl1yKBYAAE0CtEsHhnIpFgAAYYZNHgtOXXIqFgAATQm0SxaGcisWAABhhk0fC05dciwWAABNH7RLFYZyLRYAAGGGTSALTl1yLhYAAE00tEsOhnIvFgAAYYZNIQtOXXIwFgAATUK0SwuGcjEWAABhhk0iC05dcjIWAABNTbRLE4ZyMxYAAGGGTSMLTl1yNBYAAE1gtEsVhnI1FgAAYYZNJAtOXXI2FgAATXW0SwuGcjcWAABhhk0lC05dcjgWAABNgLRLDoZyORYAAGGGTSYLTl1yOhYAAE2OtEsLhnI7FgAAYYZNJwtOXXI8FgAATZm0SxOGcj0WAABhhk0oC05dcj4WAABNrLRLD4ZyPxYAAGGGTSkLTl1yQBYAAE27tEsThnJBFgAAYYZNKgtOXXJCFgAATc60SxSGckMWAABhhk0rC05dckQWAABN4rRLFoZyRRYAAGGGTSwLTl1yRhYAAE34tEsUhnJHFgAAYYZNLQtOXXJIFgAATQy1Sw6GckkWAABhhk0uC05dckoWAABNGrVLE4ZySxYAAGGGTS8LTl1yTBYAAE0ttUsHhnJNFgAAYYZNMAtOXXJOFgAATTS1SxGGck8WAABhhk0xC05dclAWAABNRbVLB4ZyURYAAGGGTTILTl1yUhYAAE1MtUsMhnJTFgAAYYZNMwtOXXJUFgAATVi1SxOGclUWAABhhk00C05dclYWAABNa7VLD4ZyVxYAAGGGTTULTl1yWBYAAE16tUsUhnJZFgAAYYZNNgtOXXJaFgAATY61Sw6GclsWAABhhk03C05dclwWAABNnLVLD4ZyXRYAAGGGTTgLTl1yXhYAAE2rtUsOhnJfFgAAYYZNOQtOXXJgFgAATbm1SxWGcmEWAABhhk06C05dcmIWAABNzrVLDIZyYxYAAGGGTTsLTl1yZBYAAE3atUsUhnJlFgAAYYZNPAtOXXJmFgAATe61SxaGcmcWAABhhk09C05dcmgWAABNBLZLCoZyaRYAAGGGTT4LTl1yahYAAE0OtksQhnJrFgAAYYZNPwtOXXJsFgAATR62SxSGcm0WAABhhk1AC05dcm4WAABNMrZLE4ZybxYAAGGGTUELTl1ycBYAAE1FtksThnJxFgAAYYZNQgtOXXJyFgAATVi2SxOGcnMWAABhhk1DC05dcnQWAABNa7ZLE4ZydRYAAGGGTUQLTl1ydhYAAE1+tksThnJ3FgAAYYZNRQtOXXJ4FgAATZG2SwqGcnkWAABhhk1GC05dcnoWAABNm7ZLFYZyexYAAGGGTUcLTl1yfBYAAE2wtksQhnJ9FgAAYYZNSAtOXXJ+FgAATcC2SxOGcn8WAABhhk1JC05dcoAWAABN07ZLE4ZygRYAAGGGTUoLTl1yghYAAE3mtksOhnKDFgAAYYZNSwtOXXKEFgAATfS2SxWGcoUWAABhhk1MC05dcoYWAABNCbdLE4ZyhxYAAGGGTU0LTl1yiBYAAE0ct0sThnKJFgAAYYZNTgtOXXKKFgAATS+3SxOGcosWAABhhk1PC05dcowWAABNQrdLE4ZyjRYAAGGGTVALTl1yjhYAAE1Vt0sOhnKPFgAAYYZNUQtOXXKQFgAATWO3SxGGcpEWAABhhk1SC05dcpIWAABNdLdLE4ZykxYAAGGGTVMLTl1ylBYAAE2Ht0sThnKVFgAAYYZNVAtOXXKWFgAATZq3SwqGcpcWAABhhk1VC05dcpgWAABNpLdLE4ZymRYAAGGGTVYLTl1ymhYAAE23t0sRhnKbFgAAYYZNVwtOXXKcFgAATci3SweGcp0WAABhhk1YC05dcp4WAABNz7dLD4ZynxYAAGGGTVkLTl1yoBYAAE3et0sOhnKhFgAAYYZNWgtOXXKiFgAATey3SxCGcqMWAABhhk1bC05dcqQWAABN/LdLDoZypRYAAGGGTVwLTl1yphYAAE0KuEsWhnKnFgAAYYZNXQtOXXKoFgAATSC4SxOGcqkWAABhhk1eC05dcqoWAABNM7hLCoZyqxYAAGGGTV8LTl1yrBYAAE09uEsRhnKtFgAAYYZNYAtOXXKuFgAATU64Sw+Gcq8WAABhhk1hC05dcrAWAABNXbhLC4ZysRYAAGGGTWILTl1yshYAAE1ouEsWhnKzFgAAYYZNYwtOXXK0FgAATX64Sw6GcrUWAABhhk1kC05dcrYWAABNjLhLE4ZytxYAAGGGTWULTl1yuBYAAE2fuEsYhnK5FgAAYYZNZgtOXXK6FgAATbe4SxaGcrsWAABhhk1nC05dcrwWAABNzbhLE4ZyvRYAAGGGTWgLTl1yvhYAAE3guEsRhnK/FgAAYYZNaQtOXXLAFgAATfG4SxiGcsEWAABhhk1qC05dcsIWAABNCblLCoZywxYAAGGGTWsLTl1yxBYAAE0TuUsThnLFFgAAYYZNbAtOXXLGFgAATSa5Sw6GcscWAABhhk1tC05dcsgWAABNNLlLE4ZyyRYAAGGGTW4LTl1yyhYAAE1HuUsThnLLFgAAYYZNbwtOXXLMFgAATVq5SwyGcs0WAABhhk1wC05dcs4WAABNZrlLDoZyzxYAAGGGTXELTl1y0BYAAE10uUsPhnLRFgAAYYZNcgtOXXLSFgAATYO5SxaGctMWAABhhk1zC05dctQWAABNmblLC4Zy1RYAAGGGTXQLTl1y1hYAAE2kuUsUhnLXFgAAYYZNdQtOXXLYFgAATbi5SxOGctkWAABhhk12C05dctoWAABNy7lLFoZy2xYAAGGGTXcLTl1y3BYAAE3huUsLhnLdFgAAYYZNeAtOXXLeFgAATey5SxGGct8WAABhhk15C05dcuAWAABN/blLGIZy4RYAAGGGTXoLTl1y4hYAAE0VuksWhnLjFgAAYYZNewtOXXLkFgAATSu6SwuGcuUWAABhhk18C05dcuYWAABNNrpLFYZy5xYAAGGGTX0LTl1y6BYAAE1LuksVhnLpFgAAYYZNfgtOXXLqFgAATWC6SwyGcusWAABhhk1/C05dcuwWAABNbLpLGIZy7RYAAGGGTYALTl1y7hYAAE2EuksYhnLvFgAAYYZNgQtOXXLwFgAATZy6SwuGcvEWAABhhk2CC05dcvIWAABNp7pLE4Zy8xYAAGGGTYMLTl1y9BYAAE26uksUhnL1FgAAYYZNhAtOXXL2FgAATc66SwyGcvcWAABhhk2FC05dcvgWAABN2rpLCoZy+RYAAGGGTYYLTl1y+hYAAE3kuksQhnL7FgAAYYZNhwtOXXL8FgAATfS6SwqGcv0WAABhhk2IC05dcv4WAABN/rpLEYZy/xYAAGGGTYkLTl1yABcAAE0Pu0sLhnIBFwAAYYZNigtOXXICFwAATRq7Sw6GcgMXAABhhk2LC05dcgQXAABNKLtLC4ZyBRcAAGGGTYwLTl1yBhcAAE0zu0sRhnIHFwAAYYZNjQtOXXIIFwAATUS7Sw+GcgkXAABhhk2OC05dcgoXAABNU7tLE4ZyCxcAAGGGTY8LTl1yDBcAAE1mu0sPhnINFwAAYYZNkAtOXXIOFwAATXW7SwuGcg8XAABhhk2RC05dchAXAABNgLtLE4ZyERcAAGGGTZILTl1yEhcAAE2Tu0sThnITFwAAYYZNkwtOXXIUFwAATaa7Sw6GchUXAABhhk2UC05dchYXAABNtLtLFIZyFxcAAGGGTZULTl1yGBcAAE3Iu0sThnIZFwAAYYZNlgtOXXIaFwAATdu7SxGGchsXAABhhk2XC05dchwXAABN7LtLGIZyHRcAAGGGTZgLTl1yHhcAAE0EvEsLhnIfFwAAYYZNmQtOXXIgFwAATQ+8SxaGciEXAABhhk2aC05dciIXAABNJbxLFoZyIxcAAGGGTZsLTl1yJBcAAE07vEsYhnIlFwAAYYZNnAtOXXImFwAATVO8SxOGcicXAABhhk2dC05dcigXAABNZrxLDoZyKRcAAGGGTZ4LTl1yKhcAAE10vEsMhnIrFwAAYYZNnwtOXXIsFwAATYC8SwuGci0XAABhhk2gC05dci4XAABNi7xLD4ZyLxcAAGGGTaELTl1yMBcAAE2avEsUhnIxFwAAYYZNogtOXXIyFwAATa68SxaGcjMXAABhhk2jC05dcjQXAABNxLxLDIZyNRcAAGGGTaQLTl1yNhcAAE3QvEsOhnI3FwAAYYZNpQtOXXI4FwAATd68Sw+GcjkXAABhhk2mC05dcjoXAABN7bxLDoZyOxcAAGGGTacLTl1yPBcAAE37vEsHhnI9FwAAYYZNqAtOXXI+FwAATQK9SxaGcj8XAABhhk2pC05dckAXAABNGL1LDoZyQRcAAGGGTaoLTl1yQhcAAE0mvUsLhnJDFwAAYYZNqwtOXXJEFwAATTG9SxOGckUXAABhhk2sC05dckYXAABNRL1LE4ZyRxcAAGGGTa0LTl1ySBcAAE1XvUsWhnJJFwAAYYZNrgtOXXJKFwAATW29SwqGcksXAABhhk2vC05dckwXAABNd71LEYZyTRcAAGGGTbALTl1yThcAAE2IvUsThnJPFwAAYYZNsQtOXXJQFwAATZu9Sw6GclEXAABhhk2yC05dclIXAABNqb1LE4ZyUxcAAGGGTbMLTl1yVBcAAE28vUsRhnJVFwAAYYZNtAtOXXJWFwAATc29Sw6GclcXAABhhk21C05dclgXAABN271LB4ZyWRcAAGGGTbYLTl1yWhcAAE3ivUsRhnJbFwAAYYZNtwtOXXJcFwAATfO9Sw6Gcl0XAABhhk24C05dcl4XAABNAb5LDIZyXxcAAGGGTbkLTl1yYBcAAE0NvksOhnJhFwAAYYZNugtOXXJiFwAATRu+SxOGcmMXAABhhk27C05dcmQXAABNLr5LCoZyZRcAAGGGTbwLTl1yZhcAAE04vksThnJnFwAAYYZNvQtOXXJoFwAATUu+SxOGcmkXAABhhk2+C05dcmoXAABNXr5LE4ZyaxcAAGGGTb8LTl1ybBcAAE1xvksMhnJtFwAAYYZNwAtOXXJuFwAATX2+SxCGcm8XAABhhk3BC05dcnAXAABNjb5LCoZycRcAAGGGTcILTl1ychcAAE2XvksYhnJzFwAAYYZ1KE3DC05dcnQXAABNr75LFoZydRcAAGGGTcQLTl1ydhcAAE3FvksOhnJ3FwAAYYZNxQtOXXJ4FwAATdO+SwyGcnkXAABhhk3GC05dcnoXAABN375LC4ZyexcAAGGGTccLTl1yfBcAAE3qvksThnJ9FwAAYYZNyAtOXXJ+FwAATf2+SxaGcn8XAABhhk3JC05dcoAXAABNE79LEYZygRcAAGGGTcoLTl1yghcAAE0kv0sUhnKDFwAAYYZNywtOXXKEFwAATTi/SxCGcoUXAABhhk3MC05dcoYXAABNSL9LDoZyhxcAAGGGTc0LTl1yiBcAAE1Wv0sKhnKJFwAAYYZNzgtOXXKKFwAATWC/SwuGcosXAABhhk3PC05dcowXAABNa79LFYZyjRcAAGGGTdALTl1yjhcAAE2Av0sOhnKPFwAAYYZN0QtOXXKQFwAATY6/SwyGcpEXAABhhk3SC05dcpIXAABNmr9LC4ZykxcAAGGGTdMLTl1ylBcAAE2lv0sVhnKVFwAAYYZN1AtOXXKWFwAATbq/SxWGcpcXAABhhk3VC05dcpgXAABNz79LFoZymRcAAGGGTdYLTl1ymhcAAE3lv0sHhnKbFwAAYYZN1wtOXXKcFwAATey/SxGGcp0XAABhhk3YC05dcp4XAABN/b9LDoZynxcAAGGGTdkLTl1yoBcAAE0LwEsKhnKhFwAAYYZN2gtOXXKiFwAATRXASxOGcqMXAABhhk3bC05dcqQXAABNKMBLEYZypRcAAGGGTdwLTl1yphcAAE05wEsThnKnFwAAYYZN3QtOXXKoFwAATUzASwqGcqkXAABhhk3eC05dcqoXAABNVsBLE4ZyqxcAAGGGTd8LTl1yrBcAAE1pwEsPhnKtFwAAYYZN4AtOXXKuFwAATXjASxiGcq8XAABhhk3hC05dcrAXAABNkMBLGIZysRcAAGGGTeILTl1yshcAAE2owEsOhnKzFwAAYYZN4wtOXXK0FwAATbbASxGGcrUXAABhhk3kC05dcrYXAABNx8BLDoZytxcAAGGGTeULTl1yuBcAAE3VwEsThnK5FwAAYYZN5gtOXXK6FwAATejASxCGcrsXAABhhk3nC05dcrwXAABN+MBLDoZyvRcAAGGGTegLTl1yvhcAAE0GwUsThnK/FwAAYYZN6QtOXXLAFwAATRnBSxOGcsEXAABhhk3qC05dcsIXAABNLMFLEIZywxcAAGGGTesLTl1yxBcAAE08wUsPhnLFFwAAYYZN7AtOXXLGFwAATUvBSw6GcscXAABhhk3tC05dcsgXAABNWcFLB4ZyyRcAAGGGTe4LTl1yyhcAAE1gwUsKhnLLFwAAYYZN7wtOXXLMFwAATWrBSwyGcs0XAABhhk3wC05dcs4XAABNdsFLEIZyzxcAAGGGTfELTl1y0BcAAE2GwUsRhnLRFwAAYYZN8gtOXXLSFwAATZfBSwqGctMXAABhhk3zC05dctQXAABNocFLCoZy1RcAAGGGTfQLTl1y1hcAAE2rwUsKhnLXFwAAYYZN9QtOXXLYFwAATbXBSw6GctkXAABhhk32C05dctoXAABNw8FLB4Zy2xcAAGGGTfcLTl1y3BcAAE3KwUsMhnLdFwAAYYZN+AtOXXLeFwAATdbBSxSGct8XAABhhk35C05dcuAXAABN6sFLFIZy4RcAAGGGTfoLTl1y4hcAAE3+wUsWhnLjFwAAYYZN+wtOXXLkFwAATRTCSxaGcuUXAABhhk38C05dcuYXAABNKsJLDoZy5xcAAGGGTf0LTl1y6BcAAE04wksWhnLpFwAAYYZN/gtOXXLqFwAATU7CSweGcusXAABhhk3/C05dcuwXAABNVcJLGIZy7RcAAGGGTQAMTl1y7hcAAE1twksOhnLvFwAAYYZNAQxOXXLwFwAATXvCSweGcvEXAABhhk0CDE5dcvIXAABNgsJLFIZy8xcAAGGGTQMMTl1y9BcAAE2WwksVhnL1FwAAYYZNBAxOXXL2FwAATavCSxSGcvcXAABhhk0FDE5dcvgXAABNv8JLB4Zy+RcAAGGGTQYMTl1y+hcAAE3GwksPhnL7FwAAYYZNBwxOXXL8FwAATdXCSxOGcv0XAABhhk0IDE5dcv4XAABN6MJLDoZy/xcAAGGGTQkMTl1yABgAAE32wksThnIBGAAAYYZNCgxOXXICGAAATQnDSwuGcgMYAABhhk0LDE5dcgQYAABNFMNLE4ZyBRgAAGGGTQwMTl1yBhgAAE0nw0sKhnIHGAAAYYZNDQxOXXIIGAAATTHDSwqGcgkYAABhhk0ODE5dcgoYAABNO8NLC4ZyCxgAAGGGTQ8MTl1yDBgAAE1Gw0sOhnINGAAAYYZNEAxOXXIOGAAATVTDSw6Gcg8YAABhhk0RDE5dchAYAABNYsNLEYZyERgAAGGGTRIMTl1yEhgAAE1zw0sThnITGAAAYYZNEwxOXXIUGAAATYbDSwqGchUYAABhhk0UDE5dchYYAABNkMNLE4ZyFxgAAGGGTRUMTl1yGBgAAE2jw0sQhnIZGAAAYYZNFgxOXXIaGAAATbPDSxaGchsYAABhhk0XDE5dchwYAABNycNLFIZyHRgAAGGGTRgMTl1yHhgAAE3dw0sThnIfGAAAYYZNGQxOXXIgGAAATfDDSxOGciEYAABhhk0aDE5dciIYAABNA8RLEYZyIxgAAGGGTRsMTl1yJBgAAE0UxEsOhnIlGAAAYYZNHAxOXXImGAAATSLESwuGcicYAABhhk0dDE5dcigYAABNLcRLGIZyKRgAAGGGTR4MTl1yKhgAAE1FxEsRhnIrGAAAYYZNHwxOXXIsGAAATVbESw6Gci0YAABhhk0gDE5dci4YAABNZMRLCoZyLxgAAGGGTSEMTl1yMBgAAE1uxEsMhnIxGAAAYYZNIgxOXXIyGAAATXrESxOGcjMYAABhhk0jDE5dcjQYAABNjcRLC4ZyNRgAAGGGTSQMTl1yNhgAAE2YxEsKhnI3GAAAYYZNJQxOXXI4GAAATaLESxiGcjkYAABhhk0mDE5dcjoYAABNusRLDIZyOxgAAGGGTScMTl1yPBgAAE3GxEsLhnI9GAAAYYZNKAxOXXI+GAAATdHESxCGcj8YAABhhk0pDE5dckAYAABN4cRLB4ZyQRgAAGGGTSoMTl1yQhgAAE3oxEsOhnJDGAAAYYZNKwxOXXJEGAAATfbESw6GckUYAABhhk0sDE5dckYYAABNBMVLEIZyRxgAAGGGTS0MTl1ySBgAAE0UxUsThnJJGAAAYYZNLgxOXXJKGAAATSfFSxGGcksYAABhhk0vDE5dckwYAABNOMVLCoZyTRgAAGGGTTAMTl1yThgAAE1CxUsThnJPGAAAYYZNMQxOXXJQGAAATVXFSxCGclEYAABhhk0yDE5dclIYAABNZcVLD4ZyUxgAAGGGTTMMTl1yVBgAAE10xUsQhnJVGAAAYYZNNAxOXXJWGAAATYTFSwqGclcYAABhhk01DE5dclgYAABNjsVLDIZyWRgAAGGGTTYMTl1yWhgAAE2axUsOhnJbGAAAYYZNNwxOXXJcGAAATajFSw6Gcl0YAABhhk04DE5dcl4YAABNtsVLEIZyXxgAAGGGTTkMTl1yYBgAAE3GxUsMhnJhGAAAYYZNOgxOXXJiGAAATdLFSw6GcmMYAABhhk07DE5dcmQYAABN4MVLDoZyZRgAAGGGTTwMTl1yZhgAAE3uxUsWhnJnGAAAYYZNPQxOXXJoGAAATQTGSxSGcmkYAABhhk0+DE5dcmoYAABNGMZLEIZyaxgAAGGGTT8MTl1ybBgAAE0oxksOhnJtGAAAYYZNQAxOXXJuGAAATTbGSwuGcm8YAABhhk1BDE5dcnAYAABNQcZLEYZycRgAAGGGTUIMTl1ychgAAE1SxksVhnJzGAAAYYZNQwxOXXJ0GAAATWfGSw6GcnUYAABhhk1EDE5dcnYYAABNdcZLD4ZydxgAAGGGTUUMTl1yeBgAAE2ExksThnJ5GAAAYYZNRgxOXXJ6GAAATZfGSxOGcnsYAABhhk1HDE5dcnwYAABNqsZLE4ZyfRgAAGGGTUgMTl1yfhgAAE29xksThnJ/GAAAYYZNSQxOXXKAGAAATdDGSweGcoEYAABhhk1KDE5dcoIYAABN18ZLCoZygxgAAGGGTUsMTl1yhBgAAE3hxksWhnKFGAAAYYZNTAxOXXKGGAAATffGSxOGcocYAABhhk1NDE5dcogYAABNCsdLEYZyiRgAAGGGTU4MTl1yihgAAE0bx0sOhnKLGAAAYYZNTwxOXXKMGAAATSnHSw6Gco0YAABhhk1QDE5dco4YAABNN8dLE4ZyjxgAAGGGTVEMTl1ykBgAAE1Kx0sWhnKRGAAAYYZNUgxOXXKSGAAATWDHSxOGcpMYAABhhk1TDE5dcpQYAABNc8dLD4ZylRgAAGGGTVQMTl1ylhgAAE2Cx0sPhnKXGAAAYYZNVQxOXXKYGAAATZHHSxOGcpkYAABhhk1WDE5dcpoYAABNpMdLDoZymxgAAGGGTVcMTl1ynBgAAE2yx0sOhnKdGAAAYYZNWAxOXXKeGAAATcDHSxiGcp8YAABhhk1ZDE5dcqAYAABN2MdLFoZyoRgAAGGGTVoMTl1yohgAAE3ux0sHhnKjGAAAYYZNWwxOXXKkGAAATfXHSxOGcqUYAABhhk1cDE5dcqYYAABNCMhLDoZypxgAAGGGTV0MTl1yqBgAAE0WyEsOhnKpGAAAYYZNXgxOXXKqGAAATSTISxOGcqsYAABhhk1fDE5dcqwYAABNN8hLCoZyrRgAAGGGTWAMTl1yrhgAAE1ByEsThnKvGAAAYYZNYQxOXXKwGAAATVTISwqGcrEYAABhhk1iDE5dcrIYAABNXshLCoZysxgAAGGGTWMMTl1ytBgAAE1oyEsLhnK1GAAAYYZNZAxOXXK2GAAATXPISwuGcrcYAABhhk1lDE5dcrgYAABNfshLB4ZyuRgAAGGGTWYMTl1yuhgAAE2FyEsWhnK7GAAAYYZNZwxOXXK8GAAATZvISxOGcr0YAABhhk1oDE5dcr4YAABNrshLB4ZyvxgAAGGGTWkMTl1ywBgAAE21yEsQhnLBGAAAYYZNagxOXXLCGAAATcXISxOGcsMYAABhhk1rDE5dcsQYAABN2MhLCoZyxRgAAGGGTWwMTl1yxhgAAE3iyEsVhnLHGAAAYYZNbQxOXXLIGAAATffISxOGcskYAABhhk1uDE5dcsoYAABNCslLE4ZyyxgAAGGGTW8MTl1yzBgAAE0dyUsRhnLNGAAAYYZNcAxOXXLOGAAATS7JSxiGcs8YAABhhk1xDE5dctAYAABNRslLD4Zy0RgAAGGGTXIMTl1y0hgAAE1VyUsThnLTGAAAYYZNcwxOXXLUGAAATWjJSxGGctUYAABhhk10DE5dctYYAABNeclLD4Zy1xgAAGGGTXUMTl1y2BgAAE2IyUsOhnLZGAAAYYZNdgxOXXLaGAAATZbJSw+GctsYAABhhk13DE5dctwYAABNpclLC4Zy3RgAAGGGTXgMTl1y3hgAAE2wyUsYhnLfGAAAYYZNeQxOXXLgGAAATcjJSxGGcuEYAABhhk16DE5dcuIYAABN2clLE4Zy4xgAAGGGTXsMTl1y5BgAAE3syUsLhnLlGAAAYYZNfAxOXXLmGAAATffJSxiGcucYAABhhk19DE5dcugYAABND8pLFoZy6RgAAGGGTX4MTl1y6hgAAE0lyksUhnLrGAAAYYZNfwxOXXLsGAAATTnKSw6Gcu0YAABhhk2ADE5dcu4YAABNR8pLD4Zy7xgAAGGGTYEMTl1y8BgAAE1WyksYhnLxGAAAYYZNggxOXXLyGAAATW7KSwqGcvMYAABhhk2DDE5dcvQYAABNeMpLFYZy9RgAAGGGTYQMTl1y9hgAAE2NyksHhnL3GAAAYYZNhQxOXXL4GAAATZTKSw6GcvkYAABhhk2GDE5dcvoYAABNospLEIZy+xgAAGGGTYcMTl1y/BgAAE2yyksRhnL9GAAAYYZNiAxOXXL+GAAATcPKSwuGcv8YAABhhk2JDE5dcgAZAABNzspLC4ZyARkAAGGGTYoMTl1yAhkAAE3ZyksThnIDGQAAYYZNiwxOXXIEGQAATezKSxWGcgUZAABhhk2MDE5dcgYZAABNActLDIZyBxkAAGGGTY0MTl1yCBkAAE0Ny0sThnIJGQAAYYZNjgxOXXIKGQAATSDLSwuGcgsZAABhhk2PDE5dcgwZAABNK8tLC4ZyDRkAAGGGTZAMTl1yDhkAAE02y0sThnIPGQAAYYZNkQxOXXIQGQAATUnLSwyGchEZAABhhk2SDE5dchIZAABNVctLDoZyExkAAGGGTZMMTl1yFBkAAE1jy0sLhnIVGQAAYYZNlAxOXXIWGQAATW7LSw+GchcZAABhhk2VDE5dchgZAABNfctLFoZyGRkAAGGGTZYMTl1yGhkAAE2Ty0sOhnIbGQAAYYZNlwxOXXIcGQAATaHLSwuGch0ZAABhhk2YDE5dch4ZAABNrMtLEIZyHxkAAGGGTZkMTl1yIBkAAE28y0sThnIhGQAAYYZNmgxOXXIiGQAATc/LSw+GciMZAABhhk2bDE5dciQZAABN3stLEIZyJRkAAGGGTZwMTl1yJhkAAE3uy0sThnInGQAAYYZNnQxOXXIoGQAATQHMSwqGcikZAABhhk2eDE5dcioZAABNC8xLFYZyKxkAAGGGTZ8MTl1yLBkAAE0gzEsLhnItGQAAYYZNoAxOXXIuGQAATSvMSwuGci8ZAABhhk2hDE5dcjAZAABNNsxLC4ZyMRkAAGGGTaIMTl1yMhkAAE1BzEsPhnIzGQAAYYZNowxOXXI0GQAATVDMSw6GcjUZAABhhk2kDE5dcjYZAABNXsxLDoZyNxkAAGGGTaUMTl1yOBkAAE1szEsOhnI5GQAAYYZNpgxOXXI6GQAATXrMSxiGcjsZAABhhk2nDE5dcjwZAABNksxLEYZyPRkAAGGGTagMTl1yPhkAAE2jzEsMhnI/GQAAYYZNqQxOXXJAGQAATa/MSxGGckEZAABhhk2qDE5dckIZAABNwMxLE4ZyQxkAAGGGTasMTl1yRBkAAE3TzEsThnJFGQAAYYZNrAxOXXJGGQAATebMSxCGckcZAABhhk2tDE5dckgZAABN9sxLD4ZySRkAAGGGTa4MTl1yShkAAE0FzUsOhnJLGQAAYYZNrwxOXXJMGQAATRPNSxOGck0ZAABhhk2wDE5dck4ZAABNJs1LDoZyTxkAAGGGTbEMTl1yUBkAAE00zUsYhnJRGQAAYYZNsgxOXXJSGQAATUzNSxOGclMZAABhhk2zDE5dclQZAABNX81LE4ZyVRkAAGGGTbQMTl1yVhkAAE1yzUsRhnJXGQAAYYZNtQxOXXJYGQAATYPNSwyGclkZAABhhk22DE5dcloZAABNj81LFoZyWxkAAGGGTbcMTl1yXBkAAE2lzUsYhnJdGQAAYYZNuAxOXXJeGQAATb3NSwyGcl8ZAABhhk25DE5dcmAZAABNyc1LGIZyYRkAAGGGTboMTl1yYhkAAE3hzUsUhnJjGQAAYYZNuwxOXXJkGQAATfXNSxCGcmUZAABhhk28DE5dcmYZAABNBc5LFoZyZxkAAGGGTb0MTl1yaBkAAE0bzksYhnJpGQAAYYZNvgxOXXJqGQAATTPOSxOGcmsZAABhhk2/DE5dcmwZAABNRs5LFIZybRkAAGGGTcAMTl1ybhkAAE1azksVhnJvGQAAYYZNwQxOXXJwGQAATW/OSxSGcnEZAABhhk3CDE5dcnIZAABNg85LDoZycxkAAGGGTcMMTl1ydBkAAE2RzksUhnJ1GQAAYYZNxAxOXXJ2GQAATaXOSxSGcncZAABhhk3FDE5dcngZAABNuc5LEIZyeRkAAGGGTcYMTl1yehkAAE3JzksVhnJ7GQAAYYZNxwxOXXJ8GQAATd7OSwuGcn0ZAABhhk3IDE5dcn4ZAABN6c5LE4ZyfxkAAGGGTckMTl1ygBkAAE38zksVhnKBGQAAYYZNygxOXXKCGQAATRHPSxGGcoMZAABhhk3LDE5dcoQZAABNIs9LE4ZyhRkAAGGGTcwMTl1yhhkAAE01z0sThnKHGQAAYYZNzQxOXXKIGQAATUjPSxSGcokZAABhhk3ODE5dcooZAABNXM9LDoZyixkAAGGGTc8MTl1yjBkAAE1qz0sKhnKNGQAAYYZN0AxOXXKOGQAATXTPSwqGco8ZAABhhk3RDE5dcpAZAABNfs9LCoZykRkAAGGGTdIMTl1ykhkAAE2Iz0sVhnKTGQAAYYZN0wxOXXKUGQAATZ3PSxWGcpUZAABhhk3UDE5dcpYZAABNss9LGIZylxkAAGGGTdUMTl1ymBkAAE3Kz0sOhnKZGQAAYYZN1gxOXXKaGQAATdjPSxCGcpsZAABhhk3XDE5dcpwZAABN6M9LD4ZynRkAAGGGTdgMTl1ynhkAAE33z0sHhnKfGQAAYYZN2QxOXXKgGQAATf7PSxOGcqEZAABhhk3aDE5dcqIZAABNEdBLDoZyoxkAAGGGTdsMTl1ypBkAAE0f0EsOhnKlGQAAYYZN3AxOXXKmGQAATS3QSxWGcqcZAABhhk3dDE5dcqgZAABNQtBLFoZyqRkAAGGGTd4MTl1yqhkAAE1Y0EsThnKrGQAAYYZN3wxOXXKsGQAATWvQSxaGcq0ZAABhhk3gDE5dcq4ZAABNgdBLDoZyrxkAAGGGTeEMTl1ysBkAAE2P0EsOhnKxGQAAYYZN4gxOXXKyGQAATZ3QSxCGcrMZAABhhk3jDE5dcrQZAABNrdBLB4ZytRkAAGGGTeQMTl1ythkAAE200EsMhnK3GQAAYYZN5QxOXXK4GQAATcDQSxWGcrkZAABhhk3mDE5dcroZAABN1dBLFIZyuxkAAGGGTecMTl1yvBkAAE3p0EsYhnK9GQAAYYZN6AxOXXK+GQAATQHRSxCGcr8ZAABhhk3pDE5dcsAZAABNEdFLDoZywRkAAGGGTeoMTl1ywhkAAE0f0UsHhnLDGQAAYYZN6wxOXXLEGQAATSbRSw+GcsUZAABhhk3sDE5dcsYZAABNNdFLE4ZyxxkAAGGGTe0MTl1yyBkAAE1I0UsThnLJGQAAYYZN7gxOXXLKGQAATVvRSwuGcssZAABhhk3vDE5dcswZAABNZtFLEIZyzRkAAGGGTfAMTl1yzhkAAE120UsLhnLPGQAAYYZN8QxOXXLQGQAATYHRSweGctEZAABhhk3yDE5dctIZAABNiNFLB4Zy0xkAAGGGTfMMTl1y1BkAAE2P0UsQhnLVGQAAYYZN9AxOXXLWGQAATZ/RSxWGctcZAABhhk31DE5dctgZAABNtNFLFIZy2RkAAGGGTfYMTl1y2hkAAE3I0UsUhnLbGQAAYYZN9wxOXXLcGQAATdzRSxSGct0ZAABhhk34DE5dct4ZAABN8NFLGIZy3xkAAGGGTfkMTl1y4BkAAE0I0ksHhnLhGQAAYYZN+gxOXXLiGQAATQ/SSxOGcuMZAABhhk37DE5dcuQZAABNItJLEYZy5RkAAGGGTfwMTl1y5hkAAE0z0ksVhnLnGQAAYYZN/QxOXXLoGQAATUjSSxSGcukZAABhhk3+DE5dcuoZAABNXNJLE4Zy6xkAAGGGTf8MTl1y7BkAAE1v0ksRhnLtGQAAYYZNAA1OXXLuGQAATYDSSxiGcu8ZAABhhk0BDU5dcvAZAABNmNJLGIZy8RkAAGGGTQINTl1y8hkAAE2w0ksOhnLzGQAAYYZNAw1OXXL0GQAATb7SSwuGcvUZAABhhk0EDU5dcvYZAABNydJLE4Zy9xkAAGGGTQUNTl1y+BkAAE3c0ksWhnL5GQAAYYZNBg1OXXL6GQAATfLSSwuGcvsZAABhhk0HDU5dcvwZAABN/dJLE4Zy/RkAAGGGTQgNTl1y/hkAAE0Q00sUhnL/GQAAYYZNCQ1OXXIAGgAATSTTSxCGcgEaAABhhk0KDU5dcgIaAABNNNNLDIZyAxoAAGGGTQsNTl1yBBoAAE1A00sLhnIFGgAAYYZNDA1OXXIGGgAATUvTSxWGcgcaAABhhk0NDU5dcggaAABNYNNLC4ZyCRoAAGGGTQ4NTl1yChoAAE1r00sPhnILGgAAYYZNDw1OXXIMGgAATXrTSxOGcg0aAABhhk0QDU5dcg4aAABNjdNLE4ZyDxoAAGGGTRENTl1yEBoAAE2g00sUhnIRGgAAYYZNEg1OXXISGgAATbTTSxSGchMaAABhhk0TDU5dchQaAABNyNNLEIZyFRoAAGGGTRQNTl1yFhoAAE3Y00sRhnIXGgAAYYZNFQ1OXXIYGgAATenTSwuGchkaAABhhk0WDU5dchoaAABN9NNLE4ZyGxoAAGGGTRcNTl1yHBoAAE0H1EsUhnIdGgAAYYZNGA1OXXIeGgAATRvUSxGGch8aAABhhk0ZDU5dciAaAABNLNRLE4ZyIRoAAGGGTRoNTl1yIhoAAE0/1EsQhnIjGgAAYYZNGw1OXXIkGgAATU/USwuGciUaAABhhk0cDU5dciYaAABNWtRLEIZyJxoAAGGGTR0NTl1yKBoAAE1q1EsQhnIpGgAAYYZNHg1OXXIqGgAATXrUSxOGcisaAABhhk0fDU5dciwaAABNjdRLFYZyLRoAAGGGTSANTl1yLhoAAE2i1EsUhnIvGgAAYYZNIQ1OXXIwGgAATbbUSwuGcjEaAABhhk0iDU5dcjIaAABNwdRLEYZyMxoAAGGGTSMNTl1yNBoAAE3S1EsYhnI1GgAAYYZNJA1OXXI2GgAATerUSxaGcjcaAABhhk0lDU5dcjgaAABNANVLD4ZyORoAAGGGTSYNTl1yOhoAAE0P1UsVhnI7GgAAYYZNJw1OXXI8GgAATSTVSxCGcj0aAABhhk0oDU5dcj4aAABNNNVLCoZyPxoAAGGGTSkNTl1yQBoAAE0+1UsLhnJBGgAAYYZNKg1OXXJCGgAATUnVSxGGckMaAABhhk0rDU5dckQaAABNWtVLEIZyRRoAAGGGTSwNTl1yRhoAAE1q1UsUhnJHGgAAYYZNLQ1OXXJIGgAATX7VSwuGckkaAABhhk0uDU5dckoaAABNidVLE4ZySxoAAGGGTS8NTl1yTBoAAE2c1UsKhnJNGgAAYYZNMA1OXXJOGgAATabVSxGGck8aAABhhk0xDU5dclAaAABNt9VLB4ZyURoAAGGGTTINTl1yUhoAAE2+1UsYhnJTGgAAYYZNMw1OXXJUGgAATdbVSw6GclUaAABhhk00DU5dclYaAABN5NVLDoZyVxoAAGGGTTUNTl1yWBoAAE3y1UsRhnJZGgAAYYZNNg1OXXJaGgAATQPWSxOGclsaAABhhk03DU5dclwaAABNFtZLFYZyXRoAAGGGTTgNTl1yXhoAAE0r1ksVhnJfGgAAYYZNOQ1OXXJgGgAATUDWSw6GcmEaAABhhk06DU5dcmIaAABNTtZLGIZyYxoAAGGGTTsNTl1yZBoAAE1m1ksHhnJlGgAAYYZNPA1OXXJmGgAATW3WSxSGcmcaAABhhk09DU5dcmgaAABNgdZLEYZyaRoAAGGGTT4NTl1yahoAAE2S1ksRhnJrGgAAYYZNPw1OXXJsGgAATaPWSxGGcm0aAABhhk1ADU5dcm4aAABNtNZLB4ZybxoAAGGGTUENTl1ycBoAAE271ksThnJxGgAAYYZNQg1OXXJyGgAATc7WSxWGcnMaAABhhk1DDU5dcnQaAABN49ZLCoZydRoAAGGGTUQNTl1ydhoAAE3t1ksQhnJ3GgAAYYZNRQ1OXXJ4GgAATf3WSxGGcnkaAABhhk1GDU5dcnoaAABNDtdLE4ZyexoAAGGGTUcNTl1yfBoAAE0h10sPhnJ9GgAAYYZNSA1OXXJ+GgAATTDXSxaGcn8aAABhhk1JDU5dcoAaAABNRtdLEYZygRoAAGGGTUoNTl1yghoAAE1X10sThnKDGgAAYYZNSw1OXXKEGgAATWrXSxOGcoUaAABhhk1MDU5dcoYaAABNfddLGIZyhxoAAGGGTU0NTl1yiBoAAE2V10sMhnKJGgAAYYZNTg1OXXKKGgAATaHXSxOGcosaAABhhk1PDU5dcowaAABNtNdLC4ZyjRoAAGGGTVANTl1yjhoAAE2/10sYhnKPGgAAYYZNUQ1OXXKQGgAATdfXSxSGcpEaAABhhk1SDU5dcpIaAABN69dLEYZykxoAAGGGTVMNTl1ylBoAAE3810sUhnKVGgAAYYZNVA1OXXKWGgAATRDYSxCGcpcaAABhhk1VDU5dcpgaAABNINhLFYZymRoAAGGGTVYNTl1ymhoAAE012EsThnKbGgAAYYZNVw1OXXKcGgAATUjYSxCGcp0aAABhhk1YDU5dcp4aAABNWNhLFIZynxoAAGGGTVkNTl1yoBoAAE1s2EsThnKhGgAAYYZNWg1OXXKiGgAATX/YSxSGcqMaAABhhk1bDU5dcqQaAABNk9hLB4ZypRoAAGGGTVwNTl1yphoAAE2a2EsUhnKnGgAAYYZNXQ1OXXKoGgAATa7YSwuGcqkaAABhhk1eDU5dcqoaAABNudhLDoZyqxoAAGGGTV8NTl1yrBoAAE3H2EsKhnKtGgAAYYZNYA1OXXKuGgAATdHYSxCGcq8aAABhhk1hDU5dcrAaAABN4dhLEIZysRoAAGGGTWINTl1yshoAAE3x2EsOhnKzGgAAYYZNYw1OXXK0GgAATf/YSxOGcrUaAABhhk1kDU5dcrYaAABNEtlLE4ZytxoAAGGGTWUNTl1yuBoAAE0l2UsPhnK5GgAAYYZNZg1OXXK6GgAATTTZSwyGcrsaAABhhk1nDU5dcrwaAABNQNlLB4ZyvRoAAGGGTWgNTl1yvhoAAE1H2UsWhnK/GgAAYYZNaQ1OXXLAGgAATV3ZSxWGcsEaAABhhk1qDU5dcsIaAABNctlLDoZywxoAAGGGTWsNTl1yxBoAAE2A2UsLhnLFGgAAYYZNbA1OXXLGGgAATYvZSxOGcscaAABhhk1tDU5dcsgaAABNntlLFYZyyRoAAGGGTW4NTl1yyhoAAE2z2UsLhnLLGgAAYYZNbw1OXXLMGgAATb7ZSw6Gcs0aAABhhk1wDU5dcs4aAABNzNlLC4ZyzxoAAGGGTXENTl1y0BoAAE3X2UsThnLRGgAAYYZNcg1OXXLSGgAATerZSw+GctMaAABhhk1zDU5dctQaAABN+dlLE4Zy1RoAAGGGTXQNTl1y1hoAAE0M2ksUhnLXGgAAYYZNdQ1OXXLYGgAATSDaSxaGctkaAABhhk12DU5dctoaAABNNtpLFIZy2xoAAGGGTXcNTl1y3BoAAE1K2ksOhnLdGgAAYYZNeA1OXXLeGgAATVjaSxOGct8aAABhhk15DU5dcuAaAABNa9pLB4Zy4RoAAGGGTXoNTl1y4hoAAE1y2ksRhnLjGgAAYYZNew1OXXLkGgAATYPaSweGcuUaAABhhk18DU5dcuYaAABNitpLDIZy5xoAAGGGTX0NTl1y6BoAAE2W2ksThnLpGgAAYYZNfg1OXXLqGgAATanaSw+GcusaAABhhk1/DU5dcuwaAABNuNpLFIZy7RoAAGGGTYANTl1y7hoAAE3M2ksOhnLvGgAAYYZNgQ1OXXLwGgAATdraSw+GcvEaAABhhk2CDU5dcvIaAABN6dpLDoZy8xoAAGGGTYMNTl1y9BoAAE332ksVhnL1GgAAYYZNhA1OXXL2GgAATQzbSwyGcvcaAABhhk2FDU5dcvgaAABNGNtLFIZy+RoAAGGGTYYNTl1y+hoAAE0s20sWhnL7GgAAYYZNhw1OXXL8GgAATULbSwqGcv0aAABhhk2IDU5dcv4aAABNTNtLEIZy/xoAAGGGTYkNTl1yABsAAE1c20sUhnIBGwAAYYZNig1OXXICGwAATXDbSxOGcgMbAABhhk2LDU5dcgQbAABNg9tLE4ZyBRsAAGGGTYwNTl1yBhsAAE2W20sThnIHGwAAYYZNjQ1OXXIIGwAATanbSxOGcgkbAABhhk2ODU5dcgobAABNvNtLE4ZyCxsAAGGGTY8NTl1yDBsAAE3P20sKhnINGwAAYYZNkA1OXXIOGwAATdnbSxWGcg8bAABhhk2RDU5dchAbAABN7ttLEIZyERsAAGGGTZINTl1yEhsAAE3+20sThnITGwAAYYZNkw1OXXIUGwAATRHcSxOGchUbAABhhk2UDU5dchYbAABNJNxLDoZyFxsAAGGGTZUNTl1yGBsAAE0y3EsVhnIZGwAAYYZNlg1OXXIaGwAATUfcSxOGchsbAABhhk2XDU5dchwbAABNWtxLE4ZyHRsAAGGGTZgNTl1yHhsAAE1t3EsThnIfGwAAYYZNmQ1OXXIgGwAATYDcSxOGciEbAABhhk2aDU5dciIbAABNk9xLDoZyIxsAAGGGTZsNTl1yJBsAAE2h3EsRhnIlGwAAYYZNnA1OXXImGwAATbLcSxOGcicbAABhhk2dDU5dcigbAABNxdxLE4ZyKRsAAGGGTZ4NTl1yKhsAAE3Y3EsKhnIrGwAAYYZNnw1OXXIsGwAATeLcSxOGci0bAABhhk2gDU5dci4bAABN9dxLEYZyLxsAAGGGTaENTl1yMBsAAE0G3UsHhnIxGwAAYYZNog1OXXIyGwAATQ3dSw+GcjMbAABhhk2jDU5dcjQbAABNHN1LDoZyNRsAAGGGTaQNTl1yNhsAAE0q3UsQhnI3GwAAYYZNpQ1OXXI4GwAATTrdSw6GcjkbAABhhk2mDU5dcjobAABNSN1LFoZyOxsAAGGGTacNTl1yPBsAAE1e3UsThnI9GwAAYYZNqA1OXXI+GwAATXHdSwqGcj8bAABhhk2pDU5dckAbAABNe91LEYZyQRsAAGGGTaoNTl1yQhsAAE2M3UsPhnJDGwAAYYZNqw1OXXJEGwAATZvdSwuGckUbAABhhk2sDU5dckYbAABNpt1LFoZyRxsAAGGGTa0NTl1ySBsAAE283UsOhnJJGwAAYYZNrg1OXXJKGwAATcrdSxOGcksbAABhhk2vDU5dckwbAABN3d1LGIZyTRsAAGGGTbANTl1yThsAAE313UsWhnJPGwAAYYZNsQ1OXXJQGwAATQveSxOGclEbAABhhk2yDU5dclIbAABNHt5LEYZyUxsAAGGGTbMNTl1yVBsAAE0v3ksYhnJVGwAAYYZNtA1OXXJWGwAATUfeSwqGclcbAABhhk21DU5dclgbAABNUd5LE4ZyWRsAAGGGTbYNTl1yWhsAAE1k3ksOhnJbGwAAYYZNtw1OXXJcGwAATXLeSxOGcl0bAABhhk24DU5dcl4bAABNhd5LE4ZyXxsAAGGGTbkNTl1yYBsAAE2Y3ksMhnJhGwAAYYZNug1OXXJiGwAATaTeSw6GcmMbAABhhk27DU5dcmQbAABNst5LD4ZyZRsAAGGGTbwNTl1yZhsAAE3B3ksWhnJnGwAAYYZNvQ1OXXJoGwAATdfeSwuGcmkbAABhhk2+DU5dcmobAABN4t5LFIZyaxsAAGGGTb8NTl1ybBsAAE323ksThnJtGwAAYYZNwA1OXXJuGwAATQnfSxaGcm8bAABhhk3BDU5dcnAbAABNH99LC4ZycRsAAGGGTcINTl1ychsAAE0q30sRhnJzGwAAYYZNww1OXXJ0GwAATTvfSxiGcnUbAABhhk3EDU5dcnYbAABNU99LFoZydxsAAGGGTcUNTl1yeBsAAE1p30sLhnJ5GwAAYYZNxg1OXXJ6GwAATXTfSxWGcnsbAABhhk3HDU5dcnwbAABNid9LFYZyfRsAAGGGTcgNTl1yfhsAAE2e30sMhnJ/GwAAYYZNyQ1OXXKAGwAATarfSxiGcoEbAABhhk3KDU5dcoIbAABNwt9LGIZygxsAAGGGTcsNTl1yhBsAAE3a30sLhnKFGwAAYYZNzA1OXXKGGwAATeXfSxOGcocbAABhhk3NDU5dcogbAABN+N9LFIZyiRsAAGGGTc4NTl1yihsAAE0M4EsMhnKLGwAAYYZNzw1OXXKMGwAATRjgSwqGco0bAABhhk3QDU5dco4bAABNIuBLEIZyjxsAAGGGTdENTl1ykBsAAE0y4EsKhnKRGwAAYYZN0g1OXXKSGwAATTzgSxGGcpMbAABhhk3TDU5dcpQbAABNTeBLC4ZylRsAAGGGTdQNTl1ylhsAAE1Y4EsOhnKXGwAAYYZN1Q1OXXKYGwAATWbgSwuGcpkbAABhhk3WDU5dcpobAABNceBLEYZymxsAAGGGTdcNTl1ynBsAAE2C4EsPhnKdGwAAYYZN2A1OXXKeGwAATZHgSxOGcp8bAABhhk3ZDU5dcqAbAABNpOBLD4ZyoRsAAGGGTdoNTl1yohsAAE2z4EsLhnKjGwAAYYZN2w1OXXKkGwAATb7gSxOGcqUbAABhhk3cDU5dcqYbAABN0eBLE4ZypxsAAGGGTd0NTl1yqBsAAE3k4EsOhnKpGwAAYYZN3g1OXXKqGwAATfLgSxSGcqsbAABhhk3fDU5dcqwbAABNBuFLE4ZyrRsAAGGGTeANTl1yrhsAAE0Z4UsRhnKvGwAAYYZN4Q1OXXKwGwAATSrhSxiGcrEbAABhhk3iDU5dcrIbAABNQuFLC4ZysxsAAGGGTeMNTl1ytBsAAE1N4UsWhnK1GwAAYYZN5A1OXXK2GwAATWPhSxaGcrcbAABhhk3lDU5dcrgbAABNeeFLGIZyuRsAAGGGTeYNTl1yuhsAAE2R4UsThnK7GwAAYYZN5w1OXXK8GwAATaThSw6Gcr0bAABhhk3oDU5dcr4bAABNsuFLDIZyvxsAAGGGTekNTl1ywBsAAE2+4UsLhnLBGwAAYYZN6g1OXXLCGwAATcnhSw+GcsMbAABhhk3rDU5dcsQbAABN2OFLFIZyxRsAAGGGTewNTl1yxhsAAE3s4UsWhnLHGwAAYYZN7Q1OXXLIGwAATQLiSwyGcskbAABhhk3uDU5dcsobAABNDuJLDoZyyxsAAGGGTe8NTl1yzBsAAE0c4ksPhnLNGwAAYYZN8A1OXXLOGwAATSviSw6Gcs8bAABhhk3xDU5dctAbAABNOeJLB4Zy0RsAAGGGTfINTl1y0hsAAE1A4ksWhnLTGwAAYYZN8w1OXXLUGwAATVbiSw6GctUbAABhhk30DU5dctYbAABNZOJLC4Zy1xsAAGGGTfUNTl1y2BsAAE1v4ksThnLZGwAAYYZN9g1OXXLaGwAATYLiSxOGctsbAABhhk33DU5dctwbAABNleJLFoZy3RsAAGGGTfgNTl1y3hsAAE2r4ksKhnLfGwAAYYZN+Q1OXXLgGwAATbXiSxGGcuEbAABhhk36DU5dcuIbAABNxuJLE4Zy4xsAAGGGTfsNTl1y5BsAAE3Z4ksOhnLlGwAAYYZN/A1OXXLmGwAATefiSxOGcucbAABhhk39DU5dcugbAABN+uJLEYZy6RsAAGGGTf4NTl1y6hsAAE0L40sOhnLrGwAAYYZN/w1OXXLsGwAATRnjSweGcu0bAABhhk0ADk5dcu4bAABNIONLEYZy7xsAAGGGTQEOTl1y8BsAAE0x40sOhnLxGwAAYYZNAg5OXXLyGwAATT/jSwyGcvMbAABhhk0DDk5dcvQbAABNS+NLDoZy9RsAAGGGTQQOTl1y9hsAAE1Z40sThnL3GwAAYYZNBQ5OXXL4GwAATWzjSwqGcvkbAABhhk0GDk5dcvobAABNduNLE4Zy+xsAAGGGTQcOTl1y/BsAAE2J40sThnL9GwAAYYZNCA5OXXL+GwAATZzjSxOGcv8bAABhhk0JDk5dcgAcAABNr+NLDIZyARwAAGGGTQoOTl1yAhwAAE2740sQhnIDHAAAYYZNCw5OXXIEHAAATcvjSwqGcgUcAABhhk0MDk5dcgYcAABN1eNLGIZyBxwAAGGGTQ0OTl1yCBwAAE3t40sWhnIJHAAAYYZNDg5OXXIKHAAATQPkSw6GcgscAABhhk0PDk5dcgwcAABNEeRLDIZyDRwAAGGGTRAOTl1yDhwAAE0d5EsLhnIPHAAAYYZNEQ5OXXIQHAAATSjkSxOGchEcAABhhk0SDk5dchIcAABNO+RLFoZyExwAAGGGTRMOTl1yFBwAAE1R5EsRhnIVHAAAYYZNFA5OXXIWHAAATWLkSxSGchccAABhhk0VDk5dchgcAABNduRLEIZyGRwAAGGGTRYOTl1yGhwAAE2G5EsOhnIbHAAAYYZNFw5OXXIcHAAATZTkSwqGch0cAABhhk0YDk5dch4cAABNnuRLC4ZyHxwAAGGGTRkOTl1yIBwAAE2p5EsVhnIhHAAAYYZNGg5OXXIiHAAATb7kSw6GciMcAABhhk0bDk5dciQcAABNzORLDIZyJRwAAGGGTRwOTl1yJhwAAE3Y5EsLhnInHAAAYYZNHQ5OXXIoHAAATePkSxWGcikcAABhhk0eDk5dciocAABN+ORLFYZyKxwAAGGGTR8OTl1yLBwAAE0N5UsWhnItHAAAYYZNIA5OXXIuHAAATSPlSweGci8cAABhhk0hDk5dcjAcAABNKuVLEYZyMRwAAGGGTSIOTl1yMhwAAE075UsOhnIzHAAAYYZNIw5OXXI0HAAATUnlSwqGcjUcAABhhk0kDk5dcjYcAABNU+VLE4ZyNxwAAGGGTSUOTl1yOBwAAE1m5UsRhnI5HAAAYYZNJg5OXXI6HAAATXflSxOGcjscAABhhk0nDk5dcjwcAABNiuVLCoZyPRwAAGGGTSgOTl1yPhwAAE2U5UsThnI/HAAAYYZNKQ5OXXJAHAAATaflSw+GckEcAABhhk0qDk5dckIcAABNtuVLGIZyQxwAAGGGTSsOTl1yRBwAAE3O5UsYhnJFHAAAYYZNLA5OXXJGHAAATeblSw6GckccAABhhk0tDk5dckgcAABN9OVLEYZySRwAAGGGTS4OTl1yShwAAE0F5ksOhnJLHAAAYYZNLw5OXXJMHAAATRPmSxOGck0cAABhhk0wDk5dck4cAABNJuZLEIZyTxwAAGGGTTEOTl1yUBwAAE025ksOhnJRHAAAYYZNMg5OXXJSHAAATUTmSxOGclMcAABhhk0zDk5dclQcAABNV+ZLE4ZyVRwAAGGGTTQOTl1yVhwAAE1q5ksQhnJXHAAAYYZNNQ5OXXJYHAAATXrmSw+GclkcAABhhk02Dk5dclocAABNieZLDoZyWxwAAGGGTTcOTl1yXBwAAE2X5ksHhnJdHAAAYYZNOA5OXXJeHAAATZ7mSwqGcl8cAABhhk05Dk5dcmAcAABNqOZLDIZyYRwAAGGGTToOTl1yYhwAAE205ksQhnJjHAAAYYZNOw5OXXJkHAAATcTmSxGGcmUcAABhhk08Dk5dcmYcAABN1eZLCoZyZxwAAGGGTT0OTl1yaBwAAE3f5ksKhnJpHAAAYYZNPg5OXXJqHAAATenmSwqGcmscAABhhk0/Dk5dcmwcAABN8+ZLDoZybRwAAGGGTUAOTl1ybhwAAE0B50sHhnJvHAAAYYZNQQ5OXXJwHAAATQjnSwyGcnEcAABhhk1CDk5dcnIcAABNFOdLFIZycxwAAGGGTUMOTl1ydBwAAE0o50sUhnJ1HAAAYYZNRA5OXXJ2HAAATTznSxaGcnccAABhhk1FDk5dcngcAABNUudLFoZyeRwAAGGGTUYOTl1yehwAAE1o50sOhnJ7HAAAYYZNRw5OXXJ8HAAATXbnSxaGcn0cAABhhk1IDk5dcn4cAABNjOdLB4ZyfxwAAGGGTUkOTl1ygBwAAE2T50sYhnKBHAAAYYZNSg5OXXKCHAAATavnSw6GcoMcAABhhk1LDk5dcoQcAABNuedLB4ZyhRwAAGGGTUwOTl1yhhwAAE3A50sUhnKHHAAAYYZNTQ5OXXKIHAAATdTnSxWGcokcAABhhk1ODk5dcoocAABN6edLFIZyixwAAGGGTU8OTl1yjBwAAE3950sHhnKNHAAAYYZNUA5OXXKOHAAATQToSw+Gco8cAABhhk1RDk5dcpAcAABNE+hLE4ZykRwAAGGGTVIOTl1ykhwAAE0m6EsOhnKTHAAAYYZNUw5OXXKUHAAATTToSxOGcpUcAABhhk1UDk5dcpYcAABNR+hLC4ZylxwAAGGGTVUOTl1ymBwAAE1S6EsThnKZHAAAYYZNVg5OXXKaHAAATWXoSwqGcpscAABhhk1XDk5dcpwcAABNb+hLCoZynRwAAGGGTVgOTl1ynhwAAE156EsLhnKfHAAAYYZNWQ5OXXKgHAAATYToSw6GcqEcAABhhk1aDk5dcqIcAABNkuhLDoZyoxwAAGGGTVsOTl1ypBwAAE2g6EsRhnKlHAAAYYZNXA5OXXKmHAAATbHoSxOGcqccAABhhk1dDk5dcqgcAABNxOhLCoZyqRwAAGGGTV4OTl1yqhwAAE3O6EsThnKrHAAAYYZNXw5OXXKsHAAATeHoSxCGcq0cAABhhk1gDk5dcq4cAABN8ehLFoZyrxwAAGGGTWEOTl1ysBwAAE0H6UsUhnKxHAAAYYZNYg5OXXKyHAAATRvpSxOGcrMcAABhhk1jDk5dcrQcAABNLulLE4ZytRwAAGGGTWQOTl1ythwAAE1B6UsRhnK3HAAAYYZNZQ5OXXK4HAAATVLpSw6GcrkcAABhhk1mDk5dcrocAABNYOlLC4ZyuxwAAGGGTWcOTl1yvBwAAE1r6UsYhnK9HAAAYYZNaA5OXXK+HAAATYPpSxGGcr8cAABhhk1pDk5dcsAcAABNlOlLDoZywRwAAGGGTWoOTl1ywhwAAE2i6UsKhnLDHAAAYYZNaw5OXXLEHAAATazpSwyGcsUcAABhhk1sDk5dcsYcAABNuOlLE4ZyxxwAAGGGTW0OTl1yyBwAAE3L6UsLhnLJHAAAYYZNbg5OXXLKHAAATdbpSwqGcsscAABhhk1vDk5dcswcAABN4OlLGIZyzRwAAGGGTXAOTl1yzhwAAE346UsMhnLPHAAAYYZNcQ5OXXLQHAAATQTqSwuGctEcAABhhk1yDk5dctIcAABND+pLEIZy0xwAAGGGTXMOTl1y1BwAAE0f6ksHhnLVHAAAYYZNdA5OXXLWHAAATSbqSw6GctccAABhhk11Dk5dctgcAABNNOpLDoZy2RwAAGGGTXYOTl1y2hwAAE1C6ksQhnLbHAAAYYZNdw5OXXLcHAAATVLqSxOGct0cAABhhk14Dk5dct4cAABNZepLEYZy3xwAAGGGTXkOTl1y4BwAAE126ksKhnLhHAAAYYZNeg5OXXLiHAAATYDqSxOGcuMcAABhhk17Dk5dcuQcAABNk+pLEIZy5RwAAGGGTXwOTl1y5hwAAE2j6ksPhnLnHAAAYYZNfQ5OXXLoHAAATbLqSxCGcukcAABhhk1+Dk5dcuocAABNwupLCoZy6xwAAGGGTX8OTl1y7BwAAE3M6ksMhnLtHAAAYYZNgA5OXXLuHAAATdjqSw6Gcu8cAABhhk2BDk5dcvAcAABN5upLDoZy8RwAAGGGTYIOTl1y8hwAAE306ksQhnLzHAAAYYZNgw5OXXL0HAAATQTrSwyGcvUcAABhhk2EDk5dcvYcAABNEOtLDoZy9xwAAGGGTYUOTl1y+BwAAE0e60sOhnL5HAAAYYZNhg5OXXL6HAAATSzrSxaGcvscAABhhk2HDk5dcvwcAABNQutLFIZy/RwAAGGGTYgOTl1y/hwAAE1W60sQhnL/HAAAYYZNiQ5OXXIAHQAATWbrSw6GcgEdAABhhk2KDk5dcgIdAABNdOtLC4ZyAx0AAGGGTYsOTl1yBB0AAE1/60sRhnIFHQAAYYZNjA5OXXIGHQAATZDrSxWGcgcdAABhhk2NDk5dcggdAABNpetLDoZyCR0AAGGGTY4OTl1yCh0AAE2z60sPhnILHQAAYYZNjw5OXXIMHQAATcLrSxOGcg0dAABhhk2QDk5dcg4dAABN1etLE4ZyDx0AAGGGTZEOTl1yEB0AAE3o60sThnIRHQAAYYZNkg5OXXISHQAATfvrSxOGchMdAABhhk2TDk5dchQdAABNDuxLB4ZyFR0AAGGGTZQOTl1yFh0AAE0V7EsKhnIXHQAAYYZNlQ5OXXIYHQAATR/sSxaGchkdAABhhk2WDk5dchodAABNNexLE4ZyGx0AAGGGTZcOTl1yHB0AAE1I7EsRhnIdHQAAYYZNmA5OXXIeHQAATVnsSw6Gch8dAABhhk2ZDk5dciAdAABNZ+xLDoZyIR0AAGGGTZoOTl1yIh0AAE117EsThnIjHQAAYYZNmw5OXXIkHQAATYjsSxaGciUdAABhhk2cDk5dciYdAABNnuxLE4ZyJx0AAGGGTZ0OTl1yKB0AAE2x7EsPhnIpHQAAYYZNng5OXXIqHQAATcDsSw+GcisdAABhhk2fDk5dciwdAABNz+xLE4ZyLR0AAGGGTaAOTl1yLh0AAE3i7EsOhnIvHQAAYYZNoQ5OXXIwHQAATfDsSw6GcjEdAABhhk2iDk5dcjIdAABN/uxLGIZyMx0AAGGGTaMOTl1yNB0AAE0W7UsWhnI1HQAAYYZNpA5OXXI2HQAATSztSweGcjcdAABhhk2lDk5dcjgdAABNM+1LE4ZyOR0AAGGGTaYOTl1yOh0AAE1G7UsOhnI7HQAAYYZNpw5OXXI8HQAATVTtSw6Gcj0dAABhhk2oDk5dcj4dAABNYu1LE4ZyPx0AAGGGTakOTl1yQB0AAE117UsKhnJBHQAAYYZNqg5OXXJCHQAATX/tSxOGckMdAABhhk2rDk5dckQdAABNku1LCoZyRR0AAGGGTawOTl1yRh0AAE2c7UsKhnJHHQAAYYZNrQ5OXXJIHQAATabtSwuGckkdAABhhk2uDk5dckodAABNse1LC4ZySx0AAGGGTa8OTl1yTB0AAE287UsHhnJNHQAAYYZNsA5OXXJOHQAATcPtSxaGck8dAABhhk2xDk5dclAdAABN2e1LE4ZyUR0AAGGGTbIOTl1yUh0AAE3s7UsHhnJTHQAAYYZNsw5OXXJUHQAATfPtSxCGclUdAABhhk20Dk5dclYdAABNA+5LE4ZyVx0AAGGGTbUOTl1yWB0AAE0W7ksKhnJZHQAAYYZNtg5OXXJaHQAATSDuSxWGclsdAABhhk23Dk5dclwdAABNNe5LE4ZyXR0AAGGGTbgOTl1yXh0AAE1I7ksThnJfHQAAYYZNuQ5OXXJgHQAATVvuSxGGcmEdAABhhk26Dk5dcmIdAABNbO5LGIZyYx0AAGGGTbsOTl1yZB0AAE2E7ksPhnJlHQAAYYZNvA5OXXJmHQAATZPuSxOGcmcdAABhhk29Dk5dcmgdAABNpu5LEYZyaR0AAGGGTb4OTl1yah0AAE237ksPhnJrHQAAYYZNvw5OXXJsHQAATcbuSw6Gcm0dAABhhk3ADk5dcm4dAABN1O5LD4Zybx0AAGGGTcEOTl1ycB0AAE3j7ksLhnJxHQAAYYZNwg5OXXJyHQAATe7uSxiGcnMdAABhhk3DDk5dcnQdAABNBu9LEYZydR0AAGGGTcQOTl1ydh0AAE0X70sThnJ3HQAAYYZNxQ5OXXJ4HQAATSrvSwuGcnkdAABhhk3GDk5dcnodAABNNe9LGIZyex0AAGGGTccOTl1yfB0AAE1N70sWhnJ9HQAAYYZNyA5OXXJ+HQAATWPvSxSGcn8dAABhhk3JDk5dcoAdAABNd+9LDoZygR0AAGGGTcoOTl1ygh0AAE2F70sPhnKDHQAAYYZNyw5OXXKEHQAATZTvSxiGcoUdAABhhk3MDk5dcoYdAABNrO9LCoZyhx0AAGGGTc0OTl1yiB0AAE2270sVhnKJHQAAYYZNzg5OXXKKHQAATcvvSweGcosdAABhhk3PDk5dcowdAABN0u9LDoZyjR0AAGGGTdAOTl1yjh0AAE3g70sQhnKPHQAAYYZN0Q5OXXKQHQAATfDvSxGGcpEdAABhhk3SDk5dcpIdAABNAfBLC4Zykx0AAGGGTdMOTl1ylB0AAE0M8EsLhnKVHQAAYYZN1A5OXXKWHQAATRfwSxOGcpcdAABhhk3VDk5dcpgdAABNKvBLFYZymR0AAGGGTdYOTl1ymh0AAE0/8EsMhnKbHQAAYYZN1w5OXXKcHQAATUvwSxOGcp0dAABhhk3YDk5dcp4dAABNXvBLC4Zynx0AAGGGTdkOTl1yoB0AAE1p8EsLhnKhHQAAYYZN2g5OXXKiHQAATXTwSxOGcqMdAABhhk3bDk5dcqQdAABNh/BLDIZypR0AAGGGTdwOTl1yph0AAE2T8EsOhnKnHQAAYYZN3Q5OXXKoHQAATaHwSwuGcqkdAABhhk3eDk5dcqodAABNrPBLD4Zyqx0AAGGGTd8OTl1yrB0AAE278EsWhnKtHQAAYYZN4A5OXXKuHQAATdHwSw6Gcq8dAABhhk3hDk5dcrAdAABN3/BLC4ZysR0AAGGGTeIOTl1ysh0AAE3q8EsQhnKzHQAAYYZN4w5OXXK0HQAATfrwSxOGcrUdAABhhk3kDk5dcrYdAABNDfFLD4Zytx0AAGGGTeUOTl1yuB0AAE0c8UsQhnK5HQAAYYZN5g5OXXK6HQAATSzxSxOGcrsdAABhhk3nDk5dcrwdAABNP/FLCoZyvR0AAGGGTegOTl1yvh0AAE1J8UsVhnK/HQAAYYZN6Q5OXXLAHQAATV7xSwuGcsEdAABhhk3qDk5dcsIdAABNafFLC4Zywx0AAGGGTesOTl1yxB0AAE108UsLhnLFHQAAYYZN7A5OXXLGHQAATX/xSw+GcscdAABhhk3tDk5dcsgdAABNjvFLDoZyyR0AAGGGTe4OTl1yyh0AAE2c8UsOhnLLHQAAYYZN7w5OXXLMHQAATarxSw6Gcs0dAABhhk3wDk5dcs4dAABNuPFLGIZyzx0AAGGGTfEOTl1y0B0AAE3Q8UsRhnLRHQAAYYZN8g5OXXLSHQAATeHxSwyGctMdAABhhk3zDk5dctQdAABN7fFLEYZy1R0AAGGGTfQOTl1y1h0AAE3+8UsThnLXHQAAYYZN9Q5OXXLYHQAATRHySxOGctkdAABhhk32Dk5dctodAABNJPJLEIZy2x0AAGGGTfcOTl1y3B0AAE008ksPhnLdHQAAYYZN+A5OXXLeHQAATUPySw6Gct8dAABhhk35Dk5dcuAdAABNUfJLE4Zy4R0AAGGGTfoOTl1y4h0AAE1k8ksOhnLjHQAAYYZN+w5OXXLkHQAATXLySxiGcuUdAABhhk38Dk5dcuYdAABNivJLE4Zy5x0AAGGGTf0OTl1y6B0AAE2d8ksThnLpHQAAYYZN/g5OXXLqHQAATbDySxGGcusdAABhhk3/Dk5dcuwdAABNwfJLDIZy7R0AAGGGTQAPTl1y7h0AAE3N8ksWhnLvHQAAYYZNAQ9OXXLwHQAATePySxiGcvEdAABhhk0CD05dcvIdAABN+/JLDIZy8x0AAGGGTQMPTl1y9B0AAE0H80sYhnL1HQAAYYZNBA9OXXL2HQAATR/zSxSGcvcdAABhhk0FD05dcvgdAABNM/NLEIZy+R0AAGGGTQYPTl1y+h0AAE1D80sWhnL7HQAAYYZNBw9OXXL8HQAATVnzSxiGcv0dAABhhk0ID05dcv4dAABNcfNLE4Zy/x0AAGGGTQkPTl1yAB4AAE2E80sUhnIBHgAAYYZNCg9OXXICHgAATZjzSxWGcgMeAABhhk0LD05dcgQeAABNrfNLFIZyBR4AAGGGTQwPTl1yBh4AAE3B80sOhnIHHgAAYYZNDQ9OXXIIHgAATc/zSxSGcgkeAABhhk0OD05dcgoeAABN4/NLFIZyCx4AAGGGTQ8PTl1yDB4AAE3380sQhnINHgAAYYZNEA9OXXIOHgAATQf0SxWGcg8eAABhhk0RD05dchAeAABNHPRLC4ZyER4AAGGGTRIPTl1yEh4AAE0n9EsThnITHgAAYYZNEw9OXXIUHgAATTr0SxWGchUeAABhhk0UD05dchYeAABNT/RLEYZyFx4AAGGGTRUPTl1yGB4AAE1g9EsThnIZHgAAYYZNFg9OXXIaHgAATXP0SxOGchseAABhhk0XD05dchweAABNhvRLFIZyHR4AAGGGTRgPTl1yHh4AAE2a9EsOhnIfHgAAYYZNGQ9OXXIgHgAATaj0SwqGciEeAABhhk0aD05dciIeAABNsvRLCoZyIx4AAGGGTRsPTl1yJB4AAE289EsKhnIlHgAAYYZNHA9OXXImHgAATcb0SxWGciceAABhhk0dD05dcigeAABN2/RLFYZyKR4AAGGGTR4PTl1yKh4AAE3w9EsYhnIrHgAAYYZNHw9OXXIsHgAATQj1Sw6Gci0eAABhhk0gD05dci4eAABNFvVLEIZyLx4AAGGGTSEPTl1yMB4AAE0m9UsPhnIxHgAAYYZNIg9OXXIyHgAATTX1SweGcjMeAABhhk0jD05dcjQeAABNPPVLE4ZyNR4AAGGGTSQPTl1yNh4AAE1P9UsOhnI3HgAAYYZNJQ9OXXI4HgAATV31Sw6GcjkeAABhhk0mD05dcjoeAABNa/VLFYZyOx4AAGGGTScPTl1yPB4AAE2A9UsWhnI9HgAAYYZNKA9OXXI+HgAATZb1SxOGcj8eAABhhk0pD05dckAeAABNqfVLFoZyQR4AAGGGTSoPTl1yQh4AAE2/9UsOhnJDHgAAYYZNKw9OXXJEHgAATc31Sw6GckUeAABhhk0sD05dckYeAABN2/VLEIZyRx4AAGGGTS0PTl1ySB4AAE3r9UsHhnJJHgAAYYZNLg9OXXJKHgAATfL1SwyGckseAABhhk0vD05dckweAABN/vVLFYZyTR4AAGGGTTAPTl1yTh4AAE0T9ksUhnJPHgAAYYZNMQ9OXXJQHgAATSf2SxiGclEeAABhhk0yD05dclIeAABNP/ZLEIZyUx4AAGGGTTMPTl1yVB4AAE1P9ksOhnJVHgAAYYZNNA9OXXJWHgAATV32SweGclceAABhhk01D05dclgeAABNZPZLD4ZyWR4AAGGGTTYPTl1yWh4AAE1z9ksThnJbHgAAYYZNNw9OXXJcHgAATYb2SxOGcl0eAABhhk04D05dcl4eAABNmfZLC4ZyXx4AAGGGTTkPTl1yYB4AAE2k9ksQhnJhHgAAYYZNOg9OXXJiHgAATbT2SwuGcmMeAABhhk07D05dcmQeAABNv/ZLB4ZyZR4AAGGGTTwPTl1yZh4AAE3G9ksHhnJnHgAAYYZNPQ9OXXJoHgAATc32SxCGcmkeAABhhk0+D05dcmoeAABN3fZLFYZyax4AAGGGTT8PTl1ybB4AAE3y9ksUhnJtHgAAYYZNQA9OXXJuHgAATQb3SxSGcm8eAABhhk1BD05dcnAeAABNGvdLFIZycR4AAGGGTUIPTl1ych4AAE0u90sYhnJzHgAAYYZNQw9OXXJ0HgAATUb3SweGcnUeAABhhk1ED05dcnYeAABNTfdLE4Zydx4AAGGGTUUPTl1yeB4AAE1g90sRhnJ5HgAAYYZNRg9OXXJ6HgAATXH3SxWGcnseAABhhk1HD05dcnweAABNhvdLFIZyfR4AAGGGTUgPTl1yfh4AAE2a90sThnJ/HgAAYYZNSQ9OXXKAHgAATa33SxGGcoEeAABhhk1KD05dcoIeAABNvvdLGIZygx4AAGGGTUsPTl1yhB4AAE3W90sYhnKFHgAAYYZNTA9OXXKGHgAATe73Sw6GcoceAABhhk1ND05dcogeAABN/PdLC4ZyiR4AAGGGTU4PTl1yih4AAE0H+EsThnKLHgAAYYZNTw9OXXKMHgAATRr4SxaGco0eAABhhk1QD05dco4eAABNMPhLC4Zyjx4AAGGGTVEPTl1ykB4AAE07+EsThnKRHgAAYYZNUg9OXXKSHgAATU74SxSGcpMeAABhhk1TD05dcpQeAABNYvhLEIZylR4AAGGGTVQPTl1ylh4AAE1y+EsMhnKXHgAAYYZNVQ9OXXKYHgAATX74SwuGcpkeAABhhk1WD05dcpoeAABNifhLFYZymx4AAGGGTVcPTl1ynB4AAE2e+EsLhnKdHgAAYYZNWA9OXXKeHgAATan4Sw+Gcp8eAABhhk1ZD05dcqAeAABNuPhLE4ZyoR4AAGGGTVoPTl1yoh4AAE3L+EsThnKjHgAAYYZNWw9OXXKkHgAATd74SxSGcqUeAABhhk1cD05dcqYeAABN8vhLFIZypx4AAGGGTV0PTl1yqB4AAE0G+UsQhnKpHgAAYYZNXg9OXXKqHgAATRb5SxGGcqseAABhhk1fD05dcqweAABNJ/lLC4ZyrR4AAGGGTWAPTl1yrh4AAE0y+UsThnKvHgAAYYZNYQ9OXXKwHgAATUX5SxSGcrEeAABhhk1iD05dcrIeAABNWflLEYZysx4AAGGGTWMPTl1ytB4AAE1q+UsThnK1HgAAYYZNZA9OXXK2HgAATX35SxCGcrceAABhhk1lD05dcrgeAABNjflLC4ZyuR4AAGGGTWYPTl1yuh4AAE2Y+UsQhnK7HgAAYYZNZw9OXXK8HgAATaj5SxCGcr0eAABhhk1oD05dcr4eAABNuPlLE4Zyvx4AAGGGTWkPTl1ywB4AAE3L+UsVhnLBHgAAYYZNag9OXXLCHgAATeD5SxSGcsMeAABhhk1rD05dcsQeAABN9PlLC4ZyxR4AAGGGTWwPTl1yxh4AAE3/+UsRhnLHHgAAYYZNbQ9OXXLIHgAATRD6SxiGcskeAABhhk1uD05dcsoeAABNKPpLFoZyyx4AAGGGTW8PTl1yzB4AAE0++ksPhnLNHgAAYYZNcA9OXXLOHgAATU36SxWGcs8eAABhhk1xD05dctAeAABNYvpLEIZy0R4AAGGGTXIPTl1y0h4AAE1y+ksKhnLTHgAAYYZNcw9OXXLUHgAATXz6SwuGctUeAABhhk10D05dctYeAABNh/pLEYZy1x4AAGGGTXUPTl1y2B4AAE2Y+ksQhnLZHgAAYYZNdg9OXXLaHgAATaj6SxSGctseAABhhk13D05dctweAABNvPpLC4Zy3R4AAGGGTXgPTl1y3h4AAE3H+ksThnLfHgAAYYZNeQ9OXXLgHgAATdr6SwqGcuEeAABhhk16D05dcuIeAABN5PpLEYZy4x4AAGGGTXsPTl1y5B4AAE31+ksHhnLlHgAAYYZNfA9OXXLmHgAATfz6SxiGcuceAABhhk19D05dcugeAABNFPtLDoZy6R4AAGGGTX4PTl1y6h4AAE0i+0sOhnLrHgAAYYZNfw9OXXLsHgAATTD7SxGGcu0eAABhhk2AD05dcu4eAABNQftLE4Zy7x4AAGGGTYEPTl1y8B4AAE1U+0sVhnLxHgAAYYZNgg9OXXLyHgAATWn7SxWGcvMeAABhhk2DD05dcvQeAABNfvtLDoZy9R4AAGGGTYQPTl1y9h4AAE2M+0sYhnL3HgAAYYZNhQ9OXXL4HgAATaT7SweGcvkeAABhhk2GD05dcvoeAABNq/tLFIZy+x4AAGGGTYcPTl1y/B4AAE2/+0sRhnL9HgAAYYZNiA9OXXL+HgAATdD7SxGGcv8eAABhhk2JD05dcgAfAABN4ftLEYZyAR8AAGGGTYoPTl1yAh8AAE3y+0sHhnIDHwAAYYZNiw9OXXIEHwAATfn7SxOGcgUfAABhhk2MD05dcgYfAABNDPxLFYZyBx8AAGGGTY0PTl1yCB8AAE0h/EsKhnIJHwAAYYZNjg9OXXIKHwAATSv8SxCGcgsfAABhhk2PD05dcgwfAABNO/xLEYZyDR8AAGGGTZAPTl1yDh8AAE1M/EsThnIPHwAAYYZNkQ9OXXIQHwAATV/8Sw+GchEfAABhhk2SD05dchIfAABNbvxLFoZyEx8AAGGGTZMPTl1yFB8AAE2E/EsRhnIVHwAAYYZNlA9OXXIWHwAATZX8SxOGchcfAABhhk2VD05dchgfAABNqPxLE4ZyGR8AAGGGTZYPTl1yGh8AAE27/EsYhnIbHwAAYYZNlw9OXXIcHwAATdP8SwyGch0fAABhhk2YD05dch4fAABN3/xLE4ZyHx8AAGGGTZkPTl1yIB8AAE3y/EsLhnIhHwAAYYZNmg9OXXIiHwAATf38SxiGciMfAABhhk2bD05dciQfAABNFf1LFIZyJR8AAGGGTZwPTl1yJh8AAE0p/UsRhnInHwAAYYZNnQ9OXXIoHwAATTr9SxSGcikfAABhhk2eD05dciofAABNTv1LEIZyKx8AAGGGTZ8PTl1yLB8AAE1e/UsVhnItHwAAYYZNoA9OXXIuHwAATXP9SxOGci8fAABhhk2hD05dcjAfAABNhv1LEIZyMR8AAGGGTaIPTl1yMh8AAE2W/UsUhnIzHwAAYYZNow9OXXI0HwAATar9SxOGcjUfAABhhk2kD05dcjYfAABNvf1LFIZyNx8AAGGGTaUPTl1yOB8AAE3R/UsHhnI5HwAAYYZNpg9OXXI6HwAATdj9SxSGcjsfAABhhk2nD05dcjwfAABN7P1LC4ZyPR8AAGGGTagPTl1yPh8AAE33/UsOhnI/HwAAYYZNqQ9OXXJAHwAATQX+SwqGckEfAABhhk2qD05dckIfAABND/5LEIZyQx8AAGGGdShNqw9OXXJEHwAATR/+SxCGckUfAABhhk2sD05dckYfAABNL/5LDoZyRx8AAGGGTa0PTl1ySB8AAE09/ksThnJJHwAAYYZNrg9OXXJKHwAATVD+SxOGcksfAABhhk2vD05dckwfAABNY/5LD4ZyTR8AAGGGTbAPTl1yTh8AAE1y/ksMhnJPHwAAYYZNsQ9OXXJQHwAATX7+SweGclEfAABhhk2yD05dclIfAABNhf5LFoZyUx8AAGGGTbMPTl1yVB8AAE2b/ksVhnJVHwAAYYZNtA9OXXJWHwAATbD+Sw6GclcfAABhhk21D05dclgfAABNvv5LC4ZyWR8AAGGGTbYPTl1yWh8AAE3J/ksThnJbHwAAYYZNtw9OXXJcHwAATdz+SxWGcl0fAABhhk24D05dcl4fAABN8f5LC4ZyXx8AAGGGTbkPTl1yYB8AAE38/ksOhnJhHwAAYYZNug9OXXJiHwAATQr/SwuGcmMfAABhhk27D05dcmQfAABNFf9LE4ZyZR8AAGGGTbwPTl1yZh8AAE0o/0sPhnJnHwAAYYZNvQ9OXXJoHwAATTf/SxOGcmkfAABhhk2+D05dcmofAABNSv9LFIZyax8AAGGGTb8PTl1ybB8AAE1e/0sWhnJtHwAAYYZNwA9OXXJuHwAATXT/SxSGcm8fAABhhk3BD05dcnAfAABNiP9LDoZycR8AAGGGTcIPTl1ych8AAE2W/0sThnJzHwAAYYZNww9OXXJ0HwAATan/SweGcnUfAABhhk3ED05dcnYfAABNsP9LEYZydx8AAGGGTcUPTl1yeB8AAE3B/0sHhnJ5HwAAYYZNxg9OXXJ6HwAATcj/SwyGcnsfAABhhk3HD05dcnwfAABN1P9LE4ZyfR8AAGGGTcgPTl1yfh8AAE3n/0sPhnJ/HwAAYYZNyQ9OXXKAHwAATfb/SxSGcoEfAABhhk3KD05dcoIfAABKCgABAEsOhnKDHwAAYYZNyw9OXXKEHwAAShgAAQBLD4ZyhR8AAGGGTcwPTl1yhh8AAEonAAEASw6GcocfAABhhk3ND05dcogfAABKNQABAEsVhnKJHwAAYYZNzg9OXXKKHwAASkoAAQBLDIZyix8AAGGGTc8PTl1yjB8AAEpWAAEASxSGco0fAABhhk3QD05dco4fAABKagABAEsWhnKPHwAAYYZN0Q9OXXKQHwAASoAAAQBLCoZykR8AAGGGTdIPTl1ykh8AAEqKAAEASxCGcpMfAABhhk3TD05dcpQfAABKmgABAEsUhnKVHwAAYYZN1A9OXXKWHwAASq4AAQBLE4Zylx8AAGGGTdUPTl1ymB8AAErBAAEASxOGcpkfAABhhk3WD05dcpofAABK1AABAEsThnKbHwAAYYZN1w9OXXKcHwAASucAAQBLE4ZynR8AAGGGTdgPTl1ynh8AAEr6AAEASxOGcp8fAABhhk3ZD05dcqAfAABKDQEBAEsKhnKhHwAAYYZN2g9OXXKiHwAAShcBAQBLFYZyox8AAGGGTdsPTl1ypB8AAEosAQEASxCGcqUfAABhhk3cD05dcqYfAABKPAEBAEsThnKnHwAAYYZN3Q9OXXKoHwAASk8BAQBLE4ZyqR8AAGGGTd4PTl1yqh8AAEpiAQEASw6GcqsfAABhhk3fD05dcqwfAABKcAEBAEsVhnKtHwAAYYZN4A9OXXKuHwAASoUBAQBLE4Zyrx8AAGGGTeEPTl1ysB8AAEqYAQEASxOGcrEfAABhhk3iD05dcrIfAABKqwEBAEsThnKzHwAAYYZN4w9OXXK0HwAASr4BAQBLE4ZytR8AAGGGTeQPTl1yth8AAErRAQEASw6GcrcfAABhhk3lD05dcrgfAABK3wEBAEsRhnK5HwAAYYZN5g9OXXK6HwAASvABAQBLE4Zyux8AAGGGTecPTl1yvB8AAEoDAgEASxOGcr0fAABhhk3oD05dcr4fAABKFgIBAEsKhnK/HwAAYYZN6Q9OXXLAHwAASiACAQBLE4ZywR8AAGGGTeoPTl1ywh8AAEozAgEASxGGcsMfAABhhk3rD05dcsQfAABKRAIBAEsHhnLFHwAAYYZN7A9OXXLGHwAASksCAQBLD4Zyxx8AAGGGTe0PTl1yyB8AAEpaAgEASw6GcskfAABhhk3uD05dcsofAABKaAIBAEsQhnLLHwAAYYZN7w9OXXLMHwAASngCAQBLDoZyzR8AAGGGTfAPTl1yzh8AAEqGAgEASxaGcs8fAABhhk3xD05dctAfAABKnAIBAEsThnLRHwAAYYZN8g9OXXLSHwAASq8CAQBLCoZy0x8AAGGGTfMPTl1y1B8AAEq5AgEASxGGctUfAABhhk30D05dctYfAABKygIBAEsPhnLXHwAAYYZN9Q9OXXLYHwAAStkCAQBLC4Zy2R8AAGGGTfYPTl1y2h8AAErkAgEASxaGctsfAABhhk33D05dctwfAABK+gIBAEsOhnLdHwAAYYZN+A9OXXLeHwAASggDAQBLE4Zy3x8AAGGGTfkPTl1y4B8AAEobAwEASxiGcuEfAABhhk36D05dcuIfAABKMwMBAEsWhnLjHwAAYYZN+w9OXXLkHwAASkkDAQBLE4Zy5R8AAGGGTfwPTl1y5h8AAEpcAwEASxGGcucfAABhhk39D05dcugfAABKbQMBAEsYhnLpHwAAYYZN/g9OXXLqHwAASoUDAQBLCoZy6x8AAGGGTf8PTl1y7B8AAEqPAwEASxOGcu0fAABhhk0AEE5dcu4fAABKogMBAEsOhnLvHwAAYYZNARBOXXLwHwAASrADAQBLE4Zy8R8AAGGGTQIQTl1y8h8AAErDAwEASxOGcvMfAABhhk0DEE5dcvQfAABK1gMBAEsMhnL1HwAAYYZNBBBOXXL2HwAASuIDAQBLDoZy9x8AAGGGTQUQTl1y+B8AAErwAwEASw+GcvkfAABhhk0GEE5dcvofAABK/wMBAEsWhnL7HwAAYYZNBxBOXXL8HwAAShUEAQBLC4Zy/R8AAGGGTQgQTl1y/h8AAEogBAEASxSGcv8fAABhhk0JEE5dcgAgAABKNAQBAEsThnIBIAAAYYZNChBOXXICIAAASkcEAQBLFoZyAyAAAGGGTQsQTl1yBCAAAEpdBAEASwuGcgUgAABhhk0MEE5dcgYgAABKaAQBAEsRhnIHIAAAYYZNDRBOXXIIIAAASnkEAQBLGIZyCSAAAGGGTQ4QTl1yCiAAAEqRBAEASxaGcgsgAABhhk0PEE5dcgwgAABKpwQBAEsLhnINIAAAYYZNEBBOXXIOIAAASrIEAQBLFYZyDyAAAGGGTREQTl1yECAAAErHBAEASxWGchEgAABhhk0SEE5dchIgAABK3AQBAEsMhnITIAAAYYZNExBOXXIUIAAASugEAQBLGIZyFSAAAGGGTRQQTl1yFiAAAEoABQEASxiGchcgAABhhk0VEE5dchggAABKGAUBAEsLhnIZIAAAYYZNFhBOXXIaIAAASiMFAQBLE4ZyGyAAAGGGTRcQTl1yHCAAAEo2BQEASxSGch0gAABhhk0YEE5dch4gAABKSgUBAEsMhnIfIAAAYYZNGRBOXXIgIAAASlYFAQBLCoZyISAAAGGGTRoQTl1yIiAAAEpgBQEASxCGciMgAABhhk0bEE5dciQgAABKcAUBAEsKhnIlIAAAYYZNHBBOXXImIAAASnoFAQBLEYZyJyAAAGGGTR0QTl1yKCAAAEqLBQEASwuGcikgAABhhk0eEE5dciogAABKlgUBAEsOhnIrIAAAYYZNHxBOXXIsIAAASqQFAQBLC4ZyLSAAAGGGTSAQTl1yLiAAAEqvBQEASxGGci8gAABhhk0hEE5dcjAgAABKwAUBAEsPhnIxIAAAYYZNIhBOXXIyIAAASs8FAQBLE4ZyMyAAAGGGTSMQTl1yNCAAAEriBQEASw+GcjUgAABhhk0kEE5dcjYgAABK8QUBAEsLhnI3IAAAYYZNJRBOXXI4IAAASvwFAQBLE4ZyOSAAAGGGTSYQTl1yOiAAAEoPBgEASxOGcjsgAABhhk0nEE5dcjwgAABKIgYBAEsOhnI9IAAAYYZNKBBOXXI+IAAASjAGAQBLFIZyPyAAAGGGTSkQTl1yQCAAAEpEBgEASxOGckEgAABhhk0qEE5dckIgAABKVwYBAEsRhnJDIAAAYYZNKxBOXXJEIAAASmgGAQBLGIZyRSAAAGGGTSwQTl1yRiAAAEqABgEASwuGckcgAABhhk0tEE5dckggAABKiwYBAEsWhnJJIAAAYYZNLhBOXXJKIAAASqEGAQBLFoZySyAAAGGGTS8QTl1yTCAAAEq3BgEASxiGck0gAABhhk0wEE5dck4gAABKzwYBAEsThnJPIAAAYYZNMRBOXXJQIAAASuIGAQBLDoZyUSAAAGGGTTIQTl1yUiAAAErwBgEASwyGclMgAABhhk0zEE5dclQgAABK/AYBAEsLhnJVIAAAYYZNNBBOXXJWIAAASgcHAQBLD4ZyVyAAAGGGTTUQTl1yWCAAAEoWBwEASxSGclkgAABhhk02EE5dclogAABKKgcBAEsWhnJbIAAAYYZNNxBOXXJcIAAASkAHAQBLDIZyXSAAAGGGTTgQTl1yXiAAAEpMBwEASw6Gcl8gAABhhk05EE5dcmAgAABKWgcBAEsPhnJhIAAAYYZNOhBOXXJiIAAASmkHAQBLDoZyYyAAAGGGTTsQTl1yZCAAAEp3BwEASweGcmUgAABhhk08EE5dcmYgAABKfgcBAEsWhnJnIAAAYYZNPRBOXXJoIAAASpQHAQBLDoZyaSAAAGGGTT4QTl1yaiAAAEqiBwEASwuGcmsgAABhhk0/EE5dcmwgAABKrQcBAEsThnJtIAAAYYZNQBBOXXJuIAAASsAHAQBLE4ZybyAAAGGGTUEQTl1ycCAAAErTBwEASxaGcnEgAABhhk1CEE5dcnIgAABK6QcBAEsKhnJzIAAAYYZNQxBOXXJ0IAAASvMHAQBLEYZydSAAAGGGTUQQTl1ydiAAAEoECAEASxOGcncgAABhhk1FEE5dcnggAABKFwgBAEsOhnJ5IAAAYYZNRhBOXXJ6IAAASiUIAQBLE4ZyeyAAAGGGTUcQTl1yfCAAAEo4CAEASxGGcn0gAABhhk1IEE5dcn4gAABKSQgBAEsOhnJ/IAAAYYZNSRBOXXKAIAAASlcIAQBLB4ZygSAAAGGGTUoQTl1ygiAAAEpeCAEASxGGcoMgAABhhk1LEE5dcoQgAABKbwgBAEsOhnKFIAAAYYZNTBBOXXKGIAAASn0IAQBLDIZyhyAAAGGGTU0QTl1yiCAAAEqJCAEASw6GcokgAABhhk1OEE5dcoogAABKlwgBAEsThnKLIAAAYYZNTxBOXXKMIAAASqoIAQBLCoZyjSAAAGGGTVAQTl1yjiAAAEq0CAEASxOGco8gAABhhk1REE5dcpAgAABKxwgBAEsThnKRIAAAYYZNUhBOXXKSIAAAStoIAQBLE4ZykyAAAGGGTVMQTl1ylCAAAErtCAEASwyGcpUgAABhhk1UEE5dcpYgAABK+QgBAEsQhnKXIAAAYYZNVRBOXXKYIAAASgkJAQBLCoZymSAAAGGGTVYQTl1ymiAAAEoTCQEASxiGcpsgAABhhk1XEE5dcpwgAABKKwkBAEsWhnKdIAAAYYZNWBBOXXKeIAAASkEJAQBLDoZynyAAAGGGTVkQTl1yoCAAAEpPCQEASwyGcqEgAABhhk1aEE5dcqIgAABKWwkBAEsLhnKjIAAAYYZNWxBOXXKkIAAASmYJAQBLE4ZypSAAAGGGTVwQTl1ypiAAAEp5CQEASxaGcqcgAABhhk1dEE5dcqggAABKjwkBAEsRhnKpIAAAYYZNXhBOXXKqIAAASqAJAQBLFIZyqyAAAGGGTV8QTl1yrCAAAEq0CQEASxCGcq0gAABhhk1gEE5dcq4gAABKxAkBAEsOhnKvIAAAYYZNYRBOXXKwIAAAStIJAQBLCoZysSAAAGGGTWIQTl1ysiAAAErcCQEASwuGcrMgAABhhk1jEE5dcrQgAABK5wkBAEsVhnK1IAAAYYZNZBBOXXK2IAAASvwJAQBLDoZytyAAAGGGTWUQTl1yuCAAAEoKCgEASwyGcrkgAABhhk1mEE5dcrogAABKFgoBAEsLhnK7IAAAYYZNZxBOXXK8IAAASiEKAQBLFYZyvSAAAGGGTWgQTl1yviAAAEo2CgEASxWGcr8gAABhhk1pEE5dcsAgAABKSwoBAEsWhnLBIAAAYYZNahBOXXLCIAAASmEKAQBLB4ZywyAAAGGGTWsQTl1yxCAAAEpoCgEASxGGcsUgAABhhk1sEE5dcsYgAABKeQoBAEsOhnLHIAAAYYZNbRBOXXLIIAAASocKAQBLCoZyySAAAGGGTW4QTl1yyiAAAEqRCgEASxOGcssgAABhhk1vEE5dcswgAABKpAoBAEsRhnLNIAAAYYZNcBBOXXLOIAAASrUKAQBLE4ZyzyAAAGGGTXEQTl1y0CAAAErICgEASwqGctEgAABhhk1yEE5dctIgAABK0goBAEsThnLTIAAAYYZNcxBOXXLUIAAASuUKAQBLD4Zy1SAAAGGGTXQQTl1y1iAAAEr0CgEASxiGctcgAABhhk11EE5dctggAABKDAsBAEsYhnLZIAAAYYZNdhBOXXLaIAAASiQLAQBLDoZy2yAAAGGGTXcQTl1y3CAAAEoyCwEASxGGct0gAABhhk14EE5dct4gAABKQwsBAEsOhnLfIAAAYYZNeRBOXXLgIAAASlELAQBLE4Zy4SAAAGGGTXoQTl1y4iAAAEpkCwEASxCGcuMgAABhhk17EE5dcuQgAABKdAsBAEsOhnLlIAAAYYZNfBBOXXLmIAAASoILAQBLE4Zy5yAAAGGGTX0QTl1y6CAAAEqVCwEASxOGcukgAABhhk1+EE5dcuogAABKqAsBAEsQhnLrIAAAYYZNfxBOXXLsIAAASrgLAQBLD4Zy7SAAAGGGTYAQTl1y7iAAAErHCwEASw6Gcu8gAABhhk2BEE5dcvAgAABK1QsBAEsHhnLxIAAAYYZNghBOXXLyIAAAStwLAQBLCoZy8yAAAGGGTYMQTl1y9CAAAErmCwEASwyGcvUgAABhhk2EEE5dcvYgAABK8gsBAEsQhnL3IAAAYYZNhRBOXXL4IAAASgIMAQBLEYZy+SAAAGGGTYYQTl1y+iAAAEoTDAEASwqGcvsgAABhhk2HEE5dcvwgAABKHQwBAEsKhnL9IAAAYYZNiBBOXXL+IAAASicMAQBLCoZy/yAAAGGGTYkQTl1yACEAAEoxDAEASw6GcgEhAABhhk2KEE5dcgIhAABKPwwBAEsHhnIDIQAAYYZNixBOXXIEIQAASkYMAQBLDIZyBSEAAGGGTYwQTl1yBiEAAEpSDAEASxSGcgchAABhhk2NEE5dcgghAABKZgwBAEsUhnIJIQAAYYZNjhBOXXIKIQAASnoMAQBLFoZyCyEAAGGGTY8QTl1yDCEAAEqQDAEASxaGcg0hAABhhk2QEE5dcg4hAABKpgwBAEsOhnIPIQAAYYZNkRBOXXIQIQAASrQMAQBLFoZyESEAAGGGTZIQTl1yEiEAAErKDAEASweGchMhAABhhk2TEE5dchQhAABK0QwBAEsYhnIVIQAAYYZNlBBOXXIWIQAASukMAQBLDoZyFyEAAGGGTZUQTl1yGCEAAEr3DAEASweGchkhAABhhk2WEE5dchohAABK/gwBAEsUhnIbIQAAYYZNlxBOXXIcIQAAShINAQBLFYZyHSEAAGGGTZgQTl1yHiEAAEonDQEASxSGch8hAABhhk2ZEE5dciAhAABKOw0BAEsHhnIhIQAAYYZNmhBOXXIiIQAASkINAQBLD4ZyIyEAAGGGTZsQTl1yJCEAAEpRDQEASxOGciUhAABhhk2cEE5dciYhAABKZA0BAEsOhnInIQAAYYZNnRBOXXIoIQAASnINAQBLE4ZyKSEAAGGGTZ4QTl1yKiEAAEqFDQEASwuGcishAABhhk2fEE5dciwhAABKkA0BAEsThnItIQAAYYZNoBBOXXIuIQAASqMNAQBLCoZyLyEAAGGGTaEQTl1yMCEAAEqtDQEASwqGcjEhAABhhk2iEE5dcjIhAABKtw0BAEsLhnIzIQAAYYZNoxBOXXI0IQAASsINAQBLDoZyNSEAAGGGTaQQTl1yNiEAAErQDQEASw6GcjchAABhhk2lEE5dcjghAABK3g0BAEsRhnI5IQAAYYZNphBOXXI6IQAASu8NAQBLE4ZyOyEAAGGGTacQTl1yPCEAAEoCDgEASwqGcj0hAABhhk2oEE5dcj4hAABKDA4BAEsThnI/IQAAYYZNqRBOXXJAIQAASh8OAQBLEIZyQSEAAGGGTaoQTl1yQiEAAEovDgEASxaGckMhAABhhk2rEE5dckQhAABKRQ4BAEsUhnJFIQAAYYZNrBBOXXJGIQAASlkOAQBLE4ZyRyEAAGGGTa0QTl1ySCEAAEpsDgEASxOGckkhAABhhk2uEE5dckohAABKfw4BAEsRhnJLIQAAYYZNrxBOXXJMIQAASpAOAQBLDoZyTSEAAGGGTbAQTl1yTiEAAEqeDgEASwuGck8hAABhhk2xEE5dclAhAABKqQ4BAEsYhnJRIQAAYYZNshBOXXJSIQAASsEOAQBLEYZyUyEAAGGGTbMQTl1yVCEAAErSDgEASw6GclUhAABhhk20EE5dclYhAABK4A4BAEsKhnJXIQAAYYZNtRBOXXJYIQAASuoOAQBLDIZyWSEAAGGGTbYQTl1yWiEAAEr2DgEASxOGclshAABhhk23EE5dclwhAABKCQ8BAEsLhnJdIQAAYYZNuBBOXXJeIQAAShQPAQBLCoZyXyEAAGGGTbkQTl1yYCEAAEoeDwEASxiGcmEhAABhhk26EE5dcmIhAABKNg8BAEsMhnJjIQAAYYZNuxBOXXJkIQAASkIPAQBLC4ZyZSEAAGGGTbwQTl1yZiEAAEpNDwEASxCGcmchAABhhk29EE5dcmghAABKXQ8BAEsHhnJpIQAAYYZNvhBOXXJqIQAASmQPAQBLDoZyayEAAGGGTb8QTl1ybCEAAEpyDwEASw6Gcm0hAABhhk3AEE5dcm4hAABKgA8BAEsQhnJvIQAAYYZNwRBOXXJwIQAASpAPAQBLE4ZycSEAAGGGTcIQTl1yciEAAEqjDwEASxGGcnMhAABhhk3DEE5dcnQhAABKtA8BAEsKhnJ1IQAAYYZNxBBOXXJ2IQAASr4PAQBLE4ZydyEAAGGGTcUQTl1yeCEAAErRDwEASxCGcnkhAABhhk3GEE5dcnohAABK4Q8BAEsPhnJ7IQAAYYZNxxBOXXJ8IQAASvAPAQBLEIZyfSEAAGGGTcgQTl1yfiEAAEoAEAEASwqGcn8hAABhhk3JEE5dcoAhAABKChABAEsMhnKBIQAAYYZNyhBOXXKCIQAAShYQAQBLDoZygyEAAGGGTcsQTl1yhCEAAEokEAEASw6GcoUhAABhhk3MEE5dcoYhAABKMhABAEsQhnKHIQAAYYZNzRBOXXKIIQAASkIQAQBLDIZyiSEAAGGGTc4QTl1yiiEAAEpOEAEASw6GcoshAABhhk3PEE5dcowhAABKXBABAEsOhnKNIQAAYYZN0BBOXXKOIQAASmoQAQBLFoZyjyEAAGGGTdEQTl1ykCEAAEqAEAEASxSGcpEhAABhhk3SEE5dcpIhAABKlBABAEsQhnKTIQAAYYZN0xBOXXKUIQAASqQQAQBLDoZylSEAAGGGTdQQTl1yliEAAEqyEAEASwuGcpchAABhhk3VEE5dcpghAABKvRABAEsRhnKZIQAAYYZN1hBOXXKaIQAASs4QAQBLFYZymyEAAGGGTdcQTl1ynCEAAErjEAEASw6Gcp0hAABhhk3YEE5dcp4hAABK8RABAEsPhnKfIQAAYYZN2RBOXXKgIQAASgARAQBLE4ZyoSEAAGGGTdoQTl1yoiEAAEoTEQEASxOGcqMhAABhhk3bEE5dcqQhAABKJhEBAEsThnKlIQAAYYZN3BBOXXKmIQAASjkRAQBLE4ZypyEAAGGGTd0QTl1yqCEAAEpMEQEASweGcqkhAABhhk3eEE5dcqohAABKUxEBAEsKhnKrIQAAYYZN3xBOXXKsIQAASl0RAQBLFoZyrSEAAGGGTeAQTl1yriEAAEpzEQEASxOGcq8hAABhhk3hEE5dcrAhAABKhhEBAEsRhnKxIQAAYYZN4hBOXXKyIQAASpcRAQBLDoZysyEAAGGGTeMQTl1ytCEAAEqlEQEASw6GcrUhAABhhk3kEE5dcrYhAABKsxEBAEsThnK3IQAAYYZN5RBOXXK4IQAASsYRAQBLFoZyuSEAAGGGTeYQTl1yuiEAAErcEQEASxOGcrshAABhhk3nEE5dcrwhAABK7xEBAEsPhnK9IQAAYYZN6BBOXXK+IQAASv4RAQBLD4ZyvyEAAGGGTekQTl1ywCEAAEoNEgEASxOGcsEhAABhhk3qEE5dcsIhAABKIBIBAEsOhnLDIQAAYYZN6xBOXXLEIQAASi4SAQBLDoZyxSEAAGGGTewQTl1yxiEAAEo8EgEASxiGcschAABhhk3tEE5dcsghAABKVBIBAEsWhnLJIQAAYYZN7hBOXXLKIQAASmoSAQBLB4ZyyyEAAGGGTe8QTl1yzCEAAEpxEgEASxOGcs0hAABhhk3wEE5dcs4hAABKhBIBAEsOhnLPIQAAYYZN8RBOXXLQIQAASpISAQBLDoZy0SEAAGGGTfIQTl1y0iEAAEqgEgEASxOGctMhAABhhk3zEE5dctQhAABKsxIBAEsKhnLVIQAAYYZN9BBOXXLWIQAASr0SAQBLE4Zy1yEAAGGGTfUQTl1y2CEAAErQEgEASwqGctkhAABhhk32EE5dctohAABK2hIBAEsKhnLbIQAAYYZN9xBOXXLcIQAASuQSAQBLC4Zy3SEAAGGGTfgQTl1y3iEAAErvEgEASwuGct8hAABhhk35EE5dcuAhAABK+hIBAEsHhnLhIQAAYYZN+hBOXXLiIQAASgETAQBLFoZy4yEAAGGGTfsQTl1y5CEAAEoXEwEASxOGcuUhAABhhk38EE5dcuYhAABKKhMBAEsHhnLnIQAAYYZN/RBOXXLoIQAASjETAQBLEIZy6SEAAGGGTf4QTl1y6iEAAEpBEwEASxOGcushAABhhk3/EE5dcuwhAABKVBMBAEsKhnLtIQAAYYZNABFOXXLuIQAASl4TAQBLFYZy7yEAAGGGTQERTl1y8CEAAEpzEwEASxOGcvEhAABhhk0CEU5dcvIhAABKhhMBAEsThnLzIQAAYYZNAxFOXXL0IQAASpkTAQBLEYZy9SEAAGGGTQQRTl1y9iEAAEqqEwEASxiGcvchAABhhk0FEU5dcvghAABKwhMBAEsPhnL5IQAAYYZNBhFOXXL6IQAAStETAQBLE4Zy+yEAAGGGTQcRTl1y/CEAAErkEwEASxGGcv0hAABhhk0IEU5dcv4hAABK9RMBAEsPhnL/IQAAYYZNCRFOXXIAIgAASgQUAQBLDoZyASIAAGGGTQoRTl1yAiIAAEoSFAEASw+GcgMiAABhhk0LEU5dcgQiAABKIRQBAEsLhnIFIgAAYYZNDBFOXXIGIgAASiwUAQBLGIZyByIAAGGGTQ0RTl1yCCIAAEpEFAEASxGGcgkiAABhhk0OEU5dcgoiAABKVRQBAEsThnILIgAAYYZNDxFOXXIMIgAASmgUAQBLC4ZyDSIAAGGGTRARTl1yDiIAAEpzFAEASxiGcg8iAABhhk0REU5dchAiAABKixQBAEsWhnIRIgAAYYZNEhFOXXISIgAASqEUAQBLFIZyEyIAAGGGTRMRTl1yFCIAAEq1FAEASw6GchUiAABhhk0UEU5dchYiAABKwxQBAEsPhnIXIgAAYYZNFRFOXXIYIgAAStIUAQBLGIZyGSIAAGGGTRYRTl1yGiIAAErqFAEASwqGchsiAABhhk0XEU5dchwiAABK9BQBAEsVhnIdIgAAYYZNGBFOXXIeIgAASgkVAQBLB4ZyHyIAAGGGTRkRTl1yICIAAEoQFQEASw6GciEiAABhhk0aEU5dciIiAABKHhUBAEsQhnIjIgAAYYZNGxFOXXIkIgAASi4VAQBLEYZyJSIAAGGGTRwRTl1yJiIAAEo/FQEASwuGciciAABhhk0dEU5dcigiAABKShUBAEsLhnIpIgAAYYZNHhFOXXIqIgAASlUVAQBLE4ZyKyIAAGGGTR8RTl1yLCIAAEpoFQEASxWGci0iAABhhk0gEU5dci4iAABKfRUBAEsMhnIvIgAAYYZNIRFOXXIwIgAASokVAQBLE4ZyMSIAAGGGTSIRTl1yMiIAAEqcFQEASwuGcjMiAABhhk0jEU5dcjQiAABKpxUBAEsLhnI1IgAAYYZNJBFOXXI2IgAASrIVAQBLE4ZyNyIAAGGGTSURTl1yOCIAAErFFQEASwyGcjkiAABhhk0mEU5dcjoiAABK0RUBAEsOhnI7IgAAYYZNJxFOXXI8IgAASt8VAQBLC4ZyPSIAAGGGTSgRTl1yPiIAAErqFQEASw+Gcj8iAABhhk0pEU5dckAiAABK+RUBAEsWhnJBIgAAYYZNKhFOXXJCIgAASg8WAQBLDoZyQyIAAGGGTSsRTl1yRCIAAEodFgEASwuGckUiAABhhk0sEU5dckYiAABKKBYBAEsQhnJHIgAAYYZNLRFOXXJIIgAASjgWAQBLE4ZySSIAAGGGTS4RTl1ySiIAAEpLFgEASw+GcksiAABhhk0vEU5dckwiAABKWhYBAEsQhnJNIgAAYYZNMBFOXXJOIgAASmoWAQBLE4ZyTyIAAGGGTTERTl1yUCIAAEp9FgEASwqGclEiAABhhk0yEU5dclIiAABKhxYBAEsVhnJTIgAAYYZNMxFOXXJUIgAASpwWAQBLC4ZyVSIAAGGGTTQRTl1yViIAAEqnFgEASwuGclciAABhhk01EU5dclgiAABKshYBAEsLhnJZIgAAYYZNNhFOXXJaIgAASr0WAQBLD4ZyWyIAAGGGTTcRTl1yXCIAAErMFgEASw6Gcl0iAABhhk04EU5dcl4iAABK2hYBAEsOhnJfIgAAYYZNORFOXXJgIgAASugWAQBLDoZyYSIAAGGGTToRTl1yYiIAAEr2FgEASxiGcmMiAABhhk07EU5dcmQiAABKDhcBAEsRhnJlIgAAYYZNPBFOXXJmIgAASh8XAQBLDIZyZyIAAGGGTT0RTl1yaCIAAEorFwEASxGGcmkiAABhhk0+EU5dcmoiAABKPBcBAEsThnJrIgAAYYZNPxFOXXJsIgAASk8XAQBLE4ZybSIAAGGGTUARTl1ybiIAAEpiFwEASxCGcm8iAABhhk1BEU5dcnAiAABKchcBAEsPhnJxIgAAYYZNQhFOXXJyIgAASoEXAQBLDoZycyIAAGGGTUMRTl1ydCIAAEqPFwEASxOGcnUiAABhhk1EEU5dcnYiAABKohcBAEsOhnJ3IgAAYYZNRRFOXXJ4IgAASrAXAQBLGIZyeSIAAGGGTUYRTl1yeiIAAErIFwEASxOGcnsiAABhhk1HEU5dcnwiAABK2xcBAEsThnJ9IgAAYYZNSBFOXXJ+IgAASu4XAQBLEYZyfyIAAGGGTUkRTl1ygCIAAEr/FwEASwyGcoEiAABhhk1KEU5dcoIiAABKCxgBAEsWhnKDIgAAYYZNSxFOXXKEIgAASiEYAQBLGIZyhSIAAGGGTUwRTl1yhiIAAEo5GAEASwyGcociAABhhk1NEU5dcogiAABKRRgBAEsYhnKJIgAAYYZNThFOXXKKIgAASl0YAQBLFIZyiyIAAGGGTU8RTl1yjCIAAEpxGAEASxCGco0iAABhhk1QEU5dco4iAABKgRgBAEsWhnKPIgAAYYZNURFOXXKQIgAASpcYAQBLGIZykSIAAGGGTVIRTl1ykiIAAEqvGAEASxOGcpMiAABhhk1TEU5dcpQiAABKwhgBAEsUhnKVIgAAYYZNVBFOXXKWIgAAStYYAQBLFYZylyIAAGGGTVURTl1ymCIAAErrGAEASxSGcpkiAABhhk1WEU5dcpoiAABK/xgBAEsOhnKbIgAAYYZNVxFOXXKcIgAASg0ZAQBLFIZynSIAAGGGTVgRTl1yniIAAEohGQEASxSGcp8iAABhhk1ZEU5dcqAiAABKNRkBAEsQhnKhIgAAYYZNWhFOXXKiIgAASkUZAQBLFYZyoyIAAGGGTVsRTl1ypCIAAEpaGQEASwuGcqUiAABhhk1cEU5dcqYiAABKZRkBAEsThnKnIgAAYYZNXRFOXXKoIgAASngZAQBLFYZyqSIAAGGGTV4RTl1yqiIAAEqNGQEASxGGcqsiAABhhk1fEU5dcqwiAABKnhkBAEsThnKtIgAAYYZNYBFOXXKuIgAASrEZAQBLE4ZyryIAAGGGTWERTl1ysCIAAErEGQEASxSGcrEiAABhhk1iEU5dcrIiAABK2BkBAEsOhnKzIgAAYYZNYxFOXXK0IgAASuYZAQBLCoZytSIAAGGGTWQRTl1ytiIAAErwGQEASwqGcrciAABhhk1lEU5dcrgiAABK+hkBAEsKhnK5IgAAYYZNZhFOXXK6IgAASgQaAQBLFYZyuyIAAGGGTWcRTl1yvCIAAEoZGgEASxWGcr0iAABhhk1oEU5dcr4iAABKLhoBAEsYhnK/IgAAYYZNaRFOXXLAIgAASkYaAQBLDoZywSIAAGGGTWoRTl1ywiIAAEpUGgEASxCGcsMiAABhhk1rEU5dcsQiAABKZBoBAEsPhnLFIgAAYYZNbBFOXXLGIgAASnMaAQBLB4ZyxyIAAGGGTW0RTl1yyCIAAEp6GgEASxOGcskiAABhhk1uEU5dcsoiAABKjRoBAEsOhnLLIgAAYYZNbxFOXXLMIgAASpsaAQBLDoZyzSIAAGGGTXARTl1yziIAAEqpGgEASxWGcs8iAABhhk1xEU5dctAiAABKvhoBAEsWhnLRIgAAYYZNchFOXXLSIgAAStQaAQBLE4Zy0yIAAGGGTXMRTl1y1CIAAErnGgEASxaGctUiAABhhk10EU5dctYiAABK/RoBAEsOhnLXIgAAYYZNdRFOXXLYIgAASgsbAQBLDoZy2SIAAGGGTXYRTl1y2iIAAEoZGwEASxCGctsiAABhhk13EU5dctwiAABKKRsBAEsHhnLdIgAAYYZNeBFOXXLeIgAASjAbAQBLDIZy3yIAAGGGTXkRTl1y4CIAAEo8GwEASxWGcuEiAABhhk16EU5dcuIiAABKURsBAEsUhnLjIgAAYYZNexFOXXLkIgAASmUbAQBLGIZy5SIAAGGGTXwRTl1y5iIAAEp9GwEASxCGcuciAABhhk19EU5dcugiAABKjRsBAEsOhnLpIgAAYYZNfhFOXXLqIgAASpsbAQBLB4Zy6yIAAGGGTX8RTl1y7CIAAEqiGwEASw+Gcu0iAABhhk2AEU5dcu4iAABKsRsBAEsThnLvIgAAYYZNgRFOXXLwIgAASsQbAQBLE4Zy8SIAAGGGTYIRTl1y8iIAAErXGwEASwuGcvMiAABhhk2DEU5dcvQiAABK4hsBAEsQhnL1IgAAYYZNhBFOXXL2IgAASvIbAQBLC4Zy9yIAAGGGTYURTl1y+CIAAEr9GwEASweGcvkiAABhhk2GEU5dcvoiAABKBBwBAEsHhnL7IgAAYYZNhxFOXXL8IgAASgscAQBLEIZy/SIAAGGGTYgRTl1y/iIAAEobHAEASxWGcv8iAABhhk2JEU5dcgAjAABKMBwBAEsUhnIBIwAAYYZNihFOXXICIwAASkQcAQBLFIZyAyMAAGGGTYsRTl1yBCMAAEpYHAEASxSGcgUjAABhhk2MEU5dcgYjAABKbBwBAEsYhnIHIwAAYYZNjRFOXXIIIwAASoQcAQBLB4ZyCSMAAGGGTY4RTl1yCiMAAEqLHAEASxOGcgsjAABhhk2PEU5dcgwjAABKnhwBAEsRhnINIwAAYYZNkBFOXXIOIwAASq8cAQBLFYZyDyMAAGGGTZERTl1yECMAAErEHAEASxSGchEjAABhhk2SEU5dchIjAABK2BwBAEsThnITIwAAYYZNkxFOXXIUIwAASuscAQBLEYZyFSMAAGGGTZQRTl1yFiMAAEr8HAEASxiGchcjAABhhk2VEU5dchgjAABKFB0BAEsYhnIZIwAAYYZNlhFOXXIaIwAASiwdAQBLDoZyGyMAAGGGTZcRTl1yHCMAAEo6HQEASwuGch0jAABhhk2YEU5dch4jAABKRR0BAEsThnIfIwAAYYZNmRFOXXIgIwAASlgdAQBLFoZyISMAAGGGTZoRTl1yIiMAAEpuHQEASwuGciMjAABhhk2bEU5dciQjAABKeR0BAEsThnIlIwAAYYZNnBFOXXImIwAASowdAQBLFIZyJyMAAGGGTZ0RTl1yKCMAAEqgHQEASxCGcikjAABhhk2eEU5dciojAABKsB0BAEsMhnIrIwAAYYZNnxFOXXIsIwAASrwdAQBLC4ZyLSMAAGGGTaARTl1yLiMAAErHHQEASxWGci8jAABhhk2hEU5dcjAjAABK3B0BAEsLhnIxIwAAYYZNohFOXXIyIwAASucdAQBLD4ZyMyMAAGGGTaMRTl1yNCMAAEr2HQEASxOGcjUjAABhhk2kEU5dcjYjAABKCR4BAEsThnI3IwAAYYZNpRFOXXI4IwAAShweAQBLFIZyOSMAAGGGTaYRTl1yOiMAAEowHgEASxSGcjsjAABhhk2nEU5dcjwjAABKRB4BAEsQhnI9IwAAYYZNqBFOXXI+IwAASlQeAQBLEYZyPyMAAGGGTakRTl1yQCMAAEplHgEASwuGckEjAABhhk2qEU5dckIjAABKcB4BAEsThnJDIwAAYYZNqxFOXXJEIwAASoMeAQBLFIZyRSMAAGGGTawRTl1yRiMAAEqXHgEASxGGckcjAABhhk2tEU5dckgjAABKqB4BAEsThnJJIwAAYYZNrhFOXXJKIwAASrseAQBLEIZySyMAAGGGTa8RTl1yTCMAAErLHgEASwuGck0jAABhhk2wEU5dck4jAABK1h4BAEsQhnJPIwAAYYZNsRFOXXJQIwAASuYeAQBLEIZyUSMAAGGGTbIRTl1yUiMAAEr2HgEASxOGclMjAABhhk2zEU5dclQjAABKCR8BAEsVhnJVIwAAYYZNtBFOXXJWIwAASh4fAQBLFIZyVyMAAGGGTbURTl1yWCMAAEoyHwEASwuGclkjAABhhk22EU5dclojAABKPR8BAEsRhnJbIwAAYYZNtxFOXXJcIwAASk4fAQBLGIZyXSMAAGGGTbgRTl1yXiMAAEpmHwEASxaGcl8jAABhhk25EU5dcmAjAABKfB8BAEsPhnJhIwAAYYZNuhFOXXJiIwAASosfAQBLFYZyYyMAAGGGTbsRTl1yZCMAAEqgHwEASxCGcmUjAABhhk28EU5dcmYjAABKsB8BAEsKhnJnIwAAYYZNvRFOXXJoIwAASrofAQBLC4ZyaSMAAGGGTb4RTl1yaiMAAErFHwEASxGGcmsjAABhhk2/EU5dcmwjAABK1h8BAEsQhnJtIwAAYYZNwBFOXXJuIwAASuYfAQBLFIZybyMAAGGGTcERTl1ycCMAAEr6HwEASwuGcnEjAABhhk3CEU5dcnIjAABKBSABAEsThnJzIwAAYYZNwxFOXXJ0IwAAShggAQBLCoZydSMAAGGGTcQRTl1ydiMAAEoiIAEASxGGcncjAABhhk3FEU5dcngjAABKMyABAEsHhnJ5IwAAYYZNxhFOXXJ6IwAASjogAQBLGIZyeyMAAGGGTccRTl1yfCMAAEpSIAEASw6Gcn0jAABhhk3IEU5dcn4jAABKYCABAEsOhnJ/IwAAYYZNyRFOXXKAIwAASm4gAQBLEYZygSMAAGGGTcoRTl1ygiMAAEp/IAEASxOGcoMjAABhhk3LEU5dcoQjAABKkiABAEsVhnKFIwAAYYZNzBFOXXKGIwAASqcgAQBLFYZyhyMAAGGGTc0RTl1yiCMAAEq8IAEASw6GcokjAABhhk3OEU5dcoojAABKyiABAEsYhnKLIwAAYYZNzxFOXXKMIwAASuIgAQBLB4ZyjSMAAGGGTdARTl1yjiMAAErpIAEASxSGco8jAABhhk3REU5dcpAjAABK/SABAEsRhnKRIwAAYYZN0hFOXXKSIwAASg4hAQBLEYZykyMAAGGGTdMRTl1ylCMAAEofIQEASxGGcpUjAABhhk3UEU5dcpYjAABKMCEBAEsHhnKXIwAAYYZN1RFOXXKYIwAASjchAQBLE4ZymSMAAGGGTdYRTl1ymiMAAEpKIQEASxWGcpsjAABhhk3XEU5dcpwjAABKXyEBAEsKhnKdIwAAYYZN2BFOXXKeIwAASmkhAQBLEIZynyMAAGGGTdkRTl1yoCMAAEp5IQEASxGGcqEjAABhhk3aEU5dcqIjAABKiiEBAEsThnKjIwAAYYZN2xFOXXKkIwAASp0hAQBLD4ZypSMAAGGGTdwRTl1ypiMAAEqsIQEASxaGcqcjAABhhk3dEU5dcqgjAABKwiEBAEsRhnKpIwAAYYZN3hFOXXKqIwAAStMhAQBLE4ZyqyMAAGGGTd8RTl1yrCMAAErmIQEASxOGcq0jAABhhk3gEU5dcq4jAABK+SEBAEsYhnKvIwAAYYZN4RFOXXKwIwAAShEiAQBLDIZysSMAAGGGTeIRTl1ysiMAAEodIgEASxOGcrMjAABhhk3jEU5dcrQjAABKMCIBAEsLhnK1IwAAYYZN5BFOXXK2IwAASjsiAQBLGIZytyMAAGGGTeURTl1yuCMAAEpTIgEASxSGcrkjAABhhk3mEU5dcrojAABKZyIBAEsRhnK7IwAAYYZN5xFOXXK8IwAASngiAQBLFIZyvSMAAGGGTegRTl1yviMAAEqMIgEASxCGcr8jAABhhk3pEU5dcsAjAABKnCIBAEsVhnLBIwAAYYZN6hFOXXLCIwAASrEiAQBLE4ZywyMAAGGGTesRTl1yxCMAAErEIgEASxCGcsUjAABhhk3sEU5dcsYjAABK1CIBAEsUhnLHIwAAYYZN7RFOXXLIIwAASugiAQBLE4ZyySMAAGGGTe4RTl1yyiMAAEr7IgEASxSGcssjAABhhk3vEU5dcswjAABKDyMBAEsHhnLNIwAAYYZN8BFOXXLOIwAAShYjAQBLFIZyzyMAAGGGTfERTl1y0CMAAEoqIwEASwuGctEjAABhhk3yEU5dctIjAABKNSMBAEsOhnLTIwAAYYZN8xFOXXLUIwAASkMjAQBLCoZy1SMAAGGGTfQRTl1y1iMAAEpNIwEASxCGctcjAABhhk31EU5dctgjAABKXSMBAEsQhnLZIwAAYYZN9hFOXXLaIwAASm0jAQBLDoZy2yMAAGGGTfcRTl1y3CMAAEp7IwEASxOGct0jAABhhk34EU5dct4jAABKjiMBAEsThnLfIwAAYYZN+RFOXXLgIwAASqEjAQBLD4Zy4SMAAGGGTfoRTl1y4iMAAEqwIwEASwyGcuMjAABhhk37EU5dcuQjAABKvCMBAEsHhnLlIwAAYYZN/BFOXXLmIwAASsMjAQBLFoZy5yMAAGGGTf0RTl1y6CMAAErZIwEASxWGcukjAABhhk3+EU5dcuojAABK7iMBAEsOhnLrIwAAYYZN/xFOXXLsIwAASvwjAQBLC4Zy7SMAAGGGTQASTl1y7iMAAEoHJAEASxOGcu8jAABhhk0BEk5dcvAjAABKGiQBAEsVhnLxIwAAYYZNAhJOXXLyIwAASi8kAQBLC4Zy8yMAAGGGTQMSTl1y9CMAAEo6JAEASw6GcvUjAABhhk0EEk5dcvYjAABKSCQBAEsLhnL3IwAAYYZNBRJOXXL4IwAASlMkAQBLE4Zy+SMAAGGGTQYSTl1y+iMAAEpmJAEASw+GcvsjAABhhk0HEk5dcvwjAABKdSQBAEsThnL9IwAAYYZNCBJOXXL+IwAASogkAQBLFIZy/yMAAGGGTQkSTl1yACQAAEqcJAEASxaGcgEkAABhhk0KEk5dcgIkAABKsiQBAEsUhnIDJAAAYYZNCxJOXXIEJAAASsYkAQBLDoZyBSQAAGGGTQwSTl1yBiQAAErUJAEASxOGcgckAABhhk0NEk5dcggkAABK5yQBAEsHhnIJJAAAYYZNDhJOXXIKJAAASu4kAQBLEYZyCyQAAGGGTQ8STl1yDCQAAEr/JAEASweGcg0kAABhhk0QEk5dcg4kAABKBiUBAEsMhnIPJAAAYYZNERJOXXIQJAAAShIlAQBLE4ZyESQAAGGGTRISTl1yEiQAAEolJQEASw+GchMkAABhhk0TEk5dchQkAABKNCUBAEsUhnIVJAAAYYZNFBJOXXIWJAAASkglAQBLDoZyFyQAAGGGTRUSTl1yGCQAAEpWJQEASw+GchkkAABhhk0WEk5dchokAABKZSUBAEsOhnIbJAAAYYZNFxJOXXIcJAAASnMlAQBLFYZyHSQAAGGGTRgSTl1yHiQAAEqIJQEASwyGch8kAABhhk0ZEk5dciAkAABKlCUBAEsUhnIhJAAAYYZNGhJOXXIiJAAASqglAQBLFoZyIyQAAGGGTRsSTl1yJCQAAEq+JQEASwqGciUkAABhhk0cEk5dciYkAABKyCUBAEsQhnInJAAAYYZNHRJOXXIoJAAAStglAQBLFIZyKSQAAGGGTR4STl1yKiQAAErsJQEASxOGciskAABhhk0fEk5dciwkAABK/yUBAEsThnItJAAAYYZNIBJOXXIuJAAAShImAQBLE4ZyLyQAAGGGTSESTl1yMCQAAEolJgEASxOGcjEkAABhhk0iEk5dcjIkAABKOCYBAEsThnIzJAAAYYZNIxJOXXI0JAAASksmAQBLCoZyNSQAAGGGTSQSTl1yNiQAAEpVJgEASxWGcjckAABhhk0lEk5dcjgkAABKaiYBAEsQhnI5JAAAYYZNJhJOXXI6JAAASnomAQBLE4ZyOyQAAGGGTScSTl1yPCQAAEqNJgEASxOGcj0kAABhhk0oEk5dcj4kAABKoCYBAEsOhnI/JAAAYYZNKRJOXXJAJAAASq4mAQBLFYZyQSQAAGGGTSoSTl1yQiQAAErDJgEASxOGckMkAABhhk0rEk5dckQkAABK1iYBAEsThnJFJAAAYYZNLBJOXXJGJAAASukmAQBLE4ZyRyQAAGGGTS0STl1ySCQAAEr8JgEASxOGckkkAABhhk0uEk5dckokAABKDycBAEsOhnJLJAAAYYZNLxJOXXJMJAAASh0nAQBLEYZyTSQAAGGGTTASTl1yTiQAAEouJwEASxOGck8kAABhhk0xEk5dclAkAABKQScBAEsThnJRJAAAYYZNMhJOXXJSJAAASlQnAQBLCoZyUyQAAGGGTTMSTl1yVCQAAEpeJwEASxOGclUkAABhhk00Ek5dclYkAABKcScBAEsRhnJXJAAAYYZNNRJOXXJYJAAASoInAQBLB4ZyWSQAAGGGTTYSTl1yWiQAAEqJJwEASw+GclskAABhhk03Ek5dclwkAABKmCcBAEsOhnJdJAAAYYZNOBJOXXJeJAAASqYnAQBLEIZyXyQAAGGGTTkSTl1yYCQAAEq2JwEASw6GcmEkAABhhk06Ek5dcmIkAABKxCcBAEsWhnJjJAAAYYZNOxJOXXJkJAAAStonAQBLE4ZyZSQAAGGGTTwSTl1yZiQAAErtJwEASwqGcmckAABhhk09Ek5dcmgkAABK9ycBAEsRhnJpJAAAYYZNPhJOXXJqJAAASggoAQBLD4ZyayQAAGGGTT8STl1ybCQAAEoXKAEASwuGcm0kAABhhk1AEk5dcm4kAABKIigBAEsWhnJvJAAAYYZNQRJOXXJwJAAASjgoAQBLDoZycSQAAGGGTUISTl1yciQAAEpGKAEASxOGcnMkAABhhk1DEk5dcnQkAABKWSgBAEsYhnJ1JAAAYYZNRBJOXXJ2JAAASnEoAQBLFoZydyQAAGGGTUUSTl1yeCQAAEqHKAEASxOGcnkkAABhhk1GEk5dcnokAABKmigBAEsRhnJ7JAAAYYZNRxJOXXJ8JAAASqsoAQBLGIZyfSQAAGGGTUgSTl1yfiQAAErDKAEASwqGcn8kAABhhk1JEk5dcoAkAABKzSgBAEsThnKBJAAAYYZNShJOXXKCJAAASuAoAQBLDoZygyQAAGGGTUsSTl1yhCQAAEruKAEASxOGcoUkAABhhk1MEk5dcoYkAABKASkBAEsThnKHJAAAYYZNTRJOXXKIJAAAShQpAQBLDIZyiSQAAGGGTU4STl1yiiQAAEogKQEASw6GcoskAABhhk1PEk5dcowkAABKLikBAEsPhnKNJAAAYYZNUBJOXXKOJAAASj0pAQBLFoZyjyQAAGGGTVESTl1ykCQAAEpTKQEASwuGcpEkAABhhk1SEk5dcpIkAABKXikBAEsUhnKTJAAAYYZNUxJOXXKUJAAASnIpAQBLE4ZylSQAAGGGTVQSTl1yliQAAEqFKQEASxaGcpckAABhhk1VEk5dcpgkAABKmykBAEsLhnKZJAAAYYZNVhJOXXKaJAAASqYpAQBLEYZymyQAAGGGTVcSTl1ynCQAAEq3KQEASxiGcp0kAABhhk1YEk5dcp4kAABKzykBAEsWhnKfJAAAYYZNWRJOXXKgJAAASuUpAQBLC4ZyoSQAAGGGTVoSTl1yoiQAAErwKQEASxWGcqMkAABhhk1bEk5dcqQkAABKBSoBAEsVhnKlJAAAYYZNXBJOXXKmJAAAShoqAQBLDIZypyQAAGGGTV0STl1yqCQAAEomKgEASxiGcqkkAABhhk1eEk5dcqokAABKPioBAEsYhnKrJAAAYYZNXxJOXXKsJAAASlYqAQBLC4ZyrSQAAGGGTWASTl1yriQAAEphKgEASxOGcq8kAABhhk1hEk5dcrAkAABKdCoBAEsUhnKxJAAAYYZNYhJOXXKyJAAASogqAQBLDIZysyQAAGGGTWMSTl1ytCQAAEqUKgEASwqGcrUkAABhhk1kEk5dcrYkAABKnioBAEsQhnK3JAAAYYZNZRJOXXK4JAAASq4qAQBLCoZyuSQAAGGGTWYSTl1yuiQAAEq4KgEASxGGcrskAABhhk1nEk5dcrwkAABKySoBAEsLhnK9JAAAYYZNaBJOXXK+JAAAStQqAQBLDoZyvyQAAGGGTWkSTl1ywCQAAEriKgEASwuGcsEkAABhhk1qEk5dcsIkAABK7SoBAEsRhnLDJAAAYYZNaxJOXXLEJAAASv4qAQBLD4ZyxSQAAGGGTWwSTl1yxiQAAEoNKwEASxOGcsckAABhhk1tEk5dcsgkAABKICsBAEsPhnLJJAAAYYZNbhJOXXLKJAAASi8rAQBLC4ZyyyQAAGGGTW8STl1yzCQAAEo6KwEASxOGcs0kAABhhk1wEk5dcs4kAABKTSsBAEsThnLPJAAAYYZNcRJOXXLQJAAASmArAQBLDoZy0SQAAGGGTXISTl1y0iQAAEpuKwEASxSGctMkAABhhk1zEk5dctQkAABKgisBAEsThnLVJAAAYYZNdBJOXXLWJAAASpUrAQBLEYZy1yQAAGGGTXUSTl1y2CQAAEqmKwEASxiGctkkAABhhk12Ek5dctokAABKvisBAEsLhnLbJAAAYYZNdxJOXXLcJAAASskrAQBLFoZy3SQAAGGGTXgSTl1y3iQAAErfKwEASxaGct8kAABhhk15Ek5dcuAkAABK9SsBAEsYhnLhJAAAYYZNehJOXXLiJAAASg0sAQBLE4Zy4yQAAGGGTXsSTl1y5CQAAEogLAEASw6GcuUkAABhhk18Ek5dcuYkAABKLiwBAEsMhnLnJAAAYYZNfRJOXXLoJAAASjosAQBLC4Zy6SQAAGGGTX4STl1y6iQAAEpFLAEASw+GcuskAABhhk1/Ek5dcuwkAABKVCwBAEsUhnLtJAAAYYZNgBJOXXLuJAAASmgsAQBLFoZy7yQAAGGGTYESTl1y8CQAAEp+LAEASwyGcvEkAABhhk2CEk5dcvIkAABKiiwBAEsOhnLzJAAAYYZNgxJOXXL0JAAASpgsAQBLD4Zy9SQAAGGGTYQSTl1y9iQAAEqnLAEASw6GcvckAABhhk2FEk5dcvgkAABKtSwBAEsHhnL5JAAAYYZNhhJOXXL6JAAASrwsAQBLFoZy+yQAAGGGTYcSTl1y/CQAAErSLAEASw6Gcv0kAABhhk2IEk5dcv4kAABK4CwBAEsLhnL/JAAAYYZNiRJOXXIAJQAASussAQBLE4ZyASUAAGGGTYoSTl1yAiUAAEr+LAEASxOGcgMlAABhhk2LEk5dcgQlAABKES0BAEsWhnIFJQAAYYZNjBJOXXIGJQAASictAQBLCoZyByUAAGGGTY0STl1yCCUAAEoxLQEASxGGcgklAABhhk2OEk5dcgolAABKQi0BAEsThnILJQAAYYZNjxJOXXIMJQAASlUtAQBLDoZyDSUAAGGGTZASTl1yDiUAAEpjLQEASxOGcg8lAABhhk2REk5dchAlAABKdi0BAEsRhnIRJQAAYYZNkhJOXXISJQAASoctAQBLDoZyEyUAAGGGTZMSTl1yFCUAAEqVLQEASweGchUlAABhhk2UEk5dchYlAABKnC0BAEsRhnIXJQAAYYZNlRJOXXIYJQAASq0tAQBLDoZyGSUAAGGGTZYSTl1yGiUAAEq7LQEASwyGchslAABhhk2XEk5dchwlAABKxy0BAEsOhnIdJQAAYYZNmBJOXXIeJQAAStUtAQBLE4ZyHyUAAGGGTZkSTl1yICUAAEroLQEASwqGciElAABhhk2aEk5dciIlAABK8i0BAEsThnIjJQAAYYZNmxJOXXIkJQAASgUuAQBLE4ZyJSUAAGGGTZwSTl1yJiUAAEoYLgEASxOGciclAABhhk2dEk5dciglAABKKy4BAEsMhnIpJQAAYYZNnhJOXXIqJQAASjcuAQBLEIZyKyUAAGGGTZ8STl1yLCUAAEpHLgEASwqGci0lAABhhk2gEk5dci4lAABKUS4BAEsYhnIvJQAAYYZNoRJOXXIwJQAASmkuAQBLFoZyMSUAAGGGTaISTl1yMiUAAEp/LgEASw6GcjMlAABhhk2jEk5dcjQlAABKjS4BAEsMhnI1JQAAYYZNpBJOXXI2JQAASpkuAQBLC4ZyNyUAAGGGTaUSTl1yOCUAAEqkLgEASxOGcjklAABhhk2mEk5dcjolAABKty4BAEsWhnI7JQAAYYZNpxJOXXI8JQAASs0uAQBLEYZyPSUAAGGGTagSTl1yPiUAAEreLgEASxSGcj8lAABhhk2pEk5dckAlAABK8i4BAEsQhnJBJQAAYYZNqhJOXXJCJQAASgIvAQBLDoZyQyUAAGGGTasSTl1yRCUAAEoQLwEASwqGckUlAABhhk2sEk5dckYlAABKGi8BAEsLhnJHJQAAYYZNrRJOXXJIJQAASiUvAQBLFYZySSUAAGGGTa4STl1ySiUAAEo6LwEASw6GckslAABhhk2vEk5dckwlAABKSC8BAEsMhnJNJQAAYYZNsBJOXXJOJQAASlQvAQBLC4ZyTyUAAGGGTbESTl1yUCUAAEpfLwEASxWGclElAABhhk2yEk5dclIlAABKdC8BAEsVhnJTJQAAYYZNsxJOXXJUJQAASokvAQBLFoZyVSUAAGGGTbQSTl1yViUAAEqfLwEASweGclclAABhhk21Ek5dclglAABKpi8BAEsRhnJZJQAAYYZNthJOXXJaJQAASrcvAQBLDoZyWyUAAGGGTbcSTl1yXCUAAErFLwEASwqGcl0lAABhhk24Ek5dcl4lAABKzy8BAEsThnJfJQAAYYZNuRJOXXJgJQAASuIvAQBLEYZyYSUAAGGGTboSTl1yYiUAAErzLwEASxOGcmMlAABhhk27Ek5dcmQlAABKBjABAEsKhnJlJQAAYYZNvBJOXXJmJQAAShAwAQBLE4ZyZyUAAGGGTb0STl1yaCUAAEojMAEASw+GcmklAABhhk2+Ek5dcmolAABKMjABAEsYhnJrJQAAYYZNvxJOXXJsJQAASkowAQBLGIZybSUAAGGGTcASTl1ybiUAAEpiMAEASw6Gcm8lAABhhk3BEk5dcnAlAABKcDABAEsRhnJxJQAAYYZNwhJOXXJyJQAASoEwAQBLDoZycyUAAGGGTcMSTl1ydCUAAEqPMAEASxOGcnUlAABhhk3EEk5dcnYlAABKojABAEsQhnJ3JQAAYYZNxRJOXXJ4JQAASrIwAQBLDoZyeSUAAGGGTcYSTl1yeiUAAErAMAEASxOGcnslAABhhk3HEk5dcnwlAABK0zABAEsThnJ9JQAAYYZNyBJOXXJ+JQAASuYwAQBLEIZyfyUAAGGGTckSTl1ygCUAAEr2MAEASw+GcoElAABhhk3KEk5dcoIlAABKBTEBAEsOhnKDJQAAYYZNyxJOXXKEJQAAShMxAQBLB4ZyhSUAAGGGTcwSTl1yhiUAAEoaMQEASwqGcoclAABhhk3NEk5dcoglAABKJDEBAEsMhnKJJQAAYYZNzhJOXXKKJQAASjAxAQBLEIZyiyUAAGGGTc8STl1yjCUAAEpAMQEASxGGco0lAABhhk3QEk5dco4lAABKUTEBAEsKhnKPJQAAYYZN0RJOXXKQJQAASlsxAQBLCoZykSUAAGGGTdISTl1ykiUAAEplMQEASwqGcpMlAABhhk3TEk5dcpQlAABKbzEBAEsOhnKVJQAAYYZN1BJOXXKWJQAASn0xAQBLB4ZylyUAAGGGTdUSTl1ymCUAAEqEMQEASwyGcpklAABhhk3WEk5dcpolAABKkDEBAEsUhnKbJQAAYYZN1xJOXXKcJQAASqQxAQBLFIZynSUAAGGGTdgSTl1yniUAAEq4MQEASxaGcp8lAABhhk3ZEk5dcqAlAABKzjEBAEsWhnKhJQAAYYZN2hJOXXKiJQAASuQxAQBLDoZyoyUAAGGGTdsSTl1ypCUAAEryMQEASxaGcqUlAABhhk3cEk5dcqYlAABKCDIBAEsHhnKnJQAAYYZN3RJOXXKoJQAASg8yAQBLGIZyqSUAAGGGTd4STl1yqiUAAEonMgEASw6GcqslAABhhk3fEk5dcqwlAABKNTIBAEsHhnKtJQAAYYZN4BJOXXKuJQAASjwyAQBLFIZyryUAAGGGTeESTl1ysCUAAEpQMgEASxWGcrElAABhhk3iEk5dcrIlAABKZTIBAEsUhnKzJQAAYYZN4xJOXXK0JQAASnkyAQBLB4ZytSUAAGGGTeQSTl1ytiUAAEqAMgEASw+GcrclAABhhk3lEk5dcrglAABKjzIBAEsThnK5JQAAYYZN5hJOXXK6JQAASqIyAQBLDoZyuyUAAGGGTecSTl1yvCUAAEqwMgEASxOGcr0lAABhhk3oEk5dcr4lAABKwzIBAEsLhnK/JQAAYYZN6RJOXXLAJQAASs4yAQBLE4ZywSUAAGGGTeoSTl1ywiUAAErhMgEASwqGcsMlAABhhk3rEk5dcsQlAABK6zIBAEsKhnLFJQAAYYZN7BJOXXLGJQAASvUyAQBLC4ZyxyUAAGGGTe0STl1yyCUAAEoAMwEASw6GcsklAABhhk3uEk5dcsolAABKDjMBAEsOhnLLJQAAYYZN7xJOXXLMJQAAShwzAQBLEYZyzSUAAGGGTfASTl1yziUAAEotMwEASxOGcs8lAABhhk3xEk5dctAlAABKQDMBAEsKhnLRJQAAYYZN8hJOXXLSJQAASkozAQBLE4Zy0yUAAGGGTfMSTl1y1CUAAEpdMwEASxCGctUlAABhhk30Ek5dctYlAABKbTMBAEsWhnLXJQAAYYZN9RJOXXLYJQAASoMzAQBLFIZy2SUAAGGGTfYSTl1y2iUAAEqXMwEASxOGctslAABhhk33Ek5dctwlAABKqjMBAEsThnLdJQAAYYZN+BJOXXLeJQAASr0zAQBLEYZy3yUAAGGGTfkSTl1y4CUAAErOMwEASw6GcuElAABhhk36Ek5dcuIlAABK3DMBAEsLhnLjJQAAYYZN+xJOXXLkJQAASuczAQBLGIZy5SUAAGGGTfwSTl1y5iUAAEr/MwEASxGGcuclAABhhk39Ek5dcuglAABKEDQBAEsOhnLpJQAAYYZN/hJOXXLqJQAASh40AQBLCoZy6yUAAGGGTf8STl1y7CUAAEooNAEASwyGcu0lAABhhk0AE05dcu4lAABKNDQBAEsThnLvJQAAYYZNARNOXXLwJQAASkc0AQBLC4Zy8SUAAGGGTQITTl1y8iUAAEpSNAEASwqGcvMlAABhhk0DE05dcvQlAABKXDQBAEsYhnL1JQAAYYZNBBNOXXL2JQAASnQ0AQBLDIZy9yUAAGGGTQUTTl1y+CUAAEqANAEASwuGcvklAABhhk0GE05dcvolAABKizQBAEsQhnL7JQAAYYZNBxNOXXL8JQAASps0AQBLB4Zy/SUAAGGGTQgTTl1y/iUAAEqiNAEASw6Gcv8lAABhhk0JE05dcgAmAABKsDQBAEsOhnIBJgAAYYZNChNOXXICJgAASr40AQBLEIZyAyYAAGGGTQsTTl1yBCYAAErONAEASxOGcgUmAABhhk0ME05dcgYmAABK4TQBAEsRhnIHJgAAYYZNDRNOXXIIJgAASvI0AQBLCoZyCSYAAGGGTQ4TTl1yCiYAAEr8NAEASxOGcgsmAABhhk0PE05dcgwmAABKDzUBAEsQhnINJgAAYYZNEBNOXXIOJgAASh81AQBLD4ZyDyYAAGGGTRETTl1yECYAAEouNQEASxCGchEmAABhhk0SE05dchImAABKPjUBAEsKhnITJgAAYYZNExNOXXIUJgAASkg1AQBLDIZyFSYAAGGGTRQTTl1yFiYAAEpUNQEASw6GchcmAABhhk0VE05dchgmAABKYjUBAEsOhnIZJgAAYYZNFhNOXXIaJgAASnA1AQBLEIZyGyYAAGGGTRcTTl1yHCYAAEqANQEASwyGch0mAABhhk0YE05dch4mAABKjDUBAEsOhnIfJgAAYYZNGRNOXXIgJgAASpo1AQBLDoZyISYAAGGGTRoTTl1yIiYAAEqoNQEASxaGciMmAABhhk0bE05dciQmAABKvjUBAEsUhnIlJgAAYYZNHBNOXXImJgAAStI1AQBLEIZyJyYAAGGGTR0TTl1yKCYAAEriNQEASw6GcikmAABhhk0eE05dciomAABK8DUBAEsLhnIrJgAAYYZNHxNOXXIsJgAASvs1AQBLEYZyLSYAAGGGTSATTl1yLiYAAEoMNgEASxWGci8mAABhhk0hE05dcjAmAABKITYBAEsOhnIxJgAAYYZNIhNOXXIyJgAASi82AQBLD4ZyMyYAAGGGTSMTTl1yNCYAAEo+NgEASxOGcjUmAABhhk0kE05dcjYmAABKUTYBAEsThnI3JgAAYYZNJRNOXXI4JgAASmQ2AQBLE4ZyOSYAAGGGTSYTTl1yOiYAAEp3NgEASxOGcjsmAABhhk0nE05dcjwmAABKijYBAEsHhnI9JgAAYYZNKBNOXXI+JgAASpE2AQBLCoZyPyYAAGGGTSkTTl1yQCYAAEqbNgEASxaGckEmAABhhk0qE05dckImAABKsTYBAEsThnJDJgAAYYZNKxNOXXJEJgAASsQ2AQBLEYZyRSYAAGGGTSwTTl1yRiYAAErVNgEASw6GckcmAABhhk0tE05dckgmAABK4zYBAEsOhnJJJgAAYYZNLhNOXXJKJgAASvE2AQBLE4ZySyYAAGGGTS8TTl1yTCYAAEoENwEASxaGck0mAABhhk0wE05dck4mAABKGjcBAEsThnJPJgAAYYZNMRNOXXJQJgAASi03AQBLD4ZyUSYAAGGGTTITTl1yUiYAAEo8NwEASw+GclMmAABhhk0zE05dclQmAABKSzcBAEsThnJVJgAAYYZNNBNOXXJWJgAASl43AQBLDoZyVyYAAGGGTTUTTl1yWCYAAEpsNwEASw6GclkmAABhhk02E05dclomAABKejcBAEsYhnJbJgAAYYZNNxNOXXJcJgAASpI3AQBLFoZyXSYAAGGGTTgTTl1yXiYAAEqoNwEASweGcl8mAABhhk05E05dcmAmAABKrzcBAEsThnJhJgAAYYZNOhNOXXJiJgAASsI3AQBLDoZyYyYAAGGGTTsTTl1yZCYAAErQNwEASw6GcmUmAABhhk08E05dcmYmAABK3jcBAEsThnJnJgAAYYZNPRNOXXJoJgAASvE3AQBLCoZyaSYAAGGGTT4TTl1yaiYAAEr7NwEASxOGcmsmAABhhk0/E05dcmwmAABKDjgBAEsKhnJtJgAAYYZNQBNOXXJuJgAAShg4AQBLCoZybyYAAGGGTUETTl1ycCYAAEoiOAEASwuGcnEmAABhhk1CE05dcnImAABKLTgBAEsLhnJzJgAAYYZNQxNOXXJ0JgAASjg4AQBLB4ZydSYAAGGGTUQTTl1ydiYAAEo/OAEASxaGcncmAABhhk1FE05dcngmAABKVTgBAEsThnJ5JgAAYYZNRhNOXXJ6JgAASmg4AQBLB4ZyeyYAAGGGTUcTTl1yfCYAAEpvOAEASxCGcn0mAABhhk1IE05dcn4mAABKfzgBAEsThnJ/JgAAYYZNSRNOXXKAJgAASpI4AQBLCoZygSYAAGGGTUoTTl1ygiYAAEqcOAEASxWGcoMmAABhhk1LE05dcoQmAABKsTgBAEsThnKFJgAAYYZNTBNOXXKGJgAASsQ4AQBLE4ZyhyYAAGGGTU0TTl1yiCYAAErXOAEASxGGcokmAABhhk1OE05dcoomAABK6DgBAEsYhnKLJgAAYYZNTxNOXXKMJgAASgA5AQBLD4ZyjSYAAGGGTVATTl1yjiYAAEoPOQEASxOGco8mAABhhk1RE05dcpAmAABKIjkBAEsRhnKRJgAAYYZNUhNOXXKSJgAASjM5AQBLD4ZykyYAAGGGTVMTTl1ylCYAAEpCOQEASw6GcpUmAABhhk1UE05dcpYmAABKUDkBAEsPhnKXJgAAYYZNVRNOXXKYJgAASl85AQBLC4ZymSYAAGGGTVYTTl1ymiYAAEpqOQEASxiGcpsmAABhhk1XE05dcpwmAABKgjkBAEsRhnKdJgAAYYZNWBNOXXKeJgAASpM5AQBLE4ZynyYAAGGGTVkTTl1yoCYAAEqmOQEASwuGcqEmAABhhk1aE05dcqImAABKsTkBAEsYhnKjJgAAYYZNWxNOXXKkJgAASsk5AQBLFoZypSYAAGGGTVwTTl1ypiYAAErfOQEASxSGcqcmAABhhk1dE05dcqgmAABK8zkBAEsOhnKpJgAAYYZNXhNOXXKqJgAASgE6AQBLD4ZyqyYAAGGGTV8TTl1yrCYAAEoQOgEASxiGcq0mAABhhk1gE05dcq4mAABKKDoBAEsKhnKvJgAAYYZNYRNOXXKwJgAASjI6AQBLFYZysSYAAGGGTWITTl1ysiYAAEpHOgEASweGcrMmAABhhk1jE05dcrQmAABKTjoBAEsOhnK1JgAAYYZNZBNOXXK2JgAASlw6AQBLEIZytyYAAGGGTWUTTl1yuCYAAEpsOgEASxGGcrkmAABhhk1mE05dcromAABKfToBAEsLhnK7JgAAYYZNZxNOXXK8JgAASog6AQBLC4ZyvSYAAGGGTWgTTl1yviYAAEqTOgEASxOGcr8mAABhhk1pE05dcsAmAABKpjoBAEsVhnLBJgAAYYZNahNOXXLCJgAASrs6AQBLDIZywyYAAGGGTWsTTl1yxCYAAErHOgEASxOGcsUmAABhhk1sE05dcsYmAABK2joBAEsLhnLHJgAAYYZNbRNOXXLIJgAASuU6AQBLC4ZyySYAAGGGTW4TTl1yyiYAAErwOgEASxOGcssmAABhhk1vE05dcswmAABKAzsBAEsMhnLNJgAAYYZNcBNOXXLOJgAASg87AQBLDoZyzyYAAGGGTXETTl1y0CYAAEodOwEASwuGctEmAABhhk1yE05dctImAABKKDsBAEsPhnLTJgAAYYZNcxNOXXLUJgAASjc7AQBLFoZy1SYAAGGGTXQTTl1y1iYAAEpNOwEASw6GctcmAABhhk11E05dctgmAABKWzsBAEsLhnLZJgAAYYZNdhNOXXLaJgAASmY7AQBLEIZy2yYAAGGGTXcTTl1y3CYAAEp2OwEASxOGct0mAABhhk14E05dct4mAABKiTsBAEsPhnLfJgAAYYZNeRNOXXLgJgAASpg7AQBLEIZy4SYAAGGGTXoTTl1y4iYAAEqoOwEASxOGcuMmAABhhk17E05dcuQmAABKuzsBAEsKhnLlJgAAYYZNfBNOXXLmJgAASsU7AQBLFYZy5yYAAGGGTX0TTl1y6CYAAEraOwEASwuGcukmAABhhk1+E05dcuomAABK5TsBAEsLhnLrJgAAYYZNfxNOXXLsJgAASvA7AQBLC4Zy7SYAAGGGTYATTl1y7iYAAEr7OwEASw+Gcu8mAABhhk2BE05dcvAmAABKCjwBAEsOhnLxJgAAYYZNghNOXXLyJgAAShg8AQBLDoZy8yYAAGGGTYMTTl1y9CYAAEomPAEASw6GcvUmAABhhk2EE05dcvYmAABKNDwBAEsYhnL3JgAAYYZNhRNOXXL4JgAASkw8AQBLEYZy+SYAAGGGTYYTTl1y+iYAAEpdPAEASwyGcvsmAABhhk2HE05dcvwmAABKaTwBAEsRhnL9JgAAYYZNiBNOXXL+JgAASno8AQBLE4Zy/yYAAGGGTYkTTl1yACcAAEqNPAEASxOGcgEnAABhhk2KE05dcgInAABKoDwBAEsQhnIDJwAAYYZNixNOXXIEJwAASrA8AQBLD4ZyBScAAGGGTYwTTl1yBicAAEq/PAEASw6GcgcnAABhhk2NE05dcggnAABKzTwBAEsThnIJJwAAYYZNjhNOXXIKJwAASuA8AQBLDoZyCycAAGGGTY8TTl1yDCcAAEruPAEASxiGcg0nAABhhk2QE05dcg4nAABKBj0BAEsThnIPJwAAYYZNkRNOXXIQJwAAShk9AQBLE4ZyEScAAGGGTZITTl1yEicAAEosPQEASxGGchMnAABhhnUoTZMTTl1yFCcAAEo9PQEASwyGchUnAABhhk2UE05dchYnAABKST0BAEsWhnIXJwAAYYZNlRNOXXIYJwAASl89AQBLGIZyGScAAGGGTZYTTl1yGicAAEp3PQEASwyGchsnAABhhk2XE05dchwnAABKgz0BAEsYhnIdJwAAYYZNmBNOXXIeJwAASps9AQBLFIZyHycAAGGGTZkTTl1yICcAAEqvPQEASxCGciEnAABhhk2aE05dciInAABKvz0BAEsWhnIjJwAAYYZNmxNOXXIkJwAAStU9AQBLGIZyJScAAGGGTZwTTl1yJicAAErtPQEASxOGcicnAABhhk2dE05dcignAABKAD4BAEsUhnIpJwAAYYZNnhNOXXIqJwAAShQ+AQBLFYZyKycAAGGGTZ8TTl1yLCcAAEopPgEASxSGci0nAABhhk2gE05dci4nAABKPT4BAEsOhnIvJwAAYYZNoRNOXXIwJwAASks+AQBLFIZyMScAAGGGTaITTl1yMicAAEpfPgEASxSGcjMnAABhhk2jE05dcjQnAABKcz4BAEsQhnI1JwAAYYZNpBNOXXI2JwAASoM+AQBLFYZyNycAAGGGTaUTTl1yOCcAAEqYPgEASwuGcjknAABhhk2mE05dcjonAABKoz4BAEsThnI7JwAAYYZNpxNOXXI8JwAASrY+AQBLFYZyPScAAGGGTagTTl1yPicAAErLPgEASxGGcj8nAABhhk2pE05dckAnAABK3D4BAEsThnJBJwAAYYZNqhNOXXJCJwAASu8+AQBLE4ZyQycAAGGGTasTTl1yRCcAAEoCPwEASxSGckUnAABhhk2sE05dckYnAABKFj8BAEsOhnJHJwAAYYZNrRNOXXJIJwAASiQ/AQBLCoZySScAAGGGTa4TTl1ySicAAEouPwEASwqGcksnAABhhk2vE05dckwnAABKOD8BAEsKhnJNJwAAYYZNsBNOXXJOJwAASkI/AQBLFYZyTycAAGGGTbETTl1yUCcAAEpXPwEASxWGclEnAABhhk2yE05dclInAABKbD8BAEsYhnJTJwAAYYZNsxNOXXJUJwAASoQ/AQBLDoZyVScAAGGGTbQTTl1yVicAAEqSPwEASxCGclcnAABhhk21E05dclgnAABKoj8BAEsPhnJZJwAAYYZNthNOXXJaJwAASrE/AQBLB4ZyWycAAGGGTbcTTl1yXCcAAEq4PwEASxOGcl0nAABhhk24E05dcl4nAABKyz8BAEsOhnJfJwAAYYZNuRNOXXJgJwAAStk/AQBLDoZyYScAAGGGTboTTl1yYicAAErnPwEASxWGcmMnAABhhk27E05dcmQnAABK/D8BAEsWhnJlJwAAYYZNvBNOXXJmJwAAShJAAQBLE4ZyZycAAGGGTb0TTl1yaCcAAEolQAEASxaGcmknAABhhk2+E05dcmonAABKO0ABAEsOhnJrJwAAYYZNvxNOXXJsJwAASklAAQBLDoZybScAAGGGTcATTl1ybicAAEpXQAEASxCGcm8nAABhhk3BE05dcnAnAABKZ0ABAEsHhnJxJwAAYYZNwhNOXXJyJwAASm5AAQBLDIZycycAAGGGTcMTTl1ydCcAAEp6QAEASxWGcnUnAABhhk3EE05dcnYnAABKj0ABAEsUhnJ3JwAAYYZNxRNOXXJ4JwAASqNAAQBLGIZyeScAAGGGTcYTTl1yeicAAEq7QAEASxCGcnsnAABhhk3HE05dcnwnAABKy0ABAEsOhnJ9JwAAYYZNyBNOXXJ+JwAAStlAAQBLB4ZyfycAAGGGTckTTl1ygCcAAErgQAEASw+GcoEnAABhhk3KE05dcoInAABK70ABAEsThnKDJwAAYYZNyxNOXXKEJwAASgJBAQBLE4ZyhScAAGGGTcwTTl1yhicAAEoVQQEASwuGcocnAABhhk3NE05dcognAABKIEEBAEsQhnKJJwAAYYZNzhNOXXKKJwAASjBBAQBLC4ZyiycAAGGGTc8TTl1yjCcAAEo7QQEASweGco0nAABhhk3QE05dco4nAABKQkEBAEsHhnKPJwAAYYZN0RNOXXKQJwAASklBAQBLEIZykScAAGGGTdITTl1ykicAAEpZQQEASxWGcpMnAABhhk3TE05dcpQnAABKbkEBAEsUhnKVJwAAYYZN1BNOXXKWJwAASoJBAQBLFIZylycAAGGGTdUTTl1ymCcAAEqWQQEASxSGcpknAABhhk3WE05dcponAABKqkEBAEsYhnKbJwAAYYZN1xNOXXKcJwAASsJBAQBLB4ZynScAAGGGTdgTTl1ynicAAErJQQEASxOGcp8nAABhhk3ZE05dcqAnAABK3EEBAEsRhnKhJwAAYYZN2hNOXXKiJwAASu1BAQBLFYZyoycAAGGGTdsTTl1ypCcAAEoCQgEASxSGcqUnAABhhk3cE05dcqYnAABKFkIBAEsThnKnJwAAYYZN3RNOXXKoJwAASilCAQBLEYZyqScAAGGGTd4TTl1yqicAAEo6QgEASxiGcqsnAABhhk3fE05dcqwnAABKUkIBAEsYhnKtJwAAYYZN4BNOXXKuJwAASmpCAQBLDoZyrycAAGGGTeETTl1ysCcAAEp4QgEASwuGcrEnAABhhk3iE05dcrInAABKg0IBAEsThnKzJwAAYYZN4xNOXXK0JwAASpZCAQBLFoZytScAAGGGTeQTTl1yticAAEqsQgEASwuGcrcnAABhhk3lE05dcrgnAABKt0IBAEsThnK5JwAAYYZN5hNOXXK6JwAASspCAQBLFIZyuycAAGGGTecTTl1yvCcAAEreQgEASxCGcr0nAABhhk3oE05dcr4nAABK7kIBAEsMhnK/JwAAYYZN6RNOXXLAJwAASvpCAQBLC4ZywScAAGGGTeoTTl1ywicAAEoFQwEASxWGcsMnAABhhk3rE05dcsQnAABKGkMBAEsLhnLFJwAAYYZN7BNOXXLGJwAASiVDAQBLD4ZyxycAAGGGTe0TTl1yyCcAAEo0QwEASxOGcsknAABhhk3uE05dcsonAABKR0MBAEsThnLLJwAAYYZN7xNOXXLMJwAASlpDAQBLFIZyzScAAGGGTfATTl1yzicAAEpuQwEASxSGcs8nAABhhk3xE05dctAnAABKgkMBAEsQhnLRJwAAYYZN8hNOXXLSJwAASpJDAQBLEYZy0ycAAGGGTfMTTl1y1CcAAEqjQwEASwuGctUnAABhhk30E05dctYnAABKrkMBAEsThnLXJwAAYYZN9RNOXXLYJwAASsFDAQBLFIZy2ScAAGGGTfYTTl1y2icAAErVQwEASxGGctsnAABhhk33E05dctwnAABK5kMBAEsThnLdJwAAYYZN+BNOXXLeJwAASvlDAQBLEIZy3ycAAGGGTfkTTl1y4CcAAEoJRAEASwuGcuEnAABhhk36E05dcuInAABKFEQBAEsQhnLjJwAAYYZN+xNOXXLkJwAASiREAQBLEIZy5ScAAGGGTfwTTl1y5icAAEo0RAEASxOGcucnAABhhk39E05dcugnAABKR0QBAEsVhnLpJwAAYYZN/hNOXXLqJwAASlxEAQBLFIZy6ycAAGGGTf8TTl1y7CcAAEpwRAEASwuGcu0nAABhhk0AFE5dcu4nAABKe0QBAEsRhnLvJwAAYYZNARROXXLwJwAASoxEAQBLGIZy8ScAAGGGTQIUTl1y8icAAEqkRAEASxaGcvMnAABhhk0DFE5dcvQnAABKukQBAEsPhnL1JwAAYYZNBBROXXL2JwAASslEAQBLFYZy9ycAAGGGTQUUTl1y+CcAAEreRAEASxCGcvknAABhhk0GFE5dcvonAABK7kQBAEsKhnL7JwAAYYZNBxROXXL8JwAASvhEAQBLC4Zy/ScAAGGGTQgUTl1y/icAAEoDRQEASxGGcv8nAABhhk0JFE5dcgAoAABKFEUBAEsQhnIBKAAAYYZNChROXXICKAAASiRFAQBLFIZyAygAAGGGTQsUTl1yBCgAAEo4RQEASwuGcgUoAABhhk0MFE5dcgYoAABKQ0UBAEsThnIHKAAAYYZNDRROXXIIKAAASlZFAQBLCoZyCSgAAGGGTQ4UTl1yCigAAEpgRQEASxGGcgsoAABhhk0PFE5dcgwoAABKcUUBAEsHhnINKAAAYYZNEBROXXIOKAAASnhFAQBLGIZyDygAAGGGTREUTl1yECgAAEqQRQEASw6GchEoAABhhk0SFE5dchIoAABKnkUBAEsOhnITKAAAYYZNExROXXIUKAAASqxFAQBLEYZyFSgAAGGGTRQUTl1yFigAAEq9RQEASxOGchcoAABhhk0VFE5dchgoAABK0EUBAEsVhnIZKAAAYYZNFhROXXIaKAAASuVFAQBLFYZyGygAAGGGTRcUTl1yHCgAAEr6RQEASw6Gch0oAABhhk0YFE5dch4oAABKCEYBAEsYhnIfKAAAYYZNGRROXXIgKAAASiBGAQBLB4ZyISgAAGGGTRoUTl1yIigAAEonRgEASxSGciMoAABhhk0bFE5dciQoAABKO0YBAEsRhnIlKAAAYYZNHBROXXImKAAASkxGAQBLEYZyJygAAGGGTR0UTl1yKCgAAEpdRgEASxGGcikoAABhhk0eFE5dciooAABKbkYBAEsHhnIrKAAAYYZNHxROXXIsKAAASnVGAQBLE4ZyLSgAAGGGTSAUTl1yLigAAEqIRgEASxWGci8oAABhhk0hFE5dcjAoAABKnUYBAEsKhnIxKAAAYYZNIhROXXIyKAAASqdGAQBLEIZyMygAAGGGTSMUTl1yNCgAAEq3RgEASxGGcjUoAABhhk0kFE5dcjYoAABKyEYBAEsThnI3KAAAYYZNJRROXXI4KAAASttGAQBLD4ZyOSgAAGGGTSYUTl1yOigAAErqRgEASxaGcjsoAABhhk0nFE5dcjwoAABKAEcBAEsRhnI9KAAAYYZNKBROXXI+KAAAShFHAQBLE4ZyPygAAGGGTSkUTl1yQCgAAEokRwEASxOGckEoAABhhk0qFE5dckIoAABKN0cBAEsYhnJDKAAAYYZNKxROXXJEKAAASk9HAQBLDIZyRSgAAGGGTSwUTl1yRigAAEpbRwEASxOGckcoAABhhk0tFE5dckgoAABKbkcBAEsLhnJJKAAAYYZNLhROXXJKKAAASnlHAQBLGIZySygAAGGGTS8UTl1yTCgAAEqRRwEASxSGck0oAABhhk0wFE5dck4oAABKpUcBAEsRhnJPKAAAYYZNMRROXXJQKAAASrZHAQBLFIZyUSgAAGGGTTIUTl1yUigAAErKRwEASxCGclMoAABhhk0zFE5dclQoAABK2kcBAEsVhnJVKAAAYYZNNBROXXJWKAAASu9HAQBLE4ZyVygAAGGGTTUUTl1yWCgAAEoCSAEASxCGclkoAABhhk02FE5dclooAABKEkgBAEsUhnJbKAAAYYZNNxROXXJcKAAASiZIAQBLE4ZyXSgAAGGGTTgUTl1yXigAAEo5SAEASxSGcl8oAABhhk05FE5dcmAoAABKTUgBAEsHhnJhKAAAYYZNOhROXXJiKAAASlRIAQBLFIZyYygAAGGGTTsUTl1yZCgAAEpoSAEASwuGcmUoAABhhk08FE5dcmYoAABKc0gBAEsOhnJnKAAAYYZNPRROXXJoKAAASoFIAQBLCoZyaSgAAGGGTT4UTl1yaigAAEqLSAEASxCGcmsoAABhhk0/FE5dcmwoAABKm0gBAEsQhnJtKAAAYYZNQBROXXJuKAAASqtIAQBLDoZybygAAGGGTUEUTl1ycCgAAEq5SAEASxOGcnEoAABhhk1CFE5dcnIoAABKzEgBAEsThnJzKAAAYYZNQxROXXJ0KAAASt9IAQBLD4ZydSgAAGGGTUQUTl1ydigAAEruSAEASwyGcncoAABhhk1FFE5dcngoAABK+kgBAEsHhnJ5KAAAYYZNRhROXXJ6KAAASgFJAQBLFoZyeygAAGGGTUcUTl1yfCgAAEoXSQEASxWGcn0oAABhhk1IFE5dcn4oAABKLEkBAEsOhnJ/KAAAYYZNSRROXXKAKAAASjpJAQBLC4ZygSgAAGGGTUoUTl1ygigAAEpFSQEASxOGcoMoAABhhk1LFE5dcoQoAABKWEkBAEsVhnKFKAAAYYZNTBROXXKGKAAASm1JAQBLC4ZyhygAAGGGTU0UTl1yiCgAAEp4SQEASw6GcokoAABhhk1OFE5dcoooAABKhkkBAEsLhnKLKAAAYYZNTxROXXKMKAAASpFJAQBLE4ZyjSgAAGGGTVAUTl1yjigAAEqkSQEASw+Gco8oAABhhk1RFE5dcpAoAABKs0kBAEsThnKRKAAAYYZNUhROXXKSKAAASsZJAQBLFIZykygAAGGGTVMUTl1ylCgAAEraSQEASxaGcpUoAABhhk1UFE5dcpYoAABK8EkBAEsUhnKXKAAAYYZNVRROXXKYKAAASgRKAQBLDoZymSgAAGGGTVYUTl1ymigAAEoSSgEASxOGcpsoAABhhk1XFE5dcpwoAABKJUoBAEsHhnKdKAAAYYZNWBROXXKeKAAASixKAQBLEYZynygAAGGGTVkUTl1yoCgAAEo9SgEASweGcqEoAABhhk1aFE5dcqIoAABKREoBAEsMhnKjKAAAYYZNWxROXXKkKAAASlBKAQBLE4ZypSgAAGGGTVwUTl1ypigAAEpjSgEASw+GcqcoAABhhk1dFE5dcqgoAABKckoBAEsUhnKpKAAAYYZNXhROXXKqKAAASoZKAQBLDoZyqygAAGGGTV8UTl1yrCgAAEqUSgEASw+Gcq0oAABhhk1gFE5dcq4oAABKo0oBAEsOhnKvKAAAYYZNYRROXXKwKAAASrFKAQBLFYZysSgAAGGGTWIUTl1ysigAAErGSgEASwyGcrMoAABhhk1jFE5dcrQoAABK0koBAEsUhnK1KAAAYYZNZBROXXK2KAAASuZKAQBLFoZytygAAGGGTWUUTl1yuCgAAEr8SgEASwqGcrkoAABhhk1mFE5dcrooAABKBksBAEsQhnK7KAAAYYZNZxROXXK8KAAAShZLAQBLFIZyvSgAAGGGTWgUTl1yvigAAEoqSwEASxOGcr8oAABhhk1pFE5dcsAoAABKPUsBAEsThnLBKAAAYYZNahROXXLCKAAASlBLAQBLE4ZywygAAGGGTWsUTl1yxCgAAEpjSwEASxOGcsUoAABhhk1sFE5dcsYoAABKdksBAEsThnLHKAAAYYZNbRROXXLIKAAASolLAQBLCoZyySgAAGGGTW4UTl1yyigAAEqTSwEASxWGcssoAABhhk1vFE5dcswoAABKqEsBAEsQhnLNKAAAYYZNcBROXXLOKAAASrhLAQBLE4ZyzygAAGGGTXEUTl1y0CgAAErLSwEASxOGctEoAABhhk1yFE5dctIoAABK3ksBAEsOhnLTKAAAYYZNcxROXXLUKAAASuxLAQBLFYZy1SgAAGGGTXQUTl1y1igAAEoBTAEASxOGctcoAABhhk11FE5dctgoAABKFEwBAEsThnLZKAAAYYZNdhROXXLaKAAASidMAQBLE4Zy2ygAAGGGTXcUTl1y3CgAAEo6TAEASxOGct0oAABhhk14FE5dct4oAABKTUwBAEsOhnLfKAAAYYZNeRROXXLgKAAASltMAQBLEYZy4SgAAGGGTXoUTl1y4igAAEpsTAEASxOGcuMoAABhhk17FE5dcuQoAABKf0wBAEsThnLlKAAAYYZNfBROXXLmKAAASpJMAQBLCoZy5ygAAGGGTX0UTl1y6CgAAEqcTAEASxOGcukoAABhhk1+FE5dcuooAABKr0wBAEsRhnLrKAAAYYZNfxROXXLsKAAASsBMAQBLB4Zy7SgAAGGGTYAUTl1y7igAAErHTAEASw+Gcu8oAABhhk2BFE5dcvAoAABK1kwBAEsOhnLxKAAAYYZNghROXXLyKAAASuRMAQBLEIZy8ygAAGGGTYMUTl1y9CgAAEr0TAEASw6GcvUoAABhhk2EFE5dcvYoAABKAk0BAEsWhnL3KAAAYYZNhRROXXL4KAAAShhNAQBLE4Zy+SgAAGGGTYYUTl1y+igAAEorTQEASwqGcvsoAABhhk2HFE5dcvwoAABKNU0BAEsRhnL9KAAAYYZNiBROXXL+KAAASkZNAQBLD4Zy/ygAAGGGTYkUTl1yACkAAEpVTQEASwuGcgEpAABhhk2KFE5dcgIpAABKYE0BAEsWhnIDKQAAYYZNixROXXIEKQAASnZNAQBLDoZyBSkAAGGGTYwUTl1yBikAAEqETQEASxOGcgcpAABhhk2NFE5dcggpAABKl00BAEsYhnIJKQAAYYZNjhROXXIKKQAASq9NAQBLFoZyCykAAGGGTY8UTl1yDCkAAErFTQEASxOGcg0pAABhhk2QFE5dcg4pAABK2E0BAEsRhnIPKQAAYYZNkRROXXIQKQAASulNAQBLGIZyESkAAGGGTZIUTl1yEikAAEoBTgEASwqGchMpAABhhk2TFE5dchQpAABKC04BAEsThnIVKQAAYYZNlBROXXIWKQAASh5OAQBLDoZyFykAAGGGTZUUTl1yGCkAAEosTgEASxOGchkpAABhhk2WFE5dchopAABKP04BAEsThnIbKQAAYYZNlxROXXIcKQAASlJOAQBLDIZyHSkAAGGGTZgUTl1yHikAAEpeTgEASw6Gch8pAABhhk2ZFE5dciApAABKbE4BAEsPhnIhKQAAYYZNmhROXXIiKQAASntOAQBLFoZyIykAAGGGTZsUTl1yJCkAAEqRTgEASwuGciUpAABhhk2cFE5dciYpAABKnE4BAEsUhnInKQAAYYZNnRROXXIoKQAASrBOAQBLE4ZyKSkAAGGGTZ4UTl1yKikAAErDTgEASxaGcispAABhhk2fFE5dciwpAABK2U4BAEsLhnItKQAAYYZNoBROXXIuKQAASuROAQBLEYZyLykAAGGGTaEUTl1yMCkAAEr1TgEASxiGcjEpAABhhk2iFE5dcjIpAABKDU8BAEsWhnIzKQAAYYZNoxROXXI0KQAASiNPAQBLC4ZyNSkAAGGGTaQUTl1yNikAAEouTwEASxWGcjcpAABhhk2lFE5dcjgpAABKQ08BAEsVhnI5KQAAYYZNphROXXI6KQAASlhPAQBLDIZyOykAAGGGTacUTl1yPCkAAEpkTwEASxiGcj0pAABhhk2oFE5dcj4pAABKfE8BAEsYhnI/KQAAYYZNqRROXXJAKQAASpRPAQBLC4ZyQSkAAGGGTaoUTl1yQikAAEqfTwEASxOGckMpAABhhk2rFE5dckQpAABKsk8BAEsUhnJFKQAAYYZNrBROXXJGKQAASsZPAQBLDIZyRykAAGGGTa0UTl1ySCkAAErSTwEASwqGckkpAABhhk2uFE5dckopAABK3E8BAEsQhnJLKQAAYYZNrxROXXJMKQAASuxPAQBLCoZyTSkAAGGGTbAUTl1yTikAAEr2TwEASxGGck8pAABhhk2xFE5dclApAABKB1ABAEsLhnJRKQAAYYZNshROXXJSKQAAShJQAQBLDoZyUykAAGGGTbMUTl1yVCkAAEogUAEASwuGclUpAABhhk20FE5dclYpAABKK1ABAEsRhnJXKQAAYYZNtRROXXJYKQAASjxQAQBLD4ZyWSkAAGGGTbYUTl1yWikAAEpLUAEASxOGclspAABhhk23FE5dclwpAABKXlABAEsPhnJdKQAAYYZNuBROXXJeKQAASm1QAQBLC4ZyXykAAGGGTbkUTl1yYCkAAEp4UAEASxOGcmEpAABhhk26FE5dcmIpAABKi1ABAEsThnJjKQAAYYZNuxROXXJkKQAASp5QAQBLDoZyZSkAAGGGTbwUTl1yZikAAEqsUAEASxSGcmcpAABhhk29FE5dcmgpAABKwFABAEsThnJpKQAAYYZNvhROXXJqKQAAStNQAQBLEYZyaykAAGGGTb8UTl1ybCkAAErkUAEASxiGcm0pAABhhk3AFE5dcm4pAABK/FABAEsLhnJvKQAAYYZNwRROXXJwKQAASgdRAQBLFoZycSkAAGGGTcIUTl1ycikAAEodUQEASxaGcnMpAABhhk3DFE5dcnQpAABKM1EBAEsYhnJ1KQAAYYZNxBROXXJ2KQAASktRAQBLE4ZydykAAGGGTcUUTl1yeCkAAEpeUQEASw6GcnkpAABhhk3GFE5dcnopAABKbFEBAEsMhnJ7KQAAYYZNxxROXXJ8KQAASnhRAQBLC4ZyfSkAAGGGTcgUTl1yfikAAEqDUQEASw+Gcn8pAABhhk3JFE5dcoApAABKklEBAEsUhnKBKQAAYYZNyhROXXKCKQAASqZRAQBLFoZygykAAGGGTcsUTl1yhCkAAEq8UQEASwyGcoUpAABhhk3MFE5dcoYpAABKyFEBAEsOhnKHKQAAYYZNzRROXXKIKQAAStZRAQBLD4ZyiSkAAGGGTc4UTl1yiikAAErlUQEASw6GcospAABhhk3PFE5dcowpAABK81EBAEsHhnKNKQAAYYZN0BROXXKOKQAASvpRAQBLFoZyjykAAGGGTdEUTl1ykCkAAEoQUgEASw6GcpEpAABhhk3SFE5dcpIpAABKHlIBAEsLhnKTKQAAYYZN0xROXXKUKQAASilSAQBLE4ZylSkAAGGGTdQUTl1ylikAAEo8UgEASxOGcpcpAABhhk3VFE5dcpgpAABKT1IBAEsWhnKZKQAAYYZN1hROXXKaKQAASmVSAQBLCoZymykAAGGGTdcUTl1ynCkAAEpvUgEASxGGcp0pAABhhk3YFE5dcp4pAABKgFIBAEsThnKfKQAAYYZN2RROXXKgKQAASpNSAQBLDoZyoSkAAGGGTdoUTl1yoikAAEqhUgEASxOGcqMpAABhhk3bFE5dcqQpAABKtFIBAEsRhnKlKQAAYYZN3BROXXKmKQAASsVSAQBLDoZypykAAGGGTd0UTl1yqCkAAErTUgEASweGcqkpAABhhk3eFE5dcqopAABK2lIBAEsRhnKrKQAAYYZN3xROXXKsKQAASutSAQBLDoZyrSkAAGGGTeAUTl1yrikAAEr5UgEASwyGcq8pAABhhk3hFE5dcrApAABKBVMBAEsOhnKxKQAAYYZN4hROXXKyKQAAShNTAQBLE4ZysykAAGGGTeMUTl1ytCkAAEomUwEASwqGcrUpAABhhk3kFE5dcrYpAABKMFMBAEsThnK3KQAAYYZN5RROXXK4KQAASkNTAQBLE4ZyuSkAAGGGTeYUTl1yuikAAEpWUwEASxOGcrspAABhhk3nFE5dcrwpAABKaVMBAEsMhnK9KQAAYYZN6BROXXK+KQAASnVTAQBLEIZyvykAAGGGTekUTl1ywCkAAEqFUwEASwqGcsEpAABhhk3qFE5dcsIpAABKj1MBAEsYhnLDKQAAYYZN6xROXXLEKQAASqdTAQBLFoZyxSkAAGGGTewUTl1yxikAAEq9UwEASw6GcscpAABhhk3tFE5dcsgpAABKy1MBAEsMhnLJKQAAYYZN7hROXXLKKQAAStdTAQBLC4ZyyykAAGGGTe8UTl1yzCkAAEriUwEASxOGcs0pAABhhk3wFE5dcs4pAABK9VMBAEsWhnLPKQAAYYZN8RROXXLQKQAASgtUAQBLEYZy0SkAAGGGTfIUTl1y0ikAAEocVAEASxSGctMpAABhhk3zFE5dctQpAABKMFQBAEsQhnLVKQAAYYZN9BROXXLWKQAASkBUAQBLDoZy1ykAAGGGTfUUTl1y2CkAAEpOVAEASwqGctkpAABhhk32FE5dctopAABKWFQBAEsLhnLbKQAAYYZN9xROXXLcKQAASmNUAQBLFYZy3SkAAGGGTfgUTl1y3ikAAEp4VAEASw6Gct8pAABhhk35FE5dcuApAABKhlQBAEsMhnLhKQAAYYZN+hROXXLiKQAASpJUAQBLC4Zy4ykAAGGGTfsUTl1y5CkAAEqdVAEASxWGcuUpAABhhk38FE5dcuYpAABKslQBAEsVhnLnKQAAYYZN/RROXXLoKQAASsdUAQBLFoZy6SkAAGGGTf4UTl1y6ikAAErdVAEASweGcuspAABhhk3/FE5dcuwpAABK5FQBAEsRhnLtKQAAYYZNABVOXXLuKQAASvVUAQBLDoZy7ykAAGGGTQEVTl1y8CkAAEoDVQEASwqGcvEpAABhhk0CFU5dcvIpAABKDVUBAEsThnLzKQAAYYZNAxVOXXL0KQAASiBVAQBLEYZy9SkAAGGGTQQVTl1y9ikAAEoxVQEASxOGcvcpAABhhk0FFU5dcvgpAABKRFUBAEsKhnL5KQAAYYZNBhVOXXL6KQAASk5VAQBLE4Zy+ykAAGGGTQcVTl1y/CkAAEphVQEASw+Gcv0pAABhhk0IFU5dcv4pAABKcFUBAEsYhnL/KQAAYYZNCRVOXXIAKgAASohVAQBLGIZyASoAAGGGTQoVTl1yAioAAEqgVQEASw6GcgMqAABhhk0LFU5dcgQqAABKrlUBAEsRhnIFKgAAYYZNDBVOXXIGKgAASr9VAQBLDoZyByoAAGGGTQ0VTl1yCCoAAErNVQEASxOGcgkqAABhhk0OFU5dcgoqAABK4FUBAEsQhnILKgAAYYZNDxVOXXIMKgAASvBVAQBLDoZyDSoAAGGGTRAVTl1yDioAAEr+VQEASxOGcg8qAABhhk0RFU5dchAqAABKEVYBAEsThnIRKgAAYYZNEhVOXXISKgAASiRWAQBLEIZyEyoAAGGGTRMVTl1yFCoAAEo0VgEASw+GchUqAABhhk0UFU5dchYqAABKQ1YBAEsOhnIXKgAAYYZNFRVOXXIYKgAASlFWAQBLB4ZyGSoAAGGGTRYVTl1yGioAAEpYVgEASwqGchsqAABhhk0XFU5dchwqAABKYlYBAEsMhnIdKgAAYYZNGBVOXXIeKgAASm5WAQBLEIZyHyoAAGGGTRkVTl1yICoAAEp+VgEASxGGciEqAABhhk0aFU5dciIqAABKj1YBAEsKhnIjKgAAYYZNGxVOXXIkKgAASplWAQBLCoZyJSoAAGGGTRwVTl1yJioAAEqjVgEASwqGcicqAABhhk0dFU5dcigqAABKrVYBAEsOhnIpKgAAYYZNHhVOXXIqKgAASrtWAQBLB4ZyKyoAAGGGTR8VTl1yLCoAAErCVgEASwyGci0qAABhhk0gFU5dci4qAABKzlYBAEsUhnIvKgAAYYZNIRVOXXIwKgAASuJWAQBLFIZyMSoAAGGGTSIVTl1yMioAAEr2VgEASxaGcjMqAABhhk0jFU5dcjQqAABKDFcBAEsWhnI1KgAAYYZNJBVOXXI2KgAASiJXAQBLDoZyNyoAAGGGTSUVTl1yOCoAAEowVwEASxaGcjkqAABhhk0mFU5dcjoqAABKRlcBAEsHhnI7KgAAYYZNJxVOXXI8KgAASk1XAQBLGIZyPSoAAGGGTSgVTl1yPioAAEplVwEASw6Gcj8qAABhhk0pFU5dckAqAABKc1cBAEsHhnJBKgAAYYZNKhVOXXJCKgAASnpXAQBLFIZyQyoAAGGGTSsVTl1yRCoAAEqOVwEASxWGckUqAABhhk0sFU5dckYqAABKo1cBAEsUhnJHKgAAYYZNLRVOXXJIKgAASrdXAQBLB4ZySSoAAGGGTS4VTl1ySioAAEq+VwEASw+GcksqAABhhk0vFU5dckwqAABKzVcBAEsThnJNKgAAYYZNMBVOXXJOKgAASuBXAQBLDoZyTyoAAGGGTTEVTl1yUCoAAEruVwEASxOGclEqAABhhk0yFU5dclIqAABKAVgBAEsLhnJTKgAAYYZNMxVOXXJUKgAASgxYAQBLE4ZyVSoAAGGGTTQVTl1yVioAAEofWAEASwqGclcqAABhhk01FU5dclgqAABKKVgBAEsKhnJZKgAAYYZNNhVOXXJaKgAASjNYAQBLC4ZyWyoAAGGGTTcVTl1yXCoAAEo+WAEASw6Gcl0qAABhhk04FU5dcl4qAABKTFgBAEsOhnJfKgAAYYZNORVOXXJgKgAASlpYAQBLEYZyYSoAAGGGTToVTl1yYioAAEprWAEASxOGcmMqAABhhk07FU5dcmQqAABKflgBAEsKhnJlKgAAYYZNPBVOXXJmKgAASohYAQBLE4ZyZyoAAGGGTT0VTl1yaCoAAEqbWAEASxCGcmkqAABhhk0+FU5dcmoqAABKq1gBAEsWhnJrKgAAYYZNPxVOXXJsKgAASsFYAQBLFIZybSoAAGGGTUAVTl1ybioAAErVWAEASxOGcm8qAABhhk1BFU5dcnAqAABK6FgBAEsThnJxKgAAYYZNQhVOXXJyKgAASvtYAQBLEYZycyoAAGGGTUMVTl1ydCoAAEoMWQEASw6GcnUqAABhhk1EFU5dcnYqAABKGlkBAEsLhnJ3KgAAYYZNRRVOXXJ4KgAASiVZAQBLGIZyeSoAAGGGTUYVTl1yeioAAEo9WQEASxGGcnsqAABhhk1HFU5dcnwqAABKTlkBAEsOhnJ9KgAAYYZNSBVOXXJ+KgAASlxZAQBLCoZyfyoAAGGGTUkVTl1ygCoAAEpmWQEASwyGcoEqAABhhk1KFU5dcoIqAABKclkBAEsThnKDKgAAYYZNSxVOXXKEKgAASoVZAQBLC4ZyhSoAAGGGTUwVTl1yhioAAEqQWQEASwqGcocqAABhhk1NFU5dcogqAABKmlkBAEsYhnKJKgAAYYZNThVOXXKKKgAASrJZAQBLDIZyiyoAAGGGTU8VTl1yjCoAAEq+WQEASwuGco0qAABhhk1QFU5dco4qAABKyVkBAEsQhnKPKgAAYYZNURVOXXKQKgAAStlZAQBLB4ZykSoAAGGGTVIVTl1ykioAAErgWQEASw6GcpMqAABhhk1TFU5dcpQqAABK7lkBAEsOhnKVKgAAYYZNVBVOXXKWKgAASvxZAQBLEIZylyoAAGGGTVUVTl1ymCoAAEoMWgEASxOGcpkqAABhhk1WFU5dcpoqAABKH1oBAEsRhnKbKgAAYYZNVxVOXXKcKgAASjBaAQBLCoZynSoAAGGGTVgVTl1ynioAAEo6WgEASxOGcp8qAABhhk1ZFU5dcqAqAABKTVoBAEsQhnKhKgAAYYZNWhVOXXKiKgAASl1aAQBLD4ZyoyoAAGGGTVsVTl1ypCoAAEpsWgEASxCGcqUqAABhhk1cFU5dcqYqAABKfFoBAEsKhnKnKgAAYYZNXRVOXXKoKgAASoZaAQBLDIZyqSoAAGGGTV4VTl1yqioAAEqSWgEASw6GcqsqAABhhk1fFU5dcqwqAABKoFoBAEsOhnKtKgAAYYZNYBVOXXKuKgAASq5aAQBLEIZyryoAAGGGTWEVTl1ysCoAAEq+WgEASwyGcrEqAABhhk1iFU5dcrIqAABKyloBAEsOhnKzKgAAYYZNYxVOXXK0KgAASthaAQBLDoZytSoAAGGGTWQVTl1ytioAAErmWgEASxaGcrcqAABhhk1lFU5dcrgqAABK/FoBAEsUhnK5KgAAYYZNZhVOXXK6KgAAShBbAQBLEIZyuyoAAGGGTWcVTl1yvCoAAEogWwEASw6Gcr0qAABhhk1oFU5dcr4qAABKLlsBAEsLhnK/KgAAYYZNaRVOXXLAKgAASjlbAQBLEYZywSoAAGGGTWoVTl1ywioAAEpKWwEASxWGcsMqAABhhk1rFU5dcsQqAABKX1sBAEsOhnLFKgAAYYZNbBVOXXLGKgAASm1bAQBLD4ZyxyoAAGGGTW0VTl1yyCoAAEp8WwEASxOGcskqAABhhk1uFU5dcsoqAABKj1sBAEsThnLLKgAAYYZNbxVOXXLMKgAASqJbAQBLE4ZyzSoAAGGGTXAVTl1yzioAAEq1WwEASxOGcs8qAABhhk1xFU5dctAqAABKyFsBAEsHhnLRKgAAYYZNchVOXXLSKgAASs9bAQBLCoZy0yoAAGGGTXMVTl1y1CoAAErZWwEASxaGctUqAABhhk10FU5dctYqAABK71sBAEsThnLXKgAAYYZNdRVOXXLYKgAASgJcAQBLEYZy2SoAAGGGTXYVTl1y2ioAAEoTXAEASw6GctsqAABhhk13FU5dctwqAABKIVwBAEsOhnLdKgAAYYZNeBVOXXLeKgAASi9cAQBLE4Zy3yoAAGGGTXkVTl1y4CoAAEpCXAEASxaGcuEqAABhhk16FU5dcuIqAABKWFwBAEsThnLjKgAAYYZNexVOXXLkKgAASmtcAQBLD4Zy5SoAAGGGTXwVTl1y5ioAAEp6XAEASw+GcucqAABhhk19FU5dcugqAABKiVwBAEsThnLpKgAAYYZNfhVOXXLqKgAASpxcAQBLDoZy6yoAAGGGTX8VTl1y7CoAAEqqXAEASw6Gcu0qAABhhk2AFU5dcu4qAABKuFwBAEsYhnLvKgAAYYZNgRVOXXLwKgAAStBcAQBLFoZy8SoAAGGGTYIVTl1y8ioAAErmXAEASweGcvMqAABhhk2DFU5dcvQqAABK7VwBAEsThnL1KgAAYYZNhBVOXXL2KgAASgBdAQBLDoZy9yoAAGGGTYUVTl1y+CoAAEoOXQEASw6GcvkqAABhhk2GFU5dcvoqAABKHF0BAEsThnL7KgAAYYZNhxVOXXL8KgAASi9dAQBLCoZy/SoAAGGGTYgVTl1y/ioAAEo5XQEASxOGcv8qAABhhk2JFU5dcgArAABKTF0BAEsKhnIBKwAAYYZNihVOXXICKwAASlZdAQBLCoZyAysAAGGGTYsVTl1yBCsAAEpgXQEASwuGcgUrAABhhk2MFU5dcgYrAABKa10BAEsLhnIHKwAAYYZNjRVOXXIIKwAASnZdAQBLB4ZyCSsAAGGGTY4VTl1yCisAAEp9XQEASxaGcgsrAABhhk2PFU5dcgwrAABKk10BAEsThnINKwAAYYZNkBVOXXIOKwAASqZdAQBLB4ZyDysAAGGGTZEVTl1yECsAAEqtXQEASxCGchErAABhhk2SFU5dchIrAABKvV0BAEsThnITKwAAYYZNkxVOXXIUKwAAStBdAQBLCoZyFSsAAGGGTZQVTl1yFisAAEraXQEASxWGchcrAABhhk2VFU5dchgrAABK710BAEsThnIZKwAAYYZNlhVOXXIaKwAASgJeAQBLE4ZyGysAAGGGTZcVTl1yHCsAAEoVXgEASxGGch0rAABhhk2YFU5dch4rAABKJl4BAEsYhnIfKwAAYYZNmRVOXXIgKwAASj5eAQBLD4ZyISsAAGGGTZoVTl1yIisAAEpNXgEASxOGciMrAABhhk2bFU5dciQrAABKYF4BAEsRhnIlKwAAYYZNnBVOXXImKwAASnFeAQBLD4ZyJysAAGGGTZ0VTl1yKCsAAEqAXgEASw6GcikrAABhhk2eFU5dciorAABKjl4BAEsPhnIrKwAAYYZNnxVOXXIsKwAASp1eAQBLC4ZyLSsAAGGGTaAVTl1yLisAAEqoXgEASxiGci8rAABhhk2hFU5dcjArAABKwF4BAEsRhnIxKwAAYYZNohVOXXIyKwAAStFeAQBLE4ZyMysAAGGGTaMVTl1yNCsAAErkXgEASwuGcjUrAABhhk2kFU5dcjYrAABK714BAEsYhnI3KwAAYYZNpRVOXXI4KwAASgdfAQBLFoZyOSsAAGGGTaYVTl1yOisAAEodXwEASxSGcjsrAABhhk2nFU5dcjwrAABKMV8BAEsOhnI9KwAAYYZNqBVOXXI+KwAASj9fAQBLD4ZyPysAAGGGTakVTl1yQCsAAEpOXwEASxiGckErAABhhk2qFU5dckIrAABKZl8BAEsKhnJDKwAAYYZNqxVOXXJEKwAASnBfAQBLFYZyRSsAAGGGTawVTl1yRisAAEqFXwEASweGckcrAABhhk2tFU5dckgrAABKjF8BAEsOhnJJKwAAYYZNrhVOXXJKKwAASppfAQBLEIZySysAAGGGTa8VTl1yTCsAAEqqXwEASxGGck0rAABhhk2wFU5dck4rAABKu18BAEsLhnJPKwAAYYZNsRVOXXJQKwAASsZfAQBLC4ZyUSsAAGGGTbIVTl1yUisAAErRXwEASxOGclMrAABhhk2zFU5dclQrAABK5F8BAEsVhnJVKwAAYYZNtBVOXXJWKwAASvlfAQBLDIZyVysAAGGGTbUVTl1yWCsAAEoFYAEASxOGclkrAABhhk22FU5dclorAABKGGABAEsLhnJbKwAAYYZNtxVOXXJcKwAASiNgAQBLC4ZyXSsAAGGGTbgVTl1yXisAAEouYAEASxOGcl8rAABhhk25FU5dcmArAABKQWABAEsMhnJhKwAAYYZNuhVOXXJiKwAASk1gAQBLDoZyYysAAGGGTbsVTl1yZCsAAEpbYAEASwuGcmUrAABhhk28FU5dcmYrAABKZmABAEsPhnJnKwAAYYZNvRVOXXJoKwAASnVgAQBLFoZyaSsAAGGGTb4VTl1yaisAAEqLYAEASw6GcmsrAABhhk2/FU5dcmwrAABKmWABAEsLhnJtKwAAYYZNwBVOXXJuKwAASqRgAQBLEIZybysAAGGGTcEVTl1ycCsAAEq0YAEASxOGcnErAABhhk3CFU5dcnIrAABKx2ABAEsPhnJzKwAAYYZNwxVOXXJ0KwAAStZgAQBLEIZydSsAAGGGTcQVTl1ydisAAErmYAEASxOGcncrAABhhk3FFU5dcngrAABK+WABAEsKhnJ5KwAAYYZNxhVOXXJ6KwAASgNhAQBLFYZyeysAAGGGTccVTl1yfCsAAEoYYQEASwuGcn0rAABhhk3IFU5dcn4rAABKI2EBAEsLhnJ/KwAAYYZNyRVOXXKAKwAASi5hAQBLC4ZygSsAAGGGTcoVTl1ygisAAEo5YQEASw+GcoMrAABhhk3LFU5dcoQrAABKSGEBAEsOhnKFKwAAYYZNzBVOXXKGKwAASlZhAQBLDoZyhysAAGGGTc0VTl1yiCsAAEpkYQEASw6GcokrAABhhk3OFU5dcoorAABKcmEBAEsYhnKLKwAAYYZNzxVOXXKMKwAASophAQBLEYZyjSsAAGGGTdAVTl1yjisAAEqbYQEASwyGco8rAABhhk3RFU5dcpArAABKp2EBAEsRhnKRKwAAYYZN0hVOXXKSKwAASrhhAQBLE4ZykysAAGGGTdMVTl1ylCsAAErLYQEASxOGcpUrAABhhk3UFU5dcpYrAABK3mEBAEsQhnKXKwAAYYZN1RVOXXKYKwAASu5hAQBLD4ZymSsAAGGGTdYVTl1ymisAAEr9YQEASw6GcpsrAABhhk3XFU5dcpwrAABKC2IBAEsThnKdKwAAYYZN2BVOXXKeKwAASh5iAQBLDoZynysAAGGGTdkVTl1yoCsAAEosYgEASxiGcqErAABhhk3aFU5dcqIrAABKRGIBAEsThnKjKwAAYYZN2xVOXXKkKwAASldiAQBLE4ZypSsAAGGGTdwVTl1ypisAAEpqYgEASxGGcqcrAABhhk3dFU5dcqgrAABKe2IBAEsMhnKpKwAAYYZN3hVOXXKqKwAASodiAQBLFoZyqysAAGGGTd8VTl1yrCsAAEqdYgEASxiGcq0rAABhhk3gFU5dcq4rAABKtWIBAEsMhnKvKwAAYYZN4RVOXXKwKwAASsFiAQBLGIZysSsAAGGGTeIVTl1ysisAAErZYgEASxSGcrMrAABhhk3jFU5dcrQrAABK7WIBAEsQhnK1KwAAYYZN5BVOXXK2KwAASv1iAQBLFoZytysAAGGGTeUVTl1yuCsAAEoTYwEASxiGcrkrAABhhk3mFU5dcrorAABKK2MBAEsThnK7KwAAYYZN5xVOXXK8KwAASj5jAQBLFIZyvSsAAGGGTegVTl1yvisAAEpSYwEASxWGcr8rAABhhk3pFU5dcsArAABKZ2MBAEsUhnLBKwAAYYZN6hVOXXLCKwAASntjAQBLDoZywysAAGGGTesVTl1yxCsAAEqJYwEASxSGcsUrAABhhk3sFU5dcsYrAABKnWMBAEsUhnLHKwAAYYZN7RVOXXLIKwAASrFjAQBLEIZyySsAAGGGTe4VTl1yyisAAErBYwEASxWGcssrAABhhk3vFU5dcswrAABK1mMBAEsLhnLNKwAAYYZN8BVOXXLOKwAASuFjAQBLE4ZyzysAAGGGTfEVTl1y0CsAAEr0YwEASxWGctErAABhhk3yFU5dctIrAABKCWQBAEsRhnLTKwAAYYZN8xVOXXLUKwAAShpkAQBLE4Zy1SsAAGGGTfQVTl1y1isAAEotZAEASxOGctcrAABhhk31FU5dctgrAABKQGQBAEsUhnLZKwAAYYZN9hVOXXLaKwAASlRkAQBLDoZy2ysAAGGGTfcVTl1y3CsAAEpiZAEASwqGct0rAABhhk34FU5dct4rAABKbGQBAEsKhnLfKwAAYYZN+RVOXXLgKwAASnZkAQBLCoZy4SsAAGGGTfoVTl1y4isAAEqAZAEASxWGcuMrAABhhk37FU5dcuQrAABKlWQBAEsVhnLlKwAAYYZN/BVOXXLmKwAASqpkAQBLGIZy5ysAAGGGTf0VTl1y6CsAAErCZAEASw6GcukrAABhhk3+FU5dcuorAABK0GQBAEsQhnLrKwAAYYZN/xVOXXLsKwAASuBkAQBLD4Zy7SsAAGGGTQAWTl1y7isAAErvZAEASweGcu8rAABhhk0BFk5dcvArAABK9mQBAEsThnLxKwAAYYZNAhZOXXLyKwAASgllAQBLDoZy8ysAAGGGTQMWTl1y9CsAAEoXZQEASw6GcvUrAABhhk0EFk5dcvYrAABKJWUBAEsVhnL3KwAAYYZNBRZOXXL4KwAASjplAQBLFoZy+SsAAGGGTQYWTl1y+isAAEpQZQEASxOGcvsrAABhhk0HFk5dcvwrAABKY2UBAEsWhnL9KwAAYYZNCBZOXXL+KwAASnllAQBLDoZy/ysAAGGGTQkWTl1yACwAAEqHZQEASw6GcgEsAABhhk0KFk5dcgIsAABKlWUBAEsQhnIDLAAAYYZNCxZOXXIELAAASqVlAQBLB4ZyBSwAAGGGTQwWTl1yBiwAAEqsZQEASwyGcgcsAABhhk0NFk5dcggsAABKuGUBAEsVhnIJLAAAYYZNDhZOXXIKLAAASs1lAQBLFIZyCywAAGGGTQ8WTl1yDCwAAErhZQEASxiGcg0sAABhhk0QFk5dcg4sAABK+WUBAEsQhnIPLAAAYYZNERZOXXIQLAAASglmAQBLDoZyESwAAGGGTRIWTl1yEiwAAEoXZgEASweGchMsAABhhk0TFk5dchQsAABKHmYBAEsPhnIVLAAAYYZNFBZOXXIWLAAASi1mAQBLE4ZyFywAAGGGTRUWTl1yGCwAAEpAZgEASxOGchksAABhhk0WFk5dchosAABKU2YBAEsLhnIbLAAAYYZNFxZOXXIcLAAASl5mAQBLEIZyHSwAAGGGTRgWTl1yHiwAAEpuZgEASwuGch8sAABhhk0ZFk5dciAsAABKeWYBAEsHhnIhLAAAYYZNGhZOXXIiLAAASoBmAQBLB4ZyIywAAGGGTRsWTl1yJCwAAEqHZgEASxCGciUsAABhhk0cFk5dciYsAABKl2YBAEsVhnInLAAAYYZNHRZOXXIoLAAASqxmAQBLFIZyKSwAAGGGTR4WTl1yKiwAAErAZgEASxSGcissAABhhk0fFk5dciwsAABK1GYBAEsUhnItLAAAYYZNIBZOXXIuLAAASuhmAQBLGIZyLywAAGGGTSEWTl1yMCwAAEoAZwEASweGcjEsAABhhk0iFk5dcjIsAABKB2cBAEsThnIzLAAAYYZNIxZOXXI0LAAAShpnAQBLEYZyNSwAAGGGTSQWTl1yNiwAAEorZwEASxWGcjcsAABhhk0lFk5dcjgsAABKQGcBAEsUhnI5LAAAYYZNJhZOXXI6LAAASlRnAQBLE4ZyOywAAGGGTScWTl1yPCwAAEpnZwEASxGGcj0sAABhhk0oFk5dcj4sAABKeGcBAEsYhnI/LAAAYYZNKRZOXXJALAAASpBnAQBLGIZyQSwAAGGGTSoWTl1yQiwAAEqoZwEASw6GckMsAABhhk0rFk5dckQsAABKtmcBAEsLhnJFLAAAYYZNLBZOXXJGLAAASsFnAQBLE4ZyRywAAGGGTS0WTl1ySCwAAErUZwEASxaGckksAABhhk0uFk5dckosAABK6mcBAEsLhnJLLAAAYYZNLxZOXXJMLAAASvVnAQBLE4ZyTSwAAGGGTTAWTl1yTiwAAEoIaAEASxSGck8sAABhhk0xFk5dclAsAABKHGgBAEsQhnJRLAAAYYZNMhZOXXJSLAAASixoAQBLDIZyUywAAGGGTTMWTl1yVCwAAEo4aAEASwuGclUsAABhhk00Fk5dclYsAABKQ2gBAEsVhnJXLAAAYYZNNRZOXXJYLAAASlhoAQBLC4ZyWSwAAGGGTTYWTl1yWiwAAEpjaAEASw+GclssAABhhk03Fk5dclwsAABKcmgBAEsThnJdLAAAYYZNOBZOXXJeLAAASoVoAQBLE4ZyXywAAGGGTTkWTl1yYCwAAEqYaAEASxSGcmEsAABhhk06Fk5dcmIsAABKrGgBAEsUhnJjLAAAYYZNOxZOXXJkLAAASsBoAQBLEIZyZSwAAGGGTTwWTl1yZiwAAErQaAEASxGGcmcsAABhhk09Fk5dcmgsAABK4WgBAEsLhnJpLAAAYYZNPhZOXXJqLAAASuxoAQBLE4ZyaywAAGGGTT8WTl1ybCwAAEr/aAEASxSGcm0sAABhhk1AFk5dcm4sAABKE2kBAEsRhnJvLAAAYYZNQRZOXXJwLAAASiRpAQBLE4ZycSwAAGGGTUIWTl1yciwAAEo3aQEASxCGcnMsAABhhk1DFk5dcnQsAABKR2kBAEsLhnJ1LAAAYYZNRBZOXXJ2LAAASlJpAQBLEIZydywAAGGGTUUWTl1yeCwAAEpiaQEASxCGcnksAABhhk1GFk5dcnosAABKcmkBAEsThnJ7LAAAYYZNRxZOXXJ8LAAASoVpAQBLFYZyfSwAAGGGTUgWTl1yfiwAAEqaaQEASxSGcn8sAABhhk1JFk5dcoAsAABKrmkBAEsLhnKBLAAAYYZNShZOXXKCLAAASrlpAQBLEYZygywAAGGGTUsWTl1yhCwAAErKaQEASxiGcoUsAABhhk1MFk5dcoYsAABK4mkBAEsWhnKHLAAAYYZNTRZOXXKILAAASvhpAQBLD4ZyiSwAAGGGTU4WTl1yiiwAAEoHagEASxWGcossAABhhk1PFk5dcowsAABKHGoBAEsQhnKNLAAAYYZNUBZOXXKOLAAASixqAQBLCoZyjywAAGGGTVEWTl1ykCwAAEo2agEASwuGcpEsAABhhk1SFk5dcpIsAABKQWoBAEsRhnKTLAAAYYZNUxZOXXKULAAASlJqAQBLEIZylSwAAGGGTVQWTl1yliwAAEpiagEASxSGcpcsAABhhk1VFk5dcpgsAABKdmoBAEsLhnKZLAAAYYZNVhZOXXKaLAAASoFqAQBLE4ZymywAAGGGTVcWTl1ynCwAAEqUagEASwqGcp0sAABhhk1YFk5dcp4sAABKnmoBAEsRhnKfLAAAYYZNWRZOXXKgLAAASq9qAQBLB4ZyoSwAAGGGTVoWTl1yoiwAAEq2agEASxiGcqMsAABhhk1bFk5dcqQsAABKzmoBAEsOhnKlLAAAYYZNXBZOXXKmLAAAStxqAQBLDoZypywAAGGGTV0WTl1yqCwAAErqagEASxGGcqksAABhhk1eFk5dcqosAABK+2oBAEsThnKrLAAAYYZNXxZOXXKsLAAASg5rAQBLFYZyrSwAAGGGTWAWTl1yriwAAEojawEASxWGcq8sAABhhk1hFk5dcrAsAABKOGsBAEsOhnKxLAAAYYZNYhZOXXKyLAAASkZrAQBLGIZysywAAGGGTWMWTl1ytCwAAEpeawEASweGcrUsAABhhk1kFk5dcrYsAABKZWsBAEsUhnK3LAAAYYZNZRZOXXK4LAAASnlrAQBLEYZyuSwAAGGGTWYWTl1yuiwAAEqKawEASxGGcrssAABhhk1nFk5dcrwsAABKm2sBAEsRhnK9LAAAYYZNaBZOXXK+LAAASqxrAQBLB4ZyvywAAGGGTWkWTl1ywCwAAEqzawEASxOGcsEsAABhhk1qFk5dcsIsAABKxmsBAEsVhnLDLAAAYYZNaxZOXXLELAAASttrAQBLCoZyxSwAAGGGTWwWTl1yxiwAAErlawEASxCGcscsAABhhk1tFk5dcsgsAABK9WsBAEsRhnLJLAAAYYZNbhZOXXLKLAAASgZsAQBLE4ZyyywAAGGGTW8WTl1yzCwAAEoZbAEASw+Gcs0sAABhhk1wFk5dcs4sAABKKGwBAEsWhnLPLAAAYYZNcRZOXXLQLAAASj5sAQBLEYZy0SwAAGGGTXIWTl1y0iwAAEpPbAEASxOGctMsAABhhk1zFk5dctQsAABKYmwBAEsThnLVLAAAYYZNdBZOXXLWLAAASnVsAQBLGIZy1ywAAGGGTXUWTl1y2CwAAEqNbAEASwyGctksAABhhk12Fk5dctosAABKmWwBAEsThnLbLAAAYYZNdxZOXXLcLAAASqxsAQBLC4Zy3SwAAGGGTXgWTl1y3iwAAEq3bAEASxiGct8sAABhhk15Fk5dcuAsAABKz2wBAEsUhnLhLAAAYYZNehZOXXLiLAAASuNsAQBLEYZy4ywAAGGGTXsWTl1y5CwAAEr0bAEASxSGcuUsAABhhk18Fk5dcuYsAABKCG0BAEsQhnLnLAAAYYZNfRZOXXLoLAAAShhtAQBLFYZy6SwAAGGGTX4WTl1y6iwAAEotbQEASxOGcussAABhhk1/Fk5dcuwsAABKQG0BAEsQhnLtLAAAYYZNgBZOXXLuLAAASlBtAQBLFIZy7ywAAGGGTYEWTl1y8CwAAEpkbQEASxOGcvEsAABhhk2CFk5dcvIsAABKd20BAEsUhnLzLAAAYYZNgxZOXXL0LAAASottAQBLB4Zy9SwAAGGGTYQWTl1y9iwAAEqSbQEASxSGcvcsAABhhk2FFk5dcvgsAABKpm0BAEsLhnL5LAAAYYZNhhZOXXL6LAAASrFtAQBLDoZy+ywAAGGGTYcWTl1y/CwAAEq/bQEASwqGcv0sAABhhk2IFk5dcv4sAABKyW0BAEsQhnL/LAAAYYZNiRZOXXIALQAAStltAQBLEIZyAS0AAGGGTYoWTl1yAi0AAErpbQEASw6GcgMtAABhhk2LFk5dcgQtAABK920BAEsThnIFLQAAYYZNjBZOXXIGLQAASgpuAQBLE4ZyBy0AAGGGTY0WTl1yCC0AAEodbgEASw+GcgktAABhhk2OFk5dcgotAABKLG4BAEsMhnILLQAAYYZNjxZOXXIMLQAASjhuAQBLB4ZyDS0AAGGGTZAWTl1yDi0AAEo/bgEASxaGcg8tAABhhk2RFk5dchAtAABKVW4BAEsVhnIRLQAAYYZNkhZOXXISLQAASmpuAQBLDoZyEy0AAGGGTZMWTl1yFC0AAEp4bgEASwuGchUtAABhhk2UFk5dchYtAABKg24BAEsThnIXLQAAYYZNlRZOXXIYLQAASpZuAQBLFYZyGS0AAGGGTZYWTl1yGi0AAEqrbgEASwuGchstAABhhk2XFk5dchwtAABKtm4BAEsOhnIdLQAAYYZNmBZOXXIeLQAASsRuAQBLC4ZyHy0AAGGGTZkWTl1yIC0AAErPbgEASxOGciEtAABhhk2aFk5dciItAABK4m4BAEsPhnIjLQAAYYZNmxZOXXIkLQAASvFuAQBLE4ZyJS0AAGGGTZwWTl1yJi0AAEoEbwEASxSGcictAABhhk2dFk5dcigtAABKGG8BAEsWhnIpLQAAYYZNnhZOXXIqLQAASi5vAQBLFIZyKy0AAGGGTZ8WTl1yLC0AAEpCbwEASw6Gci0tAABhhk2gFk5dci4tAABKUG8BAEsThnIvLQAAYYZNoRZOXXIwLQAASmNvAQBLB4ZyMS0AAGGGTaIWTl1yMi0AAEpqbwEASxGGcjMtAABhhk2jFk5dcjQtAABKe28BAEsHhnI1LQAAYYZNpBZOXXI2LQAASoJvAQBLDIZyNy0AAGGGTaUWTl1yOC0AAEqObwEASxOGcjktAABhhk2mFk5dcjotAABKoW8BAEsPhnI7LQAAYYZNpxZOXXI8LQAASrBvAQBLFIZyPS0AAGGGTagWTl1yPi0AAErEbwEASw6Gcj8tAABhhk2pFk5dckAtAABK0m8BAEsPhnJBLQAAYYZNqhZOXXJCLQAASuFvAQBLDoZyQy0AAGGGTasWTl1yRC0AAErvbwEASxWGckUtAABhhk2sFk5dckYtAABKBHABAEsMhnJHLQAAYYZNrRZOXXJILQAAShBwAQBLFIZySS0AAGGGTa4WTl1ySi0AAEokcAEASxaGckstAABhhk2vFk5dckwtAABKOnABAEsKhnJNLQAAYYZNsBZOXXJOLQAASkRwAQBLEIZyTy0AAGGGTbEWTl1yUC0AAEpUcAEASxSGclEtAABhhk2yFk5dclItAABKaHABAEsThnJTLQAAYYZNsxZOXXJULQAASntwAQBLE4ZyVS0AAGGGTbQWTl1yVi0AAEqOcAEASxOGclctAABhhk21Fk5dclgtAABKoXABAEsThnJZLQAAYYZNthZOXXJaLQAASrRwAQBLE4ZyWy0AAGGGTbcWTl1yXC0AAErHcAEASwqGcl0tAABhhk24Fk5dcl4tAABK0XABAEsVhnJfLQAAYYZNuRZOXXJgLQAASuZwAQBLEIZyYS0AAGGGTboWTl1yYi0AAEr2cAEASxOGcmMtAABhhk27Fk5dcmQtAABKCXEBAEsThnJlLQAAYYZNvBZOXXJmLQAAShxxAQBLDoZyZy0AAGGGTb0WTl1yaC0AAEoqcQEASxWGcmktAABhhk2+Fk5dcmotAABKP3EBAEsThnJrLQAAYYZNvxZOXXJsLQAASlJxAQBLE4ZybS0AAGGGTcAWTl1ybi0AAEplcQEASxOGcm8tAABhhk3BFk5dcnAtAABKeHEBAEsThnJxLQAAYYZNwhZOXXJyLQAASotxAQBLDoZycy0AAGGGTcMWTl1ydC0AAEqZcQEASxGGcnUtAABhhk3EFk5dcnYtAABKqnEBAEsThnJ3LQAAYYZNxRZOXXJ4LQAASr1xAQBLE4ZyeS0AAGGGTcYWTl1yei0AAErQcQEASwqGcnstAABhhk3HFk5dcnwtAABK2nEBAEsThnJ9LQAAYYZNyBZOXXJ+LQAASu1xAQBLEYZyfy0AAGGGTckWTl1ygC0AAEr+cQEASweGcoEtAABhhk3KFk5dcoItAABKBXIBAEsPhnKDLQAAYYZNyxZOXXKELQAAShRyAQBLDoZyhS0AAGGGTcwWTl1yhi0AAEoicgEASxCGcoctAABhhk3NFk5dcogtAABKMnIBAEsOhnKJLQAAYYZNzhZOXXKKLQAASkByAQBLFoZyiy0AAGGGTc8WTl1yjC0AAEpWcgEASxOGco0tAABhhk3QFk5dco4tAABKaXIBAEsKhnKPLQAAYYZN0RZOXXKQLQAASnNyAQBLEYZykS0AAGGGTdIWTl1yki0AAEqEcgEASw+GcpMtAABhhk3TFk5dcpQtAABKk3IBAEsLhnKVLQAAYYZN1BZOXXKWLQAASp5yAQBLFoZyly0AAGGGTdUWTl1ymC0AAEq0cgEASw6GcpktAABhhk3WFk5dcpotAABKwnIBAEsThnKbLQAAYYZN1xZOXXKcLQAAStVyAQBLGIZynS0AAGGGTdgWTl1yni0AAErtcgEASxaGcp8tAABhhk3ZFk5dcqAtAABKA3MBAEsThnKhLQAAYYZN2hZOXXKiLQAAShZzAQBLEYZyoy0AAGGGTdsWTl1ypC0AAEoncwEASxiGcqUtAABhhk3cFk5dcqYtAABKP3MBAEsKhnKnLQAAYYZN3RZOXXKoLQAASklzAQBLE4ZyqS0AAGGGTd4WTl1yqi0AAEpccwEASw6GcqstAABhhk3fFk5dcqwtAABKanMBAEsThnKtLQAAYYZN4BZOXXKuLQAASn1zAQBLE4Zyry0AAGGGTeEWTl1ysC0AAEqQcwEASwyGcrEtAABhhk3iFk5dcrItAABKnHMBAEsOhnKzLQAAYYZN4xZOXXK0LQAASqpzAQBLD4ZytS0AAGGGTeQWTl1yti0AAEq5cwEASxaGcrctAABhhk3lFk5dcrgtAABKz3MBAEsLhnK5LQAAYYZN5hZOXXK6LQAAStpzAQBLFIZyuy0AAGGGTecWTl1yvC0AAErucwEASxOGcr0tAABhhk3oFk5dcr4tAABKAXQBAEsWhnK/LQAAYYZN6RZOXXLALQAAShd0AQBLC4ZywS0AAGGGTeoWTl1ywi0AAEoidAEASxGGcsMtAABhhk3rFk5dcsQtAABKM3QBAEsYhnLFLQAAYYZN7BZOXXLGLQAASkt0AQBLFoZyxy0AAGGGTe0WTl1yyC0AAEphdAEASwuGcsktAABhhk3uFk5dcsotAABKbHQBAEsVhnLLLQAAYYZN7xZOXXLMLQAASoF0AQBLFYZyzS0AAGGGTfAWTl1yzi0AAEqWdAEASwyGcs8tAABhhk3xFk5dctAtAABKonQBAEsYhnLRLQAAYYZN8hZOXXLSLQAASrp0AQBLGIZy0y0AAGGGTfMWTl1y1C0AAErSdAEASwuGctUtAABhhk30Fk5dctYtAABK3XQBAEsThnLXLQAAYYZN9RZOXXLYLQAASvB0AQBLFIZy2S0AAGGGTfYWTl1y2i0AAEoEdQEASwyGctstAABhhk33Fk5dctwtAABKEHUBAEsKhnLdLQAAYYZN+BZOXXLeLQAAShp1AQBLEIZy3y0AAGGGTfkWTl1y4C0AAEoqdQEASwqGcuEtAABhhk36Fk5dcuItAABKNHUBAEsRhnLjLQAAYYZN+xZOXXLkLQAASkV1AQBLC4Zy5S0AAGGGTfwWTl1y5i0AAEpQdQEASw6GcuctAABhhk39Fk5dcugtAABKXnUBAEsLhnLpLQAAYYZN/hZOXXLqLQAASml1AQBLEYZy6y0AAGGGTf8WTl1y7C0AAEp6dQEASw+Gcu0tAABhhk0AF05dcu4tAABKiXUBAEsThnLvLQAAYYZNARdOXXLwLQAASpx1AQBLD4Zy8S0AAGGGTQIXTl1y8i0AAEqrdQEASwuGcvMtAABhhk0DF05dcvQtAABKtnUBAEsThnL1LQAAYYZNBBdOXXL2LQAASsl1AQBLE4Zy9y0AAGGGTQUXTl1y+C0AAErcdQEASw6GcvktAABhhk0GF05dcvotAABK6nUBAEsUhnL7LQAAYYZNBxdOXXL8LQAASv51AQBLE4Zy/S0AAGGGTQgXTl1y/i0AAEoRdgEASxGGcv8tAABhhk0JF05dcgAuAABKInYBAEsYhnIBLgAAYYZNChdOXXICLgAASjp2AQBLC4ZyAy4AAGGGTQsXTl1yBC4AAEpFdgEASxaGcgUuAABhhk0MF05dcgYuAABKW3YBAEsWhnIHLgAAYYZNDRdOXXIILgAASnF2AQBLGIZyCS4AAGGGTQ4XTl1yCi4AAEqJdgEASxOGcgsuAABhhk0PF05dcgwuAABKnHYBAEsOhnINLgAAYYZNEBdOXXIOLgAASqp2AQBLDIZyDy4AAGGGTREXTl1yEC4AAEq2dgEASwuGchEuAABhhk0SF05dchIuAABKwXYBAEsPhnITLgAAYYZNExdOXXIULgAAStB2AQBLFIZyFS4AAGGGTRQXTl1yFi4AAErkdgEASxaGchcuAABhhk0VF05dchguAABK+nYBAEsMhnIZLgAAYYZNFhdOXXIaLgAASgZ3AQBLDoZyGy4AAGGGTRcXTl1yHC4AAEoUdwEASw+Gch0uAABhhk0YF05dch4uAABKI3cBAEsOhnIfLgAAYYZNGRdOXXIgLgAASjF3AQBLB4ZyIS4AAGGGTRoXTl1yIi4AAEo4dwEASxaGciMuAABhhk0bF05dciQuAABKTncBAEsOhnIlLgAAYYZNHBdOXXImLgAASlx3AQBLC4ZyJy4AAGGGTR0XTl1yKC4AAEpndwEASxOGcikuAABhhk0eF05dciouAABKencBAEsThnIrLgAAYYZNHxdOXXIsLgAASo13AQBLFoZyLS4AAGGGTSAXTl1yLi4AAEqjdwEASwqGci8uAABhhk0hF05dcjAuAABKrXcBAEsRhnIxLgAAYYZNIhdOXXIyLgAASr53AQBLE4ZyMy4AAGGGTSMXTl1yNC4AAErRdwEASw6GcjUuAABhhk0kF05dcjYuAABK33cBAEsThnI3LgAAYYZNJRdOXXI4LgAASvJ3AQBLEYZyOS4AAGGGTSYXTl1yOi4AAEoDeAEASw6GcjsuAABhhk0nF05dcjwuAABKEXgBAEsHhnI9LgAAYYZNKBdOXXI+LgAAShh4AQBLEYZyPy4AAGGGTSkXTl1yQC4AAEopeAEASw6GckEuAABhhk0qF05dckIuAABKN3gBAEsMhnJDLgAAYYZNKxdOXXJELgAASkN4AQBLDoZyRS4AAGGGTSwXTl1yRi4AAEpReAEASxOGckcuAABhhk0tF05dckguAABKZHgBAEsKhnJJLgAAYYZNLhdOXXJKLgAASm54AQBLE4ZySy4AAGGGTS8XTl1yTC4AAEqBeAEASxOGck0uAABhhk0wF05dck4uAABKlHgBAEsThnJPLgAAYYZNMRdOXXJQLgAASqd4AQBLDIZyUS4AAGGGTTIXTl1yUi4AAEqzeAEASxCGclMuAABhhk0zF05dclQuAABKw3gBAEsKhnJVLgAAYYZNNBdOXXJWLgAASs14AQBLGIZyVy4AAGGGTTUXTl1yWC4AAErleAEASxaGclkuAABhhk02F05dclouAABK+3gBAEsOhnJbLgAAYYZNNxdOXXJcLgAASgl5AQBLDIZyXS4AAGGGTTgXTl1yXi4AAEoVeQEASwuGcl8uAABhhk05F05dcmAuAABKIHkBAEsThnJhLgAAYYZNOhdOXXJiLgAASjN5AQBLFoZyYy4AAGGGTTsXTl1yZC4AAEpJeQEASxGGcmUuAABhhk08F05dcmYuAABKWnkBAEsUhnJnLgAAYYZNPRdOXXJoLgAASm55AQBLEIZyaS4AAGGGTT4XTl1yai4AAEp+eQEASw6GcmsuAABhhk0/F05dcmwuAABKjHkBAEsKhnJtLgAAYYZNQBdOXXJuLgAASpZ5AQBLC4Zyby4AAGGGTUEXTl1ycC4AAEqheQEASxWGcnEuAABhhk1CF05dcnIuAABKtnkBAEsOhnJzLgAAYYZNQxdOXXJ0LgAASsR5AQBLDIZydS4AAGGGTUQXTl1ydi4AAErQeQEASwuGcncuAABhhk1FF05dcnguAABK23kBAEsVhnJ5LgAAYYZNRhdOXXJ6LgAASvB5AQBLFYZyey4AAGGGTUcXTl1yfC4AAEoFegEASxaGcn0uAABhhk1IF05dcn4uAABKG3oBAEsHhnJ/LgAAYYZNSRdOXXKALgAASiJ6AQBLEYZygS4AAGGGTUoXTl1ygi4AAEozegEASw6GcoMuAABhhk1LF05dcoQuAABKQXoBAEsKhnKFLgAAYYZNTBdOXXKGLgAASkt6AQBLE4Zyhy4AAGGGTU0XTl1yiC4AAEpeegEASxGGcokuAABhhk1OF05dcoouAABKb3oBAEsThnKLLgAAYYZNTxdOXXKMLgAASoJ6AQBLCoZyjS4AAGGGTVAXTl1yji4AAEqMegEASxOGco8uAABhhk1RF05dcpAuAABKn3oBAEsPhnKRLgAAYYZNUhdOXXKSLgAASq56AQBLGIZyky4AAGGGTVMXTl1ylC4AAErGegEASxiGcpUuAABhhk1UF05dcpYuAABK3noBAEsOhnKXLgAAYYZNVRdOXXKYLgAASux6AQBLEYZymS4AAGGGTVYXTl1ymi4AAEr9egEASw6GcpsuAABhhk1XF05dcpwuAABKC3sBAEsThnKdLgAAYYZNWBdOXXKeLgAASh57AQBLEIZyny4AAGGGTVkXTl1yoC4AAEouewEASw6GcqEuAABhhk1aF05dcqIuAABKPHsBAEsThnKjLgAAYYZNWxdOXXKkLgAASk97AQBLE4ZypS4AAGGGTVwXTl1ypi4AAEpiewEASxCGcqcuAABhhk1dF05dcqguAABKcnsBAEsPhnKpLgAAYYZNXhdOXXKqLgAASoF7AQBLDoZyqy4AAGGGTV8XTl1yrC4AAEqPewEASweGcq0uAABhhk1gF05dcq4uAABKlnsBAEsKhnKvLgAAYYZNYRdOXXKwLgAASqB7AQBLDIZysS4AAGGGTWIXTl1ysi4AAEqsewEASxCGcrMuAABhhk1jF05dcrQuAABKvHsBAEsRhnK1LgAAYYZNZBdOXXK2LgAASs17AQBLCoZyty4AAGGGTWUXTl1yuC4AAErXewEASwqGcrkuAABhhk1mF05dcrouAABK4XsBAEsKhnK7LgAAYYZNZxdOXXK8LgAASut7AQBLDoZyvS4AAGGGTWgXTl1yvi4AAEr5ewEASweGcr8uAABhhk1pF05dcsAuAABKAHwBAEsMhnLBLgAAYYZNahdOXXLCLgAASgx8AQBLFIZywy4AAGGGTWsXTl1yxC4AAEogfAEASxSGcsUuAABhhk1sF05dcsYuAABKNHwBAEsWhnLHLgAAYYZNbRdOXXLILgAASkp8AQBLFoZyyS4AAGGGTW4XTl1yyi4AAEpgfAEASw6GcssuAABhhk1vF05dcswuAABKbnwBAEsWhnLNLgAAYYZNcBdOXXLOLgAASoR8AQBLB4Zyzy4AAGGGTXEXTl1y0C4AAEqLfAEASxiGctEuAABhhk1yF05dctIuAABKo3wBAEsOhnLTLgAAYYZNcxdOXXLULgAASrF8AQBLB4Zy1S4AAGGGTXQXTl1y1i4AAEq4fAEASxSGctcuAABhhk11F05dctguAABKzHwBAEsVhnLZLgAAYYZNdhdOXXLaLgAASuF8AQBLFIZy2y4AAGGGTXcXTl1y3C4AAEr1fAEASweGct0uAABhhk14F05dct4uAABK/HwBAEsPhnLfLgAAYYZNeRdOXXLgLgAASgt9AQBLE4Zy4S4AAGGGTXoXTl1y4i4AAEoefQEASw6GcuMuAABhhnUoTXsXTl1y5C4AAEosfQEASxOGcuUuAABhhk18F05dcuYuAABKP30BAEsLhnLnLgAAYYZNfRdOXXLoLgAASkp9AQBLE4Zy6S4AAGGGTX4XTl1y6i4AAEpdfQEASwqGcusuAABhhk1/F05dcuwuAABKZ30BAEsKhnLtLgAAYYZNgBdOXXLuLgAASnF9AQBLC4Zy7y4AAGGGTYEXTl1y8C4AAEp8fQEASw6GcvEuAABhhk2CF05dcvIuAABKin0BAEsOhnLzLgAAYYZNgxdOXXL0LgAASph9AQBLEYZy9S4AAGGGTYQXTl1y9i4AAEqpfQEASxOGcvcuAABhhk2FF05dcvguAABKvH0BAEsKhnL5LgAAYYZNhhdOXXL6LgAASsZ9AQBLE4Zy+y4AAGGGTYcXTl1y/C4AAErZfQEASxCGcv0uAABhhk2IF05dcv4uAABK6X0BAEsWhnL/LgAAYYZNiRdOXXIALwAASv99AQBLFIZyAS8AAGGGTYoXTl1yAi8AAEoTfgEASxOGcgMvAABhhk2LF05dcgQvAABKJn4BAEsThnIFLwAAYYZNjBdOXXIGLwAASjl+AQBLEYZyBy8AAGGGTY0XTl1yCC8AAEpKfgEASw6GcgkvAABhhk2OF05dcgovAABKWH4BAEsLhnILLwAAYYZNjxdOXXIMLwAASmN+AQBLGIZyDS8AAGGGTZAXTl1yDi8AAEp7fgEASxGGcg8vAABhhk2RF05dchAvAABKjH4BAEsOhnIRLwAAYYZNkhdOXXISLwAASpp+AQBLCoZyEy8AAGGGTZMXTl1yFC8AAEqkfgEASwyGchUvAABhhk2UF05dchYvAABKsH4BAEsThnIXLwAAYYZNlRdOXXIYLwAASsN+AQBLC4ZyGS8AAGGGTZYXTl1yGi8AAErOfgEASwqGchsvAABhhk2XF05dchwvAABK2H4BAEsYhnIdLwAAYYZNmBdOXXIeLwAASvB+AQBLDIZyHy8AAGGGTZkXTl1yIC8AAEr8fgEASwuGciEvAABhhk2aF05dciIvAABKB38BAEsQhnIjLwAAYYZNmxdOXXIkLwAAShd/AQBLB4ZyJS8AAGGGTZwXTl1yJi8AAEoefwEASw6GcicvAABhhk2dF05dcigvAABKLH8BAEsOhnIpLwAAYYZNnhdOXXIqLwAASjp/AQBLEIZyKy8AAGGGTZ8XTl1yLC8AAEpKfwEASxOGci0vAABhhk2gF05dci4vAABKXX8BAEsRhnIvLwAAYYZNoRdOXXIwLwAASm5/AQBLCoZyMS8AAGGGTaIXTl1yMi8AAEp4fwEASxOGcjMvAABhhk2jF05dcjQvAABKi38BAEsQhnI1LwAAYYZNpBdOXXI2LwAASpt/AQBLD4ZyNy8AAGGGTaUXTl1yOC8AAEqqfwEASxCGcjkvAABhhk2mF05dcjovAABKun8BAEsKhnI7LwAAYYZNpxdOXXI8LwAASsR/AQBLDIZyPS8AAGGGTagXTl1yPi8AAErQfwEASw6Gcj8vAABhhk2pF05dckAvAABK3n8BAEsOhnJBLwAAYYZNqhdOXXJCLwAASux/AQBLEIZyQy8AAGGGTasXTl1yRC8AAEr8fwEASwyGckUvAABhhk2sF05dckYvAABKCIABAEsOhnJHLwAAYYZNrRdOXXJILwAAShaAAQBLDoZySS8AAGGGTa4XTl1ySi8AAEokgAEASxaGcksvAABhhk2vF05dckwvAABKOoABAEsUhnJNLwAAYYZNsBdOXXJOLwAASk6AAQBLEIZyTy8AAGGGTbEXTl1yUC8AAEpegAEASw6GclEvAABhhk2yF05dclIvAABKbIABAEsLhnJTLwAAYYZNsxdOXXJULwAASneAAQBLEYZyVS8AAGGGTbQXTl1yVi8AAEqIgAEASxWGclcvAABhhk21F05dclgvAABKnYABAEsOhnJZLwAAYYZNthdOXXJaLwAASquAAQBLD4ZyWy8AAGGGTbcXTl1yXC8AAEq6gAEASxOGcl0vAABhhk24F05dcl4vAABKzYABAEsThnJfLwAAYYZNuRdOXXJgLwAASuCAAQBLE4ZyYS8AAGGGTboXTl1yYi8AAErzgAEASxOGcmMvAABhhk27F05dcmQvAABKBoEBAEsHhnJlLwAAYYZNvBdOXXJmLwAASg2BAQBLCoZyZy8AAGGGTb0XTl1yaC8AAEoXgQEASxaGcmkvAABhhk2+F05dcmovAABKLYEBAEsThnJrLwAAYYZNvxdOXXJsLwAASkCBAQBLEYZybS8AAGGGTcAXTl1ybi8AAEpRgQEASw6Gcm8vAABhhk3BF05dcnAvAABKX4EBAEsOhnJxLwAAYYZNwhdOXXJyLwAASm2BAQBLE4Zycy8AAGGGTcMXTl1ydC8AAEqAgQEASxaGcnUvAABhhk3EF05dcnYvAABKloEBAEsThnJ3LwAAYYZNxRdOXXJ4LwAASqmBAQBLD4ZyeS8AAGGGTcYXTl1yei8AAEq4gQEASw+GcnsvAABhhk3HF05dcnwvAABKx4EBAEsThnJ9LwAAYYZNyBdOXXJ+LwAAStqBAQBLDoZyfy8AAGGGTckXTl1ygC8AAErogQEASw6GcoEvAABhhk3KF05dcoIvAABK9oEBAEsYhnKDLwAAYYZNyxdOXXKELwAASg6CAQBLFoZyhS8AAGGGTcwXTl1yhi8AAEokggEASweGcocvAABhhk3NF05dcogvAABKK4IBAEsThnKJLwAAYYZNzhdOXXKKLwAASj6CAQBLDoZyiy8AAGGGTc8XTl1yjC8AAEpMggEASw6Gco0vAABhhk3QF05dco4vAABKWoIBAEsThnKPLwAAYYZN0RdOXXKQLwAASm2CAQBLCoZykS8AAGGGTdIXTl1yki8AAEp3ggEASxOGcpMvAABhhk3TF05dcpQvAABKioIBAEsKhnKVLwAAYYZN1BdOXXKWLwAASpSCAQBLCoZyly8AAGGGTdUXTl1ymC8AAEqeggEASwuGcpkvAABhhk3WF05dcpovAABKqYIBAEsLhnKbLwAAYYZN1xdOXXKcLwAASrSCAQBLB4ZynS8AAGGGTdgXTl1yni8AAEq7ggEASxaGcp8vAABhhk3ZF05dcqAvAABK0YIBAEsThnKhLwAAYYZN2hdOXXKiLwAASuSCAQBLB4Zyoy8AAGGGTdsXTl1ypC8AAErrggEASxCGcqUvAABhhk3cF05dcqYvAABK+4IBAEsThnKnLwAAYYZN3RdOXXKoLwAASg6DAQBLCoZyqS8AAGGGTd4XTl1yqi8AAEoYgwEASxWGcqsvAABhhk3fF05dcqwvAABKLYMBAEsThnKtLwAAYYZN4BdOXXKuLwAASkCDAQBLE4Zyry8AAGGGTeEXTl1ysC8AAEpTgwEASxGGcrEvAABhhk3iF05dcrIvAABKZIMBAEsYhnKzLwAAYYZN4xdOXXK0LwAASnyDAQBLD4ZytS8AAGGGTeQXTl1yti8AAEqLgwEASxOGcrcvAABhhk3lF05dcrgvAABKnoMBAEsRhnK5LwAAYYZN5hdOXXK6LwAASq+DAQBLD4Zyuy8AAGGGTecXTl1yvC8AAEq+gwEASw6Gcr0vAABhhk3oF05dcr4vAABKzIMBAEsPhnK/LwAAYYZN6RdOXXLALwAAStuDAQBLC4ZywS8AAGGGTeoXTl1ywi8AAErmgwEASxiGcsMvAABhhk3rF05dcsQvAABK/oMBAEsRhnLFLwAAYYZN7BdOXXLGLwAASg+EAQBLE4Zyxy8AAGGGTe0XTl1yyC8AAEoihAEASwuGcskvAABhhk3uF05dcsovAABKLYQBAEsYhnLLLwAAYYZN7xdOXXLMLwAASkWEAQBLFoZyzS8AAGGGTfAXTl1yzi8AAEpbhAEASxSGcs8vAABhhk3xF05dctAvAABKb4QBAEsOhnLRLwAAYYZN8hdOXXLSLwAASn2EAQBLD4Zy0y8AAGGGTfMXTl1y1C8AAEqMhAEASxiGctUvAABhhk30F05dctYvAABKpIQBAEsKhnLXLwAAYYZN9RdOXXLYLwAASq6EAQBLFYZy2S8AAGGGTfYXTl1y2i8AAErDhAEASweGctsvAABhhk33F05dctwvAABKyoQBAEsOhnLdLwAAYYZN+BdOXXLeLwAAStiEAQBLEIZy3y8AAGGGTfkXTl1y4C8AAErohAEASxGGcuEvAABhhk36F05dcuIvAABK+YQBAEsLhnLjLwAAYYZN+xdOXXLkLwAASgSFAQBLC4Zy5S8AAGGGTfwXTl1y5i8AAEoPhQEASxOGcucvAABhhk39F05dcugvAABKIoUBAEsVhnLpLwAAYYZN/hdOXXLqLwAASjeFAQBLDIZy6y8AAGGGTf8XTl1y7C8AAEpDhQEASxOGcu0vAABhhk0AGE5dcu4vAABKVoUBAEsLhnLvLwAAYYZNARhOXXLwLwAASmGFAQBLC4Zy8S8AAGGGTQIYTl1y8i8AAEpshQEASxOGcvMvAABhhk0DGE5dcvQvAABKf4UBAEsMhnL1LwAAYYZNBBhOXXL2LwAASouFAQBLDoZy9y8AAGGGTQUYTl1y+C8AAEqZhQEASwuGcvkvAABhhk0GGE5dcvovAABKpIUBAEsPhnL7LwAAYYZNBxhOXXL8LwAASrOFAQBLFoZy/S8AAGGGTQgYTl1y/i8AAErJhQEASw6Gcv8vAABhhk0JGE5dcgAwAABK14UBAEsLhnIBMAAAYYZNChhOXXICMAAASuKFAQBLEIZyAzAAAGGGTQsYTl1yBDAAAEryhQEASxOGcgUwAABhhk0MGE5dcgYwAABKBYYBAEsPhnIHMAAAYYZNDRhOXXIIMAAAShSGAQBLEIZyCTAAAGGGTQ4YTl1yCjAAAEokhgEASxOGcgswAABhhk0PGE5dcgwwAABKN4YBAEsKhnINMAAAYYZNEBhOXXIOMAAASkGGAQBLFYZyDzAAAGGGTREYTl1yEDAAAEpWhgEASwuGchEwAABhhk0SGE5dchIwAABKYYYBAEsLhnITMAAAYYZNExhOXXIUMAAASmyGAQBLC4ZyFTAAAGGGTRQYTl1yFjAAAEp3hgEASw+GchcwAABhhk0VGE5dchgwAABKhoYBAEsOhnIZMAAAYYZNFhhOXXIaMAAASpSGAQBLDoZyGzAAAGGGTRcYTl1yHDAAAEqihgEASw6Gch0wAABhhk0YGE5dch4wAABKsIYBAEsYhnIfMAAAYYZNGRhOXXIgMAAASsiGAQBLEYZyITAAAGGGTRoYTl1yIjAAAErZhgEASwyGciMwAABhhk0bGE5dciQwAABK5YYBAEsRhnIlMAAAYYZNHBhOXXImMAAASvaGAQBLE4ZyJzAAAGGGTR0YTl1yKDAAAEoJhwEASxOGcikwAABhhk0eGE5dciowAABKHIcBAEsQhnIrMAAAYYZNHxhOXXIsMAAASiyHAQBLD4ZyLTAAAGGGTSAYTl1yLjAAAEo7hwEASw6Gci8wAABhhk0hGE5dcjAwAABKSYcBAEsThnIxMAAAYYZNIhhOXXIyMAAASlyHAQBLDoZyMzAAAGGGTSMYTl1yNDAAAEpqhwEASxiGcjUwAABhhk0kGE5dcjYwAABKgocBAEsThnI3MAAAYYZNJRhOXXI4MAAASpWHAQBLE4ZyOTAAAGGGTSYYTl1yOjAAAEqohwEASxGGcjswAABhhk0nGE5dcjwwAABKuYcBAEsMhnI9MAAAYYZNKBhOXXI+MAAASsWHAQBLFoZyPzAAAGGGTSkYTl1yQDAAAErbhwEASxiGckEwAABhhk0qGE5dckIwAABK84cBAEsMhnJDMAAAYYZNKxhOXXJEMAAASv+HAQBLGIZyRTAAAGGGTSwYTl1yRjAAAEoXiAEASxSGckcwAABhhk0tGE5dckgwAABKK4gBAEsQhnJJMAAAYYZNLhhOXXJKMAAASjuIAQBLFoZySzAAAGGGTS8YTl1yTDAAAEpRiAEASxiGck0wAABhhk0wGE5dck4wAABKaYgBAEsThnJPMAAAYYZNMRhOXXJQMAAASnyIAQBLFIZyUTAAAGGGTTIYTl1yUjAAAEqQiAEASxWGclMwAABhhk0zGE5dclQwAABKpYgBAEsUhnJVMAAAYYZNNBhOXXJWMAAASrmIAQBLDoZyVzAAAGGGTTUYTl1yWDAAAErHiAEASxSGclkwAABhhk02GE5dclowAABK24gBAEsUhnJbMAAAYYZNNxhOXXJcMAAASu+IAQBLEIZyXTAAAGGGTTgYTl1yXjAAAEr/iAEASxWGcl8wAABhhk05GE5dcmAwAABKFIkBAEsLhnJhMAAAYYZNOhhOXXJiMAAASh+JAQBLE4ZyYzAAAGGGTTsYTl1yZDAAAEoyiQEASxWGcmUwAABhhk08GE5dcmYwAABKR4kBAEsRhnJnMAAAYYZNPRhOXXJoMAAASliJAQBLE4ZyaTAAAGGGTT4YTl1yajAAAEpriQEASxOGcmswAABhhk0/GE5dcmwwAABKfokBAEsUhnJtMAAAYYZNQBhOXXJuMAAASpKJAQBLDoZybzAAAGGGTUEYTl1ycDAAAEqgiQEASwqGcnEwAABhhk1CGE5dcnIwAABKqokBAEsKhnJzMAAAYYZNQxhOXXJ0MAAASrSJAQBLCoZydTAAAGGGTUQYTl1ydjAAAEq+iQEASxWGcncwAABhhk1FGE5dcngwAABK04kBAEsVhnJ5MAAAYYZNRhhOXXJ6MAAASuiJAQBLGIZyezAAAGGGTUcYTl1yfDAAAEoAigEASw6Gcn0wAABhhk1IGE5dcn4wAABKDooBAEsQhnJ/MAAAYYZNSRhOXXKAMAAASh6KAQBLD4ZygTAAAGGGTUoYTl1ygjAAAEotigEASweGcoMwAABhhk1LGE5dcoQwAABKNIoBAEsThnKFMAAAYYZNTBhOXXKGMAAASkeKAQBLDoZyhzAAAGGGTU0YTl1yiDAAAEpVigEASw6GcokwAABhhk1OGE5dcoowAABKY4oBAEsVhnKLMAAAYYZNTxhOXXKMMAAASniKAQBLFoZyjTAAAGGGTVAYTl1yjjAAAEqOigEASxOGco8wAABhhk1RGE5dcpAwAABKoYoBAEsWhnKRMAAAYYZNUhhOXXKSMAAASreKAQBLDoZykzAAAGGGTVMYTl1ylDAAAErFigEASw6GcpUwAABhhk1UGE5dcpYwAABK04oBAEsQhnKXMAAAYYZNVRhOXXKYMAAASuOKAQBLB4ZymTAAAGGGTVYYTl1ymjAAAErqigEASwyGcpswAABhhk1XGE5dcpwwAABK9ooBAEsVhnKdMAAAYYZNWBhOXXKeMAAASguLAQBLFIZynzAAAGGGTVkYTl1yoDAAAEofiwEASxiGcqEwAABhhk1aGE5dcqIwAABKN4sBAEsQhnKjMAAAYYZNWxhOXXKkMAAASkeLAQBLDoZypTAAAGGGTVwYTl1ypjAAAEpViwEASweGcqcwAABhhk1dGE5dcqgwAABKXIsBAEsPhnKpMAAAYYZNXhhOXXKqMAAASmuLAQBLE4ZyqzAAAGGGTV8YTl1yrDAAAEp+iwEASxOGcq0wAABhhk1gGE5dcq4wAABKkYsBAEsLhnKvMAAAYYZNYRhOXXKwMAAASpyLAQBLEIZysTAAAGGGTWIYTl1ysjAAAEqsiwEASwuGcrMwAABhhk1jGE5dcrQwAABKt4sBAEsHhnK1MAAAYYZNZBhOXXK2MAAASr6LAQBLB4ZytzAAAGGGTWUYTl1yuDAAAErFiwEASxCGcrkwAABhhk1mGE5dcrowAABK1YsBAEsVhnK7MAAAYYZNZxhOXXK8MAAASuqLAQBLFIZyvTAAAGGGTWgYTl1yvjAAAEr+iwEASxSGcr8wAABhhk1pGE5dcsAwAABKEowBAEsUhnLBMAAAYYZNahhOXXLCMAAASiaMAQBLGIZywzAAAGGGTWsYTl1yxDAAAEo+jAEASweGcsUwAABhhk1sGE5dcsYwAABKRYwBAEsThnLHMAAAYYZNbRhOXXLIMAAASliMAQBLEYZyyTAAAGGGTW4YTl1yyjAAAEppjAEASxWGcsswAABhhk1vGE5dcswwAABKfowBAEsUhnLNMAAAYYZNcBhOXXLOMAAASpKMAQBLE4ZyzzAAAGGGTXEYTl1y0DAAAEqljAEASxGGctEwAABhhk1yGE5dctIwAABKtowBAEsYhnLTMAAAYYZNcxhOXXLUMAAASs6MAQBLGIZy1TAAAGGGTXQYTl1y1jAAAErmjAEASw6GctcwAABhhk11GE5dctgwAABK9IwBAEsLhnLZMAAAYYZNdhhOXXLaMAAASv+MAQBLE4Zy2zAAAGGGTXcYTl1y3DAAAEoSjQEASxaGct0wAABhhk14GE5dct4wAABKKI0BAEsLhnLfMAAAYYZNeRhOXXLgMAAASjONAQBLE4Zy4TAAAGGGTXoYTl1y4jAAAEpGjQEASxSGcuMwAABhhk17GE5dcuQwAABKWo0BAEsQhnLlMAAAYYZNfBhOXXLmMAAASmqNAQBLDIZy5zAAAGGGTX0YTl1y6DAAAEp2jQEASwuGcukwAABhhk1+GE5dcuowAABKgY0BAEsVhnLrMAAAYYZNfxhOXXLsMAAASpaNAQBLC4Zy7TAAAGGGTYAYTl1y7jAAAEqhjQEASw+Gcu8wAABhhk2BGE5dcvAwAABKsI0BAEsThnLxMAAAYYZNghhOXXLyMAAASsONAQBLE4Zy8zAAAGGGTYMYTl1y9DAAAErWjQEASxSGcvUwAABhhk2EGE5dcvYwAABK6o0BAEsUhnL3MAAAYYZNhRhOXXL4MAAASv6NAQBLEIZy+TAAAGGGTYYYTl1y+jAAAEoOjgEASxGGcvswAABhhk2HGE5dcvwwAABKH44BAEsLhnL9MAAAYYZNiBhOXXL+MAAASiqOAQBLE4Zy/zAAAGGGTYkYTl1yADEAAEo9jgEASxSGcgExAABhhk2KGE5dcgIxAABKUY4BAEsRhnIDMQAAYYZNixhOXXIEMQAASmKOAQBLE4ZyBTEAAGGGTYwYTl1yBjEAAEp1jgEASxCGcgcxAABhhk2NGE5dcggxAABKhY4BAEsLhnIJMQAAYYZNjhhOXXIKMQAASpCOAQBLEIZyCzEAAGGGTY8YTl1yDDEAAEqgjgEASxCGcg0xAABhhk2QGE5dcg4xAABKsI4BAEsThnIPMQAAYYZNkRhOXXIQMQAASsOOAQBLFYZyETEAAGGGTZIYTl1yEjEAAErYjgEASxSGchMxAABhhk2TGE5dchQxAABK7I4BAEsLhnIVMQAAYYZNlBhOXXIWMQAASveOAQBLEYZyFzEAAGGGTZUYTl1yGDEAAEoIjwEASxiGchkxAABhhk2WGE5dchoxAABKII8BAEsWhnIbMQAAYYZNlxhOXXIcMQAASjaPAQBLD4ZyHTEAAGGGTZgYTl1yHjEAAEpFjwEASxWGch8xAABhhk2ZGE5dciAxAABKWo8BAEsQhnIhMQAAYYZNmhhOXXIiMQAASmqPAQBLCoZyIzEAAGGGTZsYTl1yJDEAAEp0jwEASwuGciUxAABhhk2cGE5dciYxAABKf48BAEsRhnInMQAAYYZNnRhOXXIoMQAASpCPAQBLEIZyKTEAAGGGTZ4YTl1yKjEAAEqgjwEASxSGcisxAABhhk2fGE5dciwxAABKtI8BAEsLhnItMQAAYYZNoBhOXXIuMQAASr+PAQBLE4ZyLzEAAGGGTaEYTl1yMDEAAErSjwEASwqGcjExAABhhk2iGE5dcjIxAABK3I8BAEsRhnIzMQAAYYZNoxhOXXI0MQAASu2PAQBLB4ZyNTEAAGGGTaQYTl1yNjEAAEr0jwEASxiGcjcxAABhhk2lGE5dcjgxAABKDJABAEsOhnI5MQAAYYZNphhOXXI6MQAAShqQAQBLDoZyOzEAAGGGTacYTl1yPDEAAEookAEASxGGcj0xAABhhk2oGE5dcj4xAABKOZABAEsThnI/MQAAYYZNqRhOXXJAMQAASkyQAQBLFYZyQTEAAGGGTaoYTl1yQjEAAEphkAEASxWGckMxAABhhk2rGE5dckQxAABKdpABAEsOhnJFMQAAYYZNrBhOXXJGMQAASoSQAQBLGIZyRzEAAGGGTa0YTl1ySDEAAEqckAEASweGckkxAABhhk2uGE5dckoxAABKo5ABAEsUhnJLMQAAYYZNrxhOXXJMMQAASreQAQBLEYZyTTEAAGGGTbAYTl1yTjEAAErIkAEASxGGck8xAABhhk2xGE5dclAxAABK2ZABAEsRhnJRMQAAYYZNshhOXXJSMQAASuqQAQBLB4ZyUzEAAGGGTbMYTl1yVDEAAErxkAEASxOGclUxAABhhk20GE5dclYxAABKBJEBAEsVhnJXMQAAYYZNtRhOXXJYMQAAShmRAQBLCoZyWTEAAGGGTbYYTl1yWjEAAEojkQEASxCGclsxAABhhk23GE5dclwxAABKM5EBAEsRhnJdMQAAYYZNuBhOXXJeMQAASkSRAQBLE4ZyXzEAAGGGTbkYTl1yYDEAAEpXkQEASw+GcmExAABhhk26GE5dcmIxAABKZpEBAEsWhnJjMQAAYYZNuxhOXXJkMQAASnyRAQBLEYZyZTEAAGGGTbwYTl1yZjEAAEqNkQEASxOGcmcxAABhhk29GE5dcmgxAABKoJEBAEsThnJpMQAAYYZNvhhOXXJqMQAASrORAQBLGIZyazEAAGGGTb8YTl1ybDEAAErLkQEASwyGcm0xAABhhk3AGE5dcm4xAABK15EBAEsThnJvMQAAYYZNwRhOXXJwMQAASuqRAQBLC4ZycTEAAGGGTcIYTl1ycjEAAEr1kQEASxiGcnMxAABhhk3DGE5dcnQxAABKDZIBAEsUhnJ1MQAAYYZNxBhOXXJ2MQAASiGSAQBLEYZydzEAAGGGTcUYTl1yeDEAAEoykgEASxSGcnkxAABhhk3GGE5dcnoxAABKRpIBAEsQhnJ7MQAAYYZNxxhOXXJ8MQAASlaSAQBLFYZyfTEAAGGGTcgYTl1yfjEAAEprkgEASxOGcn8xAABhhk3JGE5dcoAxAABKfpIBAEsQhnKBMQAAYYZNyhhOXXKCMQAASo6SAQBLFIZygzEAAGGGTcsYTl1yhDEAAEqikgEASxOGcoUxAABhhk3MGE5dcoYxAABKtZIBAEsUhnKHMQAAYYZNzRhOXXKIMQAASsmSAQBLB4ZyiTEAAGGGTc4YTl1yijEAAErQkgEASxSGcosxAABhhk3PGE5dcowxAABK5JIBAEsLhnKNMQAAYYZN0BhOXXKOMQAASu+SAQBLDoZyjzEAAGGGTdEYTl1ykDEAAEr9kgEASwqGcpExAABhhk3SGE5dcpIxAABKB5MBAEsQhnKTMQAAYYZN0xhOXXKUMQAASheTAQBLEIZylTEAAGGGTdQYTl1yljEAAEonkwEASw6GcpcxAABhhk3VGE5dcpgxAABKNZMBAEsThnKZMQAAYYZN1hhOXXKaMQAASkiTAQBLE4ZymzEAAGGGTdcYTl1ynDEAAEpbkwEASw+Gcp0xAABhhk3YGE5dcp4xAABKapMBAEsMhnKfMQAAYYZN2RhOXXKgMQAASnaTAQBLB4ZyoTEAAGGGTdoYTl1yojEAAEp9kwEASxaGcqMxAABhhk3bGE5dcqQxAABKk5MBAEsVhnKlMQAAYYZN3BhOXXKmMQAASqiTAQBLDoZypzEAAGGGTd0YTl1yqDEAAEq2kwEASwuGcqkxAABhhk3eGE5dcqoxAABKwZMBAEsThnKrMQAAYYZN3xhOXXKsMQAAStSTAQBLFYZyrTEAAGGGTeAYTl1yrjEAAErpkwEASwuGcq8xAABhhk3hGE5dcrAxAABK9JMBAEsOhnKxMQAAYYZN4hhOXXKyMQAASgKUAQBLC4ZyszEAAGGGTeMYTl1ytDEAAEoNlAEASxOGcrUxAABhhk3kGE5dcrYxAABKIJQBAEsPhnK3MQAAYYZN5RhOXXK4MQAASi+UAQBLE4ZyuTEAAGGGTeYYTl1yujEAAEpClAEASxSGcrsxAABhhk3nGE5dcrwxAABKVpQBAEsWhnK9MQAAYYZN6BhOXXK+MQAASmyUAQBLFIZyvzEAAGGGTekYTl1ywDEAAEqAlAEASw6GcsExAABhhk3qGE5dcsIxAABKjpQBAEsThnLDMQAAYYZN6xhOXXLEMQAASqGUAQBLB4ZyxTEAAGGGTewYTl1yxjEAAEqolAEASxGGcscxAABhhk3tGE5dcsgxAABKuZQBAEsHhnLJMQAAYYZN7hhOXXLKMQAASsCUAQBLDIZyyzEAAGGGTe8YTl1yzDEAAErMlAEASxOGcs0xAABhhk3wGE5dcs4xAABK35QBAEsPhnLPMQAAYYZN8RhOXXLQMQAASu6UAQBLFIZy0TEAAGGGTfIYTl1y0jEAAEoClQEASw6GctMxAABhhk3zGE5dctQxAABKEJUBAEsPhnLVMQAAYYZN9BhOXXLWMQAASh+VAQBLDoZy1zEAAGGGTfUYTl1y2DEAAEotlQEASxWGctkxAABhhk32GE5dctoxAABKQpUBAEsMhnLbMQAAYYZN9xhOXXLcMQAASk6VAQBLFIZy3TEAAGGGTfgYTl1y3jEAAEpilQEASxaGct8xAABhhk35GE5dcuAxAABKeJUBAEsKhnLhMQAAYYZN+hhOXXLiMQAASoKVAQBLEIZy4zEAAGGGTfsYTl1y5DEAAEqSlQEASxSGcuUxAABhhk38GE5dcuYxAABKppUBAEsThnLnMQAAYYZN/RhOXXLoMQAASrmVAQBLE4Zy6TEAAGGGTf4YTl1y6jEAAErMlQEASxOGcusxAABhhk3/GE5dcuwxAABK35UBAEsThnLtMQAAYYZNABlOXXLuMQAASvKVAQBLE4Zy7zEAAGGGTQEZTl1y8DEAAEoFlgEASwqGcvExAABhhk0CGU5dcvIxAABKD5YBAEsVhnLzMQAAYYZNAxlOXXL0MQAASiSWAQBLEIZy9TEAAGGGTQQZTl1y9jEAAEo0lgEASxOGcvcxAABhhk0FGU5dcvgxAABKR5YBAEsThnL5MQAAYYZNBhlOXXL6MQAASlqWAQBLDoZy+zEAAGGGTQcZTl1y/DEAAEpolgEASxWGcv0xAABhhk0IGU5dcv4xAABKfZYBAEsThnL/MQAAYYZNCRlOXXIAMgAASpCWAQBLE4ZyATIAAGGGTQoZTl1yAjIAAEqjlgEASxOGcgMyAABhhk0LGU5dcgQyAABKtpYBAEsThnIFMgAAYYZNDBlOXXIGMgAASsmWAQBLDoZyBzIAAGGGTQ0ZTl1yCDIAAErXlgEASxGGcgkyAABhhk0OGU5dcgoyAABK6JYBAEsThnILMgAAYYZNDxlOXXIMMgAASvuWAQBLE4ZyDTIAAGGGTRAZTl1yDjIAAEoOlwEASwqGcg8yAABhhk0RGU5dchAyAABKGJcBAEsThnIRMgAAYYZNEhlOXXISMgAASiuXAQBLEYZyEzIAAGGGTRMZTl1yFDIAAEo8lwEASweGchUyAABhhk0UGU5dchYyAABKQ5cBAEsPhnIXMgAAYYZNFRlOXXIYMgAASlKXAQBLDoZyGTIAAGGGTRYZTl1yGjIAAEpglwEASxCGchsyAABhhk0XGU5dchwyAABKcJcBAEsOhnIdMgAAYYZNGBlOXXIeMgAASn6XAQBLFoZyHzIAAGGGTRkZTl1yIDIAAEqUlwEASxOGciEyAABhhk0aGU5dciIyAABKp5cBAEsKhnIjMgAAYYZNGxlOXXIkMgAASrGXAQBLEYZyJTIAAGGGTRwZTl1yJjIAAErClwEASw+GcicyAABhhk0dGU5dcigyAABK0ZcBAEsLhnIpMgAAYYZNHhlOXXIqMgAAStyXAQBLFoZyKzIAAGGGTR8ZTl1yLDIAAErylwEASw6Gci0yAABhhk0gGU5dci4yAABKAJgBAEsThnIvMgAAYYZNIRlOXXIwMgAAShOYAQBLGIZyMTIAAGGGTSIZTl1yMjIAAEormAEASxaGcjMyAABhhk0jGU5dcjQyAABKQZgBAEsThnI1MgAAYYZNJBlOXXI2MgAASlSYAQBLEYZyNzIAAGGGTSUZTl1yODIAAEplmAEASxiGcjkyAABhhk0mGU5dcjoyAABKfZgBAEsKhnI7MgAAYYZNJxlOXXI8MgAASoeYAQBLE4ZyPTIAAGGGTSgZTl1yPjIAAEqamAEASw6Gcj8yAABhhk0pGU5dckAyAABKqJgBAEsThnJBMgAAYYZNKhlOXXJCMgAASruYAQBLE4ZyQzIAAGGGTSsZTl1yRDIAAErOmAEASwyGckUyAABhhk0sGU5dckYyAABK2pgBAEsOhnJHMgAAYYZNLRlOXXJIMgAASuiYAQBLD4ZySTIAAGGGTS4ZTl1ySjIAAEr3mAEASxaGcksyAABhhk0vGU5dckwyAABKDZkBAEsLhnJNMgAAYYZNMBlOXXJOMgAAShiZAQBLFIZyTzIAAGGGTTEZTl1yUDIAAEosmQEASxOGclEyAABhhk0yGU5dclIyAABKP5kBAEsWhnJTMgAAYYZNMxlOXXJUMgAASlWZAQBLC4ZyVTIAAGGGTTQZTl1yVjIAAEpgmQEASxGGclcyAABhhk01GU5dclgyAABKcZkBAEsYhnJZMgAAYYZNNhlOXXJaMgAASomZAQBLFoZyWzIAAGGGTTcZTl1yXDIAAEqfmQEASwuGcl0yAABhhk04GU5dcl4yAABKqpkBAEsVhnJfMgAAYYZNORlOXXJgMgAASr+ZAQBLFYZyYTIAAGGGTToZTl1yYjIAAErUmQEASwyGcmMyAABhhk07GU5dcmQyAABK4JkBAEsYhnJlMgAAYYZNPBlOXXJmMgAASviZAQBLGIZyZzIAAGGGTT0ZTl1yaDIAAEoQmgEASwuGcmkyAABhhk0+GU5dcmoyAABKG5oBAEsThnJrMgAAYYZNPxlOXXJsMgAASi6aAQBLFIZybTIAAGGGTUAZTl1ybjIAAEpCmgEASwyGcm8yAABhhk1BGU5dcnAyAABKTpoBAEsKhnJxMgAAYYZNQhlOXXJyMgAASliaAQBLEIZyczIAAGGGTUMZTl1ydDIAAEpomgEASwqGcnUyAABhhk1EGU5dcnYyAABKcpoBAEsRhnJ3MgAAYYZNRRlOXXJ4MgAASoOaAQBLC4ZyeTIAAGGGTUYZTl1yejIAAEqOmgEASw6GcnsyAABhhk1HGU5dcnwyAABKnJoBAEsLhnJ9MgAAYYZNSBlOXXJ+MgAASqeaAQBLEYZyfzIAAGGGTUkZTl1ygDIAAEq4mgEASw+GcoEyAABhhk1KGU5dcoIyAABKx5oBAEsThnKDMgAAYYZNSxlOXXKEMgAAStqaAQBLD4ZyhTIAAGGGTUwZTl1yhjIAAErpmgEASwuGcocyAABhhk1NGU5dcogyAABK9JoBAEsThnKJMgAAYYZNThlOXXKKMgAASgebAQBLE4ZyizIAAGGGTU8ZTl1yjDIAAEoamwEASw6Gco0yAABhhk1QGU5dco4yAABKKJsBAEsUhnKPMgAAYYZNURlOXXKQMgAASjybAQBLE4ZykTIAAGGGTVIZTl1ykjIAAEpPmwEASxGGcpMyAABhhk1TGU5dcpQyAABKYJsBAEsYhnKVMgAAYYZNVBlOXXKWMgAASnibAQBLC4ZylzIAAGGGTVUZTl1ymDIAAEqDmwEASxaGcpkyAABhhk1WGU5dcpoyAABKmZsBAEsWhnKbMgAAYYZNVxlOXXKcMgAASq+bAQBLGIZynTIAAGGGTVgZTl1ynjIAAErHmwEASxOGcp8yAABhhk1ZGU5dcqAyAABK2psBAEsOhnKhMgAAYYZNWhlOXXKiMgAASuibAQBLDIZyozIAAGGGTVsZTl1ypDIAAEr0mwEASwuGcqUyAABhhk1cGU5dcqYyAABK/5sBAEsPhnKnMgAAYYZNXRlOXXKoMgAASg6cAQBLFIZyqTIAAGGGTV4ZTl1yqjIAAEoinAEASxaGcqsyAABhhk1fGU5dcqwyAABKOJwBAEsMhnKtMgAAYYZNYBlOXXKuMgAASkScAQBLDoZyrzIAAGGGTWEZTl1ysDIAAEpSnAEASw+GcrEyAABhhk1iGU5dcrIyAABKYZwBAEsOhnKzMgAAYYZNYxlOXXK0MgAASm+cAQBLB4ZytTIAAGGGTWQZTl1ytjIAAEp2nAEASxaGcrcyAABhhk1lGU5dcrgyAABKjJwBAEsOhnK5MgAAYYZNZhlOXXK6MgAASpqcAQBLC4ZyuzIAAGGGTWcZTl1yvDIAAEqlnAEASxOGcr0yAABhhk1oGU5dcr4yAABKuJwBAEsThnK/MgAAYYZNaRlOXXLAMgAASsucAQBLFoZywTIAAGGGTWoZTl1ywjIAAErhnAEASwqGcsMyAABhhk1rGU5dcsQyAABK65wBAEsRhnLFMgAAYYZNbBlOXXLGMgAASvycAQBLE4ZyxzIAAGGGTW0ZTl1yyDIAAEoPnQEASw6GcskyAABhhk1uGU5dcsoyAABKHZ0BAEsThnLLMgAAYYZNbxlOXXLMMgAASjCdAQBLEYZyzTIAAGGGTXAZTl1yzjIAAEpBnQEASw6Gcs8yAABhhk1xGU5dctAyAABKT50BAEsHhnLRMgAAYYZNchlOXXLSMgAASladAQBLEYZy0zIAAGGGTXMZTl1y1DIAAEpnnQEASw6GctUyAABhhk10GU5dctYyAABKdZ0BAEsMhnLXMgAAYYZNdRlOXXLYMgAASoGdAQBLDoZy2TIAAGGGTXYZTl1y2jIAAEqPnQEASxOGctsyAABhhk13GU5dctwyAABKop0BAEsKhnLdMgAAYYZNeBlOXXLeMgAASqydAQBLE4Zy3zIAAGGGTXkZTl1y4DIAAEq/nQEASxOGcuEyAABhhk16GU5dcuIyAABK0p0BAEsThnLjMgAAYYZNexlOXXLkMgAASuWdAQBLDIZy5TIAAGGGTXwZTl1y5jIAAErxnQEASxCGcucyAABhhk19GU5dcugyAABKAZ4BAEsKhnLpMgAAYYZNfhlOXXLqMgAASgueAQBLGIZy6zIAAGGGTX8ZTl1y7DIAAEojngEASxaGcu0yAABhhk2AGU5dcu4yAABKOZ4BAEsOhnLvMgAAYYZNgRlOXXLwMgAASkeeAQBLDIZy8TIAAGGGTYIZTl1y8jIAAEpTngEASwuGcvMyAABhhk2DGU5dcvQyAABKXp4BAEsThnL1MgAAYYZNhBlOXXL2MgAASnGeAQBLFoZy9zIAAGGGTYUZTl1y+DIAAEqHngEASxGGcvkyAABhhk2GGU5dcvoyAABKmJ4BAEsUhnL7MgAAYYZNhxlOXXL8MgAASqyeAQBLEIZy/TIAAGGGTYgZTl1y/jIAAEq8ngEASw6Gcv8yAABhhk2JGU5dcgAzAABKyp4BAEsKhnIBMwAAYYZNihlOXXICMwAAStSeAQBLC4ZyAzMAAGGGTYsZTl1yBDMAAErfngEASxWGcgUzAABhhk2MGU5dcgYzAABK9J4BAEsOhnIHMwAAYYZNjRlOXXIIMwAASgKfAQBLDIZyCTMAAGGGTY4ZTl1yCjMAAEoOnwEASwuGcgszAABhhk2PGU5dcgwzAABKGZ8BAEsVhnINMwAAYYZNkBlOXXIOMwAASi6fAQBLFYZyDzMAAGGGTZEZTl1yEDMAAEpDnwEASxaGchEzAABhhk2SGU5dchIzAABKWZ8BAEsHhnITMwAAYYZNkxlOXXIUMwAASmCfAQBLEYZyFTMAAGGGTZQZTl1yFjMAAEpxnwEASw6GchczAABhhk2VGU5dchgzAABKf58BAEsKhnIZMwAAYYZNlhlOXXIaMwAASomfAQBLE4ZyGzMAAGGGTZcZTl1yHDMAAEqcnwEASxGGch0zAABhhk2YGU5dch4zAABKrZ8BAEsThnIfMwAAYYZNmRlOXXIgMwAASsCfAQBLCoZyITMAAGGGTZoZTl1yIjMAAErKnwEASxOGciMzAABhhk2bGU5dciQzAABK3Z8BAEsPhnIlMwAAYYZNnBlOXXImMwAASuyfAQBLGIZyJzMAAGGGTZ0ZTl1yKDMAAEoEoAEASxiGcikzAABhhk2eGU5dciozAABKHKABAEsOhnIrMwAAYYZNnxlOXXIsMwAASiqgAQBLEYZyLTMAAGGGTaAZTl1yLjMAAEo7oAEASw6Gci8zAABhhk2hGU5dcjAzAABKSaABAEsThnIxMwAAYYZNohlOXXIyMwAASlygAQBLEIZyMzMAAGGGTaMZTl1yNDMAAEpsoAEASw6GcjUzAABhhk2kGU5dcjYzAABKeqABAEsThnI3MwAAYYZNpRlOXXI4MwAASo2gAQBLE4ZyOTMAAGGGTaYZTl1yOjMAAEqgoAEASxCGcjszAABhhk2nGU5dcjwzAABKsKABAEsPhnI9MwAAYYZNqBlOXXI+MwAASr+gAQBLDoZyPzMAAGGGTakZTl1yQDMAAErNoAEASweGckEzAABhhk2qGU5dckIzAABK1KABAEsKhnJDMwAAYYZNqxlOXXJEMwAASt6gAQBLDIZyRTMAAGGGTawZTl1yRjMAAErqoAEASxCGckczAABhhk2tGU5dckgzAABK+qABAEsRhnJJMwAAYYZNrhlOXXJKMwAASguhAQBLCoZySzMAAGGGTa8ZTl1yTDMAAEoVoQEASwqGck0zAABhhk2wGU5dck4zAABKH6EBAEsKhnJPMwAAYYZNsRlOXXJQMwAASimhAQBLDoZyUTMAAGGGTbIZTl1yUjMAAEo3oQEASweGclMzAABhhk2zGU5dclQzAABKPqEBAEsMhnJVMwAAYYZNtBlOXXJWMwAASkqhAQBLFIZyVzMAAGGGTbUZTl1yWDMAAEpeoQEASxSGclkzAABhhk22GU5dclozAABKcqEBAEsWhnJbMwAAYYZNtxlOXXJcMwAASoihAQBLFoZyXTMAAGGGTbgZTl1yXjMAAEqeoQEASw6Gcl8zAABhhk25GU5dcmAzAABKrKEBAEsWhnJhMwAAYYZNuhlOXXJiMwAASsKhAQBLB4ZyYzMAAGGGTbsZTl1yZDMAAErJoQEASxiGcmUzAABhhk28GU5dcmYzAABK4aEBAEsOhnJnMwAAYYZNvRlOXXJoMwAASu+hAQBLB4ZyaTMAAGGGTb4ZTl1yajMAAEr2oQEASxSGcmszAABhhk2/GU5dcmwzAABKCqIBAEsVhnJtMwAAYYZNwBlOXXJuMwAASh+iAQBLFIZybzMAAGGGTcEZTl1ycDMAAEozogEASweGcnEzAABhhk3CGU5dcnIzAABKOqIBAEsPhnJzMwAAYYZNwxlOXXJ0MwAASkmiAQBLE4ZydTMAAGGGTcQZTl1ydjMAAEpcogEASw6GcnczAABhhk3FGU5dcngzAABKaqIBAEsThnJ5MwAAYYZNxhlOXXJ6MwAASn2iAQBLC4ZyezMAAGGGTccZTl1yfDMAAEqIogEASxOGcn0zAABhhk3IGU5dcn4zAABKm6IBAEsKhnJ/MwAAYYZNyRlOXXKAMwAASqWiAQBLCoZygTMAAGGGTcoZTl1ygjMAAEqvogEASwuGcoMzAABhhk3LGU5dcoQzAABKuqIBAEsOhnKFMwAAYYZNzBlOXXKGMwAASsiiAQBLDoZyhzMAAGGGTc0ZTl1yiDMAAErWogEASxGGcokzAABhhk3OGU5dcoozAABK56IBAEsThnKLMwAAYYZNzxlOXXKMMwAASvqiAQBLCoZyjTMAAGGGTdAZTl1yjjMAAEoEowEASxOGco8zAABhhk3RGU5dcpAzAABKF6MBAEsQhnKRMwAAYYZN0hlOXXKSMwAASiejAQBLFoZykzMAAGGGTdMZTl1ylDMAAEo9owEASxSGcpUzAABhhk3UGU5dcpYzAABKUaMBAEsThnKXMwAAYYZN1RlOXXKYMwAASmSjAQBLE4ZymTMAAGGGTdYZTl1ymjMAAEp3owEASxGGcpszAABhhk3XGU5dcpwzAABKiKMBAEsOhnKdMwAAYYZN2BlOXXKeMwAASpajAQBLC4ZynzMAAGGGTdkZTl1yoDMAAEqhowEASxiGcqEzAABhhk3aGU5dcqIzAABKuaMBAEsRhnKjMwAAYYZN2xlOXXKkMwAASsqjAQBLDoZypTMAAGGGTdwZTl1ypjMAAErYowEASwqGcqczAABhhk3dGU5dcqgzAABK4qMBAEsMhnKpMwAAYYZN3hlOXXKqMwAASu6jAQBLE4ZyqzMAAGGGTd8ZTl1yrDMAAEoBpAEASwuGcq0zAABhhk3gGU5dcq4zAABKDKQBAEsKhnKvMwAAYYZN4RlOXXKwMwAAShakAQBLGIZysTMAAGGGTeIZTl1ysjMAAEoupAEASwyGcrMzAABhhk3jGU5dcrQzAABKOqQBAEsLhnK1MwAAYYZN5BlOXXK2MwAASkWkAQBLEIZytzMAAGGGTeUZTl1yuDMAAEpVpAEASweGcrkzAABhhk3mGU5dcrozAABKXKQBAEsOhnK7MwAAYYZN5xlOXXK8MwAASmqkAQBLDoZyvTMAAGGGTegZTl1yvjMAAEp4pAEASxCGcr8zAABhhk3pGU5dcsAzAABKiKQBAEsThnLBMwAAYYZN6hlOXXLCMwAASpukAQBLEYZywzMAAGGGTesZTl1yxDMAAEqspAEASwqGcsUzAABhhk3sGU5dcsYzAABKtqQBAEsThnLHMwAAYYZN7RlOXXLIMwAASsmkAQBLEIZyyTMAAGGGTe4ZTl1yyjMAAErZpAEASw+GcsszAABhhk3vGU5dcswzAABK6KQBAEsQhnLNMwAAYYZN8BlOXXLOMwAASvikAQBLCoZyzzMAAGGGTfEZTl1y0DMAAEoCpQEASwyGctEzAABhhk3yGU5dctIzAABKDqUBAEsOhnLTMwAAYYZN8xlOXXLUMwAAShylAQBLDoZy1TMAAGGGTfQZTl1y1jMAAEoqpQEASxCGctczAABhhk31GU5dctgzAABKOqUBAEsMhnLZMwAAYYZN9hlOXXLaMwAASkalAQBLDoZy2zMAAGGGTfcZTl1y3DMAAEpUpQEASw6Gct0zAABhhk34GU5dct4zAABKYqUBAEsWhnLfMwAAYYZN+RlOXXLgMwAASnilAQBLFIZy4TMAAGGGTfoZTl1y4jMAAEqMpQEASxCGcuMzAABhhk37GU5dcuQzAABKnKUBAEsOhnLlMwAAYYZN/BlOXXLmMwAASqqlAQBLC4Zy5zMAAGGGTf0ZTl1y6DMAAEq1pQEASxGGcukzAABhhk3+GU5dcuozAABKxqUBAEsVhnLrMwAAYYZN/xlOXXLsMwAAStulAQBLDoZy7TMAAGGGTQAaTl1y7jMAAErppQEASw+Gcu8zAABhhk0BGk5dcvAzAABK+KUBAEsThnLxMwAAYYZNAhpOXXLyMwAASgumAQBLE4Zy8zMAAGGGTQMaTl1y9DMAAEoepgEASxOGcvUzAABhhk0EGk5dcvYzAABKMaYBAEsThnL3MwAAYYZNBRpOXXL4MwAASkSmAQBLB4Zy+TMAAGGGTQYaTl1y+jMAAEpLpgEASwqGcvszAABhhk0HGk5dcvwzAABKVaYBAEsWhnL9MwAAYYZNCBpOXXL+MwAASmumAQBLE4Zy/zMAAGGGTQkaTl1yADQAAEp+pgEASxGGcgE0AABhhk0KGk5dcgI0AABKj6YBAEsOhnIDNAAAYYZNCxpOXXIENAAASp2mAQBLDoZyBTQAAGGGTQwaTl1yBjQAAEqrpgEASxOGcgc0AABhhk0NGk5dcgg0AABKvqYBAEsWhnIJNAAAYYZNDhpOXXIKNAAAStSmAQBLE4ZyCzQAAGGGTQ8aTl1yDDQAAErnpgEASw+Gcg00AABhhk0QGk5dcg40AABK9qYBAEsPhnIPNAAAYYZNERpOXXIQNAAASgWnAQBLE4ZyETQAAGGGTRIaTl1yEjQAAEoYpwEASw6GchM0AABhhk0TGk5dchQ0AABKJqcBAEsOhnIVNAAAYYZNFBpOXXIWNAAASjSnAQBLGIZyFzQAAGGGTRUaTl1yGDQAAEpMpwEASxaGchk0AABhhk0WGk5dcho0AABKYqcBAEsHhnIbNAAAYYZNFxpOXXIcNAAASmmnAQBLE4ZyHTQAAGGGTRgaTl1yHjQAAEp8pwEASw6Gch80AABhhk0ZGk5dciA0AABKiqcBAEsOhnIhNAAAYYZNGhpOXXIiNAAASpinAQBLE4ZyIzQAAGGGTRsaTl1yJDQAAEqrpwEASwqGciU0AABhhk0cGk5dciY0AABKtacBAEsThnInNAAAYYZNHRpOXXIoNAAASsinAQBLCoZyKTQAAGGGTR4aTl1yKjQAAErSpwEASwqGcis0AABhhk0fGk5dciw0AABK3KcBAEsLhnItNAAAYYZNIBpOXXIuNAAASuenAQBLC4ZyLzQAAGGGTSEaTl1yMDQAAErypwEASweGcjE0AABhhk0iGk5dcjI0AABK+acBAEsWhnIzNAAAYYZNIxpOXXI0NAAASg+oAQBLE4ZyNTQAAGGGTSQaTl1yNjQAAEoiqAEASweGcjc0AABhhk0lGk5dcjg0AABKKagBAEsQhnI5NAAAYYZNJhpOXXI6NAAASjmoAQBLE4ZyOzQAAGGGTScaTl1yPDQAAEpMqAEASwqGcj00AABhhk0oGk5dcj40AABKVqgBAEsVhnI/NAAAYYZNKRpOXXJANAAASmuoAQBLE4ZyQTQAAGGGTSoaTl1yQjQAAEp+qAEASxOGckM0AABhhk0rGk5dckQ0AABKkagBAEsRhnJFNAAAYYZNLBpOXXJGNAAASqKoAQBLGIZyRzQAAGGGTS0aTl1ySDQAAEq6qAEASw+Gckk0AABhhk0uGk5dcko0AABKyagBAEsThnJLNAAAYYZNLxpOXXJMNAAAStyoAQBLEYZyTTQAAGGGTTAaTl1yTjQAAErtqAEASw+Gck80AABhhk0xGk5dclA0AABK/KgBAEsOhnJRNAAAYYZNMhpOXXJSNAAASgqpAQBLD4ZyUzQAAGGGTTMaTl1yVDQAAEoZqQEASwuGclU0AABhhk00Gk5dclY0AABKJKkBAEsYhnJXNAAAYYZNNRpOXXJYNAAASjypAQBLEYZyWTQAAGGGTTYaTl1yWjQAAEpNqQEASxOGcls0AABhhk03Gk5dclw0AABKYKkBAEsLhnJdNAAAYYZNOBpOXXJeNAAASmupAQBLGIZyXzQAAGGGTTkaTl1yYDQAAEqDqQEASxaGcmE0AABhhk06Gk5dcmI0AABKmakBAEsUhnJjNAAAYYZNOxpOXXJkNAAASq2pAQBLDoZyZTQAAGGGTTwaTl1yZjQAAEq7qQEASw+Gcmc0AABhhk09Gk5dcmg0AABKyqkBAEsYhnJpNAAAYYZNPhpOXXJqNAAASuKpAQBLCoZyazQAAGGGTT8aTl1ybDQAAErsqQEASxWGcm00AABhhk1AGk5dcm40AABKAaoBAEsHhnJvNAAAYYZNQRpOXXJwNAAASgiqAQBLDoZycTQAAGGGTUIaTl1ycjQAAEoWqgEASxCGcnM0AABhhk1DGk5dcnQ0AABKJqoBAEsRhnJ1NAAAYYZNRBpOXXJ2NAAASjeqAQBLC4ZydzQAAGGGTUUaTl1yeDQAAEpCqgEASwuGcnk0AABhhk1GGk5dcno0AABKTaoBAEsThnJ7NAAAYYZNRxpOXXJ8NAAASmCqAQBLFYZyfTQAAGGGTUgaTl1yfjQAAEp1qgEASwyGcn80AABhhk1JGk5dcoA0AABKgaoBAEsThnKBNAAAYYZNShpOXXKCNAAASpSqAQBLC4ZygzQAAGGGTUsaTl1yhDQAAEqfqgEASwuGcoU0AABhhk1MGk5dcoY0AABKqqoBAEsThnKHNAAAYYZNTRpOXXKINAAASr2qAQBLDIZyiTQAAGGGTU4aTl1yijQAAErJqgEASw6Gcos0AABhhk1PGk5dcow0AABK16oBAEsLhnKNNAAAYYZNUBpOXXKONAAASuKqAQBLD4ZyjzQAAGGGTVEaTl1ykDQAAErxqgEASxaGcpE0AABhhk1SGk5dcpI0AABKB6sBAEsOhnKTNAAAYYZNUxpOXXKUNAAAShWrAQBLC4ZylTQAAGGGTVQaTl1yljQAAEogqwEASxCGcpc0AABhhk1VGk5dcpg0AABKMKsBAEsThnKZNAAAYYZNVhpOXXKaNAAASkOrAQBLD4ZymzQAAGGGTVcaTl1ynDQAAEpSqwEASxCGcp00AABhhk1YGk5dcp40AABKYqsBAEsThnKfNAAAYYZNWRpOXXKgNAAASnWrAQBLCoZyoTQAAGGGTVoaTl1yojQAAEp/qwEASxWGcqM0AABhhk1bGk5dcqQ0AABKlKsBAEsLhnKlNAAAYYZNXBpOXXKmNAAASp+rAQBLC4ZypzQAAGGGTV0aTl1yqDQAAEqqqwEASwuGcqk0AABhhk1eGk5dcqo0AABKtasBAEsPhnKrNAAAYYZNXxpOXXKsNAAASsSrAQBLDoZyrTQAAGGGTWAaTl1yrjQAAErSqwEASw6Gcq80AABhhk1hGk5dcrA0AABK4KsBAEsOhnKxNAAAYYZNYhpOXXKyNAAASu6rAQBLGIZyszQAAGGGTWMaTl1ytDQAAEoGrAEASxGGcrU0AABhhk1kGk5dcrY0AABKF6wBAEsMhnK3NAAAYYZNZRpOXXK4NAAASiOsAQBLEYZyuTQAAGGGTWYaTl1yujQAAEo0rAEASxOGcrs0AABhhk1nGk5dcrw0AABKR6wBAEsThnK9NAAAYYZNaBpOXXK+NAAASlqsAQBLEIZyvzQAAGGGTWkaTl1ywDQAAEpqrAEASw+GcsE0AABhhk1qGk5dcsI0AABKeawBAEsOhnLDNAAAYYZNaxpOXXLENAAASoesAQBLE4ZyxTQAAGGGTWwaTl1yxjQAAEqarAEASw6Gcsc0AABhhk1tGk5dcsg0AABKqKwBAEsYhnLJNAAAYYZNbhpOXXLKNAAASsCsAQBLE4ZyyzQAAGGGTW8aTl1yzDQAAErTrAEASxOGcs00AABhhk1wGk5dcs40AABK5qwBAEsRhnLPNAAAYYZNcRpOXXLQNAAASvesAQBLDIZy0TQAAGGGTXIaTl1y0jQAAEoDrQEASxaGctM0AABhhk1zGk5dctQ0AABKGa0BAEsYhnLVNAAAYYZNdBpOXXLWNAAASjGtAQBLDIZy1zQAAGGGTXUaTl1y2DQAAEo9rQEASxiGctk0AABhhk12Gk5dcto0AABKVa0BAEsUhnLbNAAAYYZNdxpOXXLcNAAASmmtAQBLEIZy3TQAAGGGTXgaTl1y3jQAAEp5rQEASxaGct80AABhhk15Gk5dcuA0AABKj60BAEsYhnLhNAAAYYZNehpOXXLiNAAASqetAQBLE4Zy4zQAAGGGTXsaTl1y5DQAAEq6rQEASxSGcuU0AABhhk18Gk5dcuY0AABKzq0BAEsVhnLnNAAAYYZNfRpOXXLoNAAASuOtAQBLFIZy6TQAAGGGTX4aTl1y6jQAAEr3rQEASw6Gcus0AABhhk1/Gk5dcuw0AABKBa4BAEsUhnLtNAAAYYZNgBpOXXLuNAAAShmuAQBLFIZy7zQAAGGGTYEaTl1y8DQAAEotrgEASxCGcvE0AABhhk2CGk5dcvI0AABKPa4BAEsVhnLzNAAAYYZNgxpOXXL0NAAASlKuAQBLC4Zy9TQAAGGGTYQaTl1y9jQAAEpdrgEASxOGcvc0AABhhk2FGk5dcvg0AABKcK4BAEsVhnL5NAAAYYZNhhpOXXL6NAAASoWuAQBLEYZy+zQAAGGGTYcaTl1y/DQAAEqWrgEASxOGcv00AABhhk2IGk5dcv40AABKqa4BAEsThnL/NAAAYYZNiRpOXXIANQAASryuAQBLFIZyATUAAGGGTYoaTl1yAjUAAErQrgEASw6GcgM1AABhhk2LGk5dcgQ1AABK3q4BAEsKhnIFNQAAYYZNjBpOXXIGNQAASuiuAQBLCoZyBzUAAGGGTY0aTl1yCDUAAEryrgEASwqGcgk1AABhhk2OGk5dcgo1AABK/K4BAEsVhnILNQAAYYZNjxpOXXIMNQAAShGvAQBLFYZyDTUAAGGGTZAaTl1yDjUAAEomrwEASxiGcg81AABhhk2RGk5dchA1AABKPq8BAEsOhnIRNQAAYYZNkhpOXXISNQAASkyvAQBLEIZyEzUAAGGGTZMaTl1yFDUAAEpcrwEASw+GchU1AABhhk2UGk5dchY1AABKa68BAEsHhnIXNQAAYYZNlRpOXXIYNQAASnKvAQBLE4ZyGTUAAGGGTZYaTl1yGjUAAEqFrwEASw6Gchs1AABhhk2XGk5dchw1AABKk68BAEsOhnIdNQAAYYZNmBpOXXIeNQAASqGvAQBLFYZyHzUAAGGGTZkaTl1yIDUAAEq2rwEASxaGciE1AABhhk2aGk5dciI1AABKzK8BAEsThnIjNQAAYYZNmxpOXXIkNQAASt+vAQBLFoZyJTUAAGGGTZwaTl1yJjUAAEr1rwEASw6Gcic1AABhhk2dGk5dcig1AABKA7ABAEsOhnIpNQAAYYZNnhpOXXIqNQAAShGwAQBLEIZyKzUAAGGGTZ8aTl1yLDUAAEohsAEASweGci01AABhhk2gGk5dci41AABKKLABAEsMhnIvNQAAYYZNoRpOXXIwNQAASjSwAQBLFYZyMTUAAGGGTaIaTl1yMjUAAEpJsAEASxSGcjM1AABhhk2jGk5dcjQ1AABKXbABAEsYhnI1NQAAYYZNpBpOXXI2NQAASnWwAQBLEIZyNzUAAGGGTaUaTl1yODUAAEqFsAEASw6Gcjk1AABhhk2mGk5dcjo1AABKk7ABAEsHhnI7NQAAYYZNpxpOXXI8NQAASpqwAQBLD4ZyPTUAAGGGTagaTl1yPjUAAEqpsAEASxOGcj81AABhhk2pGk5dckA1AABKvLABAEsThnJBNQAAYYZNqhpOXXJCNQAASs+wAQBLC4ZyQzUAAGGGTasaTl1yRDUAAErasAEASxCGckU1AABhhk2sGk5dckY1AABK6rABAEsLhnJHNQAAYYZNrRpOXXJINQAASvWwAQBLB4ZySTUAAGGGTa4aTl1ySjUAAEr8sAEASweGcks1AABhhk2vGk5dckw1AABKA7EBAEsQhnJNNQAAYYZNsBpOXXJONQAAShOxAQBLFYZyTzUAAGGGTbEaTl1yUDUAAEoosQEASxSGclE1AABhhk2yGk5dclI1AABKPLEBAEsUhnJTNQAAYYZNsxpOXXJUNQAASlCxAQBLFIZyVTUAAGGGTbQaTl1yVjUAAEpksQEASxiGclc1AABhhk21Gk5dclg1AABKfLEBAEsHhnJZNQAAYYZNthpOXXJaNQAASoOxAQBLE4ZyWzUAAGGGTbcaTl1yXDUAAEqWsQEASxGGcl01AABhhk24Gk5dcl41AABKp7EBAEsVhnJfNQAAYYZNuRpOXXJgNQAASryxAQBLFIZyYTUAAGGGTboaTl1yYjUAAErQsQEASxOGcmM1AABhhk27Gk5dcmQ1AABK47EBAEsRhnJlNQAAYYZNvBpOXXJmNQAASvSxAQBLGIZyZzUAAGGGTb0aTl1yaDUAAEoMsgEASxiGcmk1AABhhk2+Gk5dcmo1AABKJLIBAEsOhnJrNQAAYYZNvxpOXXJsNQAASjKyAQBLC4ZybTUAAGGGTcAaTl1ybjUAAEo9sgEASxOGcm81AABhhk3BGk5dcnA1AABKULIBAEsWhnJxNQAAYYZNwhpOXXJyNQAASmayAQBLC4ZyczUAAGGGTcMaTl1ydDUAAEpxsgEASxOGcnU1AABhhk3EGk5dcnY1AABKhLIBAEsUhnJ3NQAAYYZNxRpOXXJ4NQAASpiyAQBLEIZyeTUAAGGGTcYaTl1yejUAAEqosgEASwyGcns1AABhhk3HGk5dcnw1AABKtLIBAEsLhnJ9NQAAYYZNyBpOXXJ+NQAASr+yAQBLFYZyfzUAAGGGTckaTl1ygDUAAErUsgEASwuGcoE1AABhhk3KGk5dcoI1AABK37IBAEsPhnKDNQAAYYZNyxpOXXKENQAASu6yAQBLE4ZyhTUAAGGGTcwaTl1yhjUAAEoBswEASxOGcoc1AABhhk3NGk5dcog1AABKFLMBAEsUhnKJNQAAYYZNzhpOXXKKNQAASiizAQBLFIZyizUAAGGGTc8aTl1yjDUAAEo8swEASxCGco01AABhhk3QGk5dco41AABKTLMBAEsRhnKPNQAAYYZN0RpOXXKQNQAASl2zAQBLC4ZykTUAAGGGTdIaTl1ykjUAAEposwEASxOGcpM1AABhhk3TGk5dcpQ1AABKe7MBAEsUhnKVNQAAYYZN1BpOXXKWNQAASo+zAQBLEYZylzUAAGGGTdUaTl1ymDUAAEqgswEASxOGcpk1AABhhk3WGk5dcpo1AABKs7MBAEsQhnKbNQAAYYZN1xpOXXKcNQAASsOzAQBLC4ZynTUAAGGGTdgaTl1ynjUAAErOswEASxCGcp81AABhhk3ZGk5dcqA1AABK3rMBAEsQhnKhNQAAYYZN2hpOXXKiNQAASu6zAQBLE4ZyozUAAGGGTdsaTl1ypDUAAEoBtAEASxWGcqU1AABhhk3cGk5dcqY1AABKFrQBAEsUhnKnNQAAYYZN3RpOXXKoNQAASiq0AQBLC4ZyqTUAAGGGTd4aTl1yqjUAAEo1tAEASxGGcqs1AABhhk3fGk5dcqw1AABKRrQBAEsYhnKtNQAAYYZN4BpOXXKuNQAASl60AQBLFoZyrzUAAGGGTeEaTl1ysDUAAEp0tAEASw+GcrE1AABhhk3iGk5dcrI1AABKg7QBAEsVhnKzNQAAYYZN4xpOXXK0NQAASpi0AQBLEIZytTUAAGGGTeQaTl1ytjUAAEqotAEASwqGcrc1AABhhk3lGk5dcrg1AABKsrQBAEsLhnK5NQAAYYZN5hpOXXK6NQAASr20AQBLEYZyuzUAAGGGTecaTl1yvDUAAErOtAEASxCGcr01AABhhk3oGk5dcr41AABK3rQBAEsUhnK/NQAAYYZN6RpOXXLANQAASvK0AQBLC4ZywTUAAGGGTeoaTl1ywjUAAEr9tAEASxOGcsM1AABhhk3rGk5dcsQ1AABKELUBAEsKhnLFNQAAYYZN7BpOXXLGNQAAShq1AQBLEYZyxzUAAGGGTe0aTl1yyDUAAEortQEASweGcsk1AABhhk3uGk5dcso1AABKMrUBAEsYhnLLNQAAYYZN7xpOXXLMNQAASkq1AQBLDoZyzTUAAGGGTfAaTl1yzjUAAEpYtQEASw6Gcs81AABhhk3xGk5dctA1AABKZrUBAEsRhnLRNQAAYYZN8hpOXXLSNQAASne1AQBLE4Zy0zUAAGGGTfMaTl1y1DUAAEqKtQEASxWGctU1AABhhk30Gk5dctY1AABKn7UBAEsVhnLXNQAAYYZN9RpOXXLYNQAASrS1AQBLDoZy2TUAAGGGTfYaTl1y2jUAAErCtQEASxiGcts1AABhhk33Gk5dctw1AABK2rUBAEsHhnLdNQAAYYZN+BpOXXLeNQAASuG1AQBLFIZy3zUAAGGGTfkaTl1y4DUAAEr1tQEASxGGcuE1AABhhk36Gk5dcuI1AABKBrYBAEsRhnLjNQAAYYZN+xpOXXLkNQAAShe2AQBLEYZy5TUAAGGGTfwaTl1y5jUAAEootgEASweGcuc1AABhhk39Gk5dcug1AABKL7YBAEsThnLpNQAAYYZN/hpOXXLqNQAASkK2AQBLFYZy6zUAAGGGTf8aTl1y7DUAAEpXtgEASwqGcu01AABhhk0AG05dcu41AABKYbYBAEsQhnLvNQAAYYZNARtOXXLwNQAASnG2AQBLEYZy8TUAAGGGTQIbTl1y8jUAAEqCtgEASxOGcvM1AABhhk0DG05dcvQ1AABKlbYBAEsPhnL1NQAAYYZNBBtOXXL2NQAASqS2AQBLFoZy9zUAAGGGTQUbTl1y+DUAAEq6tgEASxGGcvk1AABhhk0GG05dcvo1AABKy7YBAEsThnL7NQAAYYZNBxtOXXL8NQAASt62AQBLE4Zy/TUAAGGGTQgbTl1y/jUAAErxtgEASxiGcv81AABhhk0JG05dcgA2AABKCbcBAEsMhnIBNgAAYYZNChtOXXICNgAAShW3AQBLE4ZyAzYAAGGGTQsbTl1yBDYAAEootwEASwuGcgU2AABhhk0MG05dcgY2AABKM7cBAEsYhnIHNgAAYYZNDRtOXXIINgAASku3AQBLFIZyCTYAAGGGTQ4bTl1yCjYAAEpftwEASxGGcgs2AABhhk0PG05dcgw2AABKcLcBAEsUhnINNgAAYYZNEBtOXXIONgAASoS3AQBLEIZyDzYAAGGGTREbTl1yEDYAAEqUtwEASxWGchE2AABhhk0SG05dchI2AABKqbcBAEsThnITNgAAYYZNExtOXXIUNgAASry3AQBLEIZyFTYAAGGGTRQbTl1yFjYAAErMtwEASxSGchc2AABhhk0VG05dchg2AABK4LcBAEsThnIZNgAAYYZNFhtOXXIaNgAASvO3AQBLFIZyGzYAAGGGTRcbTl1yHDYAAEoHuAEASweGch02AABhhk0YG05dch42AABKDrgBAEsUhnIfNgAAYYZNGRtOXXIgNgAASiK4AQBLC4ZyITYAAGGGTRobTl1yIjYAAEotuAEASw6GciM2AABhhk0bG05dciQ2AABKO7gBAEsKhnIlNgAAYYZNHBtOXXImNgAASkW4AQBLEIZyJzYAAGGGTR0bTl1yKDYAAEpVuAEASxCGcik2AABhhk0eG05dcio2AABKZbgBAEsOhnIrNgAAYYZNHxtOXXIsNgAASnO4AQBLE4ZyLTYAAGGGTSAbTl1yLjYAAEqGuAEASxOGci82AABhhk0hG05dcjA2AABKmbgBAEsPhnIxNgAAYYZNIhtOXXIyNgAASqi4AQBLDIZyMzYAAGGGTSMbTl1yNDYAAEq0uAEASweGcjU2AABhhk0kG05dcjY2AABKu7gBAEsWhnI3NgAAYYZNJRtOXXI4NgAAStG4AQBLFYZyOTYAAGGGTSYbTl1yOjYAAErmuAEASw6Gcjs2AABhhk0nG05dcjw2AABK9LgBAEsLhnI9NgAAYYZNKBtOXXI+NgAASv+4AQBLE4ZyPzYAAGGGTSkbTl1yQDYAAEoSuQEASxWGckE2AABhhk0qG05dckI2AABKJ7kBAEsLhnJDNgAAYYZNKxtOXXJENgAASjK5AQBLDoZyRTYAAGGGTSwbTl1yRjYAAEpAuQEASwuGckc2AABhhk0tG05dckg2AABKS7kBAEsThnJJNgAAYYZNLhtOXXJKNgAASl65AQBLD4ZySzYAAGGGTS8bTl1yTDYAAEptuQEASxOGck02AABhhk0wG05dck42AABKgLkBAEsUhnJPNgAAYYZNMRtOXXJQNgAASpS5AQBLFoZyUTYAAGGGTTIbTl1yUjYAAEqquQEASxSGclM2AABhhk0zG05dclQ2AABKvrkBAEsOhnJVNgAAYYZNNBtOXXJWNgAASsy5AQBLE4ZyVzYAAGGGTTUbTl1yWDYAAErfuQEASweGclk2AABhhk02G05dclo2AABK5rkBAEsRhnJbNgAAYYZNNxtOXXJcNgAASve5AQBLB4ZyXTYAAGGGTTgbTl1yXjYAAEr+uQEASwyGcl82AABhhk05G05dcmA2AABKCroBAEsThnJhNgAAYYZNOhtOXXJiNgAASh26AQBLD4ZyYzYAAGGGTTsbTl1yZDYAAEosugEASxSGcmU2AABhhk08G05dcmY2AABKQLoBAEsOhnJnNgAAYYZNPRtOXXJoNgAASk66AQBLD4ZyaTYAAGGGTT4bTl1yajYAAEpdugEASw6Gcms2AABhhk0/G05dcmw2AABKa7oBAEsVhnJtNgAAYYZNQBtOXXJuNgAASoC6AQBLDIZybzYAAGGGTUEbTl1ycDYAAEqMugEASxSGcnE2AABhhk1CG05dcnI2AABKoLoBAEsWhnJzNgAAYYZNQxtOXXJ0NgAASra6AQBLCoZydTYAAGGGTUQbTl1ydjYAAErAugEASxCGcnc2AABhhk1FG05dcng2AABK0LoBAEsUhnJ5NgAAYYZNRhtOXXJ6NgAASuS6AQBLE4ZyezYAAGGGTUcbTl1yfDYAAEr3ugEASxOGcn02AABhhk1IG05dcn42AABKCrsBAEsThnJ/NgAAYYZNSRtOXXKANgAASh27AQBLE4ZygTYAAGGGTUobTl1ygjYAAEowuwEASxOGcoM2AABhhk1LG05dcoQ2AABKQ7sBAEsKhnKFNgAAYYZNTBtOXXKGNgAASk27AQBLFYZyhzYAAGGGTU0bTl1yiDYAAEpiuwEASxCGcok2AABhhk1OG05dcoo2AABKcrsBAEsThnKLNgAAYYZNTxtOXXKMNgAASoW7AQBLE4ZyjTYAAGGGTVAbTl1yjjYAAEqYuwEASw6Gco82AABhhk1RG05dcpA2AABKprsBAEsVhnKRNgAAYYZNUhtOXXKSNgAASru7AQBLE4ZykzYAAGGGTVMbTl1ylDYAAErOuwEASxOGcpU2AABhhk1UG05dcpY2AABK4bsBAEsThnKXNgAAYYZNVRtOXXKYNgAASvS7AQBLE4ZymTYAAGGGTVYbTl1ymjYAAEoHvAEASw6Gcps2AABhhk1XG05dcpw2AABKFbwBAEsRhnKdNgAAYYZNWBtOXXKeNgAASia8AQBLE4ZynzYAAGGGTVkbTl1yoDYAAEo5vAEASxOGcqE2AABhhk1aG05dcqI2AABKTLwBAEsKhnKjNgAAYYZNWxtOXXKkNgAASla8AQBLE4ZypTYAAGGGTVwbTl1ypjYAAEppvAEASxGGcqc2AABhhk1dG05dcqg2AABKerwBAEsHhnKpNgAAYYZNXhtOXXKqNgAASoG8AQBLD4ZyqzYAAGGGTV8bTl1yrDYAAEqQvAEASw6Gcq02AABhhk1gG05dcq42AABKnrwBAEsQhnKvNgAAYYZNYRtOXXKwNgAASq68AQBLDoZysTYAAGGGTWIbTl1ysjYAAEq8vAEASxaGcrM2AABhhnUoTWMbTl1ytDYAAErSvAEASxOGcrU2AABhhk1kG05dcrY2AABK5bwBAEsKhnK3NgAAYYZNZRtOXXK4NgAASu+8AQBLEYZyuTYAAGGGTWYbTl1yujYAAEoAvQEASw+Gcrs2AABhhk1nG05dcrw2AABKD70BAEsLhnK9NgAAYYZNaBtOXXK+NgAAShq9AQBLFoZyvzYAAGGGTWkbTl1ywDYAAEowvQEASw6GcsE2AABhhk1qG05dcsI2AABKPr0BAEsThnLDNgAAYYZNaxtOXXLENgAASlG9AQBLGIZyxTYAAGGGTWwbTl1yxjYAAEppvQEASxaGcsc2AABhhk1tG05dcsg2AABKf70BAEsThnLJNgAAYYZNbhtOXXLKNgAASpK9AQBLEYZyyzYAAGGGTW8bTl1yzDYAAEqjvQEASxiGcs02AABhhk1wG05dcs42AABKu70BAEsKhnLPNgAAYYZNcRtOXXLQNgAASsW9AQBLE4Zy0TYAAGGGTXIbTl1y0jYAAErYvQEASw6GctM2AABhhk1zG05dctQ2AABK5r0BAEsThnLVNgAAYYZNdBtOXXLWNgAASvm9AQBLE4Zy1zYAAGGGTXUbTl1y2DYAAEoMvgEASwyGctk2AABhhk12G05dcto2AABKGL4BAEsOhnLbNgAAYYZNdxtOXXLcNgAASia+AQBLD4Zy3TYAAGGGTXgbTl1y3jYAAEo1vgEASxaGct82AABhhk15G05dcuA2AABKS74BAEsLhnLhNgAAYYZNehtOXXLiNgAASla+AQBLFIZy4zYAAGGGTXsbTl1y5DYAAEpqvgEASxOGcuU2AABhhk18G05dcuY2AABKfb4BAEsWhnLnNgAAYYZNfRtOXXLoNgAASpO+AQBLC4Zy6TYAAGGGTX4bTl1y6jYAAEqevgEASxGGcus2AABhhk1/G05dcuw2AABKr74BAEsYhnLtNgAAYYZNgBtOXXLuNgAASse+AQBLFoZy7zYAAGGGTYEbTl1y8DYAAErdvgEASwuGcvE2AABhhk2CG05dcvI2AABK6L4BAEsVhnLzNgAAYYZNgxtOXXL0NgAASv2+AQBLFYZy9TYAAGGGTYQbTl1y9jYAAEoSvwEASwyGcvc2AABhhk2FG05dcvg2AABKHr8BAEsYhnL5NgAAYYZNhhtOXXL6NgAASja/AQBLGIZy+zYAAGGGTYcbTl1y/DYAAEpOvwEASwuGcv02AABhhk2IG05dcv42AABKWb8BAEsThnL/NgAAYYZNiRtOXXIANwAASmy/AQBLFIZyATcAAGGGTYobTl1yAjcAAEqAvwEASwyGcgM3AABhhk2LG05dcgQ3AABKjL8BAEsKhnIFNwAAYYZNjBtOXXIGNwAASpa/AQBLEIZyBzcAAGGGTY0bTl1yCDcAAEqmvwEASwqGcgk3AABhhk2OG05dcgo3AABKsL8BAEsRhnILNwAAYYZNjxtOXXIMNwAASsG/AQBLC4ZyDTcAAGGGTZAbTl1yDjcAAErMvwEASw6Gcg83AABhhk2RG05dchA3AABK2r8BAEsLhnIRNwAAYYZNkhtOXXISNwAASuW/AQBLEYZyEzcAAGGGTZMbTl1yFDcAAEr2vwEASw+GchU3AABhhk2UG05dchY3AABKBcABAEsThnIXNwAAYYZNlRtOXXIYNwAAShjAAQBLD4ZyGTcAAGGGTZYbTl1yGjcAAEonwAEASwuGchs3AABhhk2XG05dchw3AABKMsABAEsThnIdNwAAYYZNmBtOXXIeNwAASkXAAQBLE4ZyHzcAAGGGTZkbTl1yIDcAAEpYwAEASw6GciE3AABhhk2aG05dciI3AABKZsABAEsUhnIjNwAAYYZNmxtOXXIkNwAASnrAAQBLE4ZyJTcAAGGGTZwbTl1yJjcAAEqNwAEASxGGcic3AABhhk2dG05dcig3AABKnsABAEsYhnIpNwAAYYZNnhtOXXIqNwAASrbAAQBLC4ZyKzcAAGGGTZ8bTl1yLDcAAErBwAEASxaGci03AABhhk2gG05dci43AABK18ABAEsWhnIvNwAAYYZNoRtOXXIwNwAASu3AAQBLGIZyMTcAAGGGTaIbTl1yMjcAAEoFwQEASxOGcjM3AABhhk2jG05dcjQ3AABKGMEBAEsOhnI1NwAAYYZNpBtOXXI2NwAASibBAQBLDIZyNzcAAGGGTaUbTl1yODcAAEoywQEASwuGcjk3AABhhk2mG05dcjo3AABKPcEBAEsPhnI7NwAAYYZNpxtOXXI8NwAASkzBAQBLFIZyPTcAAGGGTagbTl1yPjcAAEpgwQEASxaGcj83AABhhk2pG05dckA3AABKdsEBAEsMhnJBNwAAYYZNqhtOXXJCNwAASoLBAQBLDoZyQzcAAGGGTasbTl1yRDcAAEqQwQEASw+GckU3AABhhk2sG05dckY3AABKn8EBAEsOhnJHNwAAYYZNrRtOXXJINwAASq3BAQBLB4ZySTcAAGGGTa4bTl1ySjcAAEq0wQEASxaGcks3AABhhk2vG05dckw3AABKysEBAEsOhnJNNwAAYYZNsBtOXXJONwAAStjBAQBLC4ZyTzcAAGGGTbEbTl1yUDcAAErjwQEASxOGclE3AABhhk2yG05dclI3AABK9sEBAEsThnJTNwAAYYZNsxtOXXJUNwAASgnCAQBLFoZyVTcAAGGGTbQbTl1yVjcAAEofwgEASwqGclc3AABhhk21G05dclg3AABKKcIBAEsRhnJZNwAAYYZNthtOXXJaNwAASjrCAQBLE4ZyWzcAAGGGTbcbTl1yXDcAAEpNwgEASw6Gcl03AABhhk24G05dcl43AABKW8IBAEsThnJfNwAAYYZNuRtOXXJgNwAASm7CAQBLEYZyYTcAAGGGTbobTl1yYjcAAEp/wgEASw6GcmM3AABhhk27G05dcmQ3AABKjcIBAEsHhnJlNwAAYYZNvBtOXXJmNwAASpTCAQBLEYZyZzcAAGGGTb0bTl1yaDcAAEqlwgEASw6Gcmk3AABhhk2+G05dcmo3AABKs8IBAEsMhnJrNwAAYYZNvxtOXXJsNwAASr/CAQBLDoZybTcAAGGGTcAbTl1ybjcAAErNwgEASxOGcm83AABhhk3BG05dcnA3AABK4MIBAEsKhnJxNwAAYYZNwhtOXXJyNwAASurCAQBLE4ZyczcAAGGGTcMbTl1ydDcAAEr9wgEASxOGcnU3AABhhk3EG05dcnY3AABKEMMBAEsThnJ3NwAAYYZNxRtOXXJ4NwAASiPDAQBLDIZyeTcAAGGGTcYbTl1yejcAAEovwwEASxCGcns3AABhhk3HG05dcnw3AABKP8MBAEsKhnJ9NwAAYYZNyBtOXXJ+NwAASknDAQBLGIZyfzcAAGGGTckbTl1ygDcAAEphwwEASxaGcoE3AABhhk3KG05dcoI3AABKd8MBAEsOhnKDNwAAYYZNyxtOXXKENwAASoXDAQBLDIZyhTcAAGGGTcwbTl1yhjcAAEqRwwEASwuGcoc3AABhhk3NG05dcog3AABKnMMBAEsThnKJNwAAYYZNzhtOXXKKNwAASq/DAQBLFoZyizcAAGGGTc8bTl1yjDcAAErFwwEASxGGco03AABhhk3QG05dco43AABK1sMBAEsUhnKPNwAAYYZN0RtOXXKQNwAASurDAQBLEIZykTcAAGGGTdIbTl1ykjcAAEr6wwEASw6GcpM3AABhhk3TG05dcpQ3AABKCMQBAEsKhnKVNwAAYYZN1BtOXXKWNwAAShLEAQBLC4ZylzcAAGGGTdUbTl1ymDcAAEodxAEASxWGcpk3AABhhk3WG05dcpo3AABKMsQBAEsOhnKbNwAAYYZN1xtOXXKcNwAASkDEAQBLDIZynTcAAGGGTdgbTl1ynjcAAEpMxAEASwuGcp83AABhhk3ZG05dcqA3AABKV8QBAEsVhnKhNwAAYYZN2htOXXKiNwAASmzEAQBLFYZyozcAAGGGTdsbTl1ypDcAAEqBxAEASxaGcqU3AABhhk3cG05dcqY3AABKl8QBAEsHhnKnNwAAYYZN3RtOXXKoNwAASp7EAQBLEYZyqTcAAGGGTd4bTl1yqjcAAEqvxAEASw6Gcqs3AABhhk3fG05dcqw3AABKvcQBAEsKhnKtNwAAYYZN4BtOXXKuNwAASsfEAQBLE4ZyrzcAAGGGTeEbTl1ysDcAAEraxAEASxGGcrE3AABhhk3iG05dcrI3AABK68QBAEsThnKzNwAAYYZN4xtOXXK0NwAASv7EAQBLCoZytTcAAGGGTeQbTl1ytjcAAEoIxQEASxOGcrc3AABhhk3lG05dcrg3AABKG8UBAEsPhnK5NwAAYYZN5htOXXK6NwAASirFAQBLGIZyuzcAAGGGTecbTl1yvDcAAEpCxQEASxiGcr03AABhhk3oG05dcr43AABKWsUBAEsOhnK/NwAAYYZN6RtOXXLANwAASmjFAQBLEYZywTcAAGGGTeobTl1ywjcAAEp5xQEASw6GcsM3AABhhk3rG05dcsQ3AABKh8UBAEsThnLFNwAAYYZN7BtOXXLGNwAASprFAQBLEIZyxzcAAGGGTe0bTl1yyDcAAEqqxQEASw6Gcsk3AABhhk3uG05dcso3AABKuMUBAEsThnLLNwAAYYZN7xtOXXLMNwAASsvFAQBLE4ZyzTcAAGGGTfAbTl1yzjcAAErexQEASxCGcs83AABhhk3xG05dctA3AABK7sUBAEsPhnLRNwAAYYZN8htOXXLSNwAASv3FAQBLDoZy0zcAAGGGTfMbTl1y1DcAAEoLxgEASweGctU3AABhhk30G05dctY3AABKEsYBAEsKhnLXNwAAYYZN9RtOXXLYNwAAShzGAQBLDIZy2TcAAGGGTfYbTl1y2jcAAEooxgEASxCGcts3AABhhk33G05dctw3AABKOMYBAEsRhnLdNwAAYYZN+BtOXXLeNwAASknGAQBLCoZy3zcAAGGGTfkbTl1y4DcAAEpTxgEASwqGcuE3AABhhk36G05dcuI3AABKXcYBAEsKhnLjNwAAYYZN+xtOXXLkNwAASmfGAQBLDoZy5TcAAGGGTfwbTl1y5jcAAEp1xgEASweGcuc3AABhhk39G05dcug3AABKfMYBAEsMhnLpNwAAYYZN/htOXXLqNwAASojGAQBLFIZy6zcAAGGGTf8bTl1y7DcAAEqcxgEASxSGcu03AABhhk0AHE5dcu43AABKsMYBAEsWhnLvNwAAYYZNARxOXXLwNwAASsbGAQBLFoZy8TcAAGGGTQIcTl1y8jcAAErcxgEASw6GcvM3AABhhk0DHE5dcvQ3AABK6sYBAEsWhnL1NwAAYYZNBBxOXXL2NwAASgDHAQBLB4Zy9zcAAGGGTQUcTl1y+DcAAEoHxwEASxiGcvk3AABhhk0GHE5dcvo3AABKH8cBAEsOhnL7NwAAYYZNBxxOXXL8NwAASi3HAQBLB4Zy/TcAAGGGTQgcTl1y/jcAAEo0xwEASxSGcv83AABhhk0JHE5dcgA4AABKSMcBAEsVhnIBOAAAYYZNChxOXXICOAAASl3HAQBLFIZyAzgAAGGGTQscTl1yBDgAAEpxxwEASweGcgU4AABhhk0MHE5dcgY4AABKeMcBAEsPhnIHOAAAYYZNDRxOXXIIOAAASofHAQBLE4ZyCTgAAGGGTQ4cTl1yCjgAAEqaxwEASw6Gcgs4AABhhk0PHE5dcgw4AABKqMcBAEsThnINOAAAYYZNEBxOXXIOOAAASrvHAQBLC4ZyDzgAAGGGTREcTl1yEDgAAErGxwEASxOGchE4AABhhk0SHE5dchI4AABK2ccBAEsKhnITOAAAYYZNExxOXXIUOAAASuPHAQBLCoZyFTgAAGGGTRQcTl1yFjgAAErtxwEASwuGchc4AABhhk0VHE5dchg4AABK+McBAEsOhnIZOAAAYYZNFhxOXXIaOAAASgbIAQBLDoZyGzgAAGGGTRccTl1yHDgAAEoUyAEASxGGch04AABhhk0YHE5dch44AABKJcgBAEsThnIfOAAAYYZNGRxOXXIgOAAASjjIAQBLCoZyITgAAGGGTRocTl1yIjgAAEpCyAEASxOGciM4AABhhk0bHE5dciQ4AABKVcgBAEsQhnIlOAAAYYZNHBxOXXImOAAASmXIAQBLFoZyJzgAAGGGTR0cTl1yKDgAAEp7yAEASxSGcik4AABhhk0eHE5dcio4AABKj8gBAEsThnIrOAAAYYZNHxxOXXIsOAAASqLIAQBLE4ZyLTgAAGGGTSAcTl1yLjgAAEq1yAEASxGGci84AABhhk0hHE5dcjA4AABKxsgBAEsOhnIxOAAAYYZNIhxOXXIyOAAAStTIAQBLC4ZyMzgAAGGGTSMcTl1yNDgAAErfyAEASxiGcjU4AABhhk0kHE5dcjY4AABK98gBAEsRhnI3OAAAYYZNJRxOXXI4OAAASgjJAQBLDoZyOTgAAGGGTSYcTl1yOjgAAEoWyQEASwqGcjs4AABhhk0nHE5dcjw4AABKIMkBAEsMhnI9OAAAYYZNKBxOXXI+OAAASizJAQBLE4ZyPzgAAGGGTSkcTl1yQDgAAEo/yQEASwuGckE4AABhhk0qHE5dckI4AABKSskBAEsKhnJDOAAAYYZNKxxOXXJEOAAASlTJAQBLGIZyRTgAAGGGTSwcTl1yRjgAAEpsyQEASwyGckc4AABhhk0tHE5dckg4AABKeMkBAEsLhnJJOAAAYYZNLhxOXXJKOAAASoPJAQBLEIZySzgAAGGGTS8cTl1yTDgAAEqTyQEASweGck04AABhhk0wHE5dck44AABKmskBAEsOhnJPOAAAYYZNMRxOXXJQOAAASqjJAQBLDoZyUTgAAGGGTTIcTl1yUjgAAEq2yQEASxCGclM4AABhhk0zHE5dclQ4AABKxskBAEsThnJVOAAAYYZNNBxOXXJWOAAAStnJAQBLEYZyVzgAAGGGTTUcTl1yWDgAAErqyQEASwqGclk4AABhhk02HE5dclo4AABK9MkBAEsThnJbOAAAYYZNNxxOXXJcOAAASgfKAQBLEIZyXTgAAGGGTTgcTl1yXjgAAEoXygEASw+Gcl84AABhhk05HE5dcmA4AABKJsoBAEsQhnJhOAAAYYZNOhxOXXJiOAAASjbKAQBLCoZyYzgAAGGGTTscTl1yZDgAAEpAygEASwyGcmU4AABhhk08HE5dcmY4AABKTMoBAEsOhnJnOAAAYYZNPRxOXXJoOAAASlrKAQBLDoZyaTgAAGGGTT4cTl1yajgAAEpoygEASxCGcms4AABhhk0/HE5dcmw4AABKeMoBAEsMhnJtOAAAYYZNQBxOXXJuOAAASoTKAQBLDoZybzgAAGGGTUEcTl1ycDgAAEqSygEASw6GcnE4AABhhk1CHE5dcnI4AABKoMoBAEsWhnJzOAAAYYZNQxxOXXJ0OAAASrbKAQBLFIZydTgAAGGGTUQcTl1ydjgAAErKygEASxCGcnc4AABhhk1FHE5dcng4AABK2soBAEsOhnJ5OAAAYYZNRhxOXXJ6OAAASujKAQBLC4ZyezgAAGGGTUccTl1yfDgAAErzygEASxGGcn04AABhhk1IHE5dcn44AABKBMsBAEsVhnJ/OAAAYYZNSRxOXXKAOAAAShnLAQBLDoZygTgAAGGGTUocTl1ygjgAAEonywEASw+GcoM4AABhhk1LHE5dcoQ4AABKNssBAEsThnKFOAAAYYZNTBxOXXKGOAAASknLAQBLE4ZyhzgAAGGGTU0cTl1yiDgAAEpcywEASxOGcok4AABhhk1OHE5dcoo4AABKb8sBAEsThnKLOAAAYYZNTxxOXXKMOAAASoLLAQBLB4ZyjTgAAGGGTVAcTl1yjjgAAEqJywEASwqGco84AABhhk1RHE5dcpA4AABKk8sBAEsWhnKROAAAYYZNUhxOXXKSOAAASqnLAQBLE4ZykzgAAGGGTVMcTl1ylDgAAEq8ywEASxGGcpU4AABhhk1UHE5dcpY4AABKzcsBAEsOhnKXOAAAYYZNVRxOXXKYOAAAStvLAQBLDoZymTgAAGGGTVYcTl1ymjgAAErpywEASxOGcps4AABhhk1XHE5dcpw4AABK/MsBAEsWhnKdOAAAYYZNWBxOXXKeOAAAShLMAQBLE4ZynzgAAGGGTVkcTl1yoDgAAEolzAEASw+GcqE4AABhhk1aHE5dcqI4AABKNMwBAEsPhnKjOAAAYYZNWxxOXXKkOAAASkPMAQBLE4ZypTgAAGGGTVwcTl1ypjgAAEpWzAEASw6Gcqc4AABhhk1dHE5dcqg4AABKZMwBAEsOhnKpOAAAYYZNXhxOXXKqOAAASnLMAQBLGIZyqzgAAGGGTV8cTl1yrDgAAEqKzAEASxaGcq04AABhhk1gHE5dcq44AABKoMwBAEsHhnKvOAAAYYZNYRxOXXKwOAAASqfMAQBLE4ZysTgAAGGGTWIcTl1ysjgAAEq6zAEASw6GcrM4AABhhk1jHE5dcrQ4AABKyMwBAEsOhnK1OAAAYYZNZBxOXXK2OAAAStbMAQBLE4ZytzgAAGGGTWUcTl1yuDgAAErpzAEASwqGcrk4AABhhk1mHE5dcro4AABK88wBAEsThnK7OAAAYYZNZxxOXXK8OAAASgbNAQBLCoZyvTgAAGGGTWgcTl1yvjgAAEoQzQEASwqGcr84AABhhk1pHE5dcsA4AABKGs0BAEsLhnLBOAAAYYZNahxOXXLCOAAASiXNAQBLC4ZywzgAAGGGTWscTl1yxDgAAEowzQEASweGcsU4AABhhk1sHE5dcsY4AABKN80BAEsWhnLHOAAAYYZNbRxOXXLIOAAASk3NAQBLE4ZyyTgAAGGGTW4cTl1yyjgAAEpgzQEASweGcss4AABhhk1vHE5dcsw4AABKZ80BAEsQhnLNOAAAYYZNcBxOXXLOOAAASnfNAQBLE4ZyzzgAAGGGTXEcTl1y0DgAAEqKzQEASwqGctE4AABhhk1yHE5dctI4AABKlM0BAEsVhnLTOAAAYYZNcxxOXXLUOAAASqnNAQBLE4Zy1TgAAGGGTXQcTl1y1jgAAEq8zQEASxOGctc4AABhhk11HE5dctg4AABKz80BAEsRhnLZOAAAYYZNdhxOXXLaOAAASuDNAQBLGIZy2zgAAGGGTXccTl1y3DgAAEr4zQEASw+Gct04AABhhk14HE5dct44AABKB84BAEsThnLfOAAAYYZNeRxOXXLgOAAAShrOAQBLEYZy4TgAAGGGTXocTl1y4jgAAEorzgEASw+GcuM4AABhhk17HE5dcuQ4AABKOs4BAEsOhnLlOAAAYYZNfBxOXXLmOAAASkjOAQBLD4Zy5zgAAGGGTX0cTl1y6DgAAEpXzgEASwuGcuk4AABhhk1+HE5dcuo4AABKYs4BAEsYhnLrOAAAYYZNfxxOXXLsOAAASnrOAQBLEYZy7TgAAGGGTYAcTl1y7jgAAEqLzgEASxOGcu84AABhhk2BHE5dcvA4AABKns4BAEsLhnLxOAAAYYZNghxOXXLyOAAASqnOAQBLGIZy8zgAAGGGTYMcTl1y9DgAAErBzgEASxaGcvU4AABhhk2EHE5dcvY4AABK184BAEsUhnL3OAAAYYZNhRxOXXL4OAAASuvOAQBLDoZy+TgAAGGGTYYcTl1y+jgAAEr5zgEASw+Gcvs4AABhhk2HHE5dcvw4AABKCM8BAEsYhnL9OAAAYYZNiBxOXXL+OAAASiDPAQBLCoZy/zgAAGGGTYkcTl1yADkAAEoqzwEASxWGcgE5AABhhk2KHE5dcgI5AABKP88BAEsHhnIDOQAAYYZNixxOXXIEOQAASkbPAQBLDoZyBTkAAGGGTYwcTl1yBjkAAEpUzwEASxCGcgc5AABhhk2NHE5dcgg5AABKZM8BAEsRhnIJOQAAYYZNjhxOXXIKOQAASnXPAQBLC4ZyCzkAAGGGTY8cTl1yDDkAAEqAzwEASwuGcg05AABhhk2QHE5dcg45AABKi88BAEsThnIPOQAAYYZNkRxOXXIQOQAASp7PAQBLFYZyETkAAGGGTZIcTl1yEjkAAEqzzwEASwyGchM5AABhhk2THE5dchQ5AABKv88BAEsThnIVOQAAYYZNlBxOXXIWOQAAStLPAQBLC4ZyFzkAAGGGTZUcTl1yGDkAAErdzwEASwuGchk5AABhhk2WHE5dcho5AABK6M8BAEsThnIbOQAAYYZNlxxOXXIcOQAASvvPAQBLDIZyHTkAAGGGTZgcTl1yHjkAAEoH0AEASw6Gch85AABhhk2ZHE5dciA5AABKFdABAEsLhnIhOQAAYYZNmhxOXXIiOQAASiDQAQBLD4ZyIzkAAGGGTZscTl1yJDkAAEov0AEASxaGciU5AABhhk2cHE5dciY5AABKRdABAEsOhnInOQAAYYZNnRxOXXIoOQAASlPQAQBLC4ZyKTkAAGGGTZ4cTl1yKjkAAEpe0AEASxCGcis5AABhhk2fHE5dciw5AABKbtABAEsThnItOQAAYYZNoBxOXXIuOQAASoHQAQBLD4ZyLzkAAGGGTaEcTl1yMDkAAEqQ0AEASxCGcjE5AABhhk2iHE5dcjI5AABKoNABAEsThnIzOQAAYYZNoxxOXXI0OQAASrPQAQBLCoZyNTkAAGGGTaQcTl1yNjkAAEq90AEASxWGcjc5AABhhk2lHE5dcjg5AABK0tABAEsLhnI5OQAAYYZNphxOXXI6OQAASt3QAQBLC4ZyOzkAAGGGTaccTl1yPDkAAEro0AEASwuGcj05AABhhk2oHE5dcj45AABK89ABAEsPhnI/OQAAYYZNqRxOXXJAOQAASgLRAQBLDoZyQTkAAGGGTaocTl1yQjkAAEoQ0QEASw6GckM5AABhhk2rHE5dckQ5AABKHtEBAEsOhnJFOQAAYYZNrBxOXXJGOQAASizRAQBLGIZyRzkAAGGGTa0cTl1ySDkAAEpE0QEASxGGckk5AABhhk2uHE5dcko5AABKVdEBAEsMhnJLOQAAYYZNrxxOXXJMOQAASmHRAQBLEYZyTTkAAGGGTbAcTl1yTjkAAEpy0QEASxOGck85AABhhk2xHE5dclA5AABKhdEBAEsThnJROQAAYYZNshxOXXJSOQAASpjRAQBLEIZyUzkAAGGGTbMcTl1yVDkAAEqo0QEASw+GclU5AABhhk20HE5dclY5AABKt9EBAEsOhnJXOQAAYYZNtRxOXXJYOQAASsXRAQBLE4ZyWTkAAGGGTbYcTl1yWjkAAErY0QEASw6Gcls5AABhhk23HE5dclw5AABK5tEBAEsYhnJdOQAAYYZNuBxOXXJeOQAASv7RAQBLE4ZyXzkAAGGGTbkcTl1yYDkAAEoR0gEASxOGcmE5AABhhk26HE5dcmI5AABKJNIBAEsRhnJjOQAAYYZNuxxOXXJkOQAASjXSAQBLDIZyZTkAAGGGTbwcTl1yZjkAAEpB0gEASxaGcmc5AABhhk29HE5dcmg5AABKV9IBAEsYhnJpOQAAYYZNvhxOXXJqOQAASm/SAQBLDIZyazkAAGGGTb8cTl1ybDkAAEp70gEASxiGcm05AABhhk3AHE5dcm45AABKk9IBAEsUhnJvOQAAYYZNwRxOXXJwOQAASqfSAQBLEIZycTkAAGGGTcIcTl1ycjkAAEq30gEASxaGcnM5AABhhk3DHE5dcnQ5AABKzdIBAEsYhnJ1OQAAYYZNxBxOXXJ2OQAASuXSAQBLE4ZydzkAAGGGTcUcTl1yeDkAAEr40gEASxSGcnk5AABhhk3GHE5dcno5AABKDNMBAEsVhnJ7OQAAYYZNxxxOXXJ8OQAASiHTAQBLFIZyfTkAAGGGTcgcTl1yfjkAAEo10wEASw6Gcn85AABhhk3JHE5dcoA5AABKQ9MBAEsUhnKBOQAAYYZNyhxOXXKCOQAASlfTAQBLFIZygzkAAGGGTcscTl1yhDkAAEpr0wEASxCGcoU5AABhhk3MHE5dcoY5AABKe9MBAEsVhnKHOQAAYYZNzRxOXXKIOQAASpDTAQBLC4ZyiTkAAGGGTc4cTl1yijkAAEqb0wEASxOGcos5AABhhk3PHE5dcow5AABKrtMBAEsVhnKNOQAAYYZN0BxOXXKOOQAASsPTAQBLEYZyjzkAAGGGTdEcTl1ykDkAAErU0wEASxOGcpE5AABhhk3SHE5dcpI5AABK59MBAEsThnKTOQAAYYZN0xxOXXKUOQAASvrTAQBLFIZylTkAAGGGTdQcTl1yljkAAEoO1AEASw6Gcpc5AABhhk3VHE5dcpg5AABKHNQBAEsKhnKZOQAAYYZN1hxOXXKaOQAASibUAQBLCoZymzkAAGGGTdccTl1ynDkAAEow1AEASwqGcp05AABhhk3YHE5dcp45AABKOtQBAEsVhnKfOQAAYYZN2RxOXXKgOQAASk/UAQBLFYZyoTkAAGGGTdocTl1yojkAAEpk1AEASxiGcqM5AABhhk3bHE5dcqQ5AABKfNQBAEsOhnKlOQAAYYZN3BxOXXKmOQAASorUAQBLEIZypzkAAGGGTd0cTl1yqDkAAEqa1AEASw+Gcqk5AABhhk3eHE5dcqo5AABKqdQBAEsHhnKrOQAAYYZN3xxOXXKsOQAASrDUAQBLE4ZyrTkAAGGGTeAcTl1yrjkAAErD1AEASw6Gcq85AABhhk3hHE5dcrA5AABK0dQBAEsOhnKxOQAAYYZN4hxOXXKyOQAASt/UAQBLFYZyszkAAGGGTeMcTl1ytDkAAEr01AEASxaGcrU5AABhhk3kHE5dcrY5AABKCtUBAEsThnK3OQAAYYZN5RxOXXK4OQAASh3VAQBLFoZyuTkAAGGGTeYcTl1yujkAAEoz1QEASw6Gcrs5AABhhk3nHE5dcrw5AABKQdUBAEsOhnK9OQAAYYZN6BxOXXK+OQAASk/VAQBLEIZyvzkAAGGGTekcTl1ywDkAAEpf1QEASweGcsE5AABhhk3qHE5dcsI5AABKZtUBAEsMhnLDOQAAYYZN6xxOXXLEOQAASnLVAQBLFYZyxTkAAGGGTewcTl1yxjkAAEqH1QEASxSGcsc5AABhhk3tHE5dcsg5AABKm9UBAEsYhnLJOQAAYYZN7hxOXXLKOQAASrPVAQBLEIZyyzkAAGGGTe8cTl1yzDkAAErD1QEASw6Gcs05AABhhk3wHE5dcs45AABK0dUBAEsHhnLPOQAAYYZN8RxOXXLQOQAAStjVAQBLD4Zy0TkAAGGGTfIcTl1y0jkAAErn1QEASxOGctM5AABhhk3zHE5dctQ5AABK+tUBAEsThnLVOQAAYYZN9BxOXXLWOQAASg3WAQBLC4Zy1zkAAGGGTfUcTl1y2DkAAEoY1gEASxCGctk5AABhhk32HE5dcto5AABKKNYBAEsLhnLbOQAAYYZN9xxOXXLcOQAASjPWAQBLB4Zy3TkAAGGGTfgcTl1y3jkAAEo61gEASweGct85AABhhk35HE5dcuA5AABKQdYBAEsQhnLhOQAAYYZN+hxOXXLiOQAASlHWAQBLFYZy4zkAAGGGTfscTl1y5DkAAEpm1gEASxSGcuU5AABhhk38HE5dcuY5AABKetYBAEsUhnLnOQAAYYZN/RxOXXLoOQAASo7WAQBLFIZy6TkAAGGGTf4cTl1y6jkAAEqi1gEASxiGcus5AABhhk3/HE5dcuw5AABKutYBAEsHhnLtOQAAYYZNAB1OXXLuOQAASsHWAQBLE4Zy7zkAAGGGTQEdTl1y8DkAAErU1gEASxGGcvE5AABhhk0CHU5dcvI5AABK5dYBAEsVhnLzOQAAYYZNAx1OXXL0OQAASvrWAQBLFIZy9TkAAGGGTQQdTl1y9jkAAEoO1wEASxOGcvc5AABhhk0FHU5dcvg5AABKIdcBAEsRhnL5OQAAYYZNBh1OXXL6OQAASjLXAQBLGIZy+zkAAGGGTQcdTl1y/DkAAEpK1wEASxiGcv05AABhhk0IHU5dcv45AABKYtcBAEsOhnL/OQAAYYZNCR1OXXIAOgAASnDXAQBLC4ZyAToAAGGGTQodTl1yAjoAAEp71wEASxOGcgM6AABhhk0LHU5dcgQ6AABKjtcBAEsWhnIFOgAAYYZNDB1OXXIGOgAASqTXAQBLC4ZyBzoAAGGGTQ0dTl1yCDoAAEqv1wEASxOGcgk6AABhhk0OHU5dcgo6AABKwtcBAEsUhnILOgAAYYZNDx1OXXIMOgAAStbXAQBLEIZyDToAAGGGTRAdTl1yDjoAAErm1wEASwyGcg86AABhhk0RHU5dchA6AABK8tcBAEsLhnIROgAAYYZNEh1OXXISOgAASv3XAQBLFYZyEzoAAGGGTRMdTl1yFDoAAEoS2AEASwuGchU6AABhhk0UHU5dchY6AABKHdgBAEsPhnIXOgAAYYZNFR1OXXIYOgAASizYAQBLE4ZyGToAAGGGTRYdTl1yGjoAAEo/2AEASxOGchs6AABhhk0XHU5dchw6AABKUtgBAEsUhnIdOgAAYYZNGB1OXXIeOgAASmbYAQBLFIZyHzoAAGGGTRkdTl1yIDoAAEp62AEASxCGciE6AABhhk0aHU5dciI6AABKitgBAEsRhnIjOgAAYYZNGx1OXXIkOgAASpvYAQBLC4ZyJToAAGGGTRwdTl1yJjoAAEqm2AEASxOGcic6AABhhk0dHU5dcig6AABKudgBAEsUhnIpOgAAYYZNHh1OXXIqOgAASs3YAQBLEYZyKzoAAGGGTR8dTl1yLDoAAEre2AEASxOGci06AABhhk0gHU5dci46AABK8dgBAEsQhnIvOgAAYYZNIR1OXXIwOgAASgHZAQBLC4ZyMToAAGGGTSIdTl1yMjoAAEoM2QEASxCGcjM6AABhhk0jHU5dcjQ6AABKHNkBAEsQhnI1OgAAYYZNJB1OXXI2OgAASizZAQBLE4ZyNzoAAGGGTSUdTl1yODoAAEo/2QEASxWGcjk6AABhhk0mHU5dcjo6AABKVNkBAEsUhnI7OgAAYYZNJx1OXXI8OgAASmjZAQBLC4ZyPToAAGGGTSgdTl1yPjoAAEpz2QEASxGGcj86AABhhk0pHU5dckA6AABKhNkBAEsYhnJBOgAAYYZNKh1OXXJCOgAASpzZAQBLFoZyQzoAAGGGTSsdTl1yRDoAAEqy2QEASw+GckU6AABhhk0sHU5dckY6AABKwdkBAEsVhnJHOgAAYYZNLR1OXXJIOgAAStbZAQBLEIZySToAAGGGTS4dTl1ySjoAAErm2QEASwqGcks6AABhhk0vHU5dckw6AABK8NkBAEsLhnJNOgAAYYZNMB1OXXJOOgAASvvZAQBLEYZyTzoAAGGGTTEdTl1yUDoAAEoM2gEASxCGclE6AABhhk0yHU5dclI6AABKHNoBAEsUhnJTOgAAYYZNMx1OXXJUOgAASjDaAQBLC4ZyVToAAGGGTTQdTl1yVjoAAEo72gEASxOGclc6AABhhk01HU5dclg6AABKTtoBAEsKhnJZOgAAYYZNNh1OXXJaOgAASljaAQBLEYZyWzoAAGGGTTcdTl1yXDoAAEpp2gEASweGcl06AABhhk04HU5dcl46AABKcNoBAEsYhnJfOgAAYYZNOR1OXXJgOgAASojaAQBLDoZyYToAAGGGTTodTl1yYjoAAEqW2gEASw6GcmM6AABhhk07HU5dcmQ6AABKpNoBAEsRhnJlOgAAYYZNPB1OXXJmOgAASrXaAQBLE4ZyZzoAAGGGTT0dTl1yaDoAAErI2gEASxWGcmk6AABhhk0+HU5dcmo6AABK3doBAEsVhnJrOgAAYYZNPx1OXXJsOgAASvLaAQBLDoZybToAAGGGTUAdTl1ybjoAAEoA2wEASxiGcm86AABhhk1BHU5dcnA6AABKGNsBAEsHhnJxOgAAYYZNQh1OXXJyOgAASh/bAQBLFIZyczoAAGGGTUMdTl1ydDoAAEoz2wEASxGGcnU6AABhhk1EHU5dcnY6AABKRNsBAEsRhnJ3OgAAYYZNRR1OXXJ4OgAASlXbAQBLEYZyeToAAGGGTUYdTl1yejoAAEpm2wEASweGcns6AABhhk1HHU5dcnw6AABKbdsBAEsThnJ9OgAAYYZNSB1OXXJ+OgAASoDbAQBLFYZyfzoAAGGGTUkdTl1ygDoAAEqV2wEASwqGcoE6AABhhk1KHU5dcoI6AABKn9sBAEsQhnKDOgAAYYZNSx1OXXKEOgAASq/bAQBLEYZyhToAAGGGTUwdTl1yhjoAAErA2wEASxOGcoc6AABhhk1NHU5dcog6AABK09sBAEsPhnKJOgAAYYZNTh1OXXKKOgAASuLbAQBLFoZyizoAAGGGTU8dTl1yjDoAAEr42wEASxGGco06AABhhk1QHU5dco46AABKCdwBAEsThnKPOgAAYYZNUR1OXXKQOgAAShzcAQBLE4ZykToAAGGGTVIdTl1ykjoAAEov3AEASxiGcpM6AABhhk1THU5dcpQ6AABKR9wBAEsMhnKVOgAAYYZNVB1OXXKWOgAASlPcAQBLE4ZylzoAAGGGTVUdTl1ymDoAAEpm3AEASwuGcpk6AABhhk1WHU5dcpo6AABKcdwBAEsYhnKbOgAAYYZNVx1OXXKcOgAASoncAQBLFIZynToAAGGGTVgdTl1ynjoAAEqd3AEASxGGcp86AABhhk1ZHU5dcqA6AABKrtwBAEsUhnKhOgAAYYZNWh1OXXKiOgAASsLcAQBLEIZyozoAAGGGTVsdTl1ypDoAAErS3AEASxWGcqU6AABhhk1cHU5dcqY6AABK59wBAEsThnKnOgAAYYZNXR1OXXKoOgAASvrcAQBLEIZyqToAAGGGTV4dTl1yqjoAAEoK3QEASxSGcqs6AABhhk1fHU5dcqw6AABKHt0BAEsThnKtOgAAYYZNYB1OXXKuOgAASjHdAQBLFIZyrzoAAGGGTWEdTl1ysDoAAEpF3QEASweGcrE6AABhhk1iHU5dcrI6AABKTN0BAEsUhnKzOgAAYYZNYx1OXXK0OgAASmDdAQBLC4ZytToAAGGGTWQdTl1ytjoAAEpr3QEASw6Gcrc6AABhhk1lHU5dcrg6AABKed0BAEsKhnK5OgAAYYZNZh1OXXK6OgAASoPdAQBLEIZyuzoAAGGGTWcdTl1yvDoAAEqT3QEASxCGcr06AABhhk1oHU5dcr46AABKo90BAEsOhnK/OgAAYYZNaR1OXXLAOgAASrHdAQBLE4ZywToAAGGGTWodTl1ywjoAAErE3QEASxOGcsM6AABhhk1rHU5dcsQ6AABK190BAEsPhnLFOgAAYYZNbB1OXXLGOgAASubdAQBLDIZyxzoAAGGGTW0dTl1yyDoAAEry3QEASweGcsk6AABhhk1uHU5dcso6AABK+d0BAEsWhnLLOgAAYYZNbx1OXXLMOgAASg/eAQBLFYZyzToAAGGGTXAdTl1yzjoAAEok3gEASw6Gcs86AABhhk1xHU5dctA6AABKMt4BAEsLhnLROgAAYYZNch1OXXLSOgAASj3eAQBLE4Zy0zoAAGGGTXMdTl1y1DoAAEpQ3gEASxWGctU6AABhhk10HU5dctY6AABKZd4BAEsLhnLXOgAAYYZNdR1OXXLYOgAASnDeAQBLDoZy2ToAAGGGTXYdTl1y2joAAEp+3gEASwuGcts6AABhhk13HU5dctw6AABKid4BAEsThnLdOgAAYYZNeB1OXXLeOgAASpzeAQBLD4Zy3zoAAGGGTXkdTl1y4DoAAEqr3gEASxOGcuE6AABhhk16HU5dcuI6AABKvt4BAEsUhnLjOgAAYYZNex1OXXLkOgAAStLeAQBLFoZy5ToAAGGGTXwdTl1y5joAAEro3gEASxSGcuc6AABhhk19HU5dcug6AABK/N4BAEsOhnLpOgAAYYZNfh1OXXLqOgAASgrfAQBLE4Zy6zoAAGGGTX8dTl1y7DoAAEod3wEASweGcu06AABhhk2AHU5dcu46AABKJN8BAEsRhnLvOgAAYYZNgR1OXXLwOgAASjXfAQBLB4Zy8ToAAGGGTYIdTl1y8joAAEo83wEASwyGcvM6AABhhk2DHU5dcvQ6AABKSN8BAEsThnL1OgAAYYZNhB1OXXL2OgAASlvfAQBLD4Zy9zoAAGGGTYUdTl1y+DoAAEpq3wEASxSGcvk6AABhhk2GHU5dcvo6AABKft8BAEsOhnL7OgAAYYZNhx1OXXL8OgAASozfAQBLD4Zy/ToAAGGGTYgdTl1y/joAAEqb3wEASw6Gcv86AABhhk2JHU5dcgA7AABKqd8BAEsVhnIBOwAAYYZNih1OXXICOwAASr7fAQBLDIZyAzsAAGGGTYsdTl1yBDsAAErK3wEASxSGcgU7AABhhk2MHU5dcgY7AABK3t8BAEsWhnIHOwAAYYZNjR1OXXIIOwAASvTfAQBLCoZyCTsAAGGGTY4dTl1yCjsAAEr+3wEASxCGcgs7AABhhk2PHU5dcgw7AABKDuABAEsUhnINOwAAYYZNkB1OXXIOOwAASiLgAQBLE4ZyDzsAAGGGTZEdTl1yEDsAAEo14AEASxOGchE7AABhhk2SHU5dchI7AABKSOABAEsThnITOwAAYYZNkx1OXXIUOwAASlvgAQBLE4ZyFTsAAGGGTZQdTl1yFjsAAEpu4AEASxOGchc7AABhhk2VHU5dchg7AABKgeABAEsKhnIZOwAAYYZNlh1OXXIaOwAASovgAQBLFYZyGzsAAGGGTZcdTl1yHDsAAEqg4AEASxCGch07AABhhk2YHU5dch47AABKsOABAEsThnIfOwAAYYZNmR1OXXIgOwAASsPgAQBLE4ZyITsAAGGGTZodTl1yIjsAAErW4AEASw6GciM7AABhhk2bHU5dciQ7AABK5OABAEsVhnIlOwAAYYZNnB1OXXImOwAASvngAQBLE4ZyJzsAAGGGTZ0dTl1yKDsAAEoM4QEASxOGcik7AABhhk2eHU5dcio7AABKH+EBAEsThnIrOwAAYYZNnx1OXXIsOwAASjLhAQBLE4ZyLTsAAGGGTaAdTl1yLjsAAEpF4QEASw6Gci87AABhhk2hHU5dcjA7AABKU+EBAEsRhnIxOwAAYYZNoh1OXXIyOwAASmThAQBLE4ZyMzsAAGGGTaMdTl1yNDsAAEp34QEASxOGcjU7AABhhk2kHU5dcjY7AABKiuEBAEsKhnI3OwAAYYZNpR1OXXI4OwAASpThAQBLE4ZyOTsAAGGGTaYdTl1yOjsAAEqn4QEASxGGcjs7AABhhk2nHU5dcjw7AABKuOEBAEsHhnI9OwAAYYZNqB1OXXI+OwAASr/hAQBLD4ZyPzsAAGGGTakdTl1yQDsAAErO4QEASw6GckE7AABhhk2qHU5dckI7AABK3OEBAEsQhnJDOwAAYYZNqx1OXXJEOwAASuzhAQBLDoZyRTsAAGGGTawdTl1yRjsAAEr64QEASxaGckc7AABhhk2tHU5dckg7AABKEOIBAEsThnJJOwAAYYZNrh1OXXJKOwAASiPiAQBLCoZySzsAAGGGTa8dTl1yTDsAAEot4gEASxGGck07AABhhk2wHU5dck47AABKPuIBAEsPhnJPOwAAYYZNsR1OXXJQOwAASk3iAQBLC4ZyUTsAAGGGTbIdTl1yUjsAAEpY4gEASxaGclM7AABhhk2zHU5dclQ7AABKbuIBAEsOhnJVOwAAYYZNtB1OXXJWOwAASnziAQBLE4ZyVzsAAGGGTbUdTl1yWDsAAEqP4gEASxiGclk7AABhhk22HU5dclo7AABKp+IBAEsWhnJbOwAAYYZNtx1OXXJcOwAASr3iAQBLE4ZyXTsAAGGGTbgdTl1yXjsAAErQ4gEASxGGcl87AABhhk25HU5dcmA7AABK4eIBAEsYhnJhOwAAYYZNuh1OXXJiOwAASvniAQBLCoZyYzsAAGGGTbsdTl1yZDsAAEoD4wEASxOGcmU7AABhhk28HU5dcmY7AABKFuMBAEsOhnJnOwAAYYZNvR1OXXJoOwAASiTjAQBLE4ZyaTsAAGGGTb4dTl1yajsAAEo34wEASxOGcms7AABhhk2/HU5dcmw7AABKSuMBAEsMhnJtOwAAYYZNwB1OXXJuOwAASlbjAQBLDoZybzsAAGGGTcEdTl1ycDsAAEpk4wEASw+GcnE7AABhhk3CHU5dcnI7AABKc+MBAEsWhnJzOwAAYYZNwx1OXXJ0OwAASonjAQBLC4ZydTsAAGGGTcQdTl1ydjsAAEqU4wEASxSGcnc7AABhhk3FHU5dcng7AABKqOMBAEsThnJ5OwAAYYZNxh1OXXJ6OwAASrvjAQBLFoZyezsAAGGGTccdTl1yfDsAAErR4wEASwuGcn07AABhhk3IHU5dcn47AABK3OMBAEsRhnJ/OwAAYYZNyR1OXXKAOwAASu3jAQBLGIZygTsAAGGGTcodTl1ygjsAAEoF5AEASxaGcoM7AABhhk3LHU5dcoQ7AABKG+QBAEsLhnKFOwAAYYZNzB1OXXKGOwAASibkAQBLFYZyhzsAAGGGTc0dTl1yiDsAAEo75AEASxWGcok7AABhhk3OHU5dcoo7AABKUOQBAEsMhnKLOwAAYYZNzx1OXXKMOwAASlzkAQBLGIZyjTsAAGGGTdAdTl1yjjsAAEp05AEASxiGco87AABhhk3RHU5dcpA7AABKjOQBAEsLhnKROwAAYYZN0h1OXXKSOwAASpfkAQBLE4ZykzsAAGGGTdMdTl1ylDsAAEqq5AEASxSGcpU7AABhhk3UHU5dcpY7AABKvuQBAEsMhnKXOwAAYYZN1R1OXXKYOwAASsrkAQBLCoZymTsAAGGGTdYdTl1ymjsAAErU5AEASxCGcps7AABhhk3XHU5dcpw7AABK5OQBAEsKhnKdOwAAYYZN2B1OXXKeOwAASu7kAQBLEYZynzsAAGGGTdkdTl1yoDsAAEr/5AEASwuGcqE7AABhhk3aHU5dcqI7AABKCuUBAEsOhnKjOwAAYYZN2x1OXXKkOwAAShjlAQBLC4ZypTsAAGGGTdwdTl1ypjsAAEoj5QEASxGGcqc7AABhhk3dHU5dcqg7AABKNOUBAEsPhnKpOwAAYYZN3h1OXXKqOwAASkPlAQBLE4ZyqzsAAGGGTd8dTl1yrDsAAEpW5QEASw+Gcq07AABhhk3gHU5dcq47AABKZeUBAEsLhnKvOwAAYYZN4R1OXXKwOwAASnDlAQBLE4ZysTsAAGGGTeIdTl1ysjsAAEqD5QEASxOGcrM7AABhhk3jHU5dcrQ7AABKluUBAEsOhnK1OwAAYYZN5B1OXXK2OwAASqTlAQBLFIZytzsAAGGGTeUdTl1yuDsAAEq45QEASxOGcrk7AABhhk3mHU5dcro7AABKy+UBAEsRhnK7OwAAYYZN5x1OXXK8OwAAStzlAQBLGIZyvTsAAGGGTegdTl1yvjsAAEr05QEASwuGcr87AABhhk3pHU5dcsA7AABK/+UBAEsWhnLBOwAAYYZN6h1OXXLCOwAAShXmAQBLFoZywzsAAGGGTesdTl1yxDsAAEor5gEASxiGcsU7AABhhk3sHU5dcsY7AABKQ+YBAEsThnLHOwAAYYZN7R1OXXLIOwAASlbmAQBLDoZyyTsAAGGGTe4dTl1yyjsAAEpk5gEASwyGcss7AABhhk3vHU5dcsw7AABKcOYBAEsLhnLNOwAAYYZN8B1OXXLOOwAASnvmAQBLD4ZyzzsAAGGGTfEdTl1y0DsAAEqK5gEASxSGctE7AABhhk3yHU5dctI7AABKnuYBAEsWhnLTOwAAYYZN8x1OXXLUOwAASrTmAQBLDIZy1TsAAGGGTfQdTl1y1jsAAErA5gEASw6Gctc7AABhhk31HU5dctg7AABKzuYBAEsPhnLZOwAAYYZN9h1OXXLaOwAASt3mAQBLDoZy2zsAAGGGTfcdTl1y3DsAAErr5gEASweGct07AABhhk34HU5dct47AABK8uYBAEsWhnLfOwAAYYZN+R1OXXLgOwAASgjnAQBLDoZy4TsAAGGGTfodTl1y4jsAAEoW5wEASwuGcuM7AABhhk37HU5dcuQ7AABKIecBAEsThnLlOwAAYYZN/B1OXXLmOwAASjTnAQBLE4Zy5zsAAGGGTf0dTl1y6DsAAEpH5wEASxaGcuk7AABhhk3+HU5dcuo7AABKXecBAEsKhnLrOwAAYYZN/x1OXXLsOwAASmfnAQBLEYZy7TsAAGGGTQAeTl1y7jsAAEp45wEASxOGcu87AABhhk0BHk5dcvA7AABKi+cBAEsOhnLxOwAAYYZNAh5OXXLyOwAASpnnAQBLE4Zy8zsAAGGGTQMeTl1y9DsAAEqs5wEASxGGcvU7AABhhk0EHk5dcvY7AABKvecBAEsOhnL3OwAAYYZNBR5OXXL4OwAASsvnAQBLB4Zy+TsAAGGGTQYeTl1y+jsAAErS5wEASxGGcvs7AABhhk0HHk5dcvw7AABK4+cBAEsOhnL9OwAAYYZNCB5OXXL+OwAASvHnAQBLDIZy/zsAAGGGTQkeTl1yADwAAEr95wEASw6GcgE8AABhhk0KHk5dcgI8AABKC+gBAEsThnIDPAAAYYZNCx5OXXIEPAAASh7oAQBLCoZyBTwAAGGGTQweTl1yBjwAAEoo6AEASxOGcgc8AABhhk0NHk5dcgg8AABKO+gBAEsThnIJPAAAYYZNDh5OXXIKPAAASk7oAQBLE4ZyCzwAAGGGTQ8eTl1yDDwAAEph6AEASwyGcg08AABhhk0QHk5dcg48AABKbegBAEsQhnIPPAAAYYZNER5OXXIQPAAASn3oAQBLCoZyETwAAGGGTRIeTl1yEjwAAEqH6AEASxiGchM8AABhhk0THk5dchQ8AABKn+gBAEsWhnIVPAAAYYZNFB5OXXIWPAAASrXoAQBLDoZyFzwAAGGGTRUeTl1yGDwAAErD6AEASwyGchk8AABhhk0WHk5dcho8AABKz+gBAEsLhnIbPAAAYYZNFx5OXXIcPAAAStroAQBLE4ZyHTwAAGGGTRgeTl1yHjwAAErt6AEASxaGch88AABhhk0ZHk5dciA8AABKA+kBAEsRhnIhPAAAYYZNGh5OXXIiPAAAShTpAQBLFIZyIzwAAGGGTRseTl1yJDwAAEoo6QEASxCGciU8AABhhk0cHk5dciY8AABKOOkBAEsOhnInPAAAYYZNHR5OXXIoPAAASkbpAQBLCoZyKTwAAGGGTR4eTl1yKjwAAEpQ6QEASwuGcis8AABhhk0fHk5dciw8AABKW+kBAEsVhnItPAAAYYZNIB5OXXIuPAAASnDpAQBLDoZyLzwAAGGGTSEeTl1yMDwAAEp+6QEASwyGcjE8AABhhk0iHk5dcjI8AABKiukBAEsLhnIzPAAAYYZNIx5OXXI0PAAASpXpAQBLFYZyNTwAAGGGTSQeTl1yNjwAAEqq6QEASxWGcjc8AABhhk0lHk5dcjg8AABKv+kBAEsWhnI5PAAAYYZNJh5OXXI6PAAAStXpAQBLB4ZyOzwAAGGGTSceTl1yPDwAAErc6QEASxGGcj08AABhhk0oHk5dcj48AABK7ekBAEsOhnI/PAAAYYZNKR5OXXJAPAAASvvpAQBLCoZyQTwAAGGGTSoeTl1yQjwAAEoF6gEASxOGckM8AABhhk0rHk5dckQ8AABKGOoBAEsRhnJFPAAAYYZNLB5OXXJGPAAASinqAQBLE4ZyRzwAAGGGTS0eTl1ySDwAAEo86gEASwqGckk8AABhhk0uHk5dcko8AABKRuoBAEsThnJLPAAAYYZNLx5OXXJMPAAASlnqAQBLD4ZyTTwAAGGGTTAeTl1yTjwAAEpo6gEASxiGck88AABhhk0xHk5dclA8AABKgOoBAEsYhnJRPAAAYYZNMh5OXXJSPAAASpjqAQBLDoZyUzwAAGGGTTMeTl1yVDwAAEqm6gEASxGGclU8AABhhk00Hk5dclY8AABKt+oBAEsOhnJXPAAAYYZNNR5OXXJYPAAASsXqAQBLE4ZyWTwAAGGGTTYeTl1yWjwAAErY6gEASxCGcls8AABhhk03Hk5dclw8AABK6OoBAEsOhnJdPAAAYYZNOB5OXXJePAAASvbqAQBLE4ZyXzwAAGGGTTkeTl1yYDwAAEoJ6wEASxOGcmE8AABhhk06Hk5dcmI8AABKHOsBAEsQhnJjPAAAYYZNOx5OXXJkPAAASizrAQBLD4ZyZTwAAGGGTTweTl1yZjwAAEo76wEASw6Gcmc8AABhhk09Hk5dcmg8AABKSesBAEsHhnJpPAAAYYZNPh5OXXJqPAAASlDrAQBLCoZyazwAAGGGTT8eTl1ybDwAAEpa6wEASwyGcm08AABhhk1AHk5dcm48AABKZusBAEsQhnJvPAAAYYZNQR5OXXJwPAAASnbrAQBLEYZycTwAAGGGTUIeTl1ycjwAAEqH6wEASwqGcnM8AABhhk1DHk5dcnQ8AABKkesBAEsKhnJ1PAAAYYZNRB5OXXJ2PAAASpvrAQBLCoZydzwAAGGGTUUeTl1yeDwAAEql6wEASw6Gcnk8AABhhk1GHk5dcno8AABKs+sBAEsHhnJ7PAAAYYZNRx5OXXJ8PAAASrrrAQBLDIZyfTwAAGGGTUgeTl1yfjwAAErG6wEASxSGcn88AABhhk1JHk5dcoA8AABK2usBAEsUhnKBPAAAYYZNSh5OXXKCPAAASu7rAQBLFoZygzwAAGGGTUseTl1yhDwAAEoE7AEASxaGcoU8AABhhk1MHk5dcoY8AABKGuwBAEsOhnKHPAAAYYZNTR5OXXKIPAAASijsAQBLFoZyiTwAAGGGTU4eTl1yijwAAEo+7AEASweGcos8AABhhk1PHk5dcow8AABKRewBAEsYhnKNPAAAYYZNUB5OXXKOPAAASl3sAQBLDoZyjzwAAGGGTVEeTl1ykDwAAEpr7AEASweGcpE8AABhhk1SHk5dcpI8AABKcuwBAEsUhnKTPAAAYYZNUx5OXXKUPAAASobsAQBLFYZylTwAAGGGTVQeTl1yljwAAEqb7AEASxSGcpc8AABhhk1VHk5dcpg8AABKr+wBAEsHhnKZPAAAYYZNVh5OXXKaPAAASrbsAQBLD4ZymzwAAGGGTVceTl1ynDwAAErF7AEASxOGcp08AABhhk1YHk5dcp48AABK2OwBAEsOhnKfPAAAYYZNWR5OXXKgPAAASubsAQBLE4ZyoTwAAGGGTVoeTl1yojwAAEr57AEASwuGcqM8AABhhk1bHk5dcqQ8AABKBO0BAEsThnKlPAAAYYZNXB5OXXKmPAAAShftAQBLCoZypzwAAGGGTV0eTl1yqDwAAEoh7QEASwqGcqk8AABhhk1eHk5dcqo8AABKK+0BAEsLhnKrPAAAYYZNXx5OXXKsPAAASjbtAQBLDoZyrTwAAGGGTWAeTl1yrjwAAEpE7QEASw6Gcq88AABhhk1hHk5dcrA8AABKUu0BAEsRhnKxPAAAYYZNYh5OXXKyPAAASmPtAQBLE4ZyszwAAGGGTWMeTl1ytDwAAEp27QEASwqGcrU8AABhhk1kHk5dcrY8AABKgO0BAEsThnK3PAAAYYZNZR5OXXK4PAAASpPtAQBLEIZyuTwAAGGGTWYeTl1yujwAAEqj7QEASxaGcrs8AABhhk1nHk5dcrw8AABKue0BAEsUhnK9PAAAYYZNaB5OXXK+PAAASs3tAQBLE4ZyvzwAAGGGTWkeTl1ywDwAAErg7QEASxOGcsE8AABhhk1qHk5dcsI8AABK8+0BAEsRhnLDPAAAYYZNax5OXXLEPAAASgTuAQBLDoZyxTwAAGGGTWweTl1yxjwAAEoS7gEASwuGcsc8AABhhk1tHk5dcsg8AABKHe4BAEsYhnLJPAAAYYZNbh5OXXLKPAAASjXuAQBLEYZyyzwAAGGGTW8eTl1yzDwAAEpG7gEASw6Gcs08AABhhk1wHk5dcs48AABKVO4BAEsKhnLPPAAAYYZNcR5OXXLQPAAASl7uAQBLDIZy0TwAAGGGTXIeTl1y0jwAAEpq7gEASxOGctM8AABhhk1zHk5dctQ8AABKfe4BAEsLhnLVPAAAYYZNdB5OXXLWPAAASojuAQBLCoZy1zwAAGGGTXUeTl1y2DwAAEqS7gEASxiGctk8AABhhk12Hk5dcto8AABKqu4BAEsMhnLbPAAAYYZNdx5OXXLcPAAASrbuAQBLC4Zy3TwAAGGGTXgeTl1y3jwAAErB7gEASxCGct88AABhhk15Hk5dcuA8AABK0e4BAEsHhnLhPAAAYYZNeh5OXXLiPAAAStjuAQBLDoZy4zwAAGGGTXseTl1y5DwAAErm7gEASw6GcuU8AABhhk18Hk5dcuY8AABK9O4BAEsQhnLnPAAAYYZNfR5OXXLoPAAASgTvAQBLE4Zy6TwAAGGGTX4eTl1y6jwAAEoX7wEASxGGcus8AABhhk1/Hk5dcuw8AABKKO8BAEsKhnLtPAAAYYZNgB5OXXLuPAAASjLvAQBLE4Zy7zwAAGGGTYEeTl1y8DwAAEpF7wEASxCGcvE8AABhhk2CHk5dcvI8AABKVe8BAEsPhnLzPAAAYYZNgx5OXXL0PAAASmTvAQBLEIZy9TwAAGGGTYQeTl1y9jwAAEp07wEASwqGcvc8AABhhk2FHk5dcvg8AABKfu8BAEsMhnL5PAAAYYZNhh5OXXL6PAAASorvAQBLDoZy+zwAAGGGTYceTl1y/DwAAEqY7wEASw6Gcv08AABhhk2IHk5dcv48AABKpu8BAEsQhnL/PAAAYYZNiR5OXXIAPQAASrbvAQBLDIZyAT0AAGGGTYoeTl1yAj0AAErC7wEASw6GcgM9AABhhk2LHk5dcgQ9AABK0O8BAEsOhnIFPQAAYYZNjB5OXXIGPQAASt7vAQBLFoZyBz0AAGGGTY0eTl1yCD0AAEr07wEASxSGcgk9AABhhk2OHk5dcgo9AABKCPABAEsQhnILPQAAYYZNjx5OXXIMPQAAShjwAQBLDoZyDT0AAGGGTZAeTl1yDj0AAEom8AEASwuGcg89AABhhk2RHk5dchA9AABKMfABAEsRhnIRPQAAYYZNkh5OXXISPQAASkLwAQBLFYZyEz0AAGGGTZMeTl1yFD0AAEpX8AEASw6GchU9AABhhk2UHk5dchY9AABKZfABAEsPhnIXPQAAYYZNlR5OXXIYPQAASnTwAQBLE4ZyGT0AAGGGTZYeTl1yGj0AAEqH8AEASxOGchs9AABhhk2XHk5dchw9AABKmvABAEsThnIdPQAAYYZNmB5OXXIePQAASq3wAQBLE4ZyHz0AAGGGTZkeTl1yID0AAErA8AEASweGciE9AABhhk2aHk5dciI9AABKx/ABAEsKhnIjPQAAYYZNmx5OXXIkPQAAStHwAQBLFoZyJT0AAGGGTZweTl1yJj0AAErn8AEASxOGcic9AABhhk2dHk5dcig9AABK+vABAEsRhnIpPQAAYYZNnh5OXXIqPQAASgvxAQBLDoZyKz0AAGGGTZ8eTl1yLD0AAEoZ8QEASw6Gci09AABhhk2gHk5dci49AABKJ/EBAEsThnIvPQAAYYZNoR5OXXIwPQAASjrxAQBLFoZyMT0AAGGGTaIeTl1yMj0AAEpQ8QEASxOGcjM9AABhhk2jHk5dcjQ9AABKY/EBAEsPhnI1PQAAYYZNpB5OXXI2PQAASnLxAQBLD4ZyNz0AAGGGTaUeTl1yOD0AAEqB8QEASxOGcjk9AABhhk2mHk5dcjo9AABKlPEBAEsOhnI7PQAAYYZNpx5OXXI8PQAASqLxAQBLDoZyPT0AAGGGTageTl1yPj0AAEqw8QEASxiGcj89AABhhk2pHk5dckA9AABKyPEBAEsWhnJBPQAAYYZNqh5OXXJCPQAASt7xAQBLB4ZyQz0AAGGGTaseTl1yRD0AAErl8QEASxOGckU9AABhhk2sHk5dckY9AABK+PEBAEsOhnJHPQAAYYZNrR5OXXJIPQAASgbyAQBLDoZyST0AAGGGTa4eTl1ySj0AAEoU8gEASxOGcks9AABhhk2vHk5dckw9AABKJ/IBAEsKhnJNPQAAYYZNsB5OXXJOPQAASjHyAQBLE4ZyTz0AAGGGTbEeTl1yUD0AAEpE8gEASwqGclE9AABhhk2yHk5dclI9AABKTvIBAEsKhnJTPQAAYYZNsx5OXXJUPQAASljyAQBLC4ZyVT0AAGGGTbQeTl1yVj0AAEpj8gEASwuGclc9AABhhk21Hk5dclg9AABKbvIBAEsHhnJZPQAAYYZNth5OXXJaPQAASnXyAQBLFoZyWz0AAGGGTbceTl1yXD0AAEqL8gEASxOGcl09AABhhk24Hk5dcl49AABKnvIBAEsHhnJfPQAAYYZNuR5OXXJgPQAASqXyAQBLEIZyYT0AAGGGTboeTl1yYj0AAEq18gEASxOGcmM9AABhhk27Hk5dcmQ9AABKyPIBAEsKhnJlPQAAYYZNvB5OXXJmPQAAStLyAQBLFYZyZz0AAGGGTb0eTl1yaD0AAErn8gEASxOGcmk9AABhhk2+Hk5dcmo9AABK+vIBAEsThnJrPQAAYYZNvx5OXXJsPQAASg3zAQBLEYZybT0AAGGGTcAeTl1ybj0AAEoe8wEASxiGcm89AABhhk3BHk5dcnA9AABKNvMBAEsPhnJxPQAAYYZNwh5OXXJyPQAASkXzAQBLE4Zycz0AAGGGTcMeTl1ydD0AAEpY8wEASxGGcnU9AABhhk3EHk5dcnY9AABKafMBAEsPhnJ3PQAAYYZNxR5OXXJ4PQAASnjzAQBLDoZyeT0AAGGGTcYeTl1yej0AAEqG8wEASw+Gcns9AABhhk3HHk5dcnw9AABKlfMBAEsLhnJ9PQAAYYZNyB5OXXJ+PQAASqDzAQBLGIZyfz0AAGGGTckeTl1ygD0AAEq48wEASxGGcoE9AABhhk3KHk5dcoI9AABKyfMBAEsThnKDPQAAYYZNyx5OXXKEPQAAStzzAQBLC4ZyhT0AAGGGTcweTl1yhj0AAErn8wEASxiGcoc9AABhhk3NHk5dcog9AABK//MBAEsWhnKJPQAAYYZNzh5OXXKKPQAAShX0AQBLFIZyiz0AAGGGTc8eTl1yjD0AAEop9AEASw6Gco09AABhhk3QHk5dco49AABKN/QBAEsPhnKPPQAAYYZN0R5OXXKQPQAASkb0AQBLGIZykT0AAGGGTdIeTl1ykj0AAEpe9AEASwqGcpM9AABhhk3THk5dcpQ9AABKaPQBAEsVhnKVPQAAYYZN1B5OXXKWPQAASn30AQBLB4Zylz0AAGGGTdUeTl1ymD0AAEqE9AEASw6Gcpk9AABhhk3WHk5dcpo9AABKkvQBAEsQhnKbPQAAYYZN1x5OXXKcPQAASqL0AQBLEYZynT0AAGGGTdgeTl1ynj0AAEqz9AEASwuGcp89AABhhk3ZHk5dcqA9AABKvvQBAEsLhnKhPQAAYYZN2h5OXXKiPQAASsn0AQBLE4Zyoz0AAGGGTdseTl1ypD0AAErc9AEASxWGcqU9AABhhk3cHk5dcqY9AABK8fQBAEsMhnKnPQAAYYZN3R5OXXKoPQAASv30AQBLE4ZyqT0AAGGGTd4eTl1yqj0AAEoQ9QEASwuGcqs9AABhhk3fHk5dcqw9AABKG/UBAEsLhnKtPQAAYYZN4B5OXXKuPQAASib1AQBLE4Zyrz0AAGGGTeEeTl1ysD0AAEo59QEASwyGcrE9AABhhk3iHk5dcrI9AABKRfUBAEsOhnKzPQAAYYZN4x5OXXK0PQAASlP1AQBLC4ZytT0AAGGGTeQeTl1ytj0AAEpe9QEASw+Gcrc9AABhhk3lHk5dcrg9AABKbfUBAEsWhnK5PQAAYYZN5h5OXXK6PQAASoP1AQBLDoZyuz0AAGGGTeceTl1yvD0AAEqR9QEASwuGcr09AABhhk3oHk5dcr49AABKnPUBAEsQhnK/PQAAYYZN6R5OXXLAPQAASqz1AQBLE4ZywT0AAGGGTeoeTl1ywj0AAEq/9QEASw+GcsM9AABhhk3rHk5dcsQ9AABKzvUBAEsQhnLFPQAAYYZN7B5OXXLGPQAASt71AQBLE4Zyxz0AAGGGTe0eTl1yyD0AAErx9QEASwqGcsk9AABhhk3uHk5dcso9AABK+/UBAEsVhnLLPQAAYYZN7x5OXXLMPQAAShD2AQBLC4ZyzT0AAGGGTfAeTl1yzj0AAEob9gEASwuGcs89AABhhk3xHk5dctA9AABKJvYBAEsLhnLRPQAAYYZN8h5OXXLSPQAASjH2AQBLD4Zy0z0AAGGGTfMeTl1y1D0AAEpA9gEASw6GctU9AABhhk30Hk5dctY9AABKTvYBAEsOhnLXPQAAYYZN9R5OXXLYPQAASlz2AQBLDoZy2T0AAGGGTfYeTl1y2j0AAEpq9gEASxiGcts9AABhhk33Hk5dctw9AABKgvYBAEsRhnLdPQAAYYZN+B5OXXLePQAASpP2AQBLDIZy3z0AAGGGTfkeTl1y4D0AAEqf9gEASxGGcuE9AABhhk36Hk5dcuI9AABKsPYBAEsThnLjPQAAYYZN+x5OXXLkPQAASsP2AQBLE4Zy5T0AAGGGTfweTl1y5j0AAErW9gEASxCGcuc9AABhhk39Hk5dcug9AABK5vYBAEsPhnLpPQAAYYZN/h5OXXLqPQAASvX2AQBLDoZy6z0AAGGGTf8eTl1y7D0AAEoD9wEASxOGcu09AABhhk0AH05dcu49AABKFvcBAEsOhnLvPQAAYYZNAR9OXXLwPQAASiT3AQBLGIZy8T0AAGGGTQIfTl1y8j0AAEo89wEASxOGcvM9AABhhk0DH05dcvQ9AABKT/cBAEsThnL1PQAAYYZNBB9OXXL2PQAASmL3AQBLEYZy9z0AAGGGTQUfTl1y+D0AAEpz9wEASwyGcvk9AABhhk0GH05dcvo9AABKf/cBAEsWhnL7PQAAYYZNBx9OXXL8PQAASpX3AQBLGIZy/T0AAGGGTQgfTl1y/j0AAEqt9wEASwyGcv89AABhhk0JH05dcgA+AABKufcBAEsYhnIBPgAAYYZNCh9OXXICPgAAStH3AQBLFIZyAz4AAGGGTQsfTl1yBD4AAErl9wEASxCGcgU+AABhhk0MH05dcgY+AABK9fcBAEsWhnIHPgAAYYZNDR9OXXIIPgAASgv4AQBLGIZyCT4AAGGGTQ4fTl1yCj4AAEoj+AEASxOGcgs+AABhhk0PH05dcgw+AABKNvgBAEsUhnINPgAAYYZNEB9OXXIOPgAASkr4AQBLFYZyDz4AAGGGTREfTl1yED4AAEpf+AEASxSGchE+AABhhk0SH05dchI+AABKc/gBAEsOhnITPgAAYYZNEx9OXXIUPgAASoH4AQBLFIZyFT4AAGGGTRQfTl1yFj4AAEqV+AEASxSGchc+AABhhk0VH05dchg+AABKqfgBAEsQhnIZPgAAYYZNFh9OXXIaPgAASrn4AQBLFYZyGz4AAGGGTRcfTl1yHD4AAErO+AEASwuGch0+AABhhk0YH05dch4+AABK2fgBAEsThnIfPgAAYYZNGR9OXXIgPgAASuz4AQBLFYZyIT4AAGGGTRofTl1yIj4AAEoB+QEASxGGciM+AABhhk0bH05dciQ+AABKEvkBAEsThnIlPgAAYYZNHB9OXXImPgAASiX5AQBLE4ZyJz4AAGGGTR0fTl1yKD4AAEo4+QEASxSGcik+AABhhk0eH05dcio+AABKTPkBAEsOhnIrPgAAYYZNHx9OXXIsPgAASlr5AQBLCoZyLT4AAGGGTSAfTl1yLj4AAEpk+QEASwqGci8+AABhhk0hH05dcjA+AABKbvkBAEsKhnIxPgAAYYZNIh9OXXIyPgAASnj5AQBLFYZyMz4AAGGGTSMfTl1yND4AAEqN+QEASxWGcjU+AABhhk0kH05dcjY+AABKovkBAEsYhnI3PgAAYYZNJR9OXXI4PgAASrr5AQBLDoZyOT4AAGGGTSYfTl1yOj4AAErI+QEASxCGcjs+AABhhk0nH05dcjw+AABK2PkBAEsPhnI9PgAAYYZNKB9OXXI+PgAASuf5AQBLB4ZyPz4AAGGGTSkfTl1yQD4AAEru+QEASxOGckE+AABhhk0qH05dckI+AABKAfoBAEsOhnJDPgAAYYZNKx9OXXJEPgAASg/6AQBLDoZyRT4AAGGGTSwfTl1yRj4AAEod+gEASxWGckc+AABhhk0tH05dckg+AABKMvoBAEsWhnJJPgAAYYZNLh9OXXJKPgAASkj6AQBLE4ZySz4AAGGGTS8fTl1yTD4AAEpb+gEASxaGck0+AABhhk0wH05dck4+AABKcfoBAEsOhnJPPgAAYYZNMR9OXXJQPgAASn/6AQBLDoZyUT4AAGGGTTIfTl1yUj4AAEqN+gEASxCGclM+AABhhk0zH05dclQ+AABKnfoBAEsHhnJVPgAAYYZNNB9OXXJWPgAASqT6AQBLDIZyVz4AAGGGTTUfTl1yWD4AAEqw+gEASxWGclk+AABhhk02H05dclo+AABKxfoBAEsUhnJbPgAAYYZNNx9OXXJcPgAAStn6AQBLGIZyXT4AAGGGTTgfTl1yXj4AAErx+gEASxCGcl8+AABhhk05H05dcmA+AABKAfsBAEsOhnJhPgAAYYZNOh9OXXJiPgAASg/7AQBLB4ZyYz4AAGGGTTsfTl1yZD4AAEoW+wEASw+GcmU+AABhhk08H05dcmY+AABKJfsBAEsThnJnPgAAYYZNPR9OXXJoPgAASjj7AQBLE4ZyaT4AAGGGTT4fTl1yaj4AAEpL+wEASwuGcms+AABhhk0/H05dcmw+AABKVvsBAEsQhnJtPgAAYYZNQB9OXXJuPgAASmb7AQBLC4Zybz4AAGGGTUEfTl1ycD4AAEpx+wEASweGcnE+AABhhk1CH05dcnI+AABKePsBAEsHhnJzPgAAYYZNQx9OXXJ0PgAASn/7AQBLEIZydT4AAGGGTUQfTl1ydj4AAEqP+wEASxWGcnc+AABhhk1FH05dcng+AABKpPsBAEsUhnJ5PgAAYYZNRh9OXXJ6PgAASrj7AQBLFIZyez4AAGGGTUcfTl1yfD4AAErM+wEASxSGcn0+AABhhk1IH05dcn4+AABK4PsBAEsYhnJ/PgAAYYZNSR9OXXKAPgAASvj7AQBLB4ZygT4AAGGGTUofTl1ygj4AAEr/+wEASxOGcoM+AABhhnUoTUsfTl1yhD4AAEoS/AEASxGGcoU+AABhhk1MH05dcoY+AABKI/wBAEsVhnKHPgAAYYZNTR9OXXKIPgAASjj8AQBLFIZyiT4AAGGGTU4fTl1yij4AAEpM/AEASxOGcos+AABhhk1PH05dcow+AABKX/wBAEsRhnKNPgAAYYZNUB9OXXKOPgAASnD8AQBLGIZyjz4AAGGGTVEfTl1ykD4AAEqI/AEASxiGcpE+AABhhk1SH05dcpI+AABKoPwBAEsOhnKTPgAAYYZNUx9OXXKUPgAASq78AQBLC4ZylT4AAGGGTVQfTl1ylj4AAEq5/AEASxOGcpc+AABhhk1VH05dcpg+AABKzPwBAEsWhnKZPgAAYYZNVh9OXXKaPgAASuL8AQBLC4Zymz4AAGGGTVcfTl1ynD4AAErt/AEASxOGcp0+AABhhk1YH05dcp4+AABKAP0BAEsUhnKfPgAAYYZNWR9OXXKgPgAAShT9AQBLEIZyoT4AAGGGTVofTl1yoj4AAEok/QEASwyGcqM+AABhhk1bH05dcqQ+AABKMP0BAEsLhnKlPgAAYYZNXB9OXXKmPgAASjv9AQBLFYZypz4AAGGGTV0fTl1yqD4AAEpQ/QEASwuGcqk+AABhhk1eH05dcqo+AABKW/0BAEsPhnKrPgAAYYZNXx9OXXKsPgAASmr9AQBLE4ZyrT4AAGGGTWAfTl1yrj4AAEp9/QEASxOGcq8+AABhhk1hH05dcrA+AABKkP0BAEsUhnKxPgAAYYZNYh9OXXKyPgAASqT9AQBLFIZysz4AAGGGTWMfTl1ytD4AAEq4/QEASxCGcrU+AABhhk1kH05dcrY+AABKyP0BAEsRhnK3PgAAYYZNZR9OXXK4PgAAStn9AQBLC4ZyuT4AAGGGTWYfTl1yuj4AAErk/QEASxOGcrs+AABhhk1nH05dcrw+AABK9/0BAEsUhnK9PgAAYYZNaB9OXXK+PgAASgv+AQBLEYZyvz4AAGGGTWkfTl1ywD4AAEoc/gEASxOGcsE+AABhhk1qH05dcsI+AABKL/4BAEsQhnLDPgAAYYZNax9OXXLEPgAASj/+AQBLC4ZyxT4AAGGGTWwfTl1yxj4AAEpK/gEASxCGcsc+AABhhk1tH05dcsg+AABKWv4BAEsQhnLJPgAAYYZNbh9OXXLKPgAASmr+AQBLE4Zyyz4AAGGGTW8fTl1yzD4AAEp9/gEASxWGcs0+AABhhk1wH05dcs4+AABKkv4BAEsUhnLPPgAAYYZNcR9OXXLQPgAASqb+AQBLC4Zy0T4AAGGGTXIfTl1y0j4AAEqx/gEASxGGctM+AABhhk1zH05dctQ+AABKwv4BAEsYhnLVPgAAYYZNdB9OXXLWPgAAStr+AQBLFoZy1z4AAGGGTXUfTl1y2D4AAErw/gEASw+Gctk+AABhhk12H05dcto+AABK//4BAEsVhnLbPgAAYYZNdx9OXXLcPgAAShT/AQBLEIZy3T4AAGGGTXgfTl1y3j4AAEok/wEASwqGct8+AABhhk15H05dcuA+AABKLv8BAEsLhnLhPgAAYYZNeh9OXXLiPgAASjn/AQBLEYZy4z4AAGGGTXsfTl1y5D4AAEpK/wEASxCGcuU+AABhhk18H05dcuY+AABKWv8BAEsUhnLnPgAAYYZNfR9OXXLoPgAASm7/AQBLC4Zy6T4AAGGGTX4fTl1y6j4AAEp5/wEASxOGcus+AABhhk1/H05dcuw+AABKjP8BAEsKhnLtPgAAYYZNgB9OXXLuPgAASpb/AQBLEYZy7z4AAGGGTYEfTl1y8D4AAEqn/wEASweGcvE+AABhhk2CH05dcvI+AABKrv8BAEsYhnLzPgAAYYZNgx9OXXL0PgAASsb/AQBLDoZy9T4AAGGGTYQfTl1y9j4AAErU/wEASw6Gcvc+AABhhk2FH05dcvg+AABK4v8BAEsRhnL5PgAAYYZNhh9OXXL6PgAASvP/AQBLE4Zy+z4AAGGGTYcfTl1y/D4AAEoGAAIASxWGcv0+AABhhk2IH05dcv4+AABKGwACAEsVhnL/PgAAYYZNiR9OXXIAPwAASjAAAgBLDoZyAT8AAGGGTYofTl1yAj8AAEo+AAIASxiGcgM/AABhhk2LH05dcgQ/AABKVgACAEsHhnIFPwAAYYZNjB9OXXIGPwAASl0AAgBLFIZyBz8AAGGGTY0fTl1yCD8AAEpxAAIASxGGcgk/AABhhk2OH05dcgo/AABKggACAEsRhnILPwAAYYZNjx9OXXIMPwAASpMAAgBLEYZyDT8AAGGGTZAfTl1yDj8AAEqkAAIASweGcg8/AABhhk2RH05dchA/AABKqwACAEsThnIRPwAAYYZNkh9OXXISPwAASr4AAgBLFYZyEz8AAGGGTZMfTl1yFD8AAErTAAIASwqGchU/AABhhk2UH05dchY/AABK3QACAEsQhnIXPwAAYYZNlR9OXXIYPwAASu0AAgBLEYZyGT8AAGGGTZYfTl1yGj8AAEr+AAIASxOGchs/AABhhk2XH05dchw/AABKEQECAEsPhnIdPwAAYYZNmB9OXXIePwAASiABAgBLFoZyHz8AAGGGTZkfTl1yID8AAEo2AQIASxGGciE/AABhhk2aH05dciI/AABKRwECAEsThnIjPwAAYYZNmx9OXXIkPwAASloBAgBLE4ZyJT8AAGGGTZwfTl1yJj8AAEptAQIASxiGcic/AABhhk2dH05dcig/AABKhQECAEsMhnIpPwAAYYZNnh9OXXIqPwAASpEBAgBLE4ZyKz8AAGGGTZ8fTl1yLD8AAEqkAQIASwuGci0/AABhhk2gH05dci4/AABKrwECAEsYhnIvPwAAYYZNoR9OXXIwPwAASscBAgBLFIZyMT8AAGGGTaIfTl1yMj8AAErbAQIASxGGcjM/AABhhk2jH05dcjQ/AABK7AECAEsUhnI1PwAAYYZNpB9OXXI2PwAASgACAgBLEIZyNz8AAGGGTaUfTl1yOD8AAEoQAgIASxWGcjk/AABhhk2mH05dcjo/AABKJQICAEsThnI7PwAAYYZNpx9OXXI8PwAASjgCAgBLEIZyPT8AAGGGTagfTl1yPj8AAEpIAgIASxSGcj8/AABhhk2pH05dckA/AABKXAICAEsThnJBPwAAYYZNqh9OXXJCPwAASm8CAgBLFIZyQz8AAGGGTasfTl1yRD8AAEqDAgIASweGckU/AABhhk2sH05dckY/AABKigICAEsUhnJHPwAAYYZNrR9OXXJIPwAASp4CAgBLC4ZyST8AAGGGTa4fTl1ySj8AAEqpAgIASw6Gcks/AABhhk2vH05dckw/AABKtwICAEsKhnJNPwAAYYZNsB9OXXJOPwAASsECAgBLEIZyTz8AAGGGTbEfTl1yUD8AAErRAgIASxCGclE/AABhhk2yH05dclI/AABK4QICAEsOhnJTPwAAYYZNsx9OXXJUPwAASu8CAgBLE4ZyVT8AAGGGTbQfTl1yVj8AAEoCAwIASxOGclc/AABhhk21H05dclg/AABKFQMCAEsPhnJZPwAAYYZNth9OXXJaPwAASiQDAgBLDIZyWz8AAGGGTbcfTl1yXD8AAEowAwIASweGcl0/AABhhk24H05dcl4/AABKNwMCAEsWhnJfPwAAYYZNuR9OXXJgPwAASk0DAgBLFYZyYT8AAGGGTbofTl1yYj8AAEpiAwIASw6GcmM/AABhhk27H05dcmQ/AABKcAMCAEsLhnJlPwAAYYZNvB9OXXJmPwAASnsDAgBLE4ZyZz8AAGGGTb0fTl1yaD8AAEqOAwIASxWGcmk/AABhhk2+H05dcmo/AABKowMCAEsLhnJrPwAAYYZNvx9OXXJsPwAASq4DAgBLDoZybT8AAGGGTcAfTl1ybj8AAEq8AwIASwuGcm8/AABhhk3BH05dcnA/AABKxwMCAEsThnJxPwAAYYZNwh9OXXJyPwAAStoDAgBLD4Zycz8AAGGGTcMfTl1ydD8AAErpAwIASxOGcnU/AABhhk3EH05dcnY/AABK/AMCAEsUhnJ3PwAAYYZNxR9OXXJ4PwAAShAEAgBLFoZyeT8AAGGGTcYfTl1yej8AAEomBAIASxSGcns/AABhhk3HH05dcnw/AABKOgQCAEsOhnJ9PwAAYYZNyB9OXXJ+PwAASkgEAgBLE4Zyfz8AAGGGTckfTl1ygD8AAEpbBAIASweGcoE/AABhhk3KH05dcoI/AABKYgQCAEsRhnKDPwAAYYZNyx9OXXKEPwAASnMEAgBLB4ZyhT8AAGGGTcwfTl1yhj8AAEp6BAIASwyGcoc/AABhhk3NH05dcog/AABKhgQCAEsThnKJPwAAYYZNzh9OXXKKPwAASpkEAgBLD4Zyiz8AAGGGTc8fTl1yjD8AAEqoBAIASxSGco0/AABhhk3QH05dco4/AABKvAQCAEsOhnKPPwAAYYZN0R9OXXKQPwAASsoEAgBLD4ZykT8AAGGGTdIfTl1ykj8AAErZBAIASw6GcpM/AABhhk3TH05dcpQ/AABK5wQCAEsVhnKVPwAAYYZN1B9OXXKWPwAASvwEAgBLDIZylz8AAGGGTdUfTl1ymD8AAEoIBQIASxSGcpk/AABhhk3WH05dcpo/AABKHAUCAEsWhnKbPwAAYYZN1x9OXXKcPwAASjIFAgBLCoZynT8AAGGGTdgfTl1ynj8AAEo8BQIASxCGcp8/AABhhk3ZH05dcqA/AABKTAUCAEsUhnKhPwAAYYZN2h9OXXKiPwAASmAFAgBLE4Zyoz8AAGGGTdsfTl1ypD8AAEpzBQIASxOGcqU/AABhhk3cH05dcqY/AABKhgUCAEsThnKnPwAAYYZN3R9OXXKoPwAASpkFAgBLE4ZyqT8AAGGGTd4fTl1yqj8AAEqsBQIASxOGcqs/AABhhk3fH05dcqw/AABKvwUCAEsKhnKtPwAAYYZN4B9OXXKuPwAASskFAgBLFYZyrz8AAGGGTeEfTl1ysD8AAEreBQIASxCGcrE/AABhhk3iH05dcrI/AABK7gUCAEsThnKzPwAAYYZN4x9OXXK0PwAASgEGAgBLE4ZytT8AAGGGTeQfTl1ytj8AAEoUBgIASw6Gcrc/AABhhk3lH05dcrg/AABKIgYCAEsVhnK5PwAAYYZN5h9OXXK6PwAASjcGAgBLE4Zyuz8AAGGGTecfTl1yvD8AAEpKBgIASxOGcr0/AABhhk3oH05dcr4/AABKXQYCAEsThnK/PwAAYYZN6R9OXXLAPwAASnAGAgBLE4ZywT8AAGGGTeofTl1ywj8AAEqDBgIASw6GcsM/AABhhk3rH05dcsQ/AABKkQYCAEsRhnLFPwAAYYZN7B9OXXLGPwAASqIGAgBLE4Zyxz8AAGGGTe0fTl1yyD8AAEq1BgIASxOGcsk/AABhhk3uH05dcso/AABKyAYCAEsKhnLLPwAAYYZN7x9OXXLMPwAAStIGAgBLE4ZyzT8AAGGGTfAfTl1yzj8AAErlBgIASxGGcs8/AABhhk3xH05dctA/AABK9gYCAEsHhnLRPwAAYYZN8h9OXXLSPwAASv0GAgBLD4Zy0z8AAGGGTfMfTl1y1D8AAEoMBwIASw6GctU/AABhhk30H05dctY/AABKGgcCAEsQhnLXPwAAYYZN9R9OXXLYPwAASioHAgBLDoZy2T8AAGGGTfYfTl1y2j8AAEo4BwIASxaGcts/AABhhk33H05dctw/AABKTgcCAEsThnLdPwAAYYZN+B9OXXLePwAASmEHAgBLCoZy3z8AAGGGTfkfTl1y4D8AAEprBwIASxGGcuE/AABhhk36H05dcuI/AABKfAcCAEsPhnLjPwAAYYZN+x9OXXLkPwAASosHAgBLC4Zy5T8AAGGGTfwfTl1y5j8AAEqWBwIASxaGcuc/AABhhk39H05dcug/AABKrAcCAEsOhnLpPwAAYYZN/h9OXXLqPwAASroHAgBLE4Zy6z8AAGGGTf8fTl1y7D8AAErNBwIASxiGcu0/AABhhk0AIE5dcu4/AABK5QcCAEsWhnLvPwAAYYZNASBOXXLwPwAASvsHAgBLE4Zy8T8AAGGGTQIgTl1y8j8AAEoOCAIASxGGcvM/AABhhk0DIE5dcvQ/AABKHwgCAEsYhnL1PwAAYYZNBCBOXXL2PwAASjcIAgBLCoZy9z8AAGGGTQUgTl1y+D8AAEpBCAIASxOGcvk/AABhhk0GIE5dcvo/AABKVAgCAEsOhnL7PwAAYYZNByBOXXL8PwAASmIIAgBLE4Zy/T8AAGGGTQggTl1y/j8AAEp1CAIASxOGcv8/AABhhk0JIE5dcgBAAABKiAgCAEsMhnIBQAAAYYZNCiBOXXICQAAASpQIAgBLDoZyA0AAAGGGTQsgTl1yBEAAAEqiCAIASw+GcgVAAABhhk0MIE5dcgZAAABKsQgCAEsWhnIHQAAAYYZNDSBOXXIIQAAASscIAgBLC4ZyCUAAAGGGTQ4gTl1yCkAAAErSCAIASxSGcgtAAABhhk0PIE5dcgxAAABK5ggCAEsThnINQAAAYYZNECBOXXIOQAAASvkIAgBLFoZyD0AAAGGGTREgTl1yEEAAAEoPCQIASwuGchFAAABhhk0SIE5dchJAAABKGgkCAEsRhnITQAAAYYZNEyBOXXIUQAAASisJAgBLGIZyFUAAAGGGTRQgTl1yFkAAAEpDCQIASxaGchdAAABhhk0VIE5dchhAAABKWQkCAEsLhnIZQAAAYYZNFiBOXXIaQAAASmQJAgBLFYZyG0AAAGGGTRcgTl1yHEAAAEp5CQIASxWGch1AAABhhk0YIE5dch5AAABKjgkCAEsMhnIfQAAAYYZNGSBOXXIgQAAASpoJAgBLGIZyIUAAAGGGTRogTl1yIkAAAEqyCQIASxiGciNAAABhhk0bIE5dciRAAABKygkCAEsLhnIlQAAAYYZNHCBOXXImQAAAStUJAgBLE4ZyJ0AAAGGGTR0gTl1yKEAAAEroCQIASxSGcilAAABhhk0eIE5dcipAAABK/AkCAEsMhnIrQAAAYYZNHyBOXXIsQAAASggKAgBLCoZyLUAAAGGGTSAgTl1yLkAAAEoSCgIASxCGci9AAABhhk0hIE5dcjBAAABKIgoCAEsKhnIxQAAAYYZNIiBOXXIyQAAASiwKAgBLEYZyM0AAAGGGTSMgTl1yNEAAAEo9CgIASwuGcjVAAABhhk0kIE5dcjZAAABKSAoCAEsOhnI3QAAAYYZNJSBOXXI4QAAASlYKAgBLC4ZyOUAAAGGGTSYgTl1yOkAAAEphCgIASxGGcjtAAABhhk0nIE5dcjxAAABKcgoCAEsPhnI9QAAAYYZNKCBOXXI+QAAASoEKAgBLE4ZyP0AAAGGGTSkgTl1yQEAAAEqUCgIASw+GckFAAABhhk0qIE5dckJAAABKowoCAEsLhnJDQAAAYYZNKyBOXXJEQAAASq4KAgBLE4ZyRUAAAGGGTSwgTl1yRkAAAErBCgIASxOGckdAAABhhk0tIE5dckhAAABK1AoCAEsOhnJJQAAAYYZNLiBOXXJKQAAASuIKAgBLFIZyS0AAAGGGTS8gTl1yTEAAAEr2CgIASxOGck1AAABhhk0wIE5dck5AAABKCQsCAEsRhnJPQAAAYYZNMSBOXXJQQAAAShoLAgBLGIZyUUAAAGGGTTIgTl1yUkAAAEoyCwIASwuGclNAAABhhk0zIE5dclRAAABKPQsCAEsWhnJVQAAAYYZNNCBOXXJWQAAASlMLAgBLFoZyV0AAAGGGTTUgTl1yWEAAAEppCwIASxiGcllAAABhhk02IE5dclpAAABKgQsCAEsThnJbQAAAYYZNNyBOXXJcQAAASpQLAgBLDoZyXUAAAGGGTTggTl1yXkAAAEqiCwIASwyGcl9AAABhhk05IE5dcmBAAABKrgsCAEsLhnJhQAAAYYZNOiBOXXJiQAAASrkLAgBLD4ZyY0AAAGGGTTsgTl1yZEAAAErICwIASxSGcmVAAABhhk08IE5dcmZAAABK3AsCAEsWhnJnQAAAYYZNPSBOXXJoQAAASvILAgBLDIZyaUAAAGGGTT4gTl1yakAAAEr+CwIASw6GcmtAAABhhk0/IE5dcmxAAABKDAwCAEsPhnJtQAAAYYZNQCBOXXJuQAAAShsMAgBLDoZyb0AAAGGGTUEgTl1ycEAAAEopDAIASweGcnFAAABhhk1CIE5dcnJAAABKMAwCAEsWhnJzQAAAYYZNQyBOXXJ0QAAASkYMAgBLDoZydUAAAGGGTUQgTl1ydkAAAEpUDAIASwuGcndAAABhhk1FIE5dcnhAAABKXwwCAEsThnJ5QAAAYYZNRiBOXXJ6QAAASnIMAgBLE4Zye0AAAGGGTUcgTl1yfEAAAEqFDAIASxaGcn1AAABhhk1IIE5dcn5AAABKmwwCAEsKhnJ/QAAAYYZNSSBOXXKAQAAASqUMAgBLEYZygUAAAGGGTUogTl1ygkAAAEq2DAIASxOGcoNAAABhhk1LIE5dcoRAAABKyQwCAEsOhnKFQAAAYYZNTCBOXXKGQAAAStcMAgBLE4Zyh0AAAGGGTU0gTl1yiEAAAErqDAIASxGGcolAAABhhk1OIE5dcopAAABK+wwCAEsOhnKLQAAAYYZNTyBOXXKMQAAASgkNAgBLB4ZyjUAAAGGGTVAgTl1yjkAAAEoQDQIASxGGco9AAABhhk1RIE5dcpBAAABKIQ0CAEsOhnKRQAAAYYZNUiBOXXKSQAAASi8NAgBLDIZyk0AAAGGGTVMgTl1ylEAAAEo7DQIASw6GcpVAAABhhk1UIE5dcpZAAABKSQ0CAEsThnKXQAAAYYZNVSBOXXKYQAAASlwNAgBLCoZymUAAAGGGTVYgTl1ymkAAAEpmDQIASxOGcptAAABhhk1XIE5dcpxAAABKeQ0CAEsThnKdQAAAYYZNWCBOXXKeQAAASowNAgBLE4Zyn0AAAGGGTVkgTl1yoEAAAEqfDQIASwyGcqFAAABhhk1aIE5dcqJAAABKqw0CAEsQhnKjQAAAYYZNWyBOXXKkQAAASrsNAgBLCoZypUAAAGGGTVwgTl1ypkAAAErFDQIASxiGcqdAAABhhk1dIE5dcqhAAABK3Q0CAEsWhnKpQAAAYYZNXiBOXXKqQAAASvMNAgBLDoZyq0AAAGGGTV8gTl1yrEAAAEoBDgIASwyGcq1AAABhhk1gIE5dcq5AAABKDQ4CAEsLhnKvQAAAYYZNYSBOXXKwQAAAShgOAgBLE4ZysUAAAGGGTWIgTl1yskAAAEorDgIASxaGcrNAAABhhk1jIE5dcrRAAABKQQ4CAEsRhnK1QAAAYYZNZCBOXXK2QAAASlIOAgBLFIZyt0AAAGGGTWUgTl1yuEAAAEpmDgIASxCGcrlAAABhhk1mIE5dcrpAAABKdg4CAEsOhnK7QAAAYYZNZyBOXXK8QAAASoQOAgBLCoZyvUAAAGGGTWggTl1yvkAAAEqODgIASwuGcr9AAABhhk1pIE5dcsBAAABKmQ4CAEsVhnLBQAAAYYZNaiBOXXLCQAAASq4OAgBLDoZyw0AAAGGGTWsgTl1yxEAAAEq8DgIASwyGcsVAAABhhk1sIE5dcsZAAABKyA4CAEsLhnLHQAAAYYZNbSBOXXLIQAAAStMOAgBLFYZyyUAAAGGGTW4gTl1yykAAAEroDgIASxWGcstAAABhhk1vIE5dcsxAAABK/Q4CAEsWhnLNQAAAYYZNcCBOXXLOQAAAShMPAgBLB4Zyz0AAAGGGTXEgTl1y0EAAAEoaDwIASxGGctFAAABhhk1yIE5dctJAAABKKw8CAEsOhnLTQAAAYYZNcyBOXXLUQAAASjkPAgBLCoZy1UAAAGGGTXQgTl1y1kAAAEpDDwIASxOGctdAAABhhk11IE5dcthAAABKVg8CAEsRhnLZQAAAYYZNdiBOXXLaQAAASmcPAgBLE4Zy20AAAGGGTXcgTl1y3EAAAEp6DwIASwqGct1AAABhhk14IE5dct5AAABKhA8CAEsThnLfQAAAYYZNeSBOXXLgQAAASpcPAgBLD4Zy4UAAAGGGTXogTl1y4kAAAEqmDwIASxiGcuNAAABhhk17IE5dcuRAAABKvg8CAEsYhnLlQAAAYYZNfCBOXXLmQAAAStYPAgBLDoZy50AAAGGGTX0gTl1y6EAAAErkDwIASxGGculAAABhhk1+IE5dcupAAABK9Q8CAEsOhnLrQAAAYYZNfyBOXXLsQAAASgMQAgBLE4Zy7UAAAGGGTYAgTl1y7kAAAEoWEAIASxCGcu9AAABhhk2BIE5dcvBAAABKJhACAEsOhnLxQAAAYYZNgiBOXXLyQAAASjQQAgBLE4Zy80AAAGGGTYMgTl1y9EAAAEpHEAIASxOGcvVAAABhhk2EIE5dcvZAAABKWhACAEsQhnL3QAAAYYZNhSBOXXL4QAAASmoQAgBLD4Zy+UAAAGGGTYYgTl1y+kAAAEp5EAIASw6GcvtAAABhhk2HIE5dcvxAAABKhxACAEsHhnL9QAAAYYZNiCBOXXL+QAAASo4QAgBLCoZy/0AAAGGGTYkgTl1yAEEAAEqYEAIASwyGcgFBAABhhk2KIE5dcgJBAABKpBACAEsQhnIDQQAAYYZNiyBOXXIEQQAASrQQAgBLEYZyBUEAAGGGTYwgTl1yBkEAAErFEAIASwqGcgdBAABhhk2NIE5dcghBAABKzxACAEsKhnIJQQAAYYZNjiBOXXIKQQAAStkQAgBLCoZyC0EAAGGGTY8gTl1yDEEAAErjEAIASw6Gcg1BAABhhk2QIE5dcg5BAABK8RACAEsHhnIPQQAAYYZNkSBOXXIQQQAASvgQAgBLDIZyEUEAAGGGTZIgTl1yEkEAAEoEEQIASxSGchNBAABhhk2TIE5dchRBAABKGBECAEsUhnIVQQAAYYZNlCBOXXIWQQAASiwRAgBLFoZyF0EAAGGGTZUgTl1yGEEAAEpCEQIASxaGchlBAABhhk2WIE5dchpBAABKWBECAEsOhnIbQQAAYYZNlyBOXXIcQQAASmYRAgBLFoZyHUEAAGGGTZggTl1yHkEAAEp8EQIASweGch9BAABhhk2ZIE5dciBBAABKgxECAEsYhnIhQQAAYYZNmiBOXXIiQQAASpsRAgBLDoZyI0EAAGGGTZsgTl1yJEEAAEqpEQIASweGciVBAABhhk2cIE5dciZBAABKsBECAEsUhnInQQAAYYZNnSBOXXIoQQAASsQRAgBLFYZyKUEAAGGGTZ4gTl1yKkEAAErZEQIASxSGcitBAABhhk2fIE5dcixBAABK7RECAEsHhnItQQAAYYZNoCBOXXIuQQAASvQRAgBLD4ZyL0EAAGGGTaEgTl1yMEEAAEoDEgIASxOGcjFBAABhhk2iIE5dcjJBAABKFhICAEsOhnIzQQAAYYZNoyBOXXI0QQAASiQSAgBLE4ZyNUEAAGGGTaQgTl1yNkEAAEo3EgIASwuGcjdBAABhhk2lIE5dcjhBAABKQhICAEsThnI5QQAAYYZNpiBOXXI6QQAASlUSAgBLCoZyO0EAAGGGTacgTl1yPEEAAEpfEgIASwqGcj1BAABhhk2oIE5dcj5BAABKaRICAEsLhnI/QQAAYYZNqSBOXXJAQQAASnQSAgBLDoZyQUEAAGGGTaogTl1yQkEAAEqCEgIASw6GckNBAABhhk2rIE5dckRBAABKkBICAEsRhnJFQQAAYYZNrCBOXXJGQQAASqESAgBLE4ZyR0EAAGGGTa0gTl1ySEEAAEq0EgIASwqGcklBAABhhk2uIE5dckpBAABKvhICAEsThnJLQQAAYYZNryBOXXJMQQAAStESAgBLEIZyTUEAAGGGTbAgTl1yTkEAAErhEgIASxaGck9BAABhhk2xIE5dclBBAABK9xICAEsUhnJRQQAAYYZNsiBOXXJSQQAASgsTAgBLE4ZyU0EAAGGGTbMgTl1yVEEAAEoeEwIASxOGclVBAABhhk20IE5dclZBAABKMRMCAEsRhnJXQQAAYYZNtSBOXXJYQQAASkITAgBLDoZyWUEAAGGGTbYgTl1yWkEAAEpQEwIASwuGcltBAABhhk23IE5dclxBAABKWxMCAEsYhnJdQQAAYYZNuCBOXXJeQQAASnMTAgBLEYZyX0EAAGGGTbkgTl1yYEEAAEqEEwIASw6GcmFBAABhhk26IE5dcmJBAABKkhMCAEsKhnJjQQAAYYZNuyBOXXJkQQAASpwTAgBLDIZyZUEAAGGGTbwgTl1yZkEAAEqoEwIASxOGcmdBAABhhk29IE5dcmhBAABKuxMCAEsLhnJpQQAAYYZNviBOXXJqQQAASsYTAgBLCoZya0EAAGGGTb8gTl1ybEEAAErQEwIASxiGcm1BAABhhk3AIE5dcm5BAABK6BMCAEsMhnJvQQAAYYZNwSBOXXJwQQAASvQTAgBLC4ZycUEAAGGGTcIgTl1yckEAAEr/EwIASxCGcnNBAABhhk3DIE5dcnRBAABKDxQCAEsHhnJ1QQAAYYZNxCBOXXJ2QQAAShYUAgBLDoZyd0EAAGGGTcUgTl1yeEEAAEokFAIASw6GcnlBAABhhk3GIE5dcnpBAABKMhQCAEsQhnJ7QQAAYYZNxyBOXXJ8QQAASkIUAgBLE4ZyfUEAAGGGTcggTl1yfkEAAEpVFAIASxGGcn9BAABhhk3JIE5dcoBBAABKZhQCAEsKhnKBQQAAYYZNyiBOXXKCQQAASnAUAgBLE4Zyg0EAAGGGTcsgTl1yhEEAAEqDFAIASxCGcoVBAABhhk3MIE5dcoZBAABKkxQCAEsPhnKHQQAAYYZNzSBOXXKIQQAASqIUAgBLEIZyiUEAAGGGTc4gTl1yikEAAEqyFAIASwqGcotBAABhhk3PIE5dcoxBAABKvBQCAEsMhnKNQQAAYYZN0CBOXXKOQQAASsgUAgBLDoZyj0EAAGGGTdEgTl1ykEEAAErWFAIASw6GcpFBAABhhk3SIE5dcpJBAABK5BQCAEsQhnKTQQAAYYZN0yBOXXKUQQAASvQUAgBLDIZylUEAAGGGTdQgTl1ylkEAAEoAFQIASw6GcpdBAABhhk3VIE5dcphBAABKDhUCAEsOhnKZQQAAYYZN1iBOXXKaQQAAShwVAgBLFoZym0EAAGGGTdcgTl1ynEEAAEoyFQIASxSGcp1BAABhhk3YIE5dcp5BAABKRhUCAEsQhnKfQQAAYYZN2SBOXXKgQQAASlYVAgBLDoZyoUEAAGGGTdogTl1yokEAAEpkFQIASwuGcqNBAABhhk3bIE5dcqRBAABKbxUCAEsRhnKlQQAAYYZN3CBOXXKmQQAASoAVAgBLFYZyp0EAAGGGTd0gTl1yqEEAAEqVFQIASw6GcqlBAABhhk3eIE5dcqpBAABKoxUCAEsPhnKrQQAAYYZN3yBOXXKsQQAASrIVAgBLE4ZyrUEAAGGGTeAgTl1yrkEAAErFFQIASxOGcq9BAABhhk3hIE5dcrBBAABK2BUCAEsThnKxQQAAYYZN4iBOXXKyQQAASusVAgBLE4Zys0EAAGGGTeMgTl1ytEEAAEr+FQIASweGcrVBAABhhk3kIE5dcrZBAABKBRYCAEsKhnK3QQAAYYZN5SBOXXK4QQAASg8WAgBLFoZyuUEAAGGGTeYgTl1yukEAAEolFgIASxOGcrtBAABhhk3nIE5dcrxBAABKOBYCAEsRhnK9QQAAYYZN6CBOXXK+QQAASkkWAgBLDoZyv0EAAGGGTekgTl1ywEEAAEpXFgIASw6GcsFBAABhhk3qIE5dcsJBAABKZRYCAEsThnLDQQAAYYZN6yBOXXLEQQAASngWAgBLFoZyxUEAAGGGTewgTl1yxkEAAEqOFgIASxOGcsdBAABhhk3tIE5dcshBAABKoRYCAEsPhnLJQQAAYYZN7iBOXXLKQQAASrAWAgBLD4Zyy0EAAGGGTe8gTl1yzEEAAEq/FgIASxOGcs1BAABhhk3wIE5dcs5BAABK0hYCAEsOhnLPQQAAYYZN8SBOXXLQQQAASuAWAgBLDoZy0UEAAGGGTfIgTl1y0kEAAEruFgIASxiGctNBAABhhk3zIE5dctRBAABKBhcCAEsWhnLVQQAAYYZN9CBOXXLWQQAAShwXAgBLB4Zy10EAAGGGTfUgTl1y2EEAAEojFwIASxOGctlBAABhhk32IE5dctpBAABKNhcCAEsOhnLbQQAAYYZN9yBOXXLcQQAASkQXAgBLDoZy3UEAAGGGTfggTl1y3kEAAEpSFwIASxOGct9BAABhhk35IE5dcuBBAABKZRcCAEsKhnLhQQAAYYZN+iBOXXLiQQAASm8XAgBLE4Zy40EAAGGGTfsgTl1y5EEAAEqCFwIASwqGcuVBAABhhk38IE5dcuZBAABKjBcCAEsKhnLnQQAAYYZN/SBOXXLoQQAASpYXAgBLC4Zy6UEAAGGGTf4gTl1y6kEAAEqhFwIASwuGcutBAABhhk3/IE5dcuxBAABKrBcCAEsHhnLtQQAAYYZNACFOXXLuQQAASrMXAgBLFoZy70EAAGGGTQEhTl1y8EEAAErJFwIASxOGcvFBAABhhk0CIU5dcvJBAABK3BcCAEsHhnLzQQAAYYZNAyFOXXL0QQAASuMXAgBLEIZy9UEAAGGGTQQhTl1y9kEAAErzFwIASxOGcvdBAABhhk0FIU5dcvhBAABKBhgCAEsKhnL5QQAAYYZNBiFOXXL6QQAAShAYAgBLFYZy+0EAAGGGTQchTl1y/EEAAEolGAIASxOGcv1BAABhhk0IIU5dcv5BAABKOBgCAEsThnL/QQAAYYZNCSFOXXIAQgAASksYAgBLEYZyAUIAAGGGTQohTl1yAkIAAEpcGAIASxiGcgNCAABhhk0LIU5dcgRCAABKdBgCAEsPhnIFQgAAYYZNDCFOXXIGQgAASoMYAgBLE4ZyB0IAAGGGTQ0hTl1yCEIAAEqWGAIASxGGcglCAABhhk0OIU5dcgpCAABKpxgCAEsPhnILQgAAYYZNDyFOXXIMQgAASrYYAgBLDoZyDUIAAGGGTRAhTl1yDkIAAErEGAIASw+Gcg9CAABhhk0RIU5dchBCAABK0xgCAEsLhnIRQgAAYYZNEiFOXXISQgAASt4YAgBLGIZyE0IAAGGGTRMhTl1yFEIAAEr2GAIASxGGchVCAABhhk0UIU5dchZCAABKBxkCAEsThnIXQgAAYYZNFSFOXXIYQgAAShoZAgBLC4ZyGUIAAGGGTRYhTl1yGkIAAEolGQIASxiGchtCAABhhk0XIU5dchxCAABKPRkCAEsWhnIdQgAAYYZNGCFOXXIeQgAASlMZAgBLFIZyH0IAAGGGTRkhTl1yIEIAAEpnGQIASw6GciFCAABhhk0aIU5dciJCAABKdRkCAEsPhnIjQgAAYYZNGyFOXXIkQgAASoQZAgBLGIZyJUIAAGGGTRwhTl1yJkIAAEqcGQIASwqGcidCAABhhk0dIU5dcihCAABKphkCAEsVhnIpQgAAYYZNHiFOXXIqQgAASrsZAgBLB4ZyK0IAAGGGTR8hTl1yLEIAAErCGQIASw6Gci1CAABhhk0gIU5dci5CAABK0BkCAEsQhnIvQgAAYYZNISFOXXIwQgAASuAZAgBLEYZyMUIAAGGGTSIhTl1yMkIAAErxGQIASwuGcjNCAABhhk0jIU5dcjRCAABK/BkCAEsLhnI1QgAAYYZNJCFOXXI2QgAASgcaAgBLE4ZyN0IAAGGGTSUhTl1yOEIAAEoaGgIASxWGcjlCAABhhk0mIU5dcjpCAABKLxoCAEsMhnI7QgAAYYZNJyFOXXI8QgAASjsaAgBLE4ZyPUIAAGGGTSghTl1yPkIAAEpOGgIASwuGcj9CAABhhk0pIU5dckBCAABKWRoCAEsLhnJBQgAAYYZNKiFOXXJCQgAASmQaAgBLE4ZyQ0IAAGGGTSshTl1yREIAAEp3GgIASwyGckVCAABhhk0sIU5dckZCAABKgxoCAEsOhnJHQgAAYYZNLSFOXXJIQgAASpEaAgBLC4ZySUIAAGGGTS4hTl1ySkIAAEqcGgIASw+GcktCAABhhk0vIU5dckxCAABKqxoCAEsWhnJNQgAAYYZNMCFOXXJOQgAASsEaAgBLDoZyT0IAAGGGTTEhTl1yUEIAAErPGgIASwuGclFCAABhhk0yIU5dclJCAABK2hoCAEsQhnJTQgAAYYZNMyFOXXJUQgAASuoaAgBLE4ZyVUIAAGGGTTQhTl1yVkIAAEr9GgIASw+GcldCAABhhk01IU5dclhCAABKDBsCAEsQhnJZQgAAYYZNNiFOXXJaQgAAShwbAgBLE4ZyW0IAAGGGTTchTl1yXEIAAEovGwIASwqGcl1CAABhhk04IU5dcl5CAABKORsCAEsVhnJfQgAAYYZNOSFOXXJgQgAASk4bAgBLC4ZyYUIAAGGGTTohTl1yYkIAAEpZGwIASwuGcmNCAABhhk07IU5dcmRCAABKZBsCAEsLhnJlQgAAYYZNPCFOXXJmQgAASm8bAgBLD4ZyZ0IAAGGGTT0hTl1yaEIAAEp+GwIASw6GcmlCAABhhk0+IU5dcmpCAABKjBsCAEsOhnJrQgAAYYZNPyFOXXJsQgAASpobAgBLDoZybUIAAGGGTUAhTl1ybkIAAEqoGwIASxiGcm9CAABhhk1BIU5dcnBCAABKwBsCAEsRhnJxQgAAYYZNQiFOXXJyQgAAStEbAgBLDIZyc0IAAGGGTUMhTl1ydEIAAErdGwIASxGGcnVCAABhhk1EIU5dcnZCAABK7hsCAEsThnJ3QgAAYYZNRSFOXXJ4QgAASgEcAgBLE4ZyeUIAAGGGTUYhTl1yekIAAEoUHAIASxCGcntCAABhhk1HIU5dcnxCAABKJBwCAEsPhnJ9QgAAYYZNSCFOXXJ+QgAASjMcAgBLDoZyf0IAAGGGTUkhTl1ygEIAAEpBHAIASxOGcoFCAABhhk1KIU5dcoJCAABKVBwCAEsOhnKDQgAAYYZNSyFOXXKEQgAASmIcAgBLGIZyhUIAAGGGTUwhTl1yhkIAAEp6HAIASxOGcodCAABhhk1NIU5dcohCAABKjRwCAEsThnKJQgAAYYZNTiFOXXKKQgAASqAcAgBLEYZyi0IAAGGGTU8hTl1yjEIAAEqxHAIASwyGco1CAABhhk1QIU5dco5CAABKvRwCAEsWhnKPQgAAYYZNUSFOXXKQQgAAStMcAgBLGIZykUIAAGGGTVIhTl1ykkIAAErrHAIASwyGcpNCAABhhk1TIU5dcpRCAABK9xwCAEsYhnKVQgAAYYZNVCFOXXKWQgAASg8dAgBLFIZyl0IAAGGGTVUhTl1ymEIAAEojHQIASxCGcplCAABhhk1WIU5dcppCAABKMx0CAEsWhnKbQgAAYYZNVyFOXXKcQgAASkkdAgBLGIZynUIAAGGGTVghTl1ynkIAAEphHQIASxOGcp9CAABhhk1ZIU5dcqBCAABKdB0CAEsUhnKhQgAAYYZNWiFOXXKiQgAASogdAgBLFYZyo0IAAGGGTVshTl1ypEIAAEqdHQIASxSGcqVCAABhhk1cIU5dcqZCAABKsR0CAEsOhnKnQgAAYYZNXSFOXXKoQgAASr8dAgBLFIZyqUIAAGGGTV4hTl1yqkIAAErTHQIASxSGcqtCAABhhk1fIU5dcqxCAABK5x0CAEsQhnKtQgAAYYZNYCFOXXKuQgAASvcdAgBLFYZyr0IAAGGGTWEhTl1ysEIAAEoMHgIASwuGcrFCAABhhk1iIU5dcrJCAABKFx4CAEsThnKzQgAAYYZNYyFOXXK0QgAASioeAgBLFYZytUIAAGGGTWQhTl1ytkIAAEo/HgIASxGGcrdCAABhhk1lIU5dcrhCAABKUB4CAEsThnK5QgAAYYZNZiFOXXK6QgAASmMeAgBLE4Zyu0IAAGGGTWchTl1yvEIAAEp2HgIASxSGcr1CAABhhk1oIU5dcr5CAABKih4CAEsOhnK/QgAAYYZNaSFOXXLAQgAASpgeAgBLCoZywUIAAGGGTWohTl1ywkIAAEqiHgIASwqGcsNCAABhhk1rIU5dcsRCAABKrB4CAEsKhnLFQgAAYYZNbCFOXXLGQgAASrYeAgBLFYZyx0IAAGGGTW0hTl1yyEIAAErLHgIASxWGcslCAABhhk1uIU5dcspCAABK4B4CAEsYhnLLQgAAYYZNbyFOXXLMQgAASvgeAgBLDoZyzUIAAGGGTXAhTl1yzkIAAEoGHwIASxCGcs9CAABhhk1xIU5dctBCAABKFh8CAEsPhnLRQgAAYYZNciFOXXLSQgAASiUfAgBLB4Zy00IAAGGGTXMhTl1y1EIAAEosHwIASxOGctVCAABhhk10IU5dctZCAABKPx8CAEsOhnLXQgAAYYZNdSFOXXLYQgAASk0fAgBLDoZy2UIAAGGGTXYhTl1y2kIAAEpbHwIASxWGcttCAABhhk13IU5dctxCAABKcB8CAEsWhnLdQgAAYYZNeCFOXXLeQgAASoYfAgBLE4Zy30IAAGGGTXkhTl1y4EIAAEqZHwIASxaGcuFCAABhhk16IU5dcuJCAABKrx8CAEsOhnLjQgAAYYZNeyFOXXLkQgAASr0fAgBLDoZy5UIAAGGGTXwhTl1y5kIAAErLHwIASxCGcudCAABhhk19IU5dcuhCAABK2x8CAEsHhnLpQgAAYYZNfiFOXXLqQgAASuIfAgBLDIZy60IAAGGGTX8hTl1y7EIAAEruHwIASxWGcu1CAABhhk2AIU5dcu5CAABKAyACAEsUhnLvQgAAYYZNgSFOXXLwQgAAShcgAgBLGIZy8UIAAGGGTYIhTl1y8kIAAEovIAIASxCGcvNCAABhhk2DIU5dcvRCAABKPyACAEsOhnL1QgAAYYZNhCFOXXL2QgAASk0gAgBLB4Zy90IAAGGGTYUhTl1y+EIAAEpUIAIASw+GcvlCAABhhk2GIU5dcvpCAABKYyACAEsThnL7QgAAYYZNhyFOXXL8QgAASnYgAgBLE4Zy/UIAAGGGTYghTl1y/kIAAEqJIAIASwuGcv9CAABhhk2JIU5dcgBDAABKlCACAEsQhnIBQwAAYYZNiiFOXXICQwAASqQgAgBLC4ZyA0MAAGGGTYshTl1yBEMAAEqvIAIASweGcgVDAABhhk2MIU5dcgZDAABKtiACAEsHhnIHQwAAYYZNjSFOXXIIQwAASr0gAgBLEIZyCUMAAGGGTY4hTl1yCkMAAErNIAIASxWGcgtDAABhhk2PIU5dcgxDAABK4iACAEsUhnINQwAAYYZNkCFOXXIOQwAASvYgAgBLFIZyD0MAAGGGTZEhTl1yEEMAAEoKIQIASxSGchFDAABhhk2SIU5dchJDAABKHiECAEsYhnITQwAAYYZNkyFOXXIUQwAASjYhAgBLB4ZyFUMAAGGGTZQhTl1yFkMAAEo9IQIASxOGchdDAABhhk2VIU5dchhDAABKUCECAEsRhnIZQwAAYYZNliFOXXIaQwAASmEhAgBLFYZyG0MAAGGGTZchTl1yHEMAAEp2IQIASxSGch1DAABhhk2YIU5dch5DAABKiiECAEsThnIfQwAAYYZNmSFOXXIgQwAASp0hAgBLEYZyIUMAAGGGTZohTl1yIkMAAEquIQIASxiGciNDAABhhk2bIU5dciRDAABKxiECAEsYhnIlQwAAYYZNnCFOXXImQwAASt4hAgBLDoZyJ0MAAGGGTZ0hTl1yKEMAAErsIQIASwuGcilDAABhhk2eIU5dcipDAABK9yECAEsThnIrQwAAYYZNnyFOXXIsQwAASgoiAgBLFoZyLUMAAGGGTaAhTl1yLkMAAEogIgIASwuGci9DAABhhk2hIU5dcjBDAABKKyICAEsThnIxQwAAYYZNoiFOXXIyQwAASj4iAgBLFIZyM0MAAGGGTaMhTl1yNEMAAEpSIgIASxCGcjVDAABhhk2kIU5dcjZDAABKYiICAEsMhnI3QwAAYYZNpSFOXXI4QwAASm4iAgBLC4ZyOUMAAGGGTaYhTl1yOkMAAEp5IgIASxWGcjtDAABhhk2nIU5dcjxDAABKjiICAEsLhnI9QwAAYYZNqCFOXXI+QwAASpkiAgBLD4ZyP0MAAGGGTakhTl1yQEMAAEqoIgIASxOGckFDAABhhk2qIU5dckJDAABKuyICAEsThnJDQwAAYYZNqyFOXXJEQwAASs4iAgBLFIZyRUMAAGGGTawhTl1yRkMAAEriIgIASxSGckdDAABhhk2tIU5dckhDAABK9iICAEsQhnJJQwAAYYZNriFOXXJKQwAASgYjAgBLEYZyS0MAAGGGTa8hTl1yTEMAAEoXIwIASwuGck1DAABhhk2wIU5dck5DAABKIiMCAEsThnJPQwAAYYZNsSFOXXJQQwAASjUjAgBLFIZyUUMAAGGGTbIhTl1yUkMAAEpJIwIASxGGclNDAABhhk2zIU5dclRDAABKWiMCAEsThnJVQwAAYYZNtCFOXXJWQwAASm0jAgBLEIZyV0MAAGGGTbUhTl1yWEMAAEp9IwIASwuGcllDAABhhk22IU5dclpDAABKiCMCAEsQhnJbQwAAYYZNtyFOXXJcQwAASpgjAgBLEIZyXUMAAGGGTbghTl1yXkMAAEqoIwIASxOGcl9DAABhhk25IU5dcmBDAABKuyMCAEsVhnJhQwAAYYZNuiFOXXJiQwAAStAjAgBLFIZyY0MAAGGGTbshTl1yZEMAAErkIwIASwuGcmVDAABhhk28IU5dcmZDAABK7yMCAEsRhnJnQwAAYYZNvSFOXXJoQwAASgAkAgBLGIZyaUMAAGGGTb4hTl1yakMAAEoYJAIASxaGcmtDAABhhk2/IU5dcmxDAABKLiQCAEsPhnJtQwAAYYZNwCFOXXJuQwAASj0kAgBLFYZyb0MAAGGGTcEhTl1ycEMAAEpSJAIASxCGcnFDAABhhk3CIU5dcnJDAABKYiQCAEsKhnJzQwAAYYZNwyFOXXJ0QwAASmwkAgBLC4ZydUMAAGGGTcQhTl1ydkMAAEp3JAIASxGGcndDAABhhk3FIU5dcnhDAABKiCQCAEsQhnJ5QwAAYYZNxiFOXXJ6QwAASpgkAgBLFIZye0MAAGGGTcchTl1yfEMAAEqsJAIASwuGcn1DAABhhk3IIU5dcn5DAABKtyQCAEsThnJ/QwAAYYZNySFOXXKAQwAASsokAgBLCoZygUMAAGGGTcohTl1ygkMAAErUJAIASxGGcoNDAABhhk3LIU5dcoRDAABK5SQCAEsHhnKFQwAAYYZNzCFOXXKGQwAASuwkAgBLGIZyh0MAAGGGTc0hTl1yiEMAAEoEJQIASw6GcolDAABhhk3OIU5dcopDAABKEiUCAEsOhnKLQwAAYYZNzyFOXXKMQwAASiAlAgBLEYZyjUMAAGGGTdAhTl1yjkMAAEoxJQIASxOGco9DAABhhk3RIU5dcpBDAABKRCUCAEsVhnKRQwAAYYZN0iFOXXKSQwAASlklAgBLFYZyk0MAAGGGTdMhTl1ylEMAAEpuJQIASw6GcpVDAABhhk3UIU5dcpZDAABKfCUCAEsYhnKXQwAAYYZN1SFOXXKYQwAASpQlAgBLB4ZymUMAAGGGTdYhTl1ymkMAAEqbJQIASxSGcptDAABhhk3XIU5dcpxDAABKryUCAEsRhnKdQwAAYYZN2CFOXXKeQwAASsAlAgBLEYZyn0MAAGGGTdkhTl1yoEMAAErRJQIASxGGcqFDAABhhk3aIU5dcqJDAABK4iUCAEsHhnKjQwAAYYZN2yFOXXKkQwAASuklAgBLE4ZypUMAAGGGTdwhTl1ypkMAAEr8JQIASxWGcq
[truncated: 40,590,017 more chars]
