# Supplementary material for: The conformational wave in capsaicin activation of transient receptor potential vanilloid 1 ion channel
Source: Nat Commun. 2018 Jul 23;9:2879. doi: 10.1038/s41467-018-05339-6 (PMC6056546; doi:10.1038/s41467-018-05339-6)
Supplement: Supplementary file 5 — Supplementary Data 2 [file 41467_2018_5339_MOESM5_ESM.txt]

HELIX    1   1 ARG A    4  GLN A   13  1                                  10
HELIX    2   2 LEU A   22  ARG A   28  1                                   7
HELIX    3   3 SER A   36  PHE A   38  1                                   3
HELIX    4   4 CYS A   47  LEU A   53  1                                   7
HELIX    5   5 ASP A   61  LYS A   72  1                                  12
HELIX    6   6 LEU A   76  VAL A   80  1                                   5
HELIX    7   7 ALA A   94  GLU A  100  1                                   7
HELIX    8   8 MET A  104  GLU A  112  1                                   9
HELIX    9   9 ASP A  124  PHE A  126  1                                   3
HELIX   10  10 PRO A  141  CYS A  147  1                                   7
HELIX   11  11 LEU A  151  GLN A  159  1                                   9
HELIX   12  12 VAL A  177  VAL A  184  1                                   8
HELIX   13  13 VAL A  189  LEU A  209  1                                  21
HELIX   14  14 LEU A  215  GLU A  217  1                                   3
HELIX   15  15 PRO A  226  SER A  233  1                                   8
HELIX   16  16 ILE A  236  GLN A  244  1                                   9
HELIX   17  17 SER A  275  ASP A  278  1                                   4
HELIX   18  18 VAL A  285  TYR A  291  1                                   7
HELIX   19  19 ARG A  299  LEU A  303  1                                   5
HELIX   20  20 VAL A  305  TYR A  343  1                                  39
HELIX   21  21 THR A  358  LEU A  387  1                                  30
HELIX   22  22 LEU A  393  ASP A  399  1                                   7
HELIX   23  23 TYR A  401  SER A  422  1                                  22
HELIX   24  24 GLU A  426  THR A  446  1                                  21
HELIX   25  25 MET A  452  LEU A  488  1                                  37
HELIX   26  26 LEU A  497  ILE A  509  1                                  13
HELIX   27  27 GLU A  515  GLU A  518  1                                   4
HELIX   28  28 VAL A  525  VAL A  553  1                                  29
HELIX   29  29 ILE A  556  SER A  578  1                                  23
HELIX   30  30 ARG B  590  GLN B  599  1                                  10
HELIX   31  31 LEU B  608  ARG B  614  1                                   7
HELIX   32  32 SER B  622  PHE B  624  1                                   3
HELIX   33  33 CYS B  633  LEU B  639  1                                   7
HELIX   34  34 ASP B  647  LYS B  658  1                                  12
HELIX   35  35 LEU B  662  VAL B  666  1                                   5
HELIX   36  36 ALA B  680  GLU B  686  1                                   7
HELIX   37  37 MET B  690  GLU B  698  1                                   9
HELIX   38  38 ASP B  710  PHE B  712  1                                   3
HELIX   39  39 PRO B  727  CYS B  733  1                                   7
HELIX   40  40 LEU B  737  GLN B  745  1                                   9
HELIX   41  41 VAL B  763  VAL B  770  1                                   8
HELIX   42  42 VAL B  775  LEU B  795  1                                  21
HELIX   43  43 LEU B  801  GLU B  803  1                                   3
HELIX   44  44 PRO B  812  SER B  819  1                                   8
HELIX   45  45 ILE B  822  GLN B  830  1                                   9
HELIX   46  46 SER B  861  ASP B  864  1                                   4
HELIX   47  47 VAL B  871  TYR B  877  1                                   7
HELIX   48  48 ARG B  885  LEU B  889  1                                   5
HELIX   49  49 VAL B  891  TYR B  929  1                                  39
HELIX   50  50 THR B  944  LEU B  973  1                                  30
HELIX   51  51 LEU B  979  ASP B  985  1                                   7
HELIX   52  52 TYR B  987  SER B 1008  1                                  22
HELIX   53  53 GLU B 1012  THR B 1032  1                                  21
HELIX   54  54 MET B 1038  LEU B 1074  1                                  37
HELIX   55  55 LEU B 1083  ILE B 1095  1                                  13
HELIX   56  56 GLU B 1101  GLU B 1104  1                                   4
HELIX   57  57 VAL B 1111  VAL B 1139  1                                  29
HELIX   58  58 ILE B 1142  SER B 1164  1                                  23
HELIX   59  59 ARG C 1176  GLN C 1185  1                                  10
HELIX   60  60 LEU C 1194  ARG C 1200  1                                   7
HELIX   61  61 SER C 1208  PHE C 1210  1                                   3
HELIX   62  62 CYS C 1219  LEU C 1225  1                                   7
HELIX   63  63 ASP C 1233  LYS C 1244  1                                  12
HELIX   64  64 LEU C 1248  VAL C 1252  1                                   5
HELIX   65  65 ALA C 1266  GLU C 1272  1                                   7
HELIX   66  66 MET C 1276  GLU C 1284  1                                   9
HELIX   67  67 ASP C 1296  PHE C 1298  1                                   3
HELIX   68  68 PRO C 1313  CYS C 1319  1                                   7
HELIX   69  69 LEU C 1323  GLN C 1331  1                                   9
HELIX   70  70 VAL C 1349  VAL C 1356  1                                   8
HELIX   71  71 VAL C 1361  LEU C 1381  1                                  21
HELIX   72  72 LEU C 1387  GLU C 1389  1                                   3
HELIX   73  73 PRO C 1398  SER C 1405  1                                   8
HELIX   74  74 ILE C 1408  GLN C 1416  1                                   9
HELIX   75  75 SER C 1447  ASP C 1450  1                                   4
HELIX   76  76 VAL C 1457  TYR C 1463  1                                   7
HELIX   77  77 ARG C 1471  LEU C 1475  1                                   5
HELIX   78  78 VAL C 1477  TYR C 1515  1                                  39
HELIX   79  79 THR C 1530  LEU C 1559  1                                  30
HELIX   80  80 LEU C 1565  ASP C 1571  1                                   7
HELIX   81  81 TYR C 1573  SER C 1594  1                                  22
HELIX   82  82 GLU C 1598  THR C 1618  1                                  21
HELIX   83  83 MET C 1624  LEU C 1660  1                                  37
HELIX   84  84 LEU C 1669  ILE C 1681  1                                  13
HELIX   85  85 GLU C 1687  GLU C 1690  1                                   4
HELIX   86  86 VAL C 1697  VAL C 1725  1                                  29
HELIX   87  87 ILE C 1728  SER C 1750  1                                  23
HELIX   88  88 ARG D 1762  GLN D 1771  1                                  10
HELIX   89  89 LEU D 1780  ARG D 1786  1                                   7
HELIX   90  90 SER D 1794  PHE D 1796  1                                   3
HELIX   91  91 CYS D 1805  LEU D 1811  1                                   7
HELIX   92  92 ASP D 1819  LYS D 1830  1                                  12
HELIX   93  93 LEU D 1834  VAL D 1838  1                                   5
HELIX   94  94 ALA D 1852  GLU D 1858  1                                   7
HELIX   95  95 MET D 1862  GLU D 1870  1                                   9
HELIX   96  96 ASP D 1882  PHE D 1884  1                                   3
HELIX   97  97 PRO D 1899  CYS D 1905  1                                   7
HELIX   98  98 LEU D 1909  GLN D 1917  1                                   9
HELIX   99  99 VAL D 1935  VAL D 1942  1                                   8
HELIX  100 100 VAL D 1947  LEU D 1967  1                                  21
HELIX  101 101 LEU D 1973  GLU D 1975  1                                   3
HELIX  102 102 PRO D 1984  SER D 1991  1                                   8
HELIX  103 103 ILE D 1994  GLN D 2002  1                                   9
HELIX  104 104 SER D 2033  ASP D 2036  1                                   4
HELIX  105 105 VAL D 2043  TYR D 2049  1                                   7
HELIX  106 106 ARG D 2057  LEU D 2061  1                                   5
HELIX  107 107 VAL D 2063  TYR D 2101  1                                  39
HELIX  108 108 THR D 2116  LEU D 2145  1                                  30
HELIX  109 109 LEU D 2151  ASP D 2157  1                                   7
HELIX  110 110 TYR D 2159  SER D 2180  1                                  22
HELIX  111 111 GLU D 2184  THR D 2204  1                                  21
HELIX  112 112 MET D 2210  LEU D 2246  1                                  37
HELIX  113 113 LEU D 2255  ILE D 2267  1                                  13
HELIX  114 114 GLU D 2273  GLU D 2276  1                                   4
HELIX  115 115 VAL D 2283  VAL D 2311  1                                  29
HELIX  116 116 ILE D 2314  SER D 2336  1                                  23
ATOM      1  N   LEU A   1     -22.330  63.244  48.173  1.00  0.00           N
ATOM      2  CA  LEU A   1     -22.777  63.111  46.743  1.00  0.00           C
ATOM      3  C   LEU A   1     -22.064  61.995  45.954  1.00  0.00           C
ATOM      4  O   LEU A   1     -20.883  61.713  46.187  1.00  0.00           O
ATOM      5  CB  LEU A   1     -22.562  64.438  46.007  1.00  0.00           C
ATOM      6  CG  LEU A   1     -23.677  65.477  46.167  1.00  0.00           C
ATOM      7  CD1 LEU A   1     -23.808  65.863  47.634  1.00  0.00           C
ATOM      8  CD2 LEU A   1     -23.370  66.695  45.307  1.00  0.00           C
ATOM      9 1H   LEU A   1     -22.837  63.986  48.614  1.00  0.00           H
ATOM     10 2H   LEU A   1     -22.504  62.387  48.659  1.00  0.00           H
ATOM     11 3H   LEU A   1     -21.351  63.449  48.200  1.00  0.00           H
ATOM     12  HA  LEU A   1     -23.839  62.868  46.734  1.00  0.00           H
ATOM     13 1HB  LEU A   1     -21.637  64.889  46.366  1.00  0.00           H
ATOM     14 2HB  LEU A   1     -22.451  64.232  44.943  1.00  0.00           H
ATOM     15  HG  LEU A   1     -24.628  65.042  45.851  1.00  0.00           H
ATOM     16 1HD1 LEU A   1     -24.603  66.602  47.747  1.00  0.00           H
ATOM     17 2HD1 LEU A   1     -24.050  64.978  48.222  1.00  0.00           H
ATOM     18 3HD1 LEU A   1     -22.867  66.287  47.983  1.00  0.00           H
ATOM     19 1HD2 LEU A   1     -24.165  67.430  45.419  1.00  0.00           H
ATOM     20 2HD2 LEU A   1     -22.421  67.131  45.621  1.00  0.00           H
ATOM     21 3HD2 LEU A   1     -23.299  66.393  44.260  1.00  0.00           H
ATOM     22  N   TYR A   2     -22.808  61.383  45.020  1.00  0.00           N
ATOM     23  CA  TYR A   2     -22.325  60.285  44.163  1.00  0.00           C
ATOM     24  C   TYR A   2     -22.702  60.508  42.692  1.00  0.00           C
ATOM     25  O   TYR A   2     -23.878  60.720  42.382  1.00  0.00           O
ATOM     26  CB  TYR A   2     -22.876  58.944  44.653  1.00  0.00           C
ATOM     27  CG  TYR A   2     -22.387  58.547  46.026  1.00  0.00           C
ATOM     28  CD1 TYR A   2     -22.997  59.067  47.157  1.00  0.00           C
ATOM     29  CD2 TYR A   2     -21.327  57.660  46.155  1.00  0.00           C
ATOM     30  CE1 TYR A   2     -22.549  58.706  48.414  1.00  0.00           C
ATOM     31  CE2 TYR A   2     -20.880  57.295  47.411  1.00  0.00           C
ATOM     32  CZ  TYR A   2     -21.486  57.815  48.536  1.00  0.00           C
ATOM     33  OH  TYR A   2     -21.040  57.454  49.787  1.00  0.00           O
ATOM     34  H   TYR A   2     -23.758  61.709  44.911  1.00  0.00           H
ATOM     35  HA  TYR A   2     -21.237  60.255  44.220  1.00  0.00           H
ATOM     36 1HB  TYR A   2     -23.967  58.986  44.678  1.00  0.00           H
ATOM     37 2HB  TYR A   2     -22.596  58.158  43.950  1.00  0.00           H
ATOM     38  HD1 TYR A   2     -23.828  59.765  47.057  1.00  0.00           H
ATOM     39  HD2 TYR A   2     -20.847  57.250  45.266  1.00  0.00           H
ATOM     40  HE1 TYR A   2     -23.025  59.115  49.302  1.00  0.00           H
ATOM     41  HE2 TYR A   2     -20.048  56.600  47.512  1.00  0.00           H
ATOM     42  HH  TYR A   2     -20.481  56.678  49.714  1.00  0.00           H
ATOM     43  N   ASP A   3     -21.711  60.470  41.797  1.00  0.00           N
ATOM     44  CA  ASP A   3     -21.988  60.318  40.356  1.00  0.00           C
ATOM     45  C   ASP A   3     -21.764  58.870  39.932  1.00  0.00           C
ATOM     46  O   ASP A   3     -21.424  58.028  40.769  1.00  0.00           O
ATOM     47  CB  ASP A   3     -21.101  61.247  39.523  1.00  0.00           C
ATOM     48  CG  ASP A   3     -19.625  60.882  39.600  1.00  0.00           C
ATOM     49  OD1 ASP A   3     -19.317  59.840  40.127  1.00  0.00           O
ATOM     50  OD2 ASP A   3     -18.818  61.650  39.134  1.00  0.00           O
ATOM     51  H   ASP A   3     -20.754  60.545  42.108  1.00  0.00           H
ATOM     52  HA  ASP A   3     -23.029  60.585  40.174  1.00  0.00           H
ATOM     53 1HB  ASP A   3     -21.415  61.209  38.478  1.00  0.00           H
ATOM     54 2HB  ASP A   3     -21.226  62.273  39.867  1.00  0.00           H
ATOM     55  N   ARG A   4     -21.962  58.569  38.654  1.00  0.00           N
ATOM     56  CA  ARG A   4     -21.806  57.198  38.186  1.00  0.00           C
ATOM     57  C   ARG A   4     -20.362  56.705  38.410  1.00  0.00           C
ATOM     58  O   ARG A   4     -20.148  55.587  38.893  1.00  0.00           O
ATOM     59  CB  ARG A   4     -22.161  57.096  36.710  1.00  0.00           C
ATOM     60  CG  ARG A   4     -22.200  55.679  36.158  1.00  0.00           C
ATOM     61  CD  ARG A   4     -22.784  55.638  34.795  1.00  0.00           C
ATOM     62  NE  ARG A   4     -21.931  56.297  33.818  1.00  0.00           N
ATOM     63  CZ  ARG A   4     -22.202  57.488  33.246  1.00  0.00           C
ATOM     64  NH1 ARG A   4     -23.298  58.135  33.566  1.00  0.00           N
ATOM     65  NH2 ARG A   4     -21.362  58.003  32.367  1.00  0.00           N
ATOM     66  H   ARG A   4     -22.225  59.287  37.994  1.00  0.00           H
ATOM     67  HA  ARG A   4     -22.485  56.559  38.752  1.00  0.00           H
ATOM     68 1HB  ARG A   4     -23.141  57.542  36.540  1.00  0.00           H
ATOM     69 2HB  ARG A   4     -21.437  57.661  36.123  1.00  0.00           H
ATOM     70 1HG  ARG A   4     -21.183  55.282  36.108  1.00  0.00           H
ATOM     71 2HG  ARG A   4     -22.803  55.051  36.811  1.00  0.00           H
ATOM     72 1HD  ARG A   4     -22.916  54.601  34.487  1.00  0.00           H
ATOM     73 2HD  ARG A   4     -23.750  56.141  34.798  1.00  0.00           H
ATOM     74  HE  ARG A   4     -21.077  55.829  33.547  1.00  0.00           H
ATOM     75 1HH1 ARG A   4     -23.942  57.743  34.239  1.00  0.00           H
ATOM     76 2HH1 ARG A   4     -23.501  59.029  33.138  1.00  0.00           H
ATOM     77 1HH2 ARG A   4     -20.516  57.507  32.121  1.00  0.00           H
ATOM     78 2HH2 ARG A   4     -21.561  58.896  31.940  1.00  0.00           H
ATOM     79  N   ARG A   5     -19.393  57.566  38.085  1.00  0.00           N
ATOM     80  CA  ARG A   5     -17.960  57.264  38.175  1.00  0.00           C
ATOM     81  C   ARG A   5     -17.516  56.878  39.592  1.00  0.00           C
ATOM     82  O   ARG A   5     -16.800  55.888  39.776  1.00  0.00           O
ATOM     83  CB  ARG A   5     -17.143  58.463  37.712  1.00  0.00           C
ATOM     84  CG  ARG A   5     -17.229  58.758  36.224  1.00  0.00           C
ATOM     85  CD  ARG A   5     -16.248  59.796  35.811  1.00  0.00           C
ATOM     86  NE  ARG A   5     -16.573  61.098  36.368  1.00  0.00           N
ATOM     87  CZ  ARG A   5     -17.402  61.994  35.791  1.00  0.00           C
ATOM     88  NH1 ARG A   5     -17.977  61.711  34.643  1.00  0.00           N
ATOM     89  NH2 ARG A   5     -17.630  63.155  36.380  1.00  0.00           N
ATOM     90  H   ARG A   5     -19.686  58.476  37.758  1.00  0.00           H
ATOM     91  HA  ARG A   5     -17.743  56.418  37.523  1.00  0.00           H
ATOM     92 1HB  ARG A   5     -17.472  59.354  38.244  1.00  0.00           H
ATOM     93 2HB  ARG A   5     -16.094  58.304  37.957  1.00  0.00           H
ATOM     94 1HG  ARG A   5     -17.025  57.849  35.659  1.00  0.00           H
ATOM     95 2HG  ARG A   5     -18.231  59.119  35.982  1.00  0.00           H
ATOM     96 1HD  ARG A   5     -15.255  59.514  36.160  1.00  0.00           H
ATOM     97 2HD  ARG A   5     -16.243  59.880  34.726  1.00  0.00           H
ATOM     98  HE  ARG A   5     -16.149  61.354  37.250  1.00  0.00           H
ATOM     99 1HH1 ARG A   5     -17.801  60.823  34.195  1.00  0.00           H
ATOM    100 2HH1 ARG A   5     -18.596  62.380  34.213  1.00  0.00           H
ATOM    101 1HH2 ARG A   5     -17.188  63.373  37.260  1.00  0.00           H
ATOM    102 2HH2 ARG A   5     -18.253  63.824  35.946  1.00  0.00           H
ATOM    103  N   SER A   6     -17.965  57.660  40.570  1.00  0.00           N
ATOM    104  CA  SER A   6     -17.632  57.475  41.980  1.00  0.00           C
ATOM    105  C   SER A   6     -17.931  56.056  42.475  1.00  0.00           C
ATOM    106  O   SER A   6     -17.070  55.409  43.071  1.00  0.00           O
ATOM    107  CB  SER A   6     -18.399  58.478  42.819  1.00  0.00           C
ATOM    108  OG  SER A   6     -17.988  59.787  42.538  1.00  0.00           O
ATOM    109  H   SER A   6     -18.570  58.423  40.303  1.00  0.00           H
ATOM    110  HA  SER A   6     -16.562  57.646  42.109  1.00  0.00           H
ATOM    111 1HB  SER A   6     -19.466  58.379  42.621  1.00  0.00           H
ATOM    112 2HB  SER A   6     -18.242  58.263  43.876  1.00  0.00           H
ATOM    113  HG  SER A   6     -18.266  59.964  41.635  1.00  0.00           H
ATOM    114  N   ILE A   7     -19.145  55.580  42.210  1.00  0.00           N
ATOM    115  CA  ILE A   7     -19.585  54.260  42.669  1.00  0.00           C
ATOM    116  C   ILE A   7     -18.883  53.142  41.926  1.00  0.00           C
ATOM    117  O   ILE A   7     -18.470  52.153  42.529  1.00  0.00           O
ATOM    118  CB  ILE A   7     -21.108  54.099  42.503  1.00  0.00           C
ATOM    119  CG1 ILE A   7     -21.849  55.115  43.376  1.00  0.00           C
ATOM    120  CG2 ILE A   7     -21.533  52.682  42.850  1.00  0.00           C
ATOM    121  CD1 ILE A   7     -23.326  55.217  43.070  1.00  0.00           C
ATOM    122  H   ILE A   7     -19.782  56.150  41.673  1.00  0.00           H
ATOM    123  HA  ILE A   7     -19.343  54.164  43.727  1.00  0.00           H
ATOM    124  HB  ILE A   7     -21.384  54.309  41.470  1.00  0.00           H
ATOM    125 1HG1 ILE A   7     -21.737  54.845  44.424  1.00  0.00           H
ATOM    126 2HG1 ILE A   7     -21.407  56.101  43.243  1.00  0.00           H
ATOM    127 1HG2 ILE A   7     -22.612  52.586  42.729  1.00  0.00           H
ATOM    128 2HG2 ILE A   7     -21.028  51.977  42.190  1.00  0.00           H
ATOM    129 3HG2 ILE A   7     -21.265  52.464  43.885  1.00  0.00           H
ATOM    130 1HD1 ILE A   7     -23.785  55.957  43.728  1.00  0.00           H
ATOM    131 2HD1 ILE A   7     -23.465  55.517  42.031  1.00  0.00           H
ATOM    132 3HD1 ILE A   7     -23.799  54.249  43.234  1.00  0.00           H
ATOM    133  N   PHE A   8     -18.760  53.308  40.614  1.00  0.00           N
ATOM    134  CA  PHE A   8     -18.122  52.314  39.764  1.00  0.00           C
ATOM    135  C   PHE A   8     -16.707  52.017  40.236  1.00  0.00           C
ATOM    136  O   PHE A   8     -16.274  50.863  40.209  1.00  0.00           O
ATOM    137  CB  PHE A   8     -18.092  52.791  38.312  1.00  0.00           C
ATOM    138  CG  PHE A   8     -19.378  52.558  37.570  1.00  0.00           C
ATOM    139  CD1 PHE A   8     -20.517  52.142  38.242  1.00  0.00           C
ATOM    140  CD2 PHE A   8     -19.450  52.752  36.200  1.00  0.00           C
ATOM    141  CE1 PHE A   8     -21.701  51.928  37.561  1.00  0.00           C
ATOM    142  CE2 PHE A   8     -20.631  52.540  35.518  1.00  0.00           C
ATOM    143  CZ  PHE A   8     -21.758  52.127  36.198  1.00  0.00           C
ATOM    144  H   PHE A   8     -19.123  54.153  40.196  1.00  0.00           H
ATOM    145  HA  PHE A   8     -18.702  51.391  39.816  1.00  0.00           H
ATOM    146 1HB  PHE A   8     -17.873  53.857  38.284  1.00  0.00           H
ATOM    147 2HB  PHE A   8     -17.292  52.279  37.777  1.00  0.00           H
ATOM    148  HD1 PHE A   8     -20.472  51.986  39.322  1.00  0.00           H
ATOM    149  HD2 PHE A   8     -18.560  53.078  35.660  1.00  0.00           H
ATOM    150  HE1 PHE A   8     -22.589  51.602  38.102  1.00  0.00           H
ATOM    151  HE2 PHE A   8     -20.674  52.695  34.439  1.00  0.00           H
ATOM    152  HZ  PHE A   8     -22.690  51.955  35.659  1.00  0.00           H
ATOM    153  N   ASP A   9     -16.007  53.059  40.682  1.00  0.00           N
ATOM    154  CA  ASP A   9     -14.659  52.937  41.222  1.00  0.00           C
ATOM    155  C   ASP A   9     -14.637  52.210  42.552  1.00  0.00           C
ATOM    156  O   ASP A   9     -13.752  51.393  42.794  1.00  0.00           O
ATOM    157  CB  ASP A   9     -14.026  54.320  41.390  1.00  0.00           C
ATOM    158  CG  ASP A   9     -13.702  54.990  40.062  1.00  0.00           C
ATOM    159  OD1 ASP A   9     -13.686  54.310  39.065  1.00  0.00           O
ATOM    160  OD2 ASP A   9     -13.473  56.176  40.058  1.00  0.00           O
ATOM    161  H   ASP A   9     -16.439  53.971  40.638  1.00  0.00           H
ATOM    162  HA  ASP A   9     -14.055  52.360  40.521  1.00  0.00           H
ATOM    163 1HB  ASP A   9     -14.705  54.966  41.950  1.00  0.00           H
ATOM    164 2HB  ASP A   9     -13.107  54.232  41.971  1.00  0.00           H
ATOM    165  N   ALA A  10     -15.601  52.535  43.412  1.00  0.00           N
ATOM    166  CA  ALA A  10     -15.735  51.907  44.717  1.00  0.00           C
ATOM    167  C   ALA A  10     -15.942  50.411  44.541  1.00  0.00           C
ATOM    168  O   ALA A  10     -15.323  49.602  45.229  1.00  0.00           O
ATOM    169  CB  ALA A  10     -16.893  52.517  45.463  1.00  0.00           C
ATOM    170  H   ALA A  10     -16.262  53.249  43.139  1.00  0.00           H
ATOM    171  HA  ALA A  10     -14.811  52.073  45.271  1.00  0.00           H
ATOM    172 1HB  ALA A  10     -16.987  52.042  46.440  1.00  0.00           H
ATOM    173 2HB  ALA A  10     -16.719  53.585  45.595  1.00  0.00           H
ATOM    174 3HB  ALA A  10     -17.810  52.366  44.897  1.00  0.00           H
ATOM    175  N   VAL A  11     -16.810  50.068  43.590  1.00  0.00           N
ATOM    176  CA  VAL A  11     -17.147  48.687  43.230  1.00  0.00           C
ATOM    177  C   VAL A  11     -15.922  47.906  42.744  1.00  0.00           C
ATOM    178  O   VAL A  11     -15.704  46.760  43.133  1.00  0.00           O
ATOM    179  CB  VAL A  11     -18.225  48.676  42.130  1.00  0.00           C
ATOM    180  CG1 VAL A  11     -18.364  47.282  41.535  1.00  0.00           C
ATOM    181  CG2 VAL A  11     -19.552  49.154  42.699  1.00  0.00           C
ATOM    182  H   VAL A  11     -17.256  50.828  43.097  1.00  0.00           H
ATOM    183  HA  VAL A  11     -17.542  48.185  44.114  1.00  0.00           H
ATOM    184  HB  VAL A  11     -17.914  49.339  41.323  1.00  0.00           H
ATOM    185 1HG1 VAL A  11     -19.130  47.292  40.758  1.00  0.00           H
ATOM    186 2HG1 VAL A  11     -17.413  46.974  41.102  1.00  0.00           H
ATOM    187 3HG1 VAL A  11     -18.651  46.579  42.319  1.00  0.00           H
ATOM    188 1HG2 VAL A  11     -20.309  49.144  41.914  1.00  0.00           H
ATOM    189 2HG2 VAL A  11     -19.859  48.493  43.509  1.00  0.00           H
ATOM    190 3HG2 VAL A  11     -19.438  50.169  43.081  1.00  0.00           H
ATOM    191  N   ALA A  12     -15.131  48.555  41.892  1.00  0.00           N
ATOM    192  CA  ALA A  12     -13.945  47.963  41.289  1.00  0.00           C
ATOM    193  C   ALA A  12     -12.990  47.391  42.335  1.00  0.00           C
ATOM    194  O   ALA A  12     -12.327  46.380  42.102  1.00  0.00           O
ATOM    195  CB  ALA A  12     -13.229  49.001  40.421  1.00  0.00           C
ATOM    196  H   ALA A  12     -15.379  49.505  41.661  1.00  0.00           H
ATOM    197  HA  ALA A  12     -14.263  47.135  40.657  1.00  0.00           H
ATOM    198 1HB  ALA A  12     -12.342  48.553  39.974  1.00  0.00           H
ATOM    199 2HB  ALA A  12     -13.900  49.343  39.634  1.00  0.00           H
ATOM    200 3HB  ALA A  12     -12.932  49.849  41.039  1.00  0.00           H
ATOM    201  N   GLN A  13     -12.926  48.030  43.492  1.00  0.00           N
ATOM    202  CA  GLN A  13     -12.026  47.567  44.541  1.00  0.00           C
ATOM    203  C   GLN A  13     -12.702  46.937  45.758  1.00  0.00           C
ATOM    204  O   GLN A  13     -12.071  46.789  46.810  1.00  0.00           O
ATOM    205  CB  GLN A  13     -11.154  48.736  45.007  1.00  0.00           C
ATOM    206  CG  GLN A  13     -10.292  49.343  43.914  1.00  0.00           C
ATOM    207  CD  GLN A  13      -9.301  48.344  43.340  1.00  0.00           C
ATOM    208  OE1 GLN A  13      -8.574  47.674  44.077  1.00  0.00           O
ATOM    209  NE2 GLN A  13      -9.269  48.241  42.017  1.00  0.00           N
ATOM    210  H   GLN A  13     -13.500  48.846  43.659  1.00  0.00           H
ATOM    211  HA  GLN A  13     -11.389  46.785  44.129  1.00  0.00           H
ATOM    212 1HB  GLN A  13     -11.789  49.525  45.412  1.00  0.00           H
ATOM    213 2HB  GLN A  13     -10.496  48.401  45.809  1.00  0.00           H
ATOM    214 1HG  GLN A  13     -10.932  49.689  43.109  1.00  0.00           H
ATOM    215 2HG  GLN A  13      -9.727  50.177  44.332  1.00  0.00           H
ATOM    216 1HE2 GLN A  13      -8.635  47.599  41.579  1.00  0.00           H
ATOM    217 2HE2 GLN A  13      -9.877  48.804  41.455  1.00  0.00           H
ATOM    218  N   SER A  14     -13.972  46.558  45.582  1.00  0.00           N
ATOM    219  CA  SER A  14     -14.780  45.920  46.627  1.00  0.00           C
ATOM    220  C   SER A  14     -14.839  46.698  47.942  1.00  0.00           C
ATOM    221  O   SER A  14     -14.743  46.129  49.038  1.00  0.00           O
ATOM    222  CB  SER A  14     -14.239  44.530  46.900  1.00  0.00           C
ATOM    223  OG  SER A  14     -14.317  43.726  45.755  1.00  0.00           O
ATOM    224  H   SER A  14     -14.385  46.727  44.676  1.00  0.00           H
ATOM    225  HA  SER A  14     -15.809  45.842  46.270  1.00  0.00           H
ATOM    226 1HB  SER A  14     -13.202  44.601  47.229  1.00  0.00           H
ATOM    227 2HB  SER A  14     -14.806  44.071  47.709  1.00  0.00           H
ATOM    228  HG  SER A  14     -13.988  42.861  46.014  1.00  0.00           H
ATOM    229  N   ASN A  15     -14.982  48.013  47.807  1.00  0.00           N
ATOM    230  CA  ASN A  15     -15.003  48.944  48.926  1.00  0.00           C
ATOM    231  C   ASN A  15     -16.423  49.218  49.431  1.00  0.00           C
ATOM    232  O   ASN A  15     -17.213  49.895  48.767  1.00  0.00           O
ATOM    233  CB  ASN A  15     -14.319  50.242  48.539  1.00  0.00           C
ATOM    234  CG  ASN A  15     -14.150  51.178  49.704  1.00  0.00           C
ATOM    235  OD1 ASN A  15     -14.997  51.228  50.605  1.00  0.00           O
ATOM    236  ND2 ASN A  15     -13.071  51.918  49.707  1.00  0.00           N
ATOM    237  H   ASN A  15     -15.082  48.371  46.867  1.00  0.00           H
ATOM    238  HA  ASN A  15     -14.460  48.495  49.760  1.00  0.00           H
ATOM    239 1HB  ASN A  15     -13.337  50.024  48.116  1.00  0.00           H
ATOM    240 2HB  ASN A  15     -14.902  50.745  47.767  1.00  0.00           H
ATOM    241 1HD2 ASN A  15     -12.905  52.558  50.457  1.00  0.00           H
ATOM    242 2HD2 ASN A  15     -12.412  51.844  48.958  1.00  0.00           H
ATOM    243  N   CYS A  16     -16.758  48.660  50.593  1.00  0.00           N
ATOM    244  CA  CYS A  16     -18.089  48.853  51.170  1.00  0.00           C
ATOM    245  C   CYS A  16     -18.195  50.100  52.049  1.00  0.00           C
ATOM    246  O   CYS A  16     -19.281  50.455  52.510  1.00  0.00           O
ATOM    247  CB  CYS A  16     -18.481  47.632  52.003  1.00  0.00           C
ATOM    248  SG  CYS A  16     -18.697  46.118  51.037  1.00  0.00           S
ATOM    249  H   CYS A  16     -16.084  48.092  51.087  1.00  0.00           H
ATOM    250  HA  CYS A  16     -18.806  48.969  50.357  1.00  0.00           H
ATOM    251 1HB  CYS A  16     -17.715  47.446  52.757  1.00  0.00           H
ATOM    252 2HB  CYS A  16     -19.415  47.833  52.526  1.00  0.00           H
ATOM    253  HG  CYS A  16     -19.013  45.340  52.068  1.00  0.00           H
ATOM    254  N   GLN A  17     -17.064  50.763  52.266  1.00  0.00           N
ATOM    255  CA  GLN A  17     -17.030  51.948  53.091  1.00  0.00           C
ATOM    256  C   GLN A  17     -17.352  53.225  52.326  1.00  0.00           C
ATOM    257  O   GLN A  17     -18.040  54.097  52.853  1.00  0.00           O
ATOM    258  CB  GLN A  17     -15.654  52.076  53.750  1.00  0.00           C
ATOM    259  CG  GLN A  17     -15.311  50.941  54.701  1.00  0.00           C
ATOM    260  CD  GLN A  17     -16.300  50.818  55.842  1.00  0.00           C
ATOM    261  OE1 GLN A  17     -16.616  51.803  56.514  1.00  0.00           O
ATOM    262  NE2 GLN A  17     -16.799  49.608  56.065  1.00  0.00           N
ATOM    263  H   GLN A  17     -16.209  50.432  51.844  1.00  0.00           H
ATOM    264  HA  GLN A  17     -17.789  51.850  53.867  1.00  0.00           H
ATOM    265 1HB  GLN A  17     -14.884  52.113  52.980  1.00  0.00           H
ATOM    266 2HB  GLN A  17     -15.605  53.010  54.310  1.00  0.00           H
ATOM    267 1HG  GLN A  17     -15.313  50.004  54.141  1.00  0.00           H
ATOM    268 2HG  GLN A  17     -14.322  51.122  55.123  1.00  0.00           H
ATOM    269 1HE2 GLN A  17     -17.460  49.467  56.805  1.00  0.00           H
ATOM    270 2HE2 GLN A  17     -16.517  48.837  55.493  1.00  0.00           H
ATOM    271  N   GLU A  18     -16.853  53.358  51.095  1.00  0.00           N
ATOM    272  CA  GLU A  18     -17.136  54.573  50.316  1.00  0.00           C
ATOM    273  C   GLU A  18     -18.623  54.669  49.962  1.00  0.00           C
ATOM    274  O   GLU A  18     -19.117  55.731  49.579  1.00  0.00           O
ATOM    275  CB  GLU A  18     -16.296  54.595  49.037  1.00  0.00           C
ATOM    276  CG  GLU A  18     -14.811  54.842  49.264  1.00  0.00           C
ATOM    277  CD  GLU A  18     -14.007  54.798  47.994  1.00  0.00           C
ATOM    278  OE1 GLU A  18     -14.572  54.503  46.969  1.00  0.00           O
ATOM    279  OE2 GLU A  18     -12.829  55.059  48.050  1.00  0.00           O
ATOM    280  H   GLU A  18     -16.281  52.633  50.687  1.00  0.00           H
ATOM    281  HA  GLU A  18     -16.873  55.441  50.921  1.00  0.00           H
ATOM    282 1HB  GLU A  18     -16.399  53.643  48.517  1.00  0.00           H
ATOM    283 2HB  GLU A  18     -16.666  55.374  48.372  1.00  0.00           H
ATOM    284 1HG  GLU A  18     -14.682  55.820  49.727  1.00  0.00           H
ATOM    285 2HG  GLU A  18     -14.430  54.089  49.956  1.00  0.00           H
ATOM    286  N   LEU A  19     -19.328  53.550  50.133  1.00  0.00           N
ATOM    287  CA  LEU A  19     -20.760  53.459  49.879  1.00  0.00           C
ATOM    288  C   LEU A  19     -21.567  53.540  51.193  1.00  0.00           C
ATOM    289  O   LEU A  19     -22.776  53.275  51.209  1.00  0.00           O
ATOM    290  CB  LEU A  19     -21.078  52.148  49.149  1.00  0.00           C
ATOM    291  CG  LEU A  19     -20.355  51.939  47.812  1.00  0.00           C
ATOM    292  CD1 LEU A  19     -20.763  50.599  47.216  1.00  0.00           C
ATOM    293  CD2 LEU A  19     -20.691  53.082  46.868  1.00  0.00           C
ATOM    294  H   LEU A  19     -18.832  52.730  50.454  1.00  0.00           H
ATOM    295  HA  LEU A  19     -21.053  54.297  49.248  1.00  0.00           H
ATOM    296 1HB  LEU A  19     -20.820  51.314  49.799  1.00  0.00           H
ATOM    297 2HB  LEU A  19     -22.150  52.111  48.953  1.00  0.00           H
ATOM    298  HG  LEU A  19     -19.278  51.914  47.981  1.00  0.00           H
ATOM    299 1HD1 LEU A  19     -20.249  50.449  46.267  1.00  0.00           H
ATOM    300 2HD1 LEU A  19     -20.492  49.797  47.904  1.00  0.00           H
ATOM    301 3HD1 LEU A  19     -21.840  50.589  47.051  1.00  0.00           H
ATOM    302 1HD2 LEU A  19     -20.175  52.935  45.918  1.00  0.00           H
ATOM    303 2HD2 LEU A  19     -21.767  53.107  46.695  1.00  0.00           H
ATOM    304 3HD2 LEU A  19     -20.372  54.027  47.309  1.00  0.00           H
ATOM    305  N   GLU A  20     -20.894  53.910  52.278  1.00  0.00           N
ATOM    306  CA  GLU A  20     -21.566  54.140  53.553  1.00  0.00           C
ATOM    307  C   GLU A  20     -22.629  55.225  53.427  1.00  0.00           C
ATOM    308  O   GLU A  20     -23.743  55.083  53.933  1.00  0.00           O
ATOM    309  CB  GLU A  20     -20.550  54.528  54.629  1.00  0.00           C
ATOM    310  CG  GLU A  20     -21.153  54.758  56.008  1.00  0.00           C
ATOM    311  CD  GLU A  20     -20.120  55.097  57.048  1.00  0.00           C
ATOM    312  OE1 GLU A  20     -18.959  55.128  56.717  1.00  0.00           O
ATOM    313  OE2 GLU A  20     -20.494  55.324  58.173  1.00  0.00           O
ATOM    314  H   GLU A  20     -19.893  54.035  52.222  1.00  0.00           H
ATOM    315  HA  GLU A  20     -22.059  53.216  53.856  1.00  0.00           H
ATOM    316 1HB  GLU A  20     -19.797  53.746  54.718  1.00  0.00           H
ATOM    317 2HB  GLU A  20     -20.037  55.443  54.331  1.00  0.00           H
ATOM    318 1HG  GLU A  20     -21.872  55.572  55.948  1.00  0.00           H
ATOM    319 2HG  GLU A  20     -21.687  53.858  56.313  1.00  0.00           H
ATOM    320  N   SER A  21     -22.277  56.312  52.749  1.00  0.00           N
ATOM    321  CA  SER A  21     -23.172  57.444  52.585  1.00  0.00           C
ATOM    322  C   SER A  21     -24.054  57.313  51.333  1.00  0.00           C
ATOM    323  O   SER A  21     -24.766  58.246  50.961  1.00  0.00           O
ATOM    324  CB  SER A  21     -22.362  58.724  52.513  1.00  0.00           C
ATOM    325  OG  SER A  21     -21.677  58.953  53.714  1.00  0.00           O
ATOM    326  H   SER A  21     -21.356  56.348  52.334  1.00  0.00           H
ATOM    327  HA  SER A  21     -23.835  57.489  53.450  1.00  0.00           H
ATOM    328 1HB  SER A  21     -21.649  58.657  51.691  1.00  0.00           H
ATOM    329 2HB  SER A  21     -23.025  59.563  52.305  1.00  0.00           H
ATOM    330  HG  SER A  21     -21.193  59.772  53.590  1.00  0.00           H
ATOM    331  N   LEU A  22     -24.029  56.142  50.702  1.00  0.00           N
ATOM    332  CA  LEU A  22     -24.768  55.930  49.459  1.00  0.00           C
ATOM    333  C   LEU A  22     -26.274  56.007  49.634  1.00  0.00           C
ATOM    334  O   LEU A  22     -26.932  56.829  48.997  1.00  0.00           O
ATOM    335  CB  LEU A  22     -24.404  54.562  48.866  1.00  0.00           C
ATOM    336  CG  LEU A  22     -25.128  54.188  47.566  1.00  0.00           C
ATOM    337  CD1 LEU A  22     -24.748  55.173  46.469  1.00  0.00           C
ATOM    338  CD2 LEU A  22     -24.760  52.764  47.172  1.00  0.00           C
ATOM    339  H   LEU A  22     -23.486  55.383  51.088  1.00  0.00           H
ATOM    340  HA  LEU A  22     -24.487  56.709  48.752  1.00  0.00           H
ATOM    341 1HB  LEU A  22     -23.334  54.544  48.666  1.00  0.00           H
ATOM    342 2HB  LEU A  22     -24.628  53.792  49.604  1.00  0.00           H
ATOM    343  HG  LEU A  22     -26.205  54.254  47.716  1.00  0.00           H
ATOM    344 1HD1 LEU A  22     -25.262  54.906  45.547  1.00  0.00           H
ATOM    345 2HD1 LEU A  22     -25.041  56.180  46.769  1.00  0.00           H
ATOM    346 3HD1 LEU A  22     -23.671  55.141  46.307  1.00  0.00           H
ATOM    347 1HD2 LEU A  22     -25.275  52.497  46.250  1.00  0.00           H
ATOM    348 2HD2 LEU A  22     -23.683  52.695  47.020  1.00  0.00           H
ATOM    349 3HD2 LEU A  22     -25.057  52.079  47.966  1.00  0.00           H
ATOM    350  N   LEU A  23     -26.807  55.144  50.489  1.00  0.00           N
ATOM    351  CA  LEU A  23     -28.251  55.067  50.705  1.00  0.00           C
ATOM    352  C   LEU A  23     -28.868  56.436  51.055  1.00  0.00           C
ATOM    353  O   LEU A  23     -29.837  56.851  50.415  1.00  0.00           O
ATOM    354  CB  LEU A  23     -28.552  54.065  51.827  1.00  0.00           C
ATOM    355  CG  LEU A  23     -30.032  53.911  52.203  1.00  0.00           C
ATOM    356  CD1 LEU A  23     -30.811  53.401  51.001  1.00  0.00           C
ATOM    357  CD2 LEU A  23     -30.160  52.959  53.384  1.00  0.00           C
ATOM    358  H   LEU A  23     -26.199  54.523  51.003  1.00  0.00           H
ATOM    359  HA  LEU A  23     -28.721  54.721  49.785  1.00  0.00           H
ATOM    360 1HB  LEU A  23     -28.184  53.084  51.526  1.00  0.00           H
ATOM    361 2HB  LEU A  23     -28.013  54.373  52.722  1.00  0.00           H
ATOM    362  HG  LEU A  23     -30.440  54.884  52.477  1.00  0.00           H
ATOM    363 1HD1 LEU A  23     -31.863  53.293  51.269  1.00  0.00           H
ATOM    364 2HD1 LEU A  23     -30.717  54.112  50.178  1.00  0.00           H
ATOM    365 3HD1 LEU A  23     -30.413  52.435  50.694  1.00  0.00           H
ATOM    366 1HD2 LEU A  23     -31.210  52.851  53.652  1.00  0.00           H
ATOM    367 2HD2 LEU A  23     -29.752  51.986  53.111  1.00  0.00           H
ATOM    368 3HD2 LEU A  23     -29.607  53.358  54.235  1.00  0.00           H
ATOM    369  N   PRO A  24     -28.292  57.151  52.048  1.00  0.00           N
ATOM    370  CA  PRO A  24     -28.893  58.434  52.403  1.00  0.00           C
ATOM    371  C   PRO A  24     -28.780  59.530  51.337  1.00  0.00           C
ATOM    372  O   PRO A  24     -29.616  60.435  51.329  1.00  0.00           O
ATOM    373  CB  PRO A  24     -28.104  58.811  53.660  1.00  0.00           C
ATOM    374  CG  PRO A  24     -26.813  58.081  53.516  1.00  0.00           C
ATOM    375  CD  PRO A  24     -27.199  56.755  52.917  1.00  0.00           C
ATOM    376  HA  PRO A  24     -29.959  58.284  52.625  1.00  0.00           H
ATOM    377 1HB  PRO A  24     -27.972  59.903  53.710  1.00  0.00           H
ATOM    378 2HB  PRO A  24     -28.663  58.515  54.559  1.00  0.00           H
ATOM    379 1HG  PRO A  24     -26.123  58.650  52.877  1.00  0.00           H
ATOM    380 2HG  PRO A  24     -26.323  57.977  54.495  1.00  0.00           H
ATOM    381 1HD  PRO A  24     -26.344  56.337  52.366  1.00  0.00           H
ATOM    382 2HD  PRO A  24     -27.516  56.068  53.714  1.00  0.00           H
ATOM    383  N   PHE A  25     -27.784  59.456  50.448  1.00  0.00           N
ATOM    384  CA  PHE A  25     -27.694  60.404  49.317  1.00  0.00           C
ATOM    385  C   PHE A  25     -28.918  60.386  48.401  1.00  0.00           C
ATOM    386  O   PHE A  25     -29.476  61.438  48.075  1.00  0.00           O
ATOM    387  CB  PHE A  25     -26.447  60.102  48.482  1.00  0.00           C
ATOM    388  CG  PHE A  25     -26.402  60.837  47.174  1.00  0.00           C
ATOM    389  CD1 PHE A  25     -26.551  62.216  47.130  1.00  0.00           C
ATOM    390  CD2 PHE A  25     -26.214  60.152  45.983  1.00  0.00           C
ATOM    391  CE1 PHE A  25     -26.509  62.894  45.928  1.00  0.00           C
ATOM    392  CE2 PHE A  25     -26.170  60.829  44.779  1.00  0.00           C
ATOM    393  CZ  PHE A  25     -26.319  62.201  44.752  1.00  0.00           C
ATOM    394  H   PHE A  25     -27.080  58.740  50.548  1.00  0.00           H
ATOM    395  HA  PHE A  25     -27.614  61.415  49.718  1.00  0.00           H
ATOM    396 1HB  PHE A  25     -25.556  60.363  49.050  1.00  0.00           H
ATOM    397 2HB  PHE A  25     -26.399  59.035  48.275  1.00  0.00           H
ATOM    398  HD1 PHE A  25     -26.700  62.764  48.061  1.00  0.00           H
ATOM    399  HD2 PHE A  25     -26.095  59.069  46.005  1.00  0.00           H
ATOM    400  HE1 PHE A  25     -26.628  63.977  45.909  1.00  0.00           H
ATOM    401  HE2 PHE A  25     -26.019  60.281  43.849  1.00  0.00           H
ATOM    402  HZ  PHE A  25     -26.288  62.736  43.801  1.00  0.00           H
ATOM    403  N   LEU A  26     -29.329  59.195  47.970  1.00  0.00           N
ATOM    404  CA  LEU A  26     -30.415  59.084  46.997  1.00  0.00           C
ATOM    405  C   LEU A  26     -31.770  59.088  47.686  1.00  0.00           C
ATOM    406  O   LEU A  26     -32.813  58.939  47.050  1.00  0.00           O
ATOM    407  CB  LEU A  26     -30.262  57.802  46.169  1.00  0.00           C
ATOM    408  CG  LEU A  26     -29.051  57.759  45.228  1.00  0.00           C
ATOM    409  CD1 LEU A  26     -27.843  57.214  45.977  1.00  0.00           C
ATOM    410  CD2 LEU A  26     -29.379  56.896  44.019  1.00  0.00           C
ATOM    411  H   LEU A  26     -28.890  58.355  48.314  1.00  0.00           H
ATOM    412  HA  LEU A  26     -30.367  59.941  46.325  1.00  0.00           H
ATOM    413 1HB  LEU A  26     -30.182  56.958  46.851  1.00  0.00           H
ATOM    414 2HB  LEU A  26     -31.158  57.671  45.565  1.00  0.00           H
ATOM    415  HG  LEU A  26     -28.811  58.770  44.899  1.00  0.00           H
ATOM    416 1HD1 LEU A  26     -26.983  57.182  45.310  1.00  0.00           H
ATOM    417 2HD1 LEU A  26     -27.619  57.861  46.825  1.00  0.00           H
ATOM    418 3HD1 LEU A  26     -28.061  56.209  46.336  1.00  0.00           H
ATOM    419 1HD2 LEU A  26     -28.520  56.866  43.349  1.00  0.00           H
ATOM    420 2HD2 LEU A  26     -29.618  55.885  44.347  1.00  0.00           H
ATOM    421 3HD2 LEU A  26     -30.234  57.319  43.491  1.00  0.00           H
ATOM    422  N   GLN A  27     -31.726  59.250  49.006  1.00  0.00           N
ATOM    423  CA  GLN A  27     -32.911  59.436  49.807  1.00  0.00           C
ATOM    424  C   GLN A  27     -33.238  60.913  49.738  1.00  0.00           C
ATOM    425  O   GLN A  27     -34.397  61.288  49.565  1.00  0.00           O
ATOM    426  CB  GLN A  27     -32.696  58.981  51.255  1.00  0.00           C
ATOM    427  CG  GLN A  27     -33.942  59.051  52.120  1.00  0.00           C
ATOM    428  CD  GLN A  27     -35.034  58.114  51.640  1.00  0.00           C
ATOM    429  OE1 GLN A  27     -34.794  56.926  51.408  1.00  0.00           O
ATOM    430  NE2 GLN A  27     -36.241  58.643  51.490  1.00  0.00           N
ATOM    431  H   GLN A  27     -30.822  59.241  49.458  1.00  0.00           H
ATOM    432  HA  GLN A  27     -33.714  58.837  49.381  1.00  0.00           H
ATOM    433 1HB  GLN A  27     -32.339  57.951  51.262  1.00  0.00           H
ATOM    434 2HB  GLN A  27     -31.927  59.599  51.719  1.00  0.00           H
ATOM    435 1HG  GLN A  27     -33.679  58.775  53.140  1.00  0.00           H
ATOM    436 2HG  GLN A  27     -34.333  60.069  52.097  1.00  0.00           H
ATOM    437 1HE2 GLN A  27     -37.002  58.073  51.176  1.00  0.00           H
ATOM    438 2HE2 GLN A  27     -36.393  59.611  51.689  1.00  0.00           H
ATOM    439  N   ARG A  28     -32.201  61.743  49.868  1.00  0.00           N
ATOM    440  CA  ARG A  28     -32.331  63.204  49.850  1.00  0.00           C
ATOM    441  C   ARG A  28     -32.737  63.654  48.452  1.00  0.00           C
ATOM    442  O   ARG A  28     -33.748  64.344  48.277  1.00  0.00           O
ATOM    443  CB  ARG A  28     -31.027  63.879  50.248  1.00  0.00           C
ATOM    444  CG  ARG A  28     -31.069  65.399  50.253  1.00  0.00           C
ATOM    445  CD  ARG A  28     -32.033  65.917  51.259  1.00  0.00           C
ATOM    446  NE  ARG A  28     -32.046  67.372  51.300  1.00  0.00           N
ATOM    447  CZ  ARG A  28     -32.938  68.108  51.987  1.00  0.00           C
ATOM    448  NH1 ARG A  28     -33.883  67.515  52.686  1.00  0.00           N
ATOM    449  NH2 ARG A  28     -32.866  69.426  51.961  1.00  0.00           N
ATOM    450  H   ARG A  28     -31.286  61.332  49.983  1.00  0.00           H
ATOM    451  HA  ARG A  28     -33.098  63.492  50.570  1.00  0.00           H
ATOM    452 1HB  ARG A  28     -30.739  63.554  51.245  1.00  0.00           H
ATOM    453 2HB  ARG A  28     -30.236  63.575  49.563  1.00  0.00           H
ATOM    454 1HG  ARG A  28     -30.080  65.790  50.497  1.00  0.00           H
ATOM    455 2HG  ARG A  28     -31.371  65.758  49.270  1.00  0.00           H
ATOM    456 1HD  ARG A  28     -33.036  65.574  51.009  1.00  0.00           H
ATOM    457 2HD  ARG A  28     -31.762  65.550  52.248  1.00  0.00           H
ATOM    458  HE  ARG A  28     -31.334  67.862  50.776  1.00  0.00           H
ATOM    459 1HH1 ARG A  28     -33.938  66.508  52.706  1.00  0.00           H
ATOM    460 2HH1 ARG A  28     -34.550  68.071  53.200  1.00  0.00           H
ATOM    461 1HH2 ARG A  28     -32.141  69.882  51.424  1.00  0.00           H
ATOM    462 2HH2 ARG A  28     -33.534  69.981  52.476  1.00  0.00           H
ATOM    463  N   SER A  29     -31.946  63.237  47.464  1.00  0.00           N
ATOM    464  CA  SER A  29     -32.162  63.593  46.070  1.00  0.00           C
ATOM    465  C   SER A  29     -33.307  62.789  45.470  1.00  0.00           C
ATOM    466  O   SER A  29     -33.831  63.141  44.411  1.00  0.00           O
ATOM    467  CB  SER A  29     -30.895  63.362  45.270  1.00  0.00           C
ATOM    468  OG  SER A  29     -30.606  61.996  45.170  1.00  0.00           O
ATOM    469  H   SER A  29     -31.163  62.647  47.705  1.00  0.00           H
ATOM    470  HA  SER A  29     -32.422  64.651  46.019  1.00  0.00           H
ATOM    471 1HB  SER A  29     -31.013  63.786  44.273  1.00  0.00           H
ATOM    472 2HB  SER A  29     -30.064  63.878  45.750  1.00  0.00           H
ATOM    473  HG  SER A  29     -29.658  61.913  45.311  1.00  0.00           H
ATOM    474  N   LYS A  30     -33.694  61.715  46.161  1.00  0.00           N
ATOM    475  CA  LYS A  30     -34.721  60.776  45.688  1.00  0.00           C
ATOM    476  C   LYS A  30     -34.349  60.176  44.338  1.00  0.00           C
ATOM    477  O   LYS A  30     -35.228  59.761  43.577  1.00  0.00           O
ATOM    478  CB  LYS A  30     -36.081  61.471  45.592  1.00  0.00           C
ATOM    479  CG  LYS A  30     -36.569  62.084  46.898  1.00  0.00           C
ATOM    480  CD  LYS A  30     -37.946  62.706  46.738  1.00  0.00           C
ATOM    481  CE  LYS A  30     -38.416  63.356  48.031  1.00  0.00           C
ATOM    482  NZ  LYS A  30     -39.750  63.999  47.878  1.00  0.00           N
ATOM    483  H   LYS A  30     -33.249  61.549  47.053  1.00  0.00           H
ATOM    484  HA  LYS A  30     -34.798  59.958  46.406  1.00  0.00           H
ATOM    485 1HB  LYS A  30     -36.031  62.266  44.848  1.00  0.00           H
ATOM    486 2HB  LYS A  30     -36.831  60.755  45.257  1.00  0.00           H
ATOM    487 1HG  LYS A  30     -36.616  61.311  47.667  1.00  0.00           H
ATOM    488 2HG  LYS A  30     -35.867  62.850  47.225  1.00  0.00           H
ATOM    489 1HD  LYS A  30     -37.915  63.459  45.952  1.00  0.00           H
ATOM    490 2HD  LYS A  30     -38.662  61.934  46.452  1.00  0.00           H
ATOM    491 1HE  LYS A  30     -38.478  62.602  48.814  1.00  0.00           H
ATOM    492 2HE  LYS A  30     -37.696  64.113  48.338  1.00  0.00           H
ATOM    493 1HZ  LYS A  30     -40.025  64.418  48.754  1.00  0.00           H
ATOM    494 2HZ  LYS A  30     -39.700  64.710  47.164  1.00  0.00           H
ATOM    495 3HZ  LYS A  30     -40.432  63.299  47.613  1.00  0.00           H
ATOM    496  N   LYS A  31     -33.050  60.145  44.042  1.00  0.00           N
ATOM    497  CA  LYS A  31     -32.541  59.494  42.841  1.00  0.00           C
ATOM    498  C   LYS A  31     -32.645  57.974  43.010  1.00  0.00           C
ATOM    499  O   LYS A  31     -32.774  57.483  44.134  1.00  0.00           O
ATOM    500  CB  LYS A  31     -31.097  59.911  42.561  1.00  0.00           C
ATOM    501  CG  LYS A  31     -30.935  61.362  42.126  1.00  0.00           C
ATOM    502  CD  LYS A  31     -29.466  61.725  41.957  1.00  0.00           C
ATOM    503  CE  LYS A  31     -29.303  63.153  41.456  1.00  0.00           C
ATOM    504  NZ  LYS A  31     -27.875  63.508  41.240  1.00  0.00           N
ATOM    505  H   LYS A  31     -32.398  60.589  44.674  1.00  0.00           H
ATOM    506  HA  LYS A  31     -33.157  59.800  41.994  1.00  0.00           H
ATOM    507 1HB  LYS A  31     -30.495  59.761  43.459  1.00  0.00           H
ATOM    508 2HB  LYS A  31     -30.680  59.278  41.778  1.00  0.00           H
ATOM    509 1HG  LYS A  31     -31.450  61.517  41.178  1.00  0.00           H
ATOM    510 2HG  LYS A  31     -31.378  62.017  42.874  1.00  0.00           H
ATOM    511 1HD  LYS A  31     -28.953  61.627  42.917  1.00  0.00           H
ATOM    512 2HD  LYS A  31     -29.001  61.045  41.244  1.00  0.00           H
ATOM    513 1HE  LYS A  31     -29.841  63.271  40.515  1.00  0.00           H
ATOM    514 2HE  LYS A  31     -29.731  63.845  42.183  1.00  0.00           H
ATOM    515 1HZ  LYS A  31     -27.811  64.460  40.908  1.00  0.00           H
ATOM    516 2HZ  LYS A  31     -27.371  63.420  42.110  1.00  0.00           H
ATOM    517 3HZ  LYS A  31     -27.472  62.886  40.555  1.00  0.00           H
ATOM    518  N   ARG A  32     -32.639  57.232  41.908  1.00  0.00           N
ATOM    519  CA  ARG A  32     -32.645  55.768  41.996  1.00  0.00           C
ATOM    520  C   ARG A  32     -31.385  55.173  41.426  1.00  0.00           C
ATOM    521  O   ARG A  32     -30.759  55.756  40.542  1.00  0.00           O
ATOM    522  CB  ARG A  32     -33.841  55.186  41.257  1.00  0.00           C
ATOM    523  CG  ARG A  32     -35.190  55.480  41.893  1.00  0.00           C
ATOM    524  CD  ARG A  32     -36.310  54.978  41.058  1.00  0.00           C
ATOM    525  NE  ARG A  32     -36.285  53.531  40.928  1.00  0.00           N
ATOM    526  CZ  ARG A  32     -37.020  52.829  40.043  1.00  0.00           C
ATOM    527  NH1 ARG A  32     -37.837  53.454  39.224  1.00  0.00           N
ATOM    528  NH2 ARG A  32     -36.923  51.510  40.002  1.00  0.00           N
ATOM    529  H   ARG A  32     -32.630  57.671  40.999  1.00  0.00           H
ATOM    530  HA  ARG A  32     -32.717  55.485  43.047  1.00  0.00           H
ATOM    531 1HB  ARG A  32     -33.865  55.576  40.241  1.00  0.00           H
ATOM    532 2HB  ARG A  32     -33.736  54.104  41.191  1.00  0.00           H
ATOM    533 1HG  ARG A  32     -35.245  54.999  42.870  1.00  0.00           H
ATOM    534 2HG  ARG A  32     -35.309  56.558  42.013  1.00  0.00           H
ATOM    535 1HD  ARG A  32     -37.260  55.264  41.515  1.00  0.00           H
ATOM    536 2HD  ARG A  32     -36.244  55.411  40.061  1.00  0.00           H
ATOM    537  HE  ARG A  32     -35.668  53.014  41.542  1.00  0.00           H
ATOM    538 1HH1 ARG A  32     -37.908  54.459  39.255  1.00  0.00           H
ATOM    539 2HH1 ARG A  32     -38.388  52.927  38.563  1.00  0.00           H
ATOM    540 1HH2 ARG A  32     -36.297  51.030  40.635  1.00  0.00           H
ATOM    541 2HH2 ARG A  32     -37.475  50.985  39.343  1.00  0.00           H
ATOM    542  N   LEU A  33     -31.035  53.992  41.918  1.00  0.00           N
ATOM    543  CA  LEU A  33     -29.847  53.295  41.464  1.00  0.00           C
ATOM    544  C   LEU A  33     -30.004  52.863  40.002  1.00  0.00           C
ATOM    545  O   LEU A  33     -29.027  52.531  39.324  1.00  0.00           O
ATOM    546  CB  LEU A  33     -29.580  52.070  42.348  1.00  0.00           C
ATOM    547  CG  LEU A  33     -28.901  52.357  43.695  1.00  0.00           C
ATOM    548  CD1 LEU A  33     -29.852  53.147  44.584  1.00  0.00           C
ATOM    549  CD2 LEU A  33     -28.501  51.046  44.351  1.00  0.00           C
ATOM    550  H   LEU A  33     -31.613  53.567  42.629  1.00  0.00           H
ATOM    551  HA  LEU A  33     -28.998  53.973  41.538  1.00  0.00           H
ATOM    552 1HB  LEU A  33     -30.528  51.577  42.555  1.00  0.00           H
ATOM    553 2HB  LEU A  33     -28.945  51.376  41.799  1.00  0.00           H
ATOM    554  HG  LEU A  33     -28.012  52.968  43.531  1.00  0.00           H
ATOM    555 1HD1 LEU A  33     -29.370  53.352  45.541  1.00  0.00           H
ATOM    556 2HD1 LEU A  33     -30.107  54.089  44.099  1.00  0.00           H
ATOM    557 3HD1 LEU A  33     -30.760  52.569  44.751  1.00  0.00           H
ATOM    558 1HD2 LEU A  33     -28.019  51.250  45.308  1.00  0.00           H
ATOM    559 2HD2 LEU A  33     -29.388  50.434  44.516  1.00  0.00           H
ATOM    560 3HD2 LEU A  33     -27.807  50.509  43.704  1.00  0.00           H
ATOM    561  N   THR A  34     -31.251  52.912  39.535  1.00  0.00           N
ATOM    562  CA  THR A  34     -31.652  52.469  38.198  1.00  0.00           C
ATOM    563  C   THR A  34     -31.793  53.628  37.208  1.00  0.00           C
ATOM    564  O   THR A  34     -32.120  53.409  36.027  1.00  0.00           O
ATOM    565  CB  THR A  34     -32.978  51.688  38.261  1.00  0.00           C
ATOM    566  OG1 THR A  34     -33.996  52.515  38.839  1.00  0.00           O
ATOM    567  CG2 THR A  34     -32.817  50.427  39.097  1.00  0.00           C
ATOM    568  H   THR A  34     -31.952  53.285  40.160  1.00  0.00           H
ATOM    569  HA  THR A  34     -30.879  51.807  37.806  1.00  0.00           H
ATOM    570  HB  THR A  34     -33.284  51.411  37.251  1.00  0.00           H
ATOM    571  HG1 THR A  34     -34.520  52.915  38.141  1.00  0.00           H
ATOM    572 1HG2 THR A  34     -33.764  49.889  39.128  1.00  0.00           H
ATOM    573 2HG2 THR A  34     -32.052  49.793  38.652  1.00  0.00           H
ATOM    574 3HG2 THR A  34     -32.519  50.699  40.108  1.00  0.00           H
ATOM    575  N   ASP A  35     -31.566  54.855  37.682  1.00  0.00           N
ATOM    576  CA  ASP A  35     -31.700  56.037  36.836  1.00  0.00           C
ATOM    577  C   ASP A  35     -30.774  55.968  35.629  1.00  0.00           C
ATOM    578  O   ASP A  35     -29.725  55.311  35.665  1.00  0.00           O
ATOM    579  CB  ASP A  35     -31.403  57.307  37.638  1.00  0.00           C
ATOM    580  CG  ASP A  35     -32.540  57.695  38.576  1.00  0.00           C
ATOM    581  OD1 ASP A  35     -33.620  57.181  38.411  1.00  0.00           O
ATOM    582  OD2 ASP A  35     -32.315  58.502  39.444  1.00  0.00           O
ATOM    583  H   ASP A  35     -31.295  54.970  38.649  1.00  0.00           H
ATOM    584  HA  ASP A  35     -32.727  56.087  36.472  1.00  0.00           H
ATOM    585 1HB  ASP A  35     -30.499  57.161  38.230  1.00  0.00           H
ATOM    586 2HB  ASP A  35     -31.216  58.134  36.954  1.00  0.00           H
ATOM    587  N   SER A  36     -31.186  56.639  34.557  1.00  0.00           N
ATOM    588  CA  SER A  36     -30.421  56.707  33.312  1.00  0.00           C
ATOM    589  C   SER A  36     -28.951  57.098  33.559  1.00  0.00           C
ATOM    590  O   SER A  36     -28.035  56.553  32.928  1.00  0.00           O
ATOM    591  CB  SER A  36     -31.066  57.704  32.369  1.00  0.00           C
ATOM    592  OG  SER A  36     -32.331  57.263  31.959  1.00  0.00           O
ATOM    593  H   SER A  36     -32.073  57.118  34.617  1.00  0.00           H
ATOM    594  HA  SER A  36     -30.428  55.721  32.846  1.00  0.00           H
ATOM    595 1HB  SER A  36     -31.159  58.668  32.867  1.00  0.00           H
ATOM    596 2HB  SER A  36     -30.428  57.846  31.497  1.00  0.00           H
ATOM    597  HG  SER A  36     -32.671  57.940  31.370  1.00  0.00           H
ATOM    598  N   GLU A  37     -28.758  58.020  34.507  1.00  0.00           N
ATOM    599  CA  GLU A  37     -27.451  58.581  34.866  1.00  0.00           C
ATOM    600  C   GLU A  37     -26.518  57.590  35.577  1.00  0.00           C
ATOM    601  O   GLU A  37     -25.312  57.835  35.688  1.00  0.00           O
ATOM    602  CB  GLU A  37     -27.648  59.811  35.755  1.00  0.00           C
ATOM    603  CG  GLU A  37     -28.211  59.505  37.136  1.00  0.00           C
ATOM    604  CD  GLU A  37     -28.492  60.743  37.940  1.00  0.00           C
ATOM    605  OE1 GLU A  37     -27.936  61.768  37.629  1.00  0.00           O
ATOM    606  OE2 GLU A  37     -29.263  60.663  38.868  1.00  0.00           O
ATOM    607  H   GLU A  37     -29.581  58.338  34.997  1.00  0.00           H
ATOM    608  HA  GLU A  37     -26.940  58.880  33.951  1.00  0.00           H
ATOM    609 1HB  GLU A  37     -26.692  60.319  35.889  1.00  0.00           H
ATOM    610 2HB  GLU A  37     -28.325  60.510  35.265  1.00  0.00           H
ATOM    611 1HG  GLU A  37     -29.139  58.942  37.022  1.00  0.00           H
ATOM    612 2HG  GLU A  37     -27.504  58.878  37.677  1.00  0.00           H
ATOM    613  N   PHE A  38     -27.080  56.498  36.081  1.00  0.00           N
ATOM    614  CA  PHE A  38     -26.301  55.528  36.837  1.00  0.00           C
ATOM    615  C   PHE A  38     -26.025  54.261  36.033  1.00  0.00           C
ATOM    616  O   PHE A  38     -25.650  53.220  36.587  1.00  0.00           O
ATOM    617  CB  PHE A  38     -27.031  55.162  38.132  1.00  0.00           C
ATOM    618  CG  PHE A  38     -26.943  56.221  39.195  1.00  0.00           C
ATOM    619  CD1 PHE A  38     -28.087  56.854  39.659  1.00  0.00           C
ATOM    620  CD2 PHE A  38     -25.718  56.585  39.734  1.00  0.00           C
ATOM    621  CE1 PHE A  38     -28.009  57.827  40.637  1.00  0.00           C
ATOM    622  CE2 PHE A  38     -25.638  57.557  40.711  1.00  0.00           C
ATOM    623  CZ  PHE A  38     -26.783  58.179  41.164  1.00  0.00           C
ATOM    624  H   PHE A  38     -28.066  56.334  35.941  1.00  0.00           H
ATOM    625  HA  PHE A  38     -25.340  55.977  37.089  1.00  0.00           H
ATOM    626 1HB  PHE A  38     -28.083  54.981  37.918  1.00  0.00           H
ATOM    627 2HB  PHE A  38     -26.615  54.241  38.536  1.00  0.00           H
ATOM    628  HD1 PHE A  38     -29.055  56.576  39.242  1.00  0.00           H
ATOM    629  HD2 PHE A  38     -24.813  56.094  39.377  1.00  0.00           H
ATOM    630  HE1 PHE A  38     -28.914  58.316  40.992  1.00  0.00           H
ATOM    631  HE2 PHE A  38     -24.668  57.832  41.128  1.00  0.00           H
ATOM    632  HZ  PHE A  38     -26.719  58.944  41.932  1.00  0.00           H
ATOM    633  N   LYS A  39     -26.223  54.367  34.722  1.00  0.00           N
ATOM    634  CA  LYS A  39     -25.916  53.297  33.787  1.00  0.00           C
ATOM    635  C   LYS A  39     -25.008  53.847  32.685  1.00  0.00           C
ATOM    636  O   LYS A  39     -25.079  55.046  32.371  1.00  0.00           O
ATOM    637  CB  LYS A  39     -27.194  52.704  33.194  1.00  0.00           C
ATOM    638  CG  LYS A  39     -28.093  53.716  32.496  1.00  0.00           C
ATOM    639  CD  LYS A  39     -29.276  53.034  31.826  1.00  0.00           C
ATOM    640  CE  LYS A  39     -30.296  52.560  32.850  1.00  0.00           C
ATOM    641  NZ  LYS A  39     -31.528  52.030  32.204  1.00  0.00           N
ATOM    642  H   LYS A  39     -26.606  55.234  34.370  1.00  0.00           H
ATOM    643  HA  LYS A  39     -25.389  52.508  34.324  1.00  0.00           H
ATOM    644 1HB  LYS A  39     -26.934  51.930  32.468  1.00  0.00           H
ATOM    645 2HB  LYS A  39     -27.776  52.228  33.984  1.00  0.00           H
ATOM    646 1HG  LYS A  39     -28.463  54.437  33.224  1.00  0.00           H
ATOM    647 2HG  LYS A  39     -27.518  54.251  31.740  1.00  0.00           H
ATOM    648 1HD  LYS A  39     -29.760  53.732  31.142  1.00  0.00           H
ATOM    649 2HD  LYS A  39     -28.927  52.176  31.251  1.00  0.00           H
ATOM    650 1HE  LYS A  39     -29.856  51.776  33.463  1.00  0.00           H
ATOM    651 2HE  LYS A  39     -30.571  53.392  33.500  1.00  0.00           H
ATOM    652 1HZ  LYS A  39     -32.178  51.726  32.916  1.00  0.00           H
ATOM    653 2HZ  LYS A  39     -31.955  52.756  31.647  1.00  0.00           H
ATOM    654 3HZ  LYS A  39     -31.289  51.246  31.613  1.00  0.00           H
ATOM    655  N   ASP A  40     -24.155  52.990  32.112  1.00  0.00           N
ATOM    656  CA  ASP A  40     -23.350  53.405  30.965  1.00  0.00           C
ATOM    657  C   ASP A  40     -24.282  53.640  29.771  1.00  0.00           C
ATOM    658  O   ASP A  40     -24.980  52.716  29.340  1.00  0.00           O
ATOM    659  CB  ASP A  40     -22.297  52.349  30.619  1.00  0.00           C
ATOM    660  CG  ASP A  40     -21.401  52.763  29.460  1.00  0.00           C
ATOM    661  OD1 ASP A  40     -21.912  53.287  28.498  1.00  0.00           O
ATOM    662  OD2 ASP A  40     -20.215  52.549  29.545  1.00  0.00           O
ATOM    663  H   ASP A  40     -24.061  52.050  32.467  1.00  0.00           H
ATOM    664  HA  ASP A  40     -22.837  54.332  31.220  1.00  0.00           H
ATOM    665 1HB  ASP A  40     -21.672  52.160  31.494  1.00  0.00           H
ATOM    666 2HB  ASP A  40     -22.791  51.412  30.361  1.00  0.00           H
ATOM    667  N   PRO A  41     -24.305  54.893  29.257  1.00  0.00           N
ATOM    668  CA  PRO A  41     -25.195  55.313  28.178  1.00  0.00           C
ATOM    669  C   PRO A  41     -25.206  54.458  26.902  1.00  0.00           C
ATOM    670  O   PRO A  41     -26.118  54.613  26.098  1.00  0.00           O
ATOM    671  CB  PRO A  41     -24.663  56.718  27.881  1.00  0.00           C
ATOM    672  CG  PRO A  41     -24.160  57.204  29.197  1.00  0.00           C
ATOM    673  CD  PRO A  41     -23.517  55.994  29.822  1.00  0.00           C
ATOM    674  HA  PRO A  41     -26.230  55.340  28.553  1.00  0.00           H
ATOM    675 1HB  PRO A  41     -23.875  56.667  27.116  1.00  0.00           H
ATOM    676 2HB  PRO A  41     -25.467  57.347  27.472  1.00  0.00           H
ATOM    677 1HG  PRO A  41     -23.449  58.031  29.051  1.00  0.00           H
ATOM    678 2HG  PRO A  41     -24.990  57.602  29.799  1.00  0.00           H
ATOM    679 1HD  PRO A  41     -22.469  55.919  29.489  1.00  0.00           H
ATOM    680 2HD  PRO A  41     -23.571  56.077  30.919  1.00  0.00           H
ATOM    681  N   GLU A  42     -24.234  53.572  26.706  1.00  0.00           N
ATOM    682  CA  GLU A  42     -24.154  52.845  25.439  1.00  0.00           C
ATOM    683  C   GLU A  42     -24.234  51.350  25.604  1.00  0.00           C
ATOM    684  O   GLU A  42     -24.324  50.618  24.615  1.00  0.00           O
ATOM    685  CB  GLU A  42     -22.855  53.197  24.711  1.00  0.00           C
ATOM    686  CG  GLU A  42     -22.692  54.675  24.393  1.00  0.00           C
ATOM    687  CD  GLU A  42     -23.725  55.183  23.423  1.00  0.00           C
ATOM    688  OE1 GLU A  42     -24.116  54.435  22.558  1.00  0.00           O
ATOM    689  OE2 GLU A  42     -24.124  56.315  23.549  1.00  0.00           O
ATOM    690  H   GLU A  42     -23.544  53.390  27.421  1.00  0.00           H
ATOM    691  HA  GLU A  42     -24.998  53.142  24.815  1.00  0.00           H
ATOM    692 1HB  GLU A  42     -22.002  52.889  25.316  1.00  0.00           H
ATOM    693 2HB  GLU A  42     -22.802  52.644  23.771  1.00  0.00           H
ATOM    694 1HG  GLU A  42     -22.769  55.247  25.318  1.00  0.00           H
ATOM    695 2HG  GLU A  42     -21.701  54.842  23.975  1.00  0.00           H
ATOM    696  N   THR A  43     -24.188  50.902  26.856  1.00  0.00           N
ATOM    697  CA  THR A  43     -24.223  49.478  27.177  1.00  0.00           C
ATOM    698  C   THR A  43     -25.335  49.156  28.158  1.00  0.00           C
ATOM    699  O   THR A  43     -25.903  48.075  28.118  1.00  0.00           O
ATOM    700  CB  THR A  43     -22.878  49.005  27.758  1.00  0.00           C
ATOM    701  OG1 THR A  43     -22.650  49.641  29.023  1.00  0.00           O
ATOM    702  CG2 THR A  43     -21.738  49.348  26.810  1.00  0.00           C
ATOM    703  H   THR A  43     -24.126  51.575  27.608  1.00  0.00           H
ATOM    704  HA  THR A  43     -24.415  48.921  26.260  1.00  0.00           H
ATOM    705  HB  THR A  43     -22.905  47.926  27.909  1.00  0.00           H
ATOM    706  HG1 THR A  43     -21.816  50.119  28.993  1.00  0.00           H
ATOM    707 1HG2 THR A  43     -20.795  49.006  27.236  1.00  0.00           H
ATOM    708 2HG2 THR A  43     -21.903  48.852  25.851  1.00  0.00           H
ATOM    709 3HG2 THR A  43     -21.699  50.426  26.664  1.00  0.00           H
ATOM    710  N   GLY A  44     -25.642  50.096  29.043  1.00  0.00           N
ATOM    711  CA  GLY A  44     -26.672  49.878  30.052  1.00  0.00           C
ATOM    712  C   GLY A  44     -26.137  49.192  31.297  1.00  0.00           C
ATOM    713  O   GLY A  44     -26.911  48.741  32.138  1.00  0.00           O
ATOM    714  H   GLY A  44     -25.153  50.979  29.021  1.00  0.00           H
ATOM    715 1HA  GLY A  44     -27.111  50.834  30.337  1.00  0.00           H
ATOM    716 2HA  GLY A  44     -27.472  49.270  29.630  1.00  0.00           H
ATOM    717  N   LYS A  45     -24.815  49.113  31.406  1.00  0.00           N
ATOM    718  CA  LYS A  45     -24.147  48.537  32.566  1.00  0.00           C
ATOM    719  C   LYS A  45     -24.497  49.332  33.821  1.00  0.00           C
ATOM    720  O   LYS A  45     -24.498  50.569  33.815  1.00  0.00           O
ATOM    721  CB  LYS A  45     -22.632  48.506  32.358  1.00  0.00           C
ATOM    722  CG  LYS A  45     -22.156  47.477  31.339  1.00  0.00           C
ATOM    723  CD  LYS A  45     -20.639  47.420  31.280  1.00  0.00           C
ATOM    724  CE  LYS A  45     -20.064  48.644  30.584  1.00  0.00           C
ATOM    725  NZ  LYS A  45     -18.580  48.590  30.494  1.00  0.00           N
ATOM    726  H   LYS A  45     -24.258  49.472  30.645  1.00  0.00           H
ATOM    727  HA  LYS A  45     -24.500  47.513  32.695  1.00  0.00           H
ATOM    728 1HB  LYS A  45     -22.290  49.487  32.026  1.00  0.00           H
ATOM    729 2HB  LYS A  45     -22.138  48.291  33.306  1.00  0.00           H
ATOM    730 1HG  LYS A  45     -22.538  46.492  31.612  1.00  0.00           H
ATOM    731 2HG  LYS A  45     -22.543  47.736  30.354  1.00  0.00           H
ATOM    732 1HD  LYS A  45     -20.235  47.364  32.291  1.00  0.00           H
ATOM    733 2HD  LYS A  45     -20.330  46.527  30.736  1.00  0.00           H
ATOM    734 1HE  LYS A  45     -20.473  48.716  29.577  1.00  0.00           H
ATOM    735 2HE  LYS A  45     -20.350  49.543  31.130  1.00  0.00           H
ATOM    736 1HZ  LYS A  45     -18.240  49.419  30.028  1.00  0.00           H
ATOM    737 2HZ  LYS A  45     -18.187  48.546  31.425  1.00  0.00           H
ATOM    738 3HZ  LYS A  45     -18.303  47.772  29.971  1.00  0.00           H
ATOM    739  N   THR A  46     -24.804  48.600  34.889  1.00  0.00           N
ATOM    740  CA  THR A  46     -25.156  49.182  36.182  1.00  0.00           C
ATOM    741  C   THR A  46     -24.008  48.936  37.137  1.00  0.00           C
ATOM    742  O   THR A  46     -23.075  48.191  36.814  1.00  0.00           O
ATOM    743  CB  THR A  46     -26.457  48.587  36.750  1.00  0.00           C
ATOM    744  OG1 THR A  46     -26.257  47.201  37.058  1.00  0.00           O
ATOM    745  CG2 THR A  46     -27.591  48.721  35.744  1.00  0.00           C
ATOM    746  H   THR A  46     -24.789  47.596  34.789  1.00  0.00           H
ATOM    747  HA  THR A  46     -25.308  50.253  36.050  1.00  0.00           H
ATOM    748  HB  THR A  46     -26.729  49.113  37.666  1.00  0.00           H
ATOM    749  HG1 THR A  46     -27.103  46.744  37.040  1.00  0.00           H
ATOM    750 1HG2 THR A  46     -28.502  48.297  36.163  1.00  0.00           H
ATOM    751 2HG2 THR A  46     -27.751  49.775  35.517  1.00  0.00           H
ATOM    752 3HG2 THR A  46     -27.329  48.190  34.830  1.00  0.00           H
ATOM    753  N   CYS A  47     -24.070  49.540  38.316  1.00  0.00           N
ATOM    754  CA  CYS A  47     -23.072  49.265  39.346  1.00  0.00           C
ATOM    755  C   CYS A  47     -23.007  47.780  39.690  1.00  0.00           C
ATOM    756  O   CYS A  47     -21.920  47.220  39.878  1.00  0.00           O
ATOM    757  CB  CYS A  47     -23.381  50.061  40.614  1.00  0.00           C
ATOM    758  SG  CYS A  47     -23.313  51.854  40.396  1.00  0.00           S
ATOM    759  H   CYS A  47     -24.810  50.197  38.512  1.00  0.00           H
ATOM    760  HA  CYS A  47     -22.095  49.572  38.972  1.00  0.00           H
ATOM    761 1HB  CYS A  47     -24.377  49.801  40.974  1.00  0.00           H
ATOM    762 2HB  CYS A  47     -22.672  49.789  41.396  1.00  0.00           H
ATOM    763  HG  CYS A  47     -24.625  52.029  40.271  1.00  0.00           H
ATOM    764  N   LEU A  48     -24.171  47.145  39.773  1.00  0.00           N
ATOM    765  CA  LEU A  48     -24.245  45.717  40.064  1.00  0.00           C
ATOM    766  C   LEU A  48     -23.524  44.900  38.996  1.00  0.00           C
ATOM    767  O   LEU A  48     -22.754  43.994  39.310  1.00  0.00           O
ATOM    768  CB  LEU A  48     -25.709  45.270  40.157  1.00  0.00           C
ATOM    769  CG  LEU A  48     -25.932  43.777  40.429  1.00  0.00           C
ATOM    770  CD1 LEU A  48     -25.308  43.406  41.767  1.00  0.00           C
ATOM    771  CD2 LEU A  48     -27.425  43.478  40.419  1.00  0.00           C
ATOM    772  H   LEU A  48     -25.026  47.663  39.633  1.00  0.00           H
ATOM    773  HA  LEU A  48     -23.761  45.533  41.022  1.00  0.00           H
ATOM    774 1HB  LEU A  48     -26.192  45.829  40.959  1.00  0.00           H
ATOM    775 2HB  LEU A  48     -26.207  45.515  39.219  1.00  0.00           H
ATOM    776  HG  LEU A  48     -25.438  43.189  39.656  1.00  0.00           H
ATOM    777 1HD1 LEU A  48     -25.468  42.344  41.962  1.00  0.00           H
ATOM    778 2HD1 LEU A  48     -24.239  43.612  41.740  1.00  0.00           H
ATOM    779 3HD1 LEU A  48     -25.772  43.991  42.560  1.00  0.00           H
ATOM    780 1HD2 LEU A  48     -27.583  42.415  40.611  1.00  0.00           H
ATOM    781 2HD2 LEU A  48     -27.919  44.064  41.191  1.00  0.00           H
ATOM    782 3HD2 LEU A  48     -27.840  43.736  39.444  1.00  0.00           H
ATOM    783  N   LEU A  49     -23.787  45.226  37.734  1.00  0.00           N
ATOM    784  CA  LEU A  49     -23.131  44.566  36.626  1.00  0.00           C
ATOM    785  C   LEU A  49     -21.615  44.835  36.605  1.00  0.00           C
ATOM    786  O   LEU A  49     -20.838  43.926  36.277  1.00  0.00           O
ATOM    787  CB  LEU A  49     -23.761  45.031  35.308  1.00  0.00           C
ATOM    788  CG  LEU A  49     -25.203  44.566  35.059  1.00  0.00           C
ATOM    789  CD1 LEU A  49     -25.746  45.241  33.808  1.00  0.00           C
ATOM    790  CD2 LEU A  49     -25.229  43.051  34.919  1.00  0.00           C
ATOM    791  H   LEU A  49     -24.461  45.953  37.544  1.00  0.00           H
ATOM    792  HA  LEU A  49     -23.272  43.491  36.731  1.00  0.00           H
ATOM    793 1HB  LEU A  49     -23.756  46.120  35.285  1.00  0.00           H
ATOM    794 2HB  LEU A  49     -23.149  44.669  34.484  1.00  0.00           H
ATOM    795  HG  LEU A  49     -25.831  44.864  35.899  1.00  0.00           H
ATOM    796 1HD1 LEU A  49     -26.768  44.911  33.630  1.00  0.00           H
ATOM    797 2HD1 LEU A  49     -25.732  46.324  33.943  1.00  0.00           H
ATOM    798 3HD1 LEU A  49     -25.126  44.975  32.953  1.00  0.00           H
ATOM    799 1HD2 LEU A  49     -26.253  42.721  34.742  1.00  0.00           H
ATOM    800 2HD2 LEU A  49     -24.602  42.752  34.079  1.00  0.00           H
ATOM    801 3HD2 LEU A  49     -24.853  42.594  35.834  1.00  0.00           H
ATOM    802  N   LYS A  50     -21.187  46.045  36.997  1.00  0.00           N
ATOM    803  CA  LYS A  50     -19.747  46.336  37.157  1.00  0.00           C
ATOM    804  C   LYS A  50     -19.149  45.437  38.251  1.00  0.00           C
ATOM    805  O   LYS A  50     -18.028  44.928  38.108  1.00  0.00           O
ATOM    806  CB  LYS A  50     -19.523  47.810  37.501  1.00  0.00           C
ATOM    807  CG  LYS A  50     -19.825  48.774  36.361  1.00  0.00           C
ATOM    808  CD  LYS A  50     -18.729  48.746  35.308  1.00  0.00           C
ATOM    809  CE  LYS A  50     -17.457  49.412  35.812  1.00  0.00           C
ATOM    810  NZ  LYS A  50     -16.424  49.515  34.745  1.00  0.00           N
ATOM    811  H   LYS A  50     -21.861  46.773  37.183  1.00  0.00           H
ATOM    812  HA  LYS A  50     -19.242  46.120  36.215  1.00  0.00           H
ATOM    813 1HB  LYS A  50     -20.150  48.087  38.348  1.00  0.00           H
ATOM    814 2HB  LYS A  50     -18.485  47.960  37.800  1.00  0.00           H
ATOM    815 1HG  LYS A  50     -20.773  48.499  35.895  1.00  0.00           H
ATOM    816 2HG  LYS A  50     -19.911  49.785  36.755  1.00  0.00           H
ATOM    817 1HD  LYS A  50     -18.506  47.712  35.040  1.00  0.00           H
ATOM    818 2HD  LYS A  50     -19.069  49.265  34.413  1.00  0.00           H
ATOM    819 1HE  LYS A  50     -17.689  50.413  36.172  1.00  0.00           H
ATOM    820 2HE  LYS A  50     -17.048  48.835  36.642  1.00  0.00           H
ATOM    821 1HZ  LYS A  50     -15.596  49.963  35.120  1.00  0.00           H
ATOM    822 2HZ  LYS A  50     -16.185  48.591  34.415  1.00  0.00           H
ATOM    823 3HZ  LYS A  50     -16.783  50.065  33.978  1.00  0.00           H
ATOM    824  N   ALA A  51     -19.924  45.236  39.326  1.00  0.00           N
ATOM    825  CA  ALA A  51     -19.521  44.388  40.437  1.00  0.00           C
ATOM    826  C   ALA A  51     -19.431  42.960  39.983  1.00  0.00           C
ATOM    827  O   ALA A  51     -18.596  42.227  40.476  1.00  0.00           O
ATOM    828  CB  ALA A  51     -20.492  44.512  41.574  1.00  0.00           C
ATOM    829  H   ALA A  51     -20.823  45.693  39.357  1.00  0.00           H
ATOM    830  HA  ALA A  51     -18.536  44.713  40.771  1.00  0.00           H
ATOM    831 1HB  ALA A  51     -20.172  43.871  42.396  1.00  0.00           H
ATOM    832 2HB  ALA A  51     -20.523  45.547  41.914  1.00  0.00           H
ATOM    833 3HB  ALA A  51     -21.483  44.209  41.241  1.00  0.00           H
ATOM    834  N   MET A  52     -20.277  42.572  39.031  1.00  0.00           N
ATOM    835  CA  MET A  52     -20.264  41.201  38.515  1.00  0.00           C
ATOM    836  C   MET A  52     -19.023  40.940  37.640  1.00  0.00           C
ATOM    837  O   MET A  52     -18.513  39.811  37.541  1.00  0.00           O
ATOM    838  CB  MET A  52     -21.543  40.927  37.725  1.00  0.00           C
ATOM    839  CG  MET A  52     -22.798  40.820  38.579  1.00  0.00           C
ATOM    840  SD  MET A  52     -22.659  39.561  39.863  1.00  0.00           S
ATOM    841  CE  MET A  52     -22.590  38.072  38.873  1.00  0.00           C
ATOM    842  H   MET A  52     -20.941  43.233  38.655  1.00  0.00           H
ATOM    843  HA  MET A  52     -20.218  40.514  39.359  1.00  0.00           H
ATOM    844 1HB  MET A  52     -21.700  41.724  37.001  1.00  0.00           H
ATOM    845 2HB  MET A  52     -21.435  39.996  37.170  1.00  0.00           H
ATOM    846 1HG  MET A  52     -22.998  41.779  39.056  1.00  0.00           H
ATOM    847 2HG  MET A  52     -23.649  40.570  37.944  1.00  0.00           H
ATOM    848 1HE  MET A  52     -22.504  37.203  39.526  1.00  0.00           H
ATOM    849 2HE  MET A  52     -23.501  37.990  38.277  1.00  0.00           H
ATOM    850 3HE  MET A  52     -21.727  38.115  38.210  1.00  0.00           H
ATOM    851  N   LEU A  53     -18.532  42.006  37.016  1.00  0.00           N
ATOM    852  CA  LEU A  53     -17.300  41.941  36.228  1.00  0.00           C
ATOM    853  C   LEU A  53     -16.061  42.027  37.136  1.00  0.00           C
ATOM    854  O   LEU A  53     -15.062  41.300  36.961  1.00  0.00           O
ATOM    855  CB  LEU A  53     -17.273  43.075  35.197  1.00  0.00           C
ATOM    856  CG  LEU A  53     -18.363  43.020  34.118  1.00  0.00           C
ATOM    857  CD1 LEU A  53     -18.304  44.284  33.272  1.00  0.00           C
ATOM    858  CD2 LEU A  53     -18.164  41.778  33.262  1.00  0.00           C
ATOM    859  H   LEU A  53     -19.023  42.885  37.090  1.00  0.00           H
ATOM    860  HA  LEU A  53     -17.277  40.988  35.702  1.00  0.00           H
ATOM    861 1HB  LEU A  53     -17.373  44.023  35.719  1.00  0.00           H
ATOM    862 2HB  LEU A  53     -16.307  43.062  34.690  1.00  0.00           H
ATOM    863  HG  LEU A  53     -19.343  42.984  34.593  1.00  0.00           H
ATOM    864 1HD1 LEU A  53     -19.076  44.245  32.505  1.00  0.00           H
ATOM    865 2HD1 LEU A  53     -18.467  45.155  33.906  1.00  0.00           H
ATOM    866 3HD1 LEU A  53     -17.327  44.357  32.795  1.00  0.00           H
ATOM    867 1HD2 LEU A  53     -18.940  41.738  32.497  1.00  0.00           H
ATOM    868 2HD2 LEU A  53     -17.185  41.814  32.784  1.00  0.00           H
ATOM    869 3HD2 LEU A  53     -18.229  40.888  33.889  1.00  0.00           H
ATOM    870  N   ASN A  54     -16.164  42.886  38.142  1.00  0.00           N
ATOM    871  CA  ASN A  54     -15.071  43.103  39.054  1.00  0.00           C
ATOM    872  C   ASN A  54     -15.132  42.149  40.237  1.00  0.00           C
ATOM    873  O   ASN A  54     -15.329  42.549  41.387  1.00  0.00           O
ATOM    874  CB  ASN A  54     -15.061  44.546  39.524  1.00  0.00           C
ATOM    875  CG  ASN A  54     -14.789  45.515  38.410  1.00  0.00           C
ATOM    876  OD1 ASN A  54     -13.886  45.304  37.591  1.00  0.00           O
ATOM    877  ND2 ASN A  54     -15.555  46.576  38.357  1.00  0.00           N
ATOM    878  H   ASN A  54     -17.023  43.398  38.274  1.00  0.00           H
ATOM    879  HA  ASN A  54     -14.137  42.899  38.529  1.00  0.00           H
ATOM    880 1HB  ASN A  54     -16.023  44.788  39.976  1.00  0.00           H
ATOM    881 2HB  ASN A  54     -14.297  44.671  40.294  1.00  0.00           H
ATOM    882 1HD2 ASN A  54     -15.419  47.256  37.637  1.00  0.00           H
ATOM    883 2HD2 ASN A  54     -16.274  46.705  39.041  1.00  0.00           H
ATOM    884  N   LEU A  55     -14.970  40.870  39.929  1.00  0.00           N
ATOM    885  CA  LEU A  55     -14.924  39.840  40.945  1.00  0.00           C
ATOM    886  C   LEU A  55     -13.498  39.583  41.402  1.00  0.00           C
ATOM    887  O   LEU A  55     -12.560  39.625  40.610  1.00  0.00           O
ATOM    888  CB  LEU A  55     -15.541  38.542  40.408  1.00  0.00           C
ATOM    889  CG  LEU A  55     -17.032  38.610  40.055  1.00  0.00           C
ATOM    890  CD1 LEU A  55     -17.472  37.284  39.451  1.00  0.00           C
ATOM    891  CD2 LEU A  55     -17.836  38.935  41.306  1.00  0.00           C
ATOM    892  H   LEU A  55     -14.875  40.607  38.958  1.00  0.00           H
ATOM    893  HA  LEU A  55     -15.504  40.175  41.804  1.00  0.00           H
ATOM    894 1HB  LEU A  55     -15.001  38.246  39.510  1.00  0.00           H
ATOM    895 2HB  LEU A  55     -15.414  37.761  41.158  1.00  0.00           H
ATOM    896  HG  LEU A  55     -17.194  39.388  39.309  1.00  0.00           H
ATOM    897 1HD1 LEU A  55     -18.532  37.334  39.198  1.00  0.00           H
ATOM    898 2HD1 LEU A  55     -16.894  37.087  38.547  1.00  0.00           H
ATOM    899 3HD1 LEU A  55     -17.308  36.484  40.169  1.00  0.00           H
ATOM    900 1HD2 LEU A  55     -18.896  38.985  41.054  1.00  0.00           H
ATOM    901 2HD2 LEU A  55     -17.676  38.156  42.052  1.00  0.00           H
ATOM    902 3HD2 LEU A  55     -17.513  39.896  41.706  1.00  0.00           H
ATOM    903  N   HIS A  56     -13.346  39.326  42.697  1.00  0.00           N
ATOM    904  CA  HIS A  56     -12.072  38.921  43.263  1.00  0.00           C
ATOM    905  C   HIS A  56     -12.342  37.637  44.054  1.00  0.00           C
ATOM    906  O   HIS A  56     -13.104  37.649  45.031  1.00  0.00           O
ATOM    907  CB  HIS A  56     -11.476  40.009  44.163  1.00  0.00           C
ATOM    908  CG  HIS A  56     -11.308  41.330  43.479  1.00  0.00           C
ATOM    909  ND1 HIS A  56     -10.258  41.596  42.625  1.00  0.00           N
ATOM    910  CD2 HIS A  56     -12.053  42.459  43.523  1.00  0.00           C
ATOM    911  CE1 HIS A  56     -10.366  42.832  42.173  1.00  0.00           C
ATOM    912  NE2 HIS A  56     -11.445  43.377  42.703  1.00  0.00           N
ATOM    913  H   HIS A  56     -14.149  39.416  43.303  1.00  0.00           H
ATOM    914  HA  HIS A  56     -11.360  38.735  42.460  1.00  0.00           H
ATOM    915 1HB  HIS A  56     -12.120  40.156  45.032  1.00  0.00           H
ATOM    916 2HB  HIS A  56     -10.501  39.687  44.528  1.00  0.00           H
ATOM    917  HD2 HIS A  56     -12.964  42.612  44.103  1.00  0.00           H
ATOM    918  HE1 HIS A  56      -9.680  43.320  41.479  1.00  0.00           H
ATOM    919  HE2 HIS A  56     -11.777  44.317  42.533  1.00  0.00           H
ATOM    920  N   ASN A  57     -11.750  36.528  43.613  1.00  0.00           N
ATOM    921  CA  ASN A  57     -12.039  35.189  44.170  1.00  0.00           C
ATOM    922  C   ASN A  57     -13.519  34.747  44.116  1.00  0.00           C
ATOM    923  O   ASN A  57     -14.020  34.074  45.028  1.00  0.00           O
ATOM    924  CB  ASN A  57     -11.544  35.126  45.603  1.00  0.00           C
ATOM    925  CG  ASN A  57     -11.428  33.716  46.111  1.00  0.00           C
ATOM    926  OD1 ASN A  57     -10.803  32.861  45.474  1.00  0.00           O
ATOM    927  ND2 ASN A  57     -12.018  33.455  47.251  1.00  0.00           N
ATOM    928  H   ASN A  57     -11.076  36.615  42.866  1.00  0.00           H
ATOM    929  HA  ASN A  57     -11.510  34.445  43.574  1.00  0.00           H
ATOM    930 1HB  ASN A  57     -10.568  35.606  45.673  1.00  0.00           H
ATOM    931 2HB  ASN A  57     -12.227  35.677  46.249  1.00  0.00           H
ATOM    932 1HD2 ASN A  57     -11.974  32.534  47.637  1.00  0.00           H
ATOM    933 2HD2 ASN A  57     -12.514  34.177  47.733  1.00  0.00           H
ATOM    934  N   GLY A  58     -14.195  35.113  43.030  1.00  0.00           N
ATOM    935  CA  GLY A  58     -15.624  34.882  42.874  1.00  0.00           C
ATOM    936  C   GLY A  58     -16.493  35.590  43.897  1.00  0.00           C
ATOM    937  O   GLY A  58     -17.638  35.195  44.111  1.00  0.00           O
ATOM    938  H   GLY A  58     -13.686  35.570  42.286  1.00  0.00           H
ATOM    939 1HA  GLY A  58     -15.939  35.207  41.883  1.00  0.00           H
ATOM    940 2HA  GLY A  58     -15.830  33.814  42.942  1.00  0.00           H
ATOM    941  N   GLN A  59     -15.942  36.638  44.519  1.00  0.00           N
ATOM    942  CA  GLN A  59     -16.588  37.383  45.615  1.00  0.00           C
ATOM    943  C   GLN A  59     -16.603  38.895  45.422  1.00  0.00           C
ATOM    944  O   GLN A  59     -15.703  39.482  44.816  1.00  0.00           O
ATOM    945  CB  GLN A  59     -15.898  37.060  46.943  1.00  0.00           C
ATOM    946  CG  GLN A  59     -16.003  35.603  47.362  1.00  0.00           C
ATOM    947  CD  GLN A  59     -15.216  35.304  48.624  1.00  0.00           C
ATOM    948  OE1 GLN A  59     -13.981  35.295  48.616  1.00  0.00           O
ATOM    949  NE2 GLN A  59     -15.928  35.055  49.717  1.00  0.00           N
ATOM    950  H   GLN A  59     -15.024  36.923  44.205  1.00  0.00           H
ATOM    951  HA  GLN A  59     -17.632  37.074  45.674  1.00  0.00           H
ATOM    952 1HB  GLN A  59     -14.841  37.314  46.875  1.00  0.00           H
ATOM    953 2HB  GLN A  59     -16.332  37.669  47.736  1.00  0.00           H
ATOM    954 1HG  GLN A  59     -17.050  35.363  47.545  1.00  0.00           H
ATOM    955 2HG  GLN A  59     -15.612  34.976  46.557  1.00  0.00           H
ATOM    956 1HE2 GLN A  59     -15.463  34.851  50.580  1.00  0.00           H
ATOM    957 2HE2 GLN A  59     -16.927  35.072  49.678  1.00  0.00           H
ATOM    958  N   ASN A  60     -17.658  39.500  45.957  1.00  0.00           N
ATOM    959  CA  ASN A  60     -17.853  40.940  45.980  1.00  0.00           C
ATOM    960  C   ASN A  60     -19.052  41.211  46.883  1.00  0.00           C
ATOM    961  O   ASN A  60     -20.138  40.650  46.705  1.00  0.00           O
ATOM    962  CB  ASN A  60     -18.059  41.501  44.584  1.00  0.00           C
ATOM    963  CG  ASN A  60     -17.876  42.991  44.528  1.00  0.00           C
ATOM    964  OD1 ASN A  60     -17.847  43.666  45.564  1.00  0.00           O
ATOM    965  ND2 ASN A  60     -17.752  43.520  43.337  1.00  0.00           N
ATOM    966  H   ASN A  60     -18.358  38.902  46.371  1.00  0.00           H
ATOM    967  HA  ASN A  60     -16.960  41.404  46.401  1.00  0.00           H
ATOM    968 1HB  ASN A  60     -17.355  41.033  43.896  1.00  0.00           H
ATOM    969 2HB  ASN A  60     -19.065  41.258  44.240  1.00  0.00           H
ATOM    970 1HD2 ASN A  60     -17.627  44.508  43.239  1.00  0.00           H
ATOM    971 2HD2 ASN A  60     -17.783  42.937  42.526  1.00  0.00           H
ATOM    972  N   ASP A  61     -18.833  42.035  47.896  1.00  0.00           N
ATOM    973  CA  ASP A  61     -19.871  42.298  48.894  1.00  0.00           C
ATOM    974  C   ASP A  61     -20.440  43.699  48.689  1.00  0.00           C
ATOM    975  O   ASP A  61     -21.308  44.157  49.451  1.00  0.00           O
ATOM    976  CB  ASP A  61     -19.315  42.163  50.313  1.00  0.00           C
ATOM    977  CG  ASP A  61     -18.884  40.740  50.647  1.00  0.00           C
ATOM    978  OD1 ASP A  61     -19.482  39.823  50.132  1.00  0.00           O
ATOM    979  OD2 ASP A  61     -17.967  40.582  51.415  1.00  0.00           O
ATOM    980  H   ASP A  61     -17.936  42.492  47.987  1.00  0.00           H
ATOM    981  HA  ASP A  61     -20.668  41.566  48.766  1.00  0.00           H
ATOM    982 1HB  ASP A  61     -18.455  42.824  50.431  1.00  0.00           H
ATOM    983 2HB  ASP A  61     -20.072  42.477  51.032  1.00  0.00           H
ATOM    984  N   THR A  62     -19.945  44.369  47.653  1.00  0.00           N
ATOM    985  CA  THR A  62     -20.579  45.583  47.181  1.00  0.00           C
ATOM    986  C   THR A  62     -21.886  45.188  46.496  1.00  0.00           C
ATOM    987  O   THR A  62     -22.832  45.970  46.455  1.00  0.00           O
ATOM    988  CB  THR A  62     -19.672  46.366  46.215  1.00  0.00           C
ATOM    989  OG1 THR A  62     -19.366  45.550  45.077  1.00  0.00           O
ATOM    990  CG2 THR A  62     -18.381  46.771  46.907  1.00  0.00           C
ATOM    991  H   THR A  62     -19.116  44.033  47.184  1.00  0.00           H
ATOM    992  HA  THR A  62     -20.786  46.221  48.040  1.00  0.00           H
ATOM    993  HB  THR A  62     -20.192  47.261  45.874  1.00  0.00           H
ATOM    994  HG1 THR A  62     -18.577  45.035  45.257  1.00  0.00           H
ATOM    995 1HG2 THR A  62     -17.752  47.324  46.209  1.00  0.00           H
ATOM    996 2HG2 THR A  62     -18.606  47.398  47.767  1.00  0.00           H
ATOM    997 3HG2 THR A  62     -17.852  45.877  47.240  1.00  0.00           H
ATOM    998  N   ILE A  63     -21.931  43.948  46.002  1.00  0.00           N
ATOM    999  CA  ILE A  63     -23.156  43.351  45.475  1.00  0.00           C
ATOM   1000  C   ILE A  63     -24.228  43.294  46.554  1.00  0.00           C
ATOM   1001  O   ILE A  63     -25.323  43.827  46.367  1.00  0.00           O
ATOM   1002  CB  ILE A  63     -22.894  41.934  44.931  1.00  0.00           C
ATOM   1003  CG1 ILE A  63     -22.025  41.999  43.673  1.00  0.00           C
ATOM   1004  CG2 ILE A  63     -24.208  41.225  44.642  1.00  0.00           C
ATOM   1005  CD1 ILE A  63     -21.509  40.652  43.218  1.00  0.00           C
ATOM   1006  H   ILE A  63     -21.079  43.407  45.997  1.00  0.00           H
ATOM   1007  HA  ILE A  63     -23.518  43.970  44.656  1.00  0.00           H
ATOM   1008  HB  ILE A  63     -22.336  41.358  45.670  1.00  0.00           H
ATOM   1009 1HG1 ILE A  63     -22.600  42.437  42.856  1.00  0.00           H
ATOM   1010 2HG1 ILE A  63     -21.170  42.647  43.853  1.00  0.00           H
ATOM   1011 1HG2 ILE A  63     -24.004  40.225  44.257  1.00  0.00           H
ATOM   1012 2HG2 ILE A  63     -24.791  41.149  45.559  1.00  0.00           H
ATOM   1013 3HG2 ILE A  63     -24.771  41.792  43.899  1.00  0.00           H
ATOM   1014 1HD1 ILE A  63     -20.902  40.779  42.320  1.00  0.00           H
ATOM   1015 2HD1 ILE A  63     -20.903  40.210  44.008  1.00  0.00           H
ATOM   1016 3HD1 ILE A  63     -22.351  39.996  42.996  1.00  0.00           H
ATOM   1017  N   ALA A  64     -23.895  42.663  47.684  1.00  0.00           N
ATOM   1018  CA  ALA A  64     -24.805  42.542  48.829  1.00  0.00           C
ATOM   1019  C   ALA A  64     -25.309  43.895  49.339  1.00  0.00           C
ATOM   1020  O   ALA A  64     -26.511  44.087  49.509  1.00  0.00           O
ATOM   1021  CB  ALA A  64     -24.146  41.755  49.949  1.00  0.00           C
ATOM   1022  H   ALA A  64     -22.974  42.253  47.742  1.00  0.00           H
ATOM   1023  HA  ALA A  64     -25.683  41.982  48.507  1.00  0.00           H
ATOM   1024 1HB  ALA A  64     -24.834  41.674  50.791  1.00  0.00           H
ATOM   1025 2HB  ALA A  64     -23.892  40.758  49.592  1.00  0.00           H
ATOM   1026 3HB  ALA A  64     -23.240  42.266  50.269  1.00  0.00           H
ATOM   1027  N   LEU A  65     -24.392  44.828  49.578  1.00  0.00           N
ATOM   1028  CA  LEU A  65     -24.767  46.188  49.957  1.00  0.00           C
ATOM   1029  C   LEU A  65     -25.591  46.846  48.854  1.00  0.00           C
ATOM   1030  O   LEU A  65     -26.591  47.491  49.136  1.00  0.00           O
ATOM   1031  CB  LEU A  65     -23.514  47.025  50.241  1.00  0.00           C
ATOM   1032  CG  LEU A  65     -23.765  48.500  50.587  1.00  0.00           C
ATOM   1033  CD1 LEU A  65     -24.637  48.587  51.832  1.00  0.00           C
ATOM   1034  CD2 LEU A  65     -22.433  49.204  50.803  1.00  0.00           C
ATOM   1035  H   LEU A  65     -23.413  44.592  49.496  1.00  0.00           H
ATOM   1036  HA  LEU A  65     -25.369  46.140  50.863  1.00  0.00           H
ATOM   1037 1HB  LEU A  65     -22.978  46.576  51.076  1.00  0.00           H
ATOM   1038 2HB  LEU A  65     -22.868  46.997  49.363  1.00  0.00           H
ATOM   1039  HG  LEU A  65     -24.302  48.979  49.768  1.00  0.00           H
ATOM   1040 1HD1 LEU A  65     -24.814  49.634  52.077  1.00  0.00           H
ATOM   1041 2HD1 LEU A  65     -25.590  48.091  51.645  1.00  0.00           H
ATOM   1042 3HD1 LEU A  65     -24.131  48.099  52.666  1.00  0.00           H
ATOM   1043 1HD2 LEU A  65     -22.611  50.251  51.047  1.00  0.00           H
ATOM   1044 2HD2 LEU A  65     -21.896  48.725  51.620  1.00  0.00           H
ATOM   1045 3HD2 LEU A  65     -21.837  49.141  49.891  1.00  0.00           H
ATOM   1046  N   LEU A  66     -25.170  46.687  47.606  1.00  0.00           N
ATOM   1047  CA  LEU A  66     -25.817  47.388  46.509  1.00  0.00           C
ATOM   1048  C   LEU A  66     -27.253  46.937  46.331  1.00  0.00           C
ATOM   1049  O   LEU A  66     -28.139  47.767  46.092  1.00  0.00           O
ATOM   1050  CB  LEU A  66     -25.042  47.163  45.204  1.00  0.00           C
ATOM   1051  CG  LEU A  66     -25.477  48.027  44.014  1.00  0.00           C
ATOM   1052  CD1 LEU A  66     -25.323  49.498  44.372  1.00  0.00           C
ATOM   1053  CD2 LEU A  66     -24.641  47.669  42.795  1.00  0.00           C
ATOM   1054  H   LEU A  66     -24.391  46.073  47.407  1.00  0.00           H
ATOM   1055  HA  LEU A  66     -25.820  48.454  46.734  1.00  0.00           H
ATOM   1056 1HB  LEU A  66     -23.988  47.360  45.389  1.00  0.00           H
ATOM   1057 2HB  LEU A  66     -25.149  46.118  44.912  1.00  0.00           H
ATOM   1058  HG  LEU A  66     -26.529  47.843  43.798  1.00  0.00           H
ATOM   1059 1HD1 LEU A  66     -25.634  50.112  43.526  1.00  0.00           H
ATOM   1060 2HD1 LEU A  66     -25.950  49.731  45.234  1.00  0.00           H
ATOM   1061 3HD1 LEU A  66     -24.283  49.709  44.609  1.00  0.00           H
ATOM   1062 1HD2 LEU A  66     -24.950  48.282  41.948  1.00  0.00           H
ATOM   1063 2HD2 LEU A  66     -23.587  47.852  43.010  1.00  0.00           H
ATOM   1064 3HD2 LEU A  66     -24.783  46.617  42.551  1.00  0.00           H
ATOM   1065  N   LEU A  67     -27.478  45.632  46.469  1.00  0.00           N
ATOM   1066  CA  LEU A  67     -28.821  45.058  46.417  1.00  0.00           C
ATOM   1067  C   LEU A  67     -29.670  45.565  47.587  1.00  0.00           C
ATOM   1068  O   LEU A  67     -30.832  45.939  47.412  1.00  0.00           O
ATOM   1069  CB  LEU A  67     -28.749  43.526  46.452  1.00  0.00           C
ATOM   1070  CG  LEU A  67     -28.184  42.860  45.192  1.00  0.00           C
ATOM   1071  CD1 LEU A  67     -27.973  41.373  45.452  1.00  0.00           C
ATOM   1072  CD2 LEU A  67     -29.140  43.078  44.027  1.00  0.00           C
ATOM   1073  H   LEU A  67     -26.687  45.021  46.614  1.00  0.00           H
ATOM   1074  HA  LEU A  67     -29.292  45.365  45.484  1.00  0.00           H
ATOM   1075 1HB  LEU A  67     -28.124  43.227  47.292  1.00  0.00           H
ATOM   1076 2HB  LEU A  67     -29.752  43.134  46.613  1.00  0.00           H
ATOM   1077  HG  LEU A  67     -27.214  43.295  44.951  1.00  0.00           H
ATOM   1078 1HD1 LEU A  67     -27.572  40.899  44.556  1.00  0.00           H
ATOM   1079 2HD1 LEU A  67     -27.270  41.245  46.275  1.00  0.00           H
ATOM   1080 3HD1 LEU A  67     -28.924  40.912  45.712  1.00  0.00           H
ATOM   1081 1HD2 LEU A  67     -28.739  42.605  43.131  1.00  0.00           H
ATOM   1082 2HD2 LEU A  67     -30.108  42.641  44.267  1.00  0.00           H
ATOM   1083 3HD2 LEU A  67     -29.258  44.147  43.851  1.00  0.00           H
ATOM   1084  N   ASP A  68     -29.070  45.577  48.772  1.00  0.00           N
ATOM   1085  CA  ASP A  68     -29.723  46.048  49.991  1.00  0.00           C
ATOM   1086  C   ASP A  68     -30.269  47.477  49.815  1.00  0.00           C
ATOM   1087  O   ASP A  68     -31.423  47.752  50.143  1.00  0.00           O
ATOM   1088  CB  ASP A  68     -28.746  46.007  51.168  1.00  0.00           C
ATOM   1089  CG  ASP A  68     -28.476  44.593  51.664  1.00  0.00           C
ATOM   1090  OD1 ASP A  68     -29.214  43.707  51.304  1.00  0.00           O
ATOM   1091  OD2 ASP A  68     -27.531  44.411  52.397  1.00  0.00           O
ATOM   1092  H   ASP A  68     -28.118  45.242  48.822  1.00  0.00           H
ATOM   1093  HA  ASP A  68     -30.564  45.389  50.211  1.00  0.00           H
ATOM   1094 1HB  ASP A  68     -27.799  46.458  50.872  1.00  0.00           H
ATOM   1095 2HB  ASP A  68     -29.144  46.597  51.995  1.00  0.00           H
ATOM   1096  N   VAL A  69     -29.440  48.357  49.265  1.00  0.00           N
ATOM   1097  CA  VAL A  69     -29.832  49.728  48.951  1.00  0.00           C
ATOM   1098  C   VAL A  69     -30.999  49.770  47.960  1.00  0.00           C
ATOM   1099  O   VAL A  69     -31.914  50.587  48.106  1.00  0.00           O
ATOM   1100  CB  VAL A  69     -28.634  50.497  48.360  1.00  0.00           C
ATOM   1101  CG1 VAL A  69     -29.078  51.856  47.841  1.00  0.00           C
ATOM   1102  CG2 VAL A  69     -27.548  50.651  49.413  1.00  0.00           C
ATOM   1103  H   VAL A  69     -28.500  48.055  49.059  1.00  0.00           H
ATOM   1104  HA  VAL A  69     -30.146  50.218  49.872  1.00  0.00           H
ATOM   1105  HB  VAL A  69     -28.240  49.941  47.510  1.00  0.00           H
ATOM   1106 1HG1 VAL A  69     -28.220  52.385  47.427  1.00  0.00           H
ATOM   1107 2HG1 VAL A  69     -29.830  51.721  47.062  1.00  0.00           H
ATOM   1108 3HG1 VAL A  69     -29.503  52.437  48.659  1.00  0.00           H
ATOM   1109 1HG2 VAL A  69     -26.704  51.194  48.989  1.00  0.00           H
ATOM   1110 2HG2 VAL A  69     -27.944  51.202  50.266  1.00  0.00           H
ATOM   1111 3HG2 VAL A  69     -27.217  49.665  49.740  1.00  0.00           H
ATOM   1112  N   ALA A  70     -30.970  48.891  46.961  1.00  0.00           N
ATOM   1113  CA  ALA A  70     -32.032  48.843  45.962  1.00  0.00           C
ATOM   1114  C   ALA A  70     -33.394  48.565  46.572  1.00  0.00           C
ATOM   1115  O   ALA A  70     -34.371  49.177  46.174  1.00  0.00           O
ATOM   1116  CB  ALA A  70     -31.716  47.846  44.878  1.00  0.00           C
ATOM   1117  H   ALA A  70     -30.198  48.243  46.890  1.00  0.00           H
ATOM   1118  HA  ALA A  70     -32.091  49.821  45.483  1.00  0.00           H
ATOM   1119 1HB  ALA A  70     -32.526  47.832  44.149  1.00  0.00           H
ATOM   1120 2HB  ALA A  70     -30.787  48.129  44.384  1.00  0.00           H
ATOM   1121 3HB  ALA A  70     -31.606  46.855  45.317  1.00  0.00           H
ATOM   1122  N   ARG A  71     -33.444  47.641  47.536  1.00  0.00           N
ATOM   1123  CA  ARG A  71     -34.697  47.222  48.183  1.00  0.00           C
ATOM   1124  C   ARG A  71     -35.226  48.330  49.082  1.00  0.00           C
ATOM   1125  O   ARG A  71     -36.434  48.519  49.211  1.00  0.00           O
ATOM   1126  CB  ARG A  71     -34.490  45.960  49.008  1.00  0.00           C
ATOM   1127  CG  ARG A  71     -35.758  45.374  49.611  1.00  0.00           C
ATOM   1128  CD  ARG A  71     -35.501  44.063  50.259  1.00  0.00           C
ATOM   1129  NE  ARG A  71     -36.698  43.527  50.886  1.00  0.00           N
ATOM   1130  CZ  ARG A  71     -36.739  42.388  51.607  1.00  0.00           C
ATOM   1131  NH1 ARG A  71     -35.647  41.681  51.782  1.00  0.00           N
ATOM   1132  NH2 ARG A  71     -37.881  41.984  52.138  1.00  0.00           N
ATOM   1133  H   ARG A  71     -32.576  47.218  47.826  1.00  0.00           H
ATOM   1134  HA  ARG A  71     -35.433  47.008  47.408  1.00  0.00           H
ATOM   1135 1HB  ARG A  71     -34.034  45.190  48.386  1.00  0.00           H
ATOM   1136 2HB  ARG A  71     -33.801  46.170  49.827  1.00  0.00           H
ATOM   1137 1HG  ARG A  71     -36.152  46.058  50.364  1.00  0.00           H
ATOM   1138 2HG  ARG A  71     -36.501  45.232  48.827  1.00  0.00           H
ATOM   1139 1HD  ARG A  71     -35.159  43.348  49.511  1.00  0.00           H
ATOM   1140 2HD  ARG A  71     -34.737  44.179  51.026  1.00  0.00           H
ATOM   1141  HE  ARG A  71     -37.562  44.043  50.774  1.00  0.00           H
ATOM   1142 1HH1 ARG A  71     -34.774  41.991  51.375  1.00  0.00           H
ATOM   1143 2HH1 ARG A  71     -35.676  40.827  52.321  1.00  0.00           H
ATOM   1144 1HH2 ARG A  71     -38.721  42.527  52.003  1.00  0.00           H
ATOM   1145 2HH2 ARG A  71     -37.911  41.130  52.677  1.00  0.00           H
ATOM   1146  N   LYS A  72     -34.305  49.064  49.699  1.00  0.00           N
ATOM   1147  CA  LYS A  72     -34.628  50.203  50.551  1.00  0.00           C
ATOM   1148  C   LYS A  72     -35.326  51.309  49.757  1.00  0.00           C
ATOM   1149  O   LYS A  72     -36.132  52.076  50.297  1.00  0.00           O
ATOM   1150  CB  LYS A  72     -33.363  50.746  51.216  1.00  0.00           C
ATOM   1151  CG  LYS A  72     -32.763  49.826  52.272  1.00  0.00           C
ATOM   1152  CD  LYS A  72     -33.630  49.778  53.519  1.00  0.00           C
ATOM   1153  CE  LYS A  72     -32.995  48.919  54.605  1.00  0.00           C
ATOM   1154  NZ  LYS A  72     -33.854  48.830  55.817  1.00  0.00           N
ATOM   1155  H   LYS A  72     -33.336  48.809  49.566  1.00  0.00           H
ATOM   1156  HA  LYS A  72     -35.315  49.869  51.329  1.00  0.00           H
ATOM   1157 1HB  LYS A  72     -32.601  50.926  50.457  1.00  0.00           H
ATOM   1158 2HB  LYS A  72     -33.584  51.702  51.690  1.00  0.00           H
ATOM   1159 1HG  LYS A  72     -32.667  48.820  51.865  1.00  0.00           H
ATOM   1160 2HG  LYS A  72     -31.770  50.186  52.543  1.00  0.00           H
ATOM   1161 1HD  LYS A  72     -33.776  50.789  53.906  1.00  0.00           H
ATOM   1162 2HD  LYS A  72     -34.608  49.362  53.269  1.00  0.00           H
ATOM   1163 1HE  LYS A  72     -32.821  47.916  54.219  1.00  0.00           H
ATOM   1164 2HE  LYS A  72     -32.032  49.349  54.887  1.00  0.00           H
ATOM   1165 1HZ  LYS A  72     -33.398  48.254  56.510  1.00  0.00           H
ATOM   1166 2HZ  LYS A  72     -34.007  49.753  56.193  1.00  0.00           H
ATOM   1167 3HZ  LYS A  72     -34.740  48.418  55.570  1.00  0.00           H
ATOM   1168  N   THR A  73     -35.010  51.388  48.469  1.00  0.00           N
ATOM   1169  CA  THR A  73     -35.765  52.227  47.544  1.00  0.00           C
ATOM   1170  C   THR A  73     -36.739  51.398  46.716  1.00  0.00           C
ATOM   1171  O   THR A  73     -37.568  51.942  45.987  1.00  0.00           O
ATOM   1172  CB  THR A  73     -34.823  53.007  46.609  1.00  0.00           C
ATOM   1173  OG1 THR A  73     -34.110  52.088  45.770  1.00  0.00           O
ATOM   1174  CG2 THR A  73     -33.826  53.825  47.416  1.00  0.00           C
ATOM   1175  H   THR A  73     -34.227  50.854  48.121  1.00  0.00           H
ATOM   1176  HA  THR A  73     -36.344  52.947  48.124  1.00  0.00           H
ATOM   1177  HB  THR A  73     -35.408  53.676  45.978  1.00  0.00           H
ATOM   1178  HG1 THR A  73     -33.464  51.610  46.294  1.00  0.00           H
ATOM   1179 1HG2 THR A  73     -33.169  54.370  46.738  1.00  0.00           H
ATOM   1180 2HG2 THR A  73     -34.360  54.532  48.047  1.00  0.00           H
ATOM   1181 3HG2 THR A  73     -33.233  53.157  48.042  1.00  0.00           H
ATOM   1182  N   ASP A  74     -36.633  50.078  46.831  1.00  0.00           N
ATOM   1183  CA  ASP A  74     -37.464  49.171  46.048  1.00  0.00           C
ATOM   1184  C   ASP A  74     -37.214  49.349  44.556  1.00  0.00           C
ATOM   1185  O   ASP A  74     -38.134  49.232  43.744  1.00  0.00           O
ATOM   1186  CB  ASP A  74     -38.946  49.400  46.354  1.00  0.00           C
ATOM   1187  CG  ASP A  74     -39.823  48.226  45.943  1.00  0.00           C
ATOM   1188  OD1 ASP A  74     -39.335  47.120  45.928  1.00  0.00           O
ATOM   1189  OD2 ASP A  74     -40.975  48.444  45.647  1.00  0.00           O
ATOM   1190  H   ASP A  74     -35.961  49.694  47.479  1.00  0.00           H
ATOM   1191  HA  ASP A  74     -37.206  48.146  46.318  1.00  0.00           H
ATOM   1192 1HB  ASP A  74     -39.073  49.572  47.423  1.00  0.00           H
ATOM   1193 2HB  ASP A  74     -39.292  50.292  45.834  1.00  0.00           H
ATOM   1194  N   SER A  75     -35.967  49.633  44.197  1.00  0.00           N
ATOM   1195  CA  SER A  75     -35.535  49.544  42.829  1.00  0.00           C
ATOM   1196  C   SER A  75     -35.221  48.076  42.626  1.00  0.00           C
ATOM   1197  O   SER A  75     -35.002  47.633  41.501  1.00  0.00           O
ATOM   1198  CB  SER A  75     -34.325  50.416  42.560  1.00  0.00           C
ATOM   1199  OG  SER A  75     -34.603  51.761  42.845  1.00  0.00           O
ATOM   1200  H   SER A  75     -35.305  49.918  44.905  1.00  0.00           H
ATOM   1201  HA  SER A  75     -36.348  49.887  42.187  1.00  0.00           H
ATOM   1202 1HB  SER A  75     -33.490  50.078  43.173  1.00  0.00           H
ATOM   1203 2HB  SER A  75     -34.028  50.317  41.517  1.00  0.00           H
ATOM   1204  HG  SER A  75     -34.456  51.869  43.787  1.00  0.00           H
ATOM   1205  N   LEU A  76     -35.235  47.324  43.728  1.00  0.00           N
ATOM   1206  CA  LEU A  76     -34.826  45.922  43.728  1.00  0.00           C
ATOM   1207  C   LEU A  76     -35.046  45.166  42.422  1.00  0.00           C
ATOM   1208  O   LEU A  76     -34.073  44.823  41.757  1.00  0.00           O
ATOM   1209  CB  LEU A  76     -35.569  45.186  44.849  1.00  0.00           C
ATOM   1210  CG  LEU A  76     -35.189  43.713  45.045  1.00  0.00           C
ATOM   1211  CD1 LEU A  76     -33.711  43.610  45.393  1.00  0.00           C
ATOM   1212  CD2 LEU A  76     -36.055  43.105  46.137  1.00  0.00           C
ATOM   1213  H   LEU A  76     -35.539  47.747  44.593  1.00  0.00           H
ATOM   1214  HA  LEU A  76     -33.753  45.874  43.914  1.00  0.00           H
ATOM   1215 1HB  LEU A  76     -35.382  45.702  45.788  1.00  0.00           H
ATOM   1216 2HB  LEU A  76     -36.640  45.227  44.643  1.00  0.00           H
ATOM   1217  HG  LEU A  76     -35.351  43.169  44.111  1.00  0.00           H
ATOM   1218 1HD1 LEU A  76     -33.442  42.561  45.531  1.00  0.00           H
ATOM   1219 2HD1 LEU A  76     -33.116  44.033  44.586  1.00  0.00           H
ATOM   1220 3HD1 LEU A  76     -33.520  44.158  46.315  1.00  0.00           H
ATOM   1221 1HD2 LEU A  76     -35.786  42.058  46.275  1.00  0.00           H
ATOM   1222 2HD2 LEU A  76     -35.895  43.646  47.070  1.00  0.00           H
ATOM   1223 3HD2 LEU A  76     -37.105  43.177  45.855  1.00  0.00           H
ATOM   1224  N   LYS A  77     -36.297  44.913  42.047  1.00  0.00           N
ATOM   1225  CA  LYS A  77     -36.548  44.005  40.921  1.00  0.00           C
ATOM   1226  C   LYS A  77     -35.920  44.464  39.600  1.00  0.00           C
ATOM   1227  O   LYS A  77     -35.191  43.687  38.955  1.00  0.00           O
ATOM   1228  CB  LYS A  77     -38.054  43.821  40.730  1.00  0.00           C
ATOM   1229  CG  LYS A  77     -38.435  42.882  39.593  1.00  0.00           C
ATOM   1230  CD  LYS A  77     -39.943  42.702  39.506  1.00  0.00           C
ATOM   1231  CE  LYS A  77     -40.328  41.797  38.344  1.00  0.00           C
ATOM   1232  NZ  LYS A  77     -41.799  41.603  38.255  1.00  0.00           N
ATOM   1233  H   LYS A  77     -37.082  45.335  42.523  1.00  0.00           H
ATOM   1234  HA  LYS A  77     -36.098  43.037  41.150  1.00  0.00           H
ATOM   1235 1HB  LYS A  77     -38.492  43.429  41.649  1.00  0.00           H
ATOM   1236 2HB  LYS A  77     -38.516  44.789  40.534  1.00  0.00           H
ATOM   1237 1HG  LYS A  77     -38.067  43.282  38.648  1.00  0.00           H
ATOM   1238 2HG  LYS A  77     -37.971  41.909  39.757  1.00  0.00           H
ATOM   1239 1HD  LYS A  77     -40.311  42.268  40.435  1.00  0.00           H
ATOM   1240 2HD  LYS A  77     -40.417  43.674  39.365  1.00  0.00           H
ATOM   1241 1HE  LYS A  77     -39.971  42.227  37.412  1.00  0.00           H
ATOM   1242 2HE  LYS A  77     -39.853  40.821  38.473  1.00  0.00           H
ATOM   1243 1HZ  LYS A  77     -42.012  40.998  37.475  1.00  0.00           H
ATOM   1244 2HZ  LYS A  77     -42.140  41.185  39.109  1.00  0.00           H
ATOM   1245 3HZ  LYS A  77     -42.250  42.497  38.117  1.00  0.00           H
ATOM   1246  N   GLN A  78     -36.185  45.715  39.212  1.00  0.00           N
ATOM   1247  CA  GLN A  78     -35.677  46.237  37.935  1.00  0.00           C
ATOM   1248  C   GLN A  78     -34.176  46.457  37.978  1.00  0.00           C
ATOM   1249  O   GLN A  78     -33.519  46.491  36.945  1.00  0.00           O
ATOM   1250  CB  GLN A  78     -36.377  47.548  37.569  1.00  0.00           C
ATOM   1251  CG  GLN A  78     -37.875  47.415  37.353  1.00  0.00           C
ATOM   1252  CD  GLN A  78     -38.211  46.437  36.241  1.00  0.00           C
ATOM   1253  OE1 GLN A  78     -37.672  46.522  35.135  1.00  0.00           O
ATOM   1254  NE2 GLN A  78     -39.109  45.502  36.532  1.00  0.00           N
ATOM   1255  H   GLN A  78     -36.740  46.317  39.803  1.00  0.00           H
ATOM   1256  HA  GLN A  78     -35.884  45.504  37.155  1.00  0.00           H
ATOM   1257 1HB  GLN A  78     -36.216  48.281  38.361  1.00  0.00           H
ATOM   1258 2HB  GLN A  78     -35.939  47.953  36.657  1.00  0.00           H
ATOM   1259 1HG  GLN A  78     -38.333  47.059  38.274  1.00  0.00           H
ATOM   1260 2HG  GLN A  78     -38.281  48.389  37.083  1.00  0.00           H
ATOM   1261 1HE2 GLN A  78     -39.372  44.829  35.838  1.00  0.00           H
ATOM   1262 2HE2 GLN A  78     -39.522  45.469  37.442  1.00  0.00           H
ATOM   1263  N   PHE A  79     -33.642  46.584  39.190  1.00  0.00           N
ATOM   1264  CA  PHE A  79     -32.213  46.753  39.391  1.00  0.00           C
ATOM   1265  C   PHE A  79     -31.470  45.461  39.086  1.00  0.00           C
ATOM   1266  O   PHE A  79     -30.583  45.426  38.226  1.00  0.00           O
ATOM   1267  CB  PHE A  79     -31.922  47.195  40.826  1.00  0.00           C
ATOM   1268  CG  PHE A  79     -30.485  47.558  41.068  1.00  0.00           C
ATOM   1269  CD1 PHE A  79     -29.929  48.683  40.475  1.00  0.00           C
ATOM   1270  CD2 PHE A  79     -29.683  46.775  41.888  1.00  0.00           C
ATOM   1271  CE1 PHE A  79     -28.606  49.018  40.696  1.00  0.00           C
ATOM   1272  CE2 PHE A  79     -28.362  47.109  42.111  1.00  0.00           C
ATOM   1273  CZ  PHE A  79     -27.822  48.231  41.516  1.00  0.00           C
ATOM   1274  H   PHE A  79     -34.252  46.561  39.995  1.00  0.00           H
ATOM   1275  HA  PHE A  79     -31.858  47.528  38.710  1.00  0.00           H
ATOM   1276 1HB  PHE A  79     -32.536  48.060  41.073  1.00  0.00           H
ATOM   1277 2HB  PHE A  79     -32.191  46.396  41.515  1.00  0.00           H
ATOM   1278  HD1 PHE A  79     -30.548  49.307  39.829  1.00  0.00           H
ATOM   1279  HD2 PHE A  79     -30.111  45.889  42.356  1.00  0.00           H
ATOM   1280  HE1 PHE A  79     -28.181  49.903  40.224  1.00  0.00           H
ATOM   1281  HE2 PHE A  79     -27.745  46.485  42.757  1.00  0.00           H
ATOM   1282  HZ  PHE A  79     -26.781  48.494  41.689  1.00  0.00           H
ATOM   1283  N   VAL A  80     -31.851  44.398  39.789  1.00  0.00           N
ATOM   1284  CA  VAL A  80     -31.268  43.068  39.616  1.00  0.00           C
ATOM   1285  C   VAL A  80     -31.559  42.486  38.216  1.00  0.00           C
ATOM   1286  O   VAL A  80     -30.851  41.589  37.750  1.00  0.00           O
ATOM   1287  CB  VAL A  80     -31.819  42.113  40.693  1.00  0.00           C
ATOM   1288  CG1 VAL A  80     -33.271  41.765  40.401  1.00  0.00           C
ATOM   1289  CG2 VAL A  80     -30.964  40.856  40.755  1.00  0.00           C
ATOM   1290  H   VAL A  80     -32.582  44.530  40.473  1.00  0.00           H
ATOM   1291  HA  VAL A  80     -30.186  43.147  39.732  1.00  0.00           H
ATOM   1292  HB  VAL A  80     -31.796  42.616  41.659  1.00  0.00           H
ATOM   1293 1HG1 VAL A  80     -33.644  41.090  41.172  1.00  0.00           H
ATOM   1294 2HG1 VAL A  80     -33.870  42.676  40.398  1.00  0.00           H
ATOM   1295 3HG1 VAL A  80     -33.342  41.279  39.429  1.00  0.00           H
ATOM   1296 1HG2 VAL A  80     -31.359  40.186  41.516  1.00  0.00           H
ATOM   1297 2HG2 VAL A  80     -30.984  40.355  39.787  1.00  0.00           H
ATOM   1298 3HG2 VAL A  80     -29.938  41.125  41.004  1.00  0.00           H
ATOM   1299  N   ASN A  81     -32.592  43.010  37.550  1.00  0.00           N
ATOM   1300  CA  ASN A  81     -32.935  42.562  36.202  1.00  0.00           C
ATOM   1301  C   ASN A  81     -32.613  43.505  35.058  1.00  0.00           C
ATOM   1302  O   ASN A  81     -33.126  43.327  33.953  1.00  0.00           O
ATOM   1303  CB  ASN A  81     -34.413  42.220  36.157  1.00  0.00           C
ATOM   1304  CG  ASN A  81     -34.731  40.937  36.876  1.00  0.00           C
ATOM   1305  OD1 ASN A  81     -34.177  39.880  36.557  1.00  0.00           O
ATOM   1306  ND2 ASN A  81     -35.613  41.013  37.838  1.00  0.00           N
ATOM   1307  H   ASN A  81     -33.147  43.732  37.985  1.00  0.00           H
ATOM   1308  HA  ASN A  81     -32.349  41.670  35.974  1.00  0.00           H
ATOM   1309 1HB  ASN A  81     -34.988  43.029  36.608  1.00  0.00           H
ATOM   1310 2HB  ASN A  81     -34.734  42.130  35.119  1.00  0.00           H
ATOM   1311 1HD2 ASN A  81     -35.866  40.191  38.352  1.00  0.00           H
ATOM   1312 2HD2 ASN A  81     -36.038  41.890  38.061  1.00  0.00           H
ATOM   1313  N   ALA A  82     -31.769  44.500  35.302  1.00  0.00           N
ATOM   1314  CA  ALA A  82     -31.329  45.377  34.220  1.00  0.00           C
ATOM   1315  C   ALA A  82     -30.430  44.616  33.233  1.00  0.00           C
ATOM   1316  O   ALA A  82     -29.643  43.759  33.634  1.00  0.00           O
ATOM   1317  CB  ALA A  82     -30.616  46.588  34.782  1.00  0.00           C
ATOM   1318  H   ALA A  82     -31.423  44.661  36.237  1.00  0.00           H
ATOM   1319  HA  ALA A  82     -32.213  45.716  33.679  1.00  0.00           H
ATOM   1320 1HB  ALA A  82     -30.294  47.232  33.964  1.00  0.00           H
ATOM   1321 2HB  ALA A  82     -31.295  47.140  35.433  1.00  0.00           H
ATOM   1322 3HB  ALA A  82     -29.747  46.266  35.354  1.00  0.00           H
ATOM   1323  N   SER A  83     -30.557  44.927  31.950  1.00  0.00           N
ATOM   1324  CA  SER A  83     -29.823  44.192  30.929  1.00  0.00           C
ATOM   1325  C   SER A  83     -28.976  45.074  30.023  1.00  0.00           C
ATOM   1326  O   SER A  83     -29.209  46.266  29.923  1.00  0.00           O
ATOM   1327  CB  SER A  83     -30.799  43.400  30.081  1.00  0.00           C
ATOM   1328  OG  SER A  83     -31.654  44.252  29.370  1.00  0.00           O
ATOM   1329  H   SER A  83     -31.167  45.680  31.670  1.00  0.00           H
ATOM   1330  HA  SER A  83     -29.137  43.503  31.424  1.00  0.00           H
ATOM   1331 1HB  SER A  83     -30.247  42.769  29.384  1.00  0.00           H
ATOM   1332 2HB  SER A  83     -31.386  42.742  30.722  1.00  0.00           H
ATOM   1333  HG  SER A  83     -32.236  43.680  28.864  1.00  0.00           H
ATOM   1334  N   TYR A  84     -27.985  44.467  29.373  1.00  0.00           N
ATOM   1335  CA  TYR A  84     -27.137  45.145  28.389  1.00  0.00           C
ATOM   1336  C   TYR A  84     -27.960  45.547  27.161  1.00  0.00           C
ATOM   1337  O   TYR A  84     -28.898  44.846  26.785  1.00  0.00           O
ATOM   1338  CB  TYR A  84     -25.965  44.251  27.980  1.00  0.00           C
ATOM   1339  CG  TYR A  84     -24.851  44.197  29.002  1.00  0.00           C
ATOM   1340  CD1 TYR A  84     -25.048  43.541  30.208  1.00  0.00           C
ATOM   1341  CD2 TYR A  84     -23.634  44.805  28.734  1.00  0.00           C
ATOM   1342  CE1 TYR A  84     -24.031  43.493  31.141  1.00  0.00           C
ATOM   1343  CE2 TYR A  84     -22.617  44.756  29.666  1.00  0.00           C
ATOM   1344  CZ  TYR A  84     -22.813  44.104  30.867  1.00  0.00           C
ATOM   1345  OH  TYR A  84     -21.800  44.055  31.797  1.00  0.00           O
ATOM   1346  H   TYR A  84     -27.821  43.492  29.577  1.00  0.00           H
ATOM   1347  HA  TYR A  84     -26.738  46.053  28.842  1.00  0.00           H
ATOM   1348 1HB  TYR A  84     -26.323  43.235  27.812  1.00  0.00           H
ATOM   1349 2HB  TYR A  84     -25.546  44.608  27.039  1.00  0.00           H
ATOM   1350  HD1 TYR A  84     -26.006  43.063  30.418  1.00  0.00           H
ATOM   1351  HD2 TYR A  84     -23.480  45.323  27.786  1.00  0.00           H
ATOM   1352  HE1 TYR A  84     -24.186  42.976  32.088  1.00  0.00           H
ATOM   1353  HE2 TYR A  84     -21.660  45.234  29.457  1.00  0.00           H
ATOM   1354  HH  TYR A  84     -22.099  43.568  32.569  1.00  0.00           H
ATOM   1355  N   THR A  85     -27.608  46.666  26.539  1.00  0.00           N
ATOM   1356  CA  THR A  85     -28.337  47.112  25.354  1.00  0.00           C
ATOM   1357  C   THR A  85     -27.487  47.236  24.073  1.00  0.00           C
ATOM   1358  O   THR A  85     -28.030  47.351  22.969  1.00  0.00           O
ATOM   1359  CB  THR A  85     -29.012  48.468  25.637  1.00  0.00           C
ATOM   1360  OG1 THR A  85     -28.012  49.450  25.931  1.00  0.00           O
ATOM   1361  CG2 THR A  85     -29.967  48.351  26.817  1.00  0.00           C
ATOM   1362  H   THR A  85     -26.835  47.219  26.879  1.00  0.00           H
ATOM   1363  HA  THR A  85     -29.106  46.374  25.122  1.00  0.00           H
ATOM   1364  HB  THR A  85     -29.570  48.787  24.757  1.00  0.00           H
ATOM   1365  HG1 THR A  85     -27.859  49.992  25.154  1.00  0.00           H
ATOM   1366 1HG2 THR A  85     -30.434  49.318  27.002  1.00  0.00           H
ATOM   1367 2HG2 THR A  85     -30.735  47.613  26.592  1.00  0.00           H
ATOM   1368 3HG2 THR A  85     -29.413  48.041  27.702  1.00  0.00           H
ATOM   1369  N   ASP A  86     -26.169  47.190  24.222  1.00  0.00           N
ATOM   1370  CA  ASP A  86     -25.273  47.222  23.077  1.00  0.00           C
ATOM   1371  C   ASP A  86     -25.474  45.943  22.259  1.00  0.00           C
ATOM   1372  O   ASP A  86     -25.841  44.905  22.815  1.00  0.00           O
ATOM   1373  CB  ASP A  86     -23.815  47.351  23.523  1.00  0.00           C
ATOM   1374  CG  ASP A  86     -22.858  47.581  22.361  1.00  0.00           C
ATOM   1375  OD1 ASP A  86     -22.527  46.632  21.692  1.00  0.00           O
ATOM   1376  OD2 ASP A  86     -22.466  48.705  22.155  1.00  0.00           O
ATOM   1377  H   ASP A  86     -25.777  47.132  25.150  1.00  0.00           H
ATOM   1378  HA  ASP A  86     -25.523  48.091  22.467  1.00  0.00           H
ATOM   1379 1HB  ASP A  86     -23.719  48.181  24.223  1.00  0.00           H
ATOM   1380 2HB  ASP A  86     -23.513  46.443  24.049  1.00  0.00           H
ATOM   1381  N   SER A  87     -25.226  46.005  20.956  1.00  0.00           N
ATOM   1382  CA  SER A  87     -25.402  44.850  20.078  1.00  0.00           C
ATOM   1383  C   SER A  87     -24.595  43.622  20.508  1.00  0.00           C
ATOM   1384  O   SER A  87     -24.949  42.476  20.177  1.00  0.00           O
ATOM   1385  CB  SER A  87     -25.018  45.232  18.661  1.00  0.00           C
ATOM   1386  OG  SER A  87     -23.645  45.491  18.566  1.00  0.00           O
ATOM   1387  H   SER A  87     -24.907  46.878  20.562  1.00  0.00           H
ATOM   1388  HA  SER A  87     -26.453  44.557  20.096  1.00  0.00           H
ATOM   1389 1HB  SER A  87     -25.285  44.424  17.982  1.00  0.00           H
ATOM   1390 2HB  SER A  87     -25.578  46.115  18.356  1.00  0.00           H
ATOM   1391  HG  SER A  87     -23.481  45.723  17.649  1.00  0.00           H
ATOM   1392  N   TYR A  88     -23.514  43.848  21.242  1.00  0.00           N
ATOM   1393  CA  TYR A  88     -22.692  42.733  21.676  1.00  0.00           C
ATOM   1394  C   TYR A  88     -23.316  41.889  22.809  1.00  0.00           C
ATOM   1395  O   TYR A  88     -23.559  40.676  22.643  1.00  0.00           O
ATOM   1396  CB  TYR A  88     -21.321  43.257  22.110  1.00  0.00           C
ATOM   1397  CG  TYR A  88     -20.425  43.652  20.957  1.00  0.00           C
ATOM   1398  CD1 TYR A  88     -19.909  44.937  20.886  1.00  0.00           C
ATOM   1399  CD2 TYR A  88     -20.118  42.725  19.970  1.00  0.00           C
ATOM   1400  CE1 TYR A  88     -19.090  45.293  19.832  1.00  0.00           C
ATOM   1401  CE2 TYR A  88     -19.300  43.083  18.917  1.00  0.00           C
ATOM   1402  CZ  TYR A  88     -18.786  44.362  18.847  1.00  0.00           C
ATOM   1403  OH  TYR A  88     -17.970  44.721  17.797  1.00  0.00           O
ATOM   1404  H   TYR A  88     -23.249  44.786  21.506  1.00  0.00           H
ATOM   1405  HA  TYR A  88     -22.566  42.049  20.837  1.00  0.00           H
ATOM   1406 1HB  TYR A  88     -21.452  44.129  22.753  1.00  0.00           H
ATOM   1407 2HB  TYR A  88     -20.808  42.495  22.693  1.00  0.00           H
ATOM   1408  HD1 TYR A  88     -20.150  45.664  21.661  1.00  0.00           H
ATOM   1409  HD2 TYR A  88     -20.524  41.714  20.025  1.00  0.00           H
ATOM   1410  HE1 TYR A  88     -18.685  46.303  19.777  1.00  0.00           H
ATOM   1411  HE2 TYR A  88     -19.060  42.358  18.141  1.00  0.00           H
ATOM   1412  HH  TYR A  88     -17.702  45.636  17.901  1.00  0.00           H
ATOM   1413  N   TYR A  89     -23.575  42.527  23.951  1.00  0.00           N
ATOM   1414  CA  TYR A  89     -23.963  41.793  25.163  1.00  0.00           C
ATOM   1415  C   TYR A  89     -25.493  41.815  25.401  1.00  0.00           C
ATOM   1416  O   TYR A  89     -25.976  41.425  26.476  1.00  0.00           O
ATOM   1417  CB  TYR A  89     -23.230  42.367  26.378  1.00  0.00           C
ATOM   1418  CG  TYR A  89     -21.732  42.166  26.339  1.00  0.00           C
ATOM   1419  CD1 TYR A  89     -20.951  42.939  25.491  1.00  0.00           C
ATOM   1420  CD2 TYR A  89     -21.138  41.208  27.149  1.00  0.00           C
ATOM   1421  CE1 TYR A  89     -19.582  42.756  25.456  1.00  0.00           C
ATOM   1422  CE2 TYR A  89     -19.769  41.027  27.113  1.00  0.00           C
ATOM   1423  CZ  TYR A  89     -18.992  41.796  26.270  1.00  0.00           C
ATOM   1424  OH  TYR A  89     -17.629  41.613  26.235  1.00  0.00           O
ATOM   1425  H   TYR A  89     -23.504  43.533  23.988  1.00  0.00           H
ATOM   1426  HA  TYR A  89     -23.678  40.747  25.041  1.00  0.00           H
ATOM   1427 1HB  TYR A  89     -23.430  43.437  26.451  1.00  0.00           H
ATOM   1428 2HB  TYR A  89     -23.612  41.900  27.286  1.00  0.00           H
ATOM   1429  HD1 TYR A  89     -21.416  43.690  24.854  1.00  0.00           H
ATOM   1430  HD2 TYR A  89     -21.751  40.601  27.814  1.00  0.00           H
ATOM   1431  HE1 TYR A  89     -18.967  43.362  24.790  1.00  0.00           H
ATOM   1432  HE2 TYR A  89     -19.302  40.275  27.747  1.00  0.00           H
ATOM   1433  HH  TYR A  89     -17.242  42.223  25.602  1.00  0.00           H
ATOM   1434  N   LYS A  90     -26.236  42.270  24.382  1.00  0.00           N
ATOM   1435  CA  LYS A  90     -27.665  42.588  24.491  1.00  0.00           C
ATOM   1436  C   LYS A  90     -28.419  41.522  25.242  1.00  0.00           C
ATOM   1437  O   LYS A  90     -28.322  40.335  24.908  1.00  0.00           O
ATOM   1438  CB  LYS A  90     -28.286  42.775  23.106  1.00  0.00           C
ATOM   1439  CG  LYS A  90     -29.730  43.262  23.124  1.00  0.00           C
ATOM   1440  CD  LYS A  90     -30.237  43.533  21.716  1.00  0.00           C
ATOM   1441  CE  LYS A  90     -31.676  44.033  21.735  1.00  0.00           C
ATOM   1442  NZ  LYS A  90     -32.188  44.299  20.363  1.00  0.00           N
ATOM   1443  H   LYS A  90     -25.772  42.395  23.493  1.00  0.00           H
ATOM   1444  HA  LYS A  90     -27.770  43.520  25.047  1.00  0.00           H
ATOM   1445 1HB  LYS A  90     -27.697  43.495  22.537  1.00  0.00           H
ATOM   1446 2HB  LYS A  90     -28.258  41.830  22.565  1.00  0.00           H
ATOM   1447 1HG  LYS A  90     -30.362  42.510  23.596  1.00  0.00           H
ATOM   1448 2HG  LYS A  90     -29.795  44.182  23.707  1.00  0.00           H
ATOM   1449 1HD  LYS A  90     -29.607  44.282  21.237  1.00  0.00           H
ATOM   1450 2HD  LYS A  90     -30.190  42.614  21.132  1.00  0.00           H
ATOM   1451 1HE  LYS A  90     -32.313  43.289  22.208  1.00  0.00           H
ATOM   1452 2HE  LYS A  90     -31.733  44.955  22.315  1.00  0.00           H
ATOM   1453 1HZ  LYS A  90     -33.142  44.629  20.418  1.00  0.00           H
ATOM   1454 2HZ  LYS A  90     -31.614  45.001  19.919  1.00  0.00           H
ATOM   1455 3HZ  LYS A  90     -32.157  43.446  19.821  1.00  0.00           H
ATOM   1456  N   GLY A  91     -29.164  41.949  26.259  1.00  0.00           N
ATOM   1457  CA  GLY A  91     -30.017  41.041  27.024  1.00  0.00           C
ATOM   1458  C   GLY A  91     -29.364  40.398  28.240  1.00  0.00           C
ATOM   1459  O   GLY A  91     -30.048  39.787  29.075  1.00  0.00           O
ATOM   1460  H   GLY A  91     -29.137  42.926  26.509  1.00  0.00           H
ATOM   1461 1HA  GLY A  91     -30.899  41.578  27.373  1.00  0.00           H
ATOM   1462 2HA  GLY A  91     -30.365  40.237  26.378  1.00  0.00           H
ATOM   1463  N   GLN A  92     -28.047  40.533  28.345  1.00  0.00           N
ATOM   1464  CA  GLN A  92     -27.336  40.000  29.497  1.00  0.00           C
ATOM   1465  C   GLN A  92     -27.716  40.720  30.783  1.00  0.00           C
ATOM   1466  O   GLN A  92     -27.742  41.954  30.837  1.00  0.00           O
ATOM   1467  CB  GLN A  92     -25.824  40.094  29.276  1.00  0.00           C
ATOM   1468  CG  GLN A  92     -24.994  39.456  30.375  1.00  0.00           C
ATOM   1469  CD  GLN A  92     -23.503  39.592  30.129  1.00  0.00           C
ATOM   1470  OE1 GLN A  92     -23.004  40.684  29.845  1.00  0.00           O
ATOM   1471  NE2 GLN A  92     -22.782  38.483  30.236  1.00  0.00           N
ATOM   1472  H   GLN A  92     -27.525  41.008  27.622  1.00  0.00           H
ATOM   1473  HA  GLN A  92     -27.609  38.951  29.616  1.00  0.00           H
ATOM   1474 1HB  GLN A  92     -25.564  39.611  28.334  1.00  0.00           H
ATOM   1475 2HB  GLN A  92     -25.533  41.142  29.199  1.00  0.00           H
ATOM   1476 1HG  GLN A  92     -25.229  39.943  31.324  1.00  0.00           H
ATOM   1477 2HG  GLN A  92     -25.237  38.395  30.431  1.00  0.00           H
ATOM   1478 1HE2 GLN A  92     -21.795  38.510  30.085  1.00  0.00           H
ATOM   1479 2HE2 GLN A  92     -23.228  37.617  30.470  1.00  0.00           H
ATOM   1480  N   THR A  93     -27.986  39.906  31.810  1.00  0.00           N
ATOM   1481  CA  THR A  93     -28.298  40.329  33.184  1.00  0.00           C
ATOM   1482  C   THR A  93     -27.210  39.810  34.109  1.00  0.00           C
ATOM   1483  O   THR A  93     -26.411  38.975  33.710  1.00  0.00           O
ATOM   1484  CB  THR A  93     -29.674  39.818  33.650  1.00  0.00           C
ATOM   1485  OG1 THR A  93     -29.646  38.389  33.753  1.00  0.00           O
ATOM   1486  CG2 THR A  93     -30.757  40.231  32.666  1.00  0.00           C
ATOM   1487  H   THR A  93     -27.968  38.921  31.590  1.00  0.00           H
ATOM   1488  HA  THR A  93     -28.319  41.418  33.215  1.00  0.00           H
ATOM   1489  HB  THR A  93     -29.905  40.235  34.630  1.00  0.00           H
ATOM   1490  HG1 THR A  93     -29.227  38.021  32.971  1.00  0.00           H
ATOM   1491 1HG2 THR A  93     -31.723  39.861  33.011  1.00  0.00           H
ATOM   1492 2HG2 THR A  93     -30.789  41.317  32.594  1.00  0.00           H
ATOM   1493 3HG2 THR A  93     -30.539  39.808  31.685  1.00  0.00           H
ATOM   1494  N   ALA A  94     -27.206  40.261  35.358  1.00  0.00           N
ATOM   1495  CA  ALA A  94     -26.254  39.762  36.341  1.00  0.00           C
ATOM   1496  C   ALA A  94     -26.350  38.238  36.524  1.00  0.00           C
ATOM   1497  O   ALA A  94     -25.337  37.573  36.671  1.00  0.00           O
ATOM   1498  CB  ALA A  94     -26.419  40.487  37.658  1.00  0.00           C
ATOM   1499  H   ALA A  94     -27.877  40.964  35.635  1.00  0.00           H
ATOM   1500  HA  ALA A  94     -25.249  39.979  35.979  1.00  0.00           H
ATOM   1501 1HB  ALA A  94     -25.700  40.099  38.380  1.00  0.00           H
ATOM   1502 2HB  ALA A  94     -26.249  41.553  37.512  1.00  0.00           H
ATOM   1503 3HB  ALA A  94     -27.428  40.331  38.034  1.00  0.00           H
ATOM   1504  N   LEU A  95     -27.549  37.675  36.479  1.00  0.00           N
ATOM   1505  CA  LEU A  95     -27.684  36.207  36.595  1.00  0.00           C
ATOM   1506  C   LEU A  95     -26.922  35.442  35.500  1.00  0.00           C
ATOM   1507  O   LEU A  95     -26.344  34.375  35.757  1.00  0.00           O
ATOM   1508  CB  LEU A  95     -29.166  35.818  36.543  1.00  0.00           C
ATOM   1509  CG  LEU A  95     -29.470  34.328  36.747  1.00  0.00           C
ATOM   1510  CD1 LEU A  95     -28.966  33.889  38.118  1.00  0.00           C
ATOM   1511  CD2 LEU A  95     -30.967  34.091  36.616  1.00  0.00           C
ATOM   1512  H   LEU A  95     -28.380  38.238  36.365  1.00  0.00           H
ATOM   1513  HA  LEU A  95     -27.269  35.896  37.553  1.00  0.00           H
ATOM   1514 1HB  LEU A  95     -29.698  36.373  37.313  1.00  0.00           H
ATOM   1515 2HB  LEU A  95     -29.568  36.106  35.572  1.00  0.00           H
ATOM   1516  HG  LEU A  95     -28.941  33.741  35.995  1.00  0.00           H
ATOM   1517 1HD1 LEU A  95     -29.182  32.831  38.263  1.00  0.00           H
ATOM   1518 2HD1 LEU A  95     -27.889  34.052  38.179  1.00  0.00           H
ATOM   1519 3HD1 LEU A  95     -29.465  34.472  38.890  1.00  0.00           H
ATOM   1520 1HD2 LEU A  95     -31.183  33.032  36.760  1.00  0.00           H
ATOM   1521 2HD2 LEU A  95     -31.496  34.676  37.369  1.00  0.00           H
ATOM   1522 3HD2 LEU A  95     -31.296  34.396  35.621  1.00  0.00           H
ATOM   1523  N   HIS A  96     -26.918  35.985  34.280  1.00  0.00           N
ATOM   1524  CA  HIS A  96     -26.216  35.328  33.206  1.00  0.00           C
ATOM   1525  C   HIS A  96     -24.759  35.242  33.599  1.00  0.00           C
ATOM   1526  O   HIS A  96     -24.149  34.172  33.514  1.00  0.00           O
ATOM   1527  CB  HIS A  96     -26.377  36.083  31.882  1.00  0.00           C
ATOM   1528  CG  HIS A  96     -27.766  36.036  31.327  1.00  0.00           C
ATOM   1529  ND1 HIS A  96     -28.630  37.110  31.394  1.00  0.00           N
ATOM   1530  CD2 HIS A  96     -28.443  35.048  30.698  1.00  0.00           C
ATOM   1531  CE1 HIS A  96     -29.779  36.783  30.829  1.00  0.00           C
ATOM   1532  NE2 HIS A  96     -29.691  35.539  30.399  1.00  0.00           N
ATOM   1533  H   HIS A  96     -27.400  36.852  34.096  1.00  0.00           H
ATOM   1534  HA  HIS A  96     -26.622  34.327  33.064  1.00  0.00           H
ATOM   1535 1HB  HIS A  96     -26.101  37.128  32.023  1.00  0.00           H
ATOM   1536 2HB  HIS A  96     -25.699  35.663  31.139  1.00  0.00           H
ATOM   1537  HD2 HIS A  96     -28.068  34.050  30.469  1.00  0.00           H
ATOM   1538  HE1 HIS A  96     -30.651  37.434  30.735  1.00  0.00           H
ATOM   1539  HE2 HIS A  96     -30.419  35.025  29.926  1.00  0.00           H
ATOM   1540  N   ILE A  97     -24.221  36.353  34.081  1.00  0.00           N
ATOM   1541  CA  ILE A  97     -22.805  36.434  34.442  1.00  0.00           C
ATOM   1542  C   ILE A  97     -22.429  35.457  35.568  1.00  0.00           C
ATOM   1543  O   ILE A  97     -21.376  34.811  35.499  1.00  0.00           O
ATOM   1544  CB  ILE A  97     -22.440  37.867  34.869  1.00  0.00           C
ATOM   1545  CG1 ILE A  97     -22.583  38.830  33.687  1.00  0.00           C
ATOM   1546  CG2 ILE A  97     -21.026  37.911  35.428  1.00  0.00           C
ATOM   1547  CD1 ILE A  97     -22.530  40.289  34.079  1.00  0.00           C
ATOM   1548  H   ILE A  97     -24.806  37.168  34.203  1.00  0.00           H
ATOM   1549  HA  ILE A  97     -22.210  36.168  33.569  1.00  0.00           H
ATOM   1550  HB  ILE A  97     -23.135  38.205  35.637  1.00  0.00           H
ATOM   1551 1HG1 ILE A  97     -21.794  38.641  32.966  1.00  0.00           H
ATOM   1552 2HG1 ILE A  97     -23.534  38.649  33.183  1.00  0.00           H
ATOM   1553 1HG2 ILE A  97     -20.783  38.932  35.725  1.00  0.00           H
ATOM   1554 2HG2 ILE A  97     -20.954  37.255  36.294  1.00  0.00           H
ATOM   1555 3HG2 ILE A  97     -20.323  37.580  34.659  1.00  0.00           H
ATOM   1556 1HD1 ILE A  97     -22.643  40.909  33.188  1.00  0.00           H
ATOM   1557 2HD1 ILE A  97     -23.339  40.509  34.776  1.00  0.00           H
ATOM   1558 3HD1 ILE A  97     -21.572  40.503  34.553  1.00  0.00           H
ATOM   1559  N   ALA A  98     -23.290  35.350  36.588  1.00  0.00           N
ATOM   1560  CA  ALA A  98     -23.033  34.495  37.762  1.00  0.00           C
ATOM   1561  C   ALA A  98     -22.845  33.081  37.309  1.00  0.00           C
ATOM   1562  O   ALA A  98     -21.999  32.354  37.845  1.00  0.00           O
ATOM   1563  CB  ALA A  98     -24.194  34.545  38.737  1.00  0.00           C
ATOM   1564  H   ALA A  98     -24.148  35.881  36.545  1.00  0.00           H
ATOM   1565  HA  ALA A  98     -22.119  34.846  38.242  1.00  0.00           H
ATOM   1566 1HB  ALA A  98     -23.979  33.906  39.594  1.00  0.00           H
ATOM   1567 2HB  ALA A  98     -24.341  35.570  39.077  1.00  0.00           H
ATOM   1568 3HB  ALA A  98     -25.100  34.195  38.242  1.00  0.00           H
ATOM   1569  N   ILE A  99     -23.685  32.695  36.339  1.00  0.00           N
ATOM   1570  CA  ILE A  99     -23.668  31.356  35.798  1.00  0.00           C
ATOM   1571  C   ILE A  99     -22.446  31.203  34.896  1.00  0.00           C
ATOM   1572  O   ILE A  99     -21.751  30.167  34.936  1.00  0.00           O
ATOM   1573  CB  ILE A  99     -24.957  31.057  35.009  1.00  0.00           C
ATOM   1574  CG1 ILE A  99     -26.173  31.103  35.935  1.00  0.00           C
ATOM   1575  CG2 ILE A  99     -24.857  29.703  34.323  1.00  0.00           C
ATOM   1576  CD1 ILE A  99     -27.497  31.084  35.207  1.00  0.00           C
ATOM   1577  H   ILE A  99     -24.349  33.364  35.978  1.00  0.00           H
ATOM   1578  HA  ILE A  99     -23.602  30.650  36.624  1.00  0.00           H
ATOM   1579  HB  ILE A  99     -25.107  31.827  34.252  1.00  0.00           H
ATOM   1580 1HG1 ILE A  99     -26.146  30.252  36.615  1.00  0.00           H
ATOM   1581 2HG1 ILE A  99     -26.134  32.007  36.544  1.00  0.00           H
ATOM   1582 1HG2 ILE A  99     -25.775  29.507  33.770  1.00  0.00           H
ATOM   1583 2HG2 ILE A  99     -24.014  29.705  33.634  1.00  0.00           H
ATOM   1584 3HG2 ILE A  99     -24.712  28.924  35.072  1.00  0.00           H
ATOM   1585 1HD1 ILE A  99     -28.312  31.120  35.930  1.00  0.00           H
ATOM   1586 2HD1 ILE A  99     -27.561  31.949  34.546  1.00  0.00           H
ATOM   1587 3HD1 ILE A  99     -27.576  30.171  34.618  1.00  0.00           H
ATOM   1588  N   GLU A 100     -22.169  32.233  34.106  1.00  0.00           N
ATOM   1589  CA  GLU A 100     -21.003  32.204  33.272  1.00  0.00           C
ATOM   1590  C   GLU A 100     -19.755  31.997  34.108  1.00  0.00           C
ATOM   1591  O   GLU A 100     -18.810  31.357  33.662  1.00  0.00           O
ATOM   1592  CB  GLU A 100     -20.895  33.500  32.467  1.00  0.00           C
ATOM   1593  CG  GLU A 100     -21.914  33.631  31.345  1.00  0.00           C
ATOM   1594  CD  GLU A 100     -21.921  34.997  30.717  1.00  0.00           C
ATOM   1595  OE1 GLU A 100     -21.190  35.842  31.174  1.00  0.00           O
ATOM   1596  OE2 GLU A 100     -22.659  35.194  29.780  1.00  0.00           O
ATOM   1597  H   GLU A 100     -22.769  33.043  34.085  1.00  0.00           H
ATOM   1598  HA  GLU A 100     -21.095  31.367  32.578  1.00  0.00           H
ATOM   1599 1HB  GLU A 100     -21.020  34.354  33.134  1.00  0.00           H
ATOM   1600 2HB  GLU A 100     -19.899  33.571  32.025  1.00  0.00           H
ATOM   1601 1HG  GLU A 100     -21.692  32.891  30.575  1.00  0.00           H
ATOM   1602 2HG  GLU A 100     -22.906  33.413  31.744  1.00  0.00           H
ATOM   1603  N   ARG A 101     -19.756  32.524  35.321  1.00  0.00           N
ATOM   1604  CA  ARG A 101     -18.616  32.374  36.205  1.00  0.00           C
ATOM   1605  C   ARG A 101     -18.684  31.121  37.059  1.00  0.00           C
ATOM   1606  O   ARG A 101     -17.811  30.914  37.895  1.00  0.00           O
ATOM   1607  CB  ARG A 101     -18.502  33.587  37.117  1.00  0.00           C
ATOM   1608  CG  ARG A 101     -18.287  34.910  36.399  1.00  0.00           C
ATOM   1609  CD  ARG A 101     -16.937  34.991  35.787  1.00  0.00           C
ATOM   1610  NE  ARG A 101     -16.719  36.270  35.126  1.00  0.00           N
ATOM   1611  CZ  ARG A 101     -15.631  36.571  34.390  1.00  0.00           C
ATOM   1612  NH1 ARG A 101     -14.676  35.682  34.230  1.00  0.00           N
ATOM   1613  NH2 ARG A 101     -15.524  37.763  33.831  1.00  0.00           N
ATOM   1614  H   ARG A 101     -20.562  33.042  35.641  1.00  0.00           H
ATOM   1615  HA  ARG A 101     -17.714  32.304  35.597  1.00  0.00           H
ATOM   1616 1HB  ARG A 101     -19.407  33.679  37.714  1.00  0.00           H
ATOM   1617 2HB  ARG A 101     -17.668  33.446  37.806  1.00  0.00           H
ATOM   1618 1HG  ARG A 101     -19.030  35.017  35.607  1.00  0.00           H
ATOM   1619 2HG  ARG A 101     -18.394  35.730  37.109  1.00  0.00           H
ATOM   1620 1HD  ARG A 101     -16.181  34.872  36.561  1.00  0.00           H
ATOM   1621 2HD  ARG A 101     -16.826  34.203  35.045  1.00  0.00           H
ATOM   1622  HE  ARG A 101     -17.430  36.980  35.229  1.00  0.00           H
ATOM   1623 1HH1 ARG A 101     -14.758  34.770  34.658  1.00  0.00           H
ATOM   1624 2HH1 ARG A 101     -13.863  35.910  33.679  1.00  0.00           H
ATOM   1625 1HH2 ARG A 101     -16.258  38.449  33.954  1.00  0.00           H
ATOM   1626 2HH2 ARG A 101     -14.708  37.992  33.279  1.00  0.00           H
ATOM   1627  N   ARG A 102     -19.709  30.293  36.857  1.00  0.00           N
ATOM   1628  CA  ARG A 102     -19.874  29.044  37.623  1.00  0.00           C
ATOM   1629  C   ARG A 102     -19.911  29.299  39.154  1.00  0.00           C
ATOM   1630  O   ARG A 102     -19.254  28.598  39.951  1.00  0.00           O
ATOM   1631  CB  ARG A 102     -18.743  28.077  37.301  1.00  0.00           C
ATOM   1632  CG  ARG A 102     -18.654  27.660  35.843  1.00  0.00           C
ATOM   1633  CD  ARG A 102     -17.588  26.648  35.624  1.00  0.00           C
ATOM   1634  NE  ARG A 102     -17.514  26.230  34.233  1.00  0.00           N
ATOM   1635  CZ  ARG A 102     -16.621  25.345  33.748  1.00  0.00           C
ATOM   1636  NH1 ARG A 102     -15.740  24.794  34.549  1.00  0.00           N
ATOM   1637  NH2 ARG A 102     -16.633  25.032  32.461  1.00  0.00           N
ATOM   1638  H   ARG A 102     -20.395  30.533  36.155  1.00  0.00           H
ATOM   1639  HA  ARG A 102     -20.820  28.585  37.337  1.00  0.00           H
ATOM   1640 1HB  ARG A 102     -17.791  28.529  37.573  1.00  0.00           H
ATOM   1641 2HB  ARG A 102     -18.858  27.170  37.898  1.00  0.00           H
ATOM   1642 1HG  ARG A 102     -19.604  27.231  35.527  1.00  0.00           H
ATOM   1643 2HG  ARG A 102     -18.428  28.533  35.228  1.00  0.00           H
ATOM   1644 1HD  ARG A 102     -16.625  27.068  35.908  1.00  0.00           H
ATOM   1645 2HD  ARG A 102     -17.793  25.768  36.234  1.00  0.00           H
ATOM   1646  HE  ARG A 102     -18.174  26.635  33.583  1.00  0.00           H
ATOM   1647 1HH1 ARG A 102     -15.730  25.032  35.530  1.00  0.00           H
ATOM   1648 2HH1 ARG A 102     -15.071  24.130  34.186  1.00  0.00           H
ATOM   1649 1HH2 ARG A 102     -17.310  25.458  31.845  1.00  0.00           H
ATOM   1650 2HH2 ARG A 102     -15.965  24.370  32.099  1.00  0.00           H
ATOM   1651  N   ASN A 103     -20.674  30.310  39.546  1.00  0.00           N
ATOM   1652  CA  ASN A 103     -20.670  30.789  40.910  1.00  0.00           C
ATOM   1653  C   ASN A 103     -22.032  30.516  41.536  1.00  0.00           C
ATOM   1654  O   ASN A 103     -22.955  31.314  41.399  1.00  0.00           O
ATOM   1655  CB  ASN A 103     -20.320  32.263  40.970  1.00  0.00           C
ATOM   1656  CG  ASN A 103     -20.005  32.727  42.365  1.00  0.00           C
ATOM   1657  OD1 ASN A 103     -20.795  32.519  43.294  1.00  0.00           O
ATOM   1658  ND2 ASN A 103     -18.870  33.354  42.531  1.00  0.00           N
ATOM   1659  H   ASN A 103     -21.274  30.759  38.870  1.00  0.00           H
ATOM   1660  HA  ASN A 103     -19.915  30.234  41.469  1.00  0.00           H
ATOM   1661 1HB  ASN A 103     -19.457  32.460  40.332  1.00  0.00           H
ATOM   1662 2HB  ASN A 103     -21.153  32.851  40.583  1.00  0.00           H
ATOM   1663 1HD2 ASN A 103     -18.607  33.685  43.439  1.00  0.00           H
ATOM   1664 2HD2 ASN A 103     -18.262  33.502  41.752  1.00  0.00           H
ATOM   1665  N   MET A 104     -22.159  29.378  42.209  1.00  0.00           N
ATOM   1666  CA  MET A 104     -23.427  28.982  42.822  1.00  0.00           C
ATOM   1667  C   MET A 104     -23.943  30.048  43.771  1.00  0.00           C
ATOM   1668  O   MET A 104     -25.109  30.452  43.709  1.00  0.00           O
ATOM   1669  CB  MET A 104     -23.266  27.654  43.560  1.00  0.00           C
ATOM   1670  CG  MET A 104     -24.525  27.166  44.263  1.00  0.00           C
ATOM   1671  SD  MET A 104     -25.869  26.814  43.113  1.00  0.00           S
ATOM   1672  CE  MET A 104     -25.329  25.250  42.428  1.00  0.00           C
ATOM   1673  H   MET A 104     -21.358  28.769  42.299  1.00  0.00           H
ATOM   1674  HA  MET A 104     -24.169  28.857  42.033  1.00  0.00           H
ATOM   1675 1HB  MET A 104     -22.958  26.883  42.856  1.00  0.00           H
ATOM   1676 2HB  MET A 104     -22.479  27.746  44.310  1.00  0.00           H
ATOM   1677 1HG  MET A 104     -24.303  26.260  44.820  1.00  0.00           H
ATOM   1678 2HG  MET A 104     -24.867  27.926  44.966  1.00  0.00           H
ATOM   1679 1HE  MET A 104     -26.059  24.900  41.697  1.00  0.00           H
ATOM   1680 2HE  MET A 104     -24.362  25.382  41.941  1.00  0.00           H
ATOM   1681 3HE  MET A 104     -25.235  24.515  43.227  1.00  0.00           H
ATOM   1682  N   THR A 105     -23.044  30.492  44.643  1.00  0.00           N
ATOM   1683  CA  THR A 105     -23.331  31.497  45.628  1.00  0.00           C
ATOM   1684  C   THR A 105     -23.994  32.735  45.052  1.00  0.00           C
ATOM   1685  O   THR A 105     -24.987  33.213  45.601  1.00  0.00           O
ATOM   1686  CB  THR A 105     -22.041  31.903  46.366  1.00  0.00           C
ATOM   1687  OG1 THR A 105     -21.491  30.762  47.035  1.00  0.00           O
ATOM   1688  CG2 THR A 105     -22.332  32.995  47.385  1.00  0.00           C
ATOM   1689  H   THR A 105     -22.114  30.097  44.600  1.00  0.00           H
ATOM   1690  HA  THR A 105     -24.032  31.080  46.353  1.00  0.00           H
ATOM   1691  HB  THR A 105     -21.313  32.273  45.646  1.00  0.00           H
ATOM   1692  HG1 THR A 105     -20.770  30.402  46.512  1.00  0.00           H
ATOM   1693 1HG2 THR A 105     -21.409  33.270  47.896  1.00  0.00           H
ATOM   1694 2HG2 THR A 105     -22.740  33.867  46.877  1.00  0.00           H
ATOM   1695 3HG2 THR A 105     -23.054  32.626  48.114  1.00  0.00           H
ATOM   1696  N   LEU A 106     -23.468  33.251  43.945  1.00  0.00           N
ATOM   1697  CA  LEU A 106     -24.067  34.428  43.329  1.00  0.00           C
ATOM   1698  C   LEU A 106     -25.340  34.121  42.541  1.00  0.00           C
ATOM   1699  O   LEU A 106     -26.219  34.971  42.448  1.00  0.00           O
ATOM   1700  CB  LEU A 106     -23.043  35.093  42.399  1.00  0.00           C
ATOM   1701  CG  LEU A 106     -21.841  35.747  43.092  1.00  0.00           C
ATOM   1702  CD1 LEU A 106     -20.878  36.281  42.041  1.00  0.00           C
ATOM   1703  CD2 LEU A 106     -22.322  36.858  44.009  1.00  0.00           C
ATOM   1704  H   LEU A 106     -22.652  32.833  43.521  1.00  0.00           H
ATOM   1705  HA  LEU A 106     -24.341  35.129  44.117  1.00  0.00           H
ATOM   1706 1HB  LEU A 106     -22.661  34.342  41.709  1.00  0.00           H
ATOM   1707 2HB  LEU A 106     -23.551  35.864  41.820  1.00  0.00           H
ATOM   1708  HG  LEU A 106     -21.311  34.995  43.681  1.00  0.00           H
ATOM   1709 1HD1 LEU A 106     -20.020  36.741  42.533  1.00  0.00           H
ATOM   1710 2HD1 LEU A 106     -20.532  35.462  41.413  1.00  0.00           H
ATOM   1711 3HD1 LEU A 106     -21.387  37.022  41.424  1.00  0.00           H
ATOM   1712 1HD2 LEU A 106     -21.468  37.320  44.501  1.00  0.00           H
ATOM   1713 2HD2 LEU A 106     -22.851  37.608  43.422  1.00  0.00           H
ATOM   1714 3HD2 LEU A 106     -22.993  36.445  44.761  1.00  0.00           H
ATOM   1715  N   VAL A 107     -25.438  32.919  41.974  1.00  0.00           N
ATOM   1716  CA  VAL A 107     -26.671  32.507  41.322  1.00  0.00           C
ATOM   1717  C   VAL A 107     -27.738  32.496  42.418  1.00  0.00           C
ATOM   1718  O   VAL A 107     -28.782  33.121  42.272  1.00  0.00           O
ATOM   1719  CB  VAL A 107     -26.536  31.116  40.676  1.00  0.00           C
ATOM   1720  CG1 VAL A 107     -27.895  30.607  40.220  1.00  0.00           C
ATOM   1721  CG2 VAL A 107     -25.563  31.180  39.507  1.00  0.00           C
ATOM   1722  H   VAL A 107     -24.655  32.284  41.993  1.00  0.00           H
ATOM   1723  HA  VAL A 107     -26.902  33.225  40.533  1.00  0.00           H
ATOM   1724  HB  VAL A 107     -26.163  30.414  41.422  1.00  0.00           H
ATOM   1725 1HG1 VAL A 107     -27.780  29.620  39.766  1.00  0.00           H
ATOM   1726 2HG1 VAL A 107     -28.562  30.534  41.078  1.00  0.00           H
ATOM   1727 3HG1 VAL A 107     -28.314  31.294  39.487  1.00  0.00           H
ATOM   1728 1HG2 VAL A 107     -25.471  30.192  39.055  1.00  0.00           H
ATOM   1729 2HG2 VAL A 107     -25.933  31.887  38.763  1.00  0.00           H
ATOM   1730 3HG2 VAL A 107     -24.587  31.508  39.865  1.00  0.00           H
ATOM   1731  N   THR A 108     -27.441  31.815  43.526  1.00  0.00           N
ATOM   1732  CA  THR A 108     -28.357  31.719  44.648  1.00  0.00           C
ATOM   1733  C   THR A 108     -28.755  33.130  45.122  1.00  0.00           C
ATOM   1734  O   THR A 108     -29.943  33.435  45.257  1.00  0.00           O
ATOM   1735  CB  THR A 108     -27.734  30.921  45.808  1.00  0.00           C
ATOM   1736  OG1 THR A 108     -27.439  29.588  45.370  1.00  0.00           O
ATOM   1737  CG2 THR A 108     -28.689  30.862  46.990  1.00  0.00           C
ATOM   1738  H   THR A 108     -26.545  31.351  43.581  1.00  0.00           H
ATOM   1739  HA  THR A 108     -29.256  31.197  44.318  1.00  0.00           H
ATOM   1740  HB  THR A 108     -26.806  31.399  46.122  1.00  0.00           H
ATOM   1741  HG1 THR A 108     -26.589  29.315  45.727  1.00  0.00           H
ATOM   1742 1HG2 THR A 108     -28.232  30.295  47.800  1.00  0.00           H
ATOM   1743 2HG2 THR A 108     -28.906  31.875  47.332  1.00  0.00           H
ATOM   1744 3HG2 THR A 108     -29.615  30.377  46.686  1.00  0.00           H
ATOM   1745  N   LEU A 109     -27.775  33.997  45.352  1.00  0.00           N
ATOM   1746  CA  LEU A 109     -28.104  35.315  45.859  1.00  0.00           C
ATOM   1747  C   LEU A 109     -29.046  36.069  44.915  1.00  0.00           C
ATOM   1748  O   LEU A 109     -30.069  36.598  45.344  1.00  0.00           O
ATOM   1749  CB  LEU A 109     -26.819  36.127  46.069  1.00  0.00           C
ATOM   1750  CG  LEU A 109     -27.013  37.560  46.576  1.00  0.00           C
ATOM   1751  CD1 LEU A 109     -27.641  37.529  47.963  1.00  0.00           C
ATOM   1752  CD2 LEU A 109     -25.672  38.277  46.599  1.00  0.00           C
ATOM   1753  H   LEU A 109     -26.808  33.761  45.183  1.00  0.00           H
ATOM   1754  HA  LEU A 109     -28.611  35.201  46.816  1.00  0.00           H
ATOM   1755 1HB  LEU A 109     -26.192  35.603  46.789  1.00  0.00           H
ATOM   1756 2HB  LEU A 109     -26.283  36.180  45.122  1.00  0.00           H
ATOM   1757  HG  LEU A 109     -27.697  38.092  45.913  1.00  0.00           H
ATOM   1758 1HD1 LEU A 109     -27.780  38.549  48.324  1.00  0.00           H
ATOM   1759 2HD1 LEU A 109     -28.608  37.029  47.915  1.00  0.00           H
ATOM   1760 3HD1 LEU A 109     -26.987  36.989  48.647  1.00  0.00           H
ATOM   1761 1HD2 LEU A 109     -25.811  39.299  46.959  1.00  0.00           H
ATOM   1762 2HD2 LEU A 109     -24.988  37.750  47.263  1.00  0.00           H
ATOM   1763 3HD2 LEU A 109     -25.255  38.303  45.594  1.00  0.00           H
ATOM   1764  N   LEU A 110     -28.700  36.092  43.629  1.00  0.00           N
ATOM   1765  CA  LEU A 110     -29.462  36.848  42.639  1.00  0.00           C
ATOM   1766  C   LEU A 110     -30.886  36.358  42.488  1.00  0.00           C
ATOM   1767  O   LEU A 110     -31.803  37.174  42.417  1.00  0.00           O
ATOM   1768  CB  LEU A 110     -28.761  36.780  41.278  1.00  0.00           C
ATOM   1769  CG  LEU A 110     -27.433  37.539  41.173  1.00  0.00           C
ATOM   1770  CD1 LEU A 110     -26.740  37.179  39.866  1.00  0.00           C
ATOM   1771  CD2 LEU A 110     -27.697  39.036  41.258  1.00  0.00           C
ATOM   1772  H   LEU A 110     -27.888  35.571  43.331  1.00  0.00           H
ATOM   1773  HA  LEU A 110     -29.509  37.889  42.960  1.00  0.00           H
ATOM   1774 1HB  LEU A 110     -28.564  35.735  41.041  1.00  0.00           H
ATOM   1775 2HB  LEU A 110     -29.432  37.183  40.521  1.00  0.00           H
ATOM   1776  HG  LEU A 110     -26.777  37.240  41.992  1.00  0.00           H
ATOM   1777 1HD1 LEU A 110     -25.796  37.718  39.792  1.00  0.00           H
ATOM   1778 2HD1 LEU A 110     -26.547  36.106  39.841  1.00  0.00           H
ATOM   1779 3HD1 LEU A 110     -27.380  37.453  39.027  1.00  0.00           H
ATOM   1780 1HD2 LEU A 110     -26.752  39.577  41.185  1.00  0.00           H
ATOM   1781 2HD2 LEU A 110     -28.349  39.336  40.440  1.00  0.00           H
ATOM   1782 3HD2 LEU A 110     -28.175  39.269  42.209  1.00  0.00           H
ATOM   1783  N   VAL A 111     -31.068  35.035  42.427  1.00  0.00           N
ATOM   1784  CA  VAL A 111     -32.398  34.408  42.414  1.00  0.00           C
ATOM   1785  C   VAL A 111     -33.259  34.749  43.665  1.00  0.00           C
ATOM   1786  O   VAL A 111     -34.469  35.026  43.555  1.00  0.00           O
ATOM   1787  CB  VAL A 111     -32.239  32.879  42.312  1.00  0.00           C
ATOM   1788  CG1 VAL A 111     -33.570  32.188  42.562  1.00  0.00           C
ATOM   1789  CG2 VAL A 111     -31.686  32.505  40.945  1.00  0.00           C
ATOM   1790  H   VAL A 111     -30.246  34.449  42.390  1.00  0.00           H
ATOM   1791  HA  VAL A 111     -32.942  34.770  41.541  1.00  0.00           H
ATOM   1792  HB  VAL A 111     -31.551  32.543  43.087  1.00  0.00           H
ATOM   1793 1HG1 VAL A 111     -33.439  31.108  42.487  1.00  0.00           H
ATOM   1794 2HG1 VAL A 111     -33.929  32.441  43.560  1.00  0.00           H
ATOM   1795 3HG1 VAL A 111     -34.296  32.517  41.820  1.00  0.00           H
ATOM   1796 1HG2 VAL A 111     -31.576  31.423  40.880  1.00  0.00           H
ATOM   1797 2HG2 VAL A 111     -32.371  32.848  40.169  1.00  0.00           H
ATOM   1798 3HG2 VAL A 111     -30.714  32.978  40.803  1.00  0.00           H
ATOM   1799  N   GLU A 112     -32.622  34.768  44.838  1.00  0.00           N
ATOM   1800  CA  GLU A 112     -33.291  35.129  46.082  1.00  0.00           C
ATOM   1801  C   GLU A 112     -33.722  36.586  46.124  1.00  0.00           C
ATOM   1802  O   GLU A 112     -34.666  36.949  46.820  1.00  0.00           O
ATOM   1803  CB  GLU A 112     -32.374  34.837  47.271  1.00  0.00           C
ATOM   1804  CG  GLU A 112     -32.131  33.355  47.530  1.00  0.00           C
ATOM   1805  CD  GLU A 112     -31.132  33.109  48.627  1.00  0.00           C
ATOM   1806  OE1 GLU A 112     -30.407  34.018  48.958  1.00  0.00           O
ATOM   1807  OE2 GLU A 112     -31.093  32.013  49.131  1.00  0.00           O
ATOM   1808  H   GLU A 112     -31.643  34.522  44.861  1.00  0.00           H
ATOM   1809  HA  GLU A 112     -34.195  34.526  46.176  1.00  0.00           H
ATOM   1810 1HB  GLU A 112     -31.406  35.310  47.110  1.00  0.00           H
ATOM   1811 2HB  GLU A 112     -32.804  35.269  48.175  1.00  0.00           H
ATOM   1812 1HG  GLU A 112     -33.076  32.887  47.803  1.00  0.00           H
ATOM   1813 2HG  GLU A 112     -31.778  32.891  46.611  1.00  0.00           H
ATOM   1814  N   ASN A 113     -32.999  37.429  45.404  1.00  0.00           N
ATOM   1815  CA  ASN A 113     -33.339  38.839  45.338  1.00  0.00           C
ATOM   1816  C   ASN A 113     -34.099  39.106  44.035  1.00  0.00           C
ATOM   1817  O   ASN A 113     -34.170  40.240  43.559  1.00  0.00           O
ATOM   1818  CB  ASN A 113     -32.098  39.706  45.443  1.00  0.00           C
ATOM   1819  CG  ASN A 113     -31.504  39.700  46.824  1.00  0.00           C
ATOM   1820  OD1 ASN A 113     -32.086  40.261  47.764  1.00  0.00           O
ATOM   1821  ND2 ASN A 113     -30.360  39.082  46.966  1.00  0.00           N
ATOM   1822  H   ASN A 113     -32.197  37.093  44.890  1.00  0.00           H
ATOM   1823  HA  ASN A 113     -33.996  39.077  46.177  1.00  0.00           H
ATOM   1824 1HB  ASN A 113     -31.347  39.353  44.735  1.00  0.00           H
ATOM   1825 2HB  ASN A 113     -32.346  40.732  45.171  1.00  0.00           H
ATOM   1826 1HD2 ASN A 113     -29.918  39.048  47.864  1.00  0.00           H
ATOM   1827 2HD2 ASN A 113     -29.929  38.644  46.180  1.00  0.00           H
ATOM   1828  N   GLY A 114     -34.657  38.044  43.463  1.00  0.00           N
ATOM   1829  CA  GLY A 114     -35.628  38.170  42.392  1.00  0.00           C
ATOM   1830  C   GLY A 114     -35.132  38.304  40.969  1.00  0.00           C
ATOM   1831  O   GLY A 114     -35.808  38.927  40.148  1.00  0.00           O
ATOM   1832  H   GLY A 114     -34.396  37.122  43.785  1.00  0.00           H
ATOM   1833 1HA  GLY A 114     -36.285  37.300  42.393  1.00  0.00           H
ATOM   1834 2HA  GLY A 114     -36.253  39.044  42.569  1.00  0.00           H
ATOM   1835  N   ALA A 115     -33.975  37.716  40.665  1.00  0.00           N
ATOM   1836  CA  ALA A 115     -33.467  37.673  39.293  1.00  0.00           C
ATOM   1837  C   ALA A 115     -34.413  36.874  38.383  1.00  0.00           C
ATOM   1838  O   ALA A 115     -34.862  35.796  38.759  1.00  0.00           O
ATOM   1839  CB  ALA A 115     -32.071  37.076  39.257  1.00  0.00           C
ATOM   1840  H   ALA A 115     -33.434  37.288  41.403  1.00  0.00           H
ATOM   1841  HA  ALA A 115     -33.422  38.695  38.916  1.00  0.00           H
ATOM   1842 1HB  ALA A 115     -31.711  37.052  38.229  1.00  0.00           H
ATOM   1843 2HB  ALA A 115     -31.400  37.686  39.863  1.00  0.00           H
ATOM   1844 3HB  ALA A 115     -32.099  36.062  39.654  1.00  0.00           H
ATOM   1845  N   ASP A 116     -34.724  37.433  37.205  1.00  0.00           N
ATOM   1846  CA  ASP A 116     -35.603  36.798  36.246  1.00  0.00           C
ATOM   1847  C   ASP A 116     -34.865  35.638  35.636  1.00  0.00           C
ATOM   1848  O   ASP A 116     -33.881  35.793  34.905  1.00  0.00           O
ATOM   1849  CB  ASP A 116     -36.048  37.777  35.158  1.00  0.00           C
ATOM   1850  CG  ASP A 116     -37.074  37.180  34.205  1.00  0.00           C
ATOM   1851  OD1 ASP A 116     -37.282  35.990  34.258  1.00  0.00           O
ATOM   1852  OD2 ASP A 116     -37.640  37.916  33.435  1.00  0.00           O
ATOM   1853  H   ASP A 116     -34.326  38.336  36.986  1.00  0.00           H
ATOM   1854  HA  ASP A 116     -36.491  36.446  36.771  1.00  0.00           H
ATOM   1855 1HB  ASP A 116     -36.479  38.666  35.622  1.00  0.00           H
ATOM   1856 2HB  ASP A 116     -35.180  38.099  34.580  1.00  0.00           H
ATOM   1857  N   VAL A 117     -35.366  34.455  35.938  1.00  0.00           N
ATOM   1858  CA  VAL A 117     -34.712  33.234  35.553  1.00  0.00           C
ATOM   1859  C   VAL A 117     -34.902  32.967  34.055  1.00  0.00           C
ATOM   1860  O   VAL A 117     -34.172  32.176  33.457  1.00  0.00           O
ATOM   1861  CB  VAL A 117     -35.270  32.055  36.372  1.00  0.00           C
ATOM   1862  CG1 VAL A 117     -34.735  30.734  35.838  1.00  0.00           C
ATOM   1863  CG2 VAL A 117     -34.910  32.228  37.840  1.00  0.00           C
ATOM   1864  H   VAL A 117     -36.235  34.407  36.451  1.00  0.00           H
ATOM   1865  HA  VAL A 117     -33.646  33.332  35.760  1.00  0.00           H
ATOM   1866  HB  VAL A 117     -36.354  32.031  36.264  1.00  0.00           H
ATOM   1867 1HG1 VAL A 117     -35.140  29.912  36.427  1.00  0.00           H
ATOM   1868 2HG1 VAL A 117     -35.035  30.615  34.797  1.00  0.00           H
ATOM   1869 3HG1 VAL A 117     -33.647  30.728  35.906  1.00  0.00           H
ATOM   1870 1HG2 VAL A 117     -35.308  31.391  38.413  1.00  0.00           H
ATOM   1871 2HG2 VAL A 117     -33.825  32.258  37.948  1.00  0.00           H
ATOM   1872 3HG2 VAL A 117     -35.337  33.159  38.213  1.00  0.00           H
ATOM   1873  N   GLN A 118     -35.870  33.651  33.453  1.00  0.00           N
ATOM   1874  CA  GLN A 118     -36.168  33.505  32.018  1.00  0.00           C
ATOM   1875  C   GLN A 118     -35.562  34.623  31.134  1.00  0.00           C
ATOM   1876  O   GLN A 118     -35.913  34.733  29.953  1.00  0.00           O
ATOM   1877  CB  GLN A 118     -37.685  33.457  31.811  1.00  0.00           C
ATOM   1878  CG  GLN A 118     -38.346  32.197  32.344  1.00  0.00           C
ATOM   1879  CD  GLN A 118     -38.575  32.256  33.843  1.00  0.00           C
ATOM   1880  OE1 GLN A 118     -39.000  33.283  34.382  1.00  0.00           O
ATOM   1881  NE2 GLN A 118     -38.293  31.151  34.525  1.00  0.00           N
ATOM   1882  H   GLN A 118     -36.419  34.294  34.007  1.00  0.00           H
ATOM   1883  HA  GLN A 118     -35.732  32.570  31.667  1.00  0.00           H
ATOM   1884 1HB  GLN A 118     -38.146  34.315  32.304  1.00  0.00           H
ATOM   1885 2HB  GLN A 118     -37.909  33.532  30.747  1.00  0.00           H
ATOM   1886 1HG  GLN A 118     -39.311  32.074  31.854  1.00  0.00           H
ATOM   1887 2HG  GLN A 118     -37.703  31.344  32.130  1.00  0.00           H
ATOM   1888 1HE2 GLN A 118     -38.425  31.129  35.516  1.00  0.00           H
ATOM   1889 2HE2 GLN A 118     -37.953  30.342  34.050  1.00  0.00           H
ATOM   1890  N   ALA A 119     -34.682  35.451  31.706  1.00  0.00           N
ATOM   1891  CA  ALA A 119     -34.090  36.578  30.987  1.00  0.00           C
ATOM   1892  C   ALA A 119     -33.287  36.079  29.800  1.00  0.00           C
ATOM   1893  O   ALA A 119     -32.466  35.172  29.932  1.00  0.00           O
ATOM   1894  CB  ALA A 119     -33.216  37.406  31.909  1.00  0.00           C
ATOM   1895  H   ALA A 119     -34.420  35.290  32.668  1.00  0.00           H
ATOM   1896  HA  ALA A 119     -34.901  37.206  30.616  1.00  0.00           H
ATOM   1897 1HB  ALA A 119     -32.786  38.238  31.352  1.00  0.00           H
ATOM   1898 2HB  ALA A 119     -33.818  37.793  32.731  1.00  0.00           H
ATOM   1899 3HB  ALA A 119     -32.416  36.784  32.307  1.00  0.00           H
ATOM   1900  N   ALA A 120     -33.530  36.675  28.633  1.00  0.00           N
ATOM   1901  CA  ALA A 120     -32.883  36.236  27.388  1.00  0.00           C
ATOM   1902  C   ALA A 120     -31.657  37.073  27.020  1.00  0.00           C
ATOM   1903  O   ALA A 120     -31.758  38.254  26.707  1.00  0.00           O
ATOM   1904  CB  ALA A 120     -33.895  36.185  26.225  1.00  0.00           C
ATOM   1905  H   ALA A 120     -34.179  37.449  28.603  1.00  0.00           H
ATOM   1906  HA  ALA A 120     -32.533  35.214  27.532  1.00  0.00           H
ATOM   1907 1HB  ALA A 120     -33.391  35.857  25.317  1.00  0.00           H
ATOM   1908 2HB  ALA A 120     -34.695  35.485  26.468  1.00  0.00           H
ATOM   1909 3HB  ALA A 120     -34.318  37.177  26.068  1.00  0.00           H
ATOM   1910  N   ALA A 121     -30.489  36.447  27.088  1.00  0.00           N
ATOM   1911  CA  ALA A 121     -29.250  37.082  26.682  1.00  0.00           C
ATOM   1912  C   ALA A 121     -29.081  36.768  25.216  1.00  0.00           C
ATOM   1913  O   ALA A 121     -28.722  35.640  24.884  1.00  0.00           O
ATOM   1914  CB  ALA A 121     -28.094  36.508  27.474  1.00  0.00           C
ATOM   1915  H   ALA A 121     -30.466  35.498  27.434  1.00  0.00           H
ATOM   1916  HA  ALA A 121     -29.350  38.155  26.843  1.00  0.00           H
ATOM   1917 1HB  ALA A 121     -27.166  36.989  27.165  1.00  0.00           H
ATOM   1918 2HB  ALA A 121     -28.258  36.686  28.536  1.00  0.00           H
ATOM   1919 3HB  ALA A 121     -28.026  35.437  27.292  1.00  0.00           H
ATOM   1920  N   ASN A 122     -29.334  37.749  24.339  1.00  0.00           N
ATOM   1921  CA  ASN A 122     -29.462  37.475  22.885  1.00  0.00           C
ATOM   1922  C   ASN A 122     -28.566  38.305  21.955  1.00  0.00           C
ATOM   1923  O   ASN A 122     -28.754  38.294  20.728  1.00  0.00           O
ATOM   1924  CB  ASN A 122     -30.908  37.651  22.465  1.00  0.00           C
ATOM   1925  CG  ASN A 122     -31.400  39.058  22.659  1.00  0.00           C
ATOM   1926  OD1 ASN A 122     -30.635  39.947  23.051  1.00  0.00           O
ATOM   1927  ND2 ASN A 122     -32.662  39.279  22.395  1.00  0.00           N
ATOM   1928  H   ASN A 122     -29.442  38.695  24.674  1.00  0.00           H
ATOM   1929  HA  ASN A 122     -29.159  36.443  22.699  1.00  0.00           H
ATOM   1930 1HB  ASN A 122     -31.018  37.385  21.412  1.00  0.00           H
ATOM   1931 2HB  ASN A 122     -31.540  36.975  23.041  1.00  0.00           H
ATOM   1932 1HD2 ASN A 122     -33.044  40.197  22.508  1.00  0.00           H
ATOM   1933 2HD2 ASN A 122     -33.244  38.532  22.082  1.00  0.00           H
ATOM   1934  N   GLY A 123     -27.610  39.032  22.533  1.00  0.00           N
ATOM   1935  CA  GLY A 123     -26.694  39.833  21.739  1.00  0.00           C
ATOM   1936  C   GLY A 123     -25.747  38.967  20.948  1.00  0.00           C
ATOM   1937  O   GLY A 123     -25.757  37.763  21.101  1.00  0.00           O
ATOM   1938  H   GLY A 123     -27.517  39.029  23.538  1.00  0.00           H
ATOM   1939 1HA  GLY A 123     -27.263  40.468  21.059  1.00  0.00           H
ATOM   1940 2HA  GLY A 123     -26.126  40.492  22.393  1.00  0.00           H
ATOM   1941  N   ASP A 124     -24.910  39.584  20.113  1.00  0.00           N
ATOM   1942  CA  ASP A 124     -23.995  38.832  19.231  1.00  0.00           C
ATOM   1943  C   ASP A 124     -22.895  38.054  19.980  1.00  0.00           C
ATOM   1944  O   ASP A 124     -22.268  37.144  19.412  1.00  0.00           O
ATOM   1945  CB  ASP A 124     -23.337  39.790  18.235  1.00  0.00           C
ATOM   1946  CG  ASP A 124     -24.344  40.492  17.334  1.00  0.00           C
ATOM   1947  OD1 ASP A 124     -25.454  40.025  17.241  1.00  0.00           O
ATOM   1948  OD2 ASP A 124     -23.993  41.487  16.746  1.00  0.00           O
ATOM   1949  H   ASP A 124     -24.902  40.594  20.083  1.00  0.00           H
ATOM   1950  HA  ASP A 124     -24.576  38.091  18.681  1.00  0.00           H
ATOM   1951 1HB  ASP A 124     -22.769  40.547  18.777  1.00  0.00           H
ATOM   1952 2HB  ASP A 124     -22.634  39.240  17.610  1.00  0.00           H
ATOM   1953  N   PHE A 125     -22.678  38.391  21.251  1.00  0.00           N
ATOM   1954  CA  PHE A 125     -21.783  37.610  22.086  1.00  0.00           C
ATOM   1955  C   PHE A 125     -22.383  36.245  22.408  1.00  0.00           C
ATOM   1956  O   PHE A 125     -21.666  35.326  22.776  1.00  0.00           O
ATOM   1957  CB  PHE A 125     -21.475  38.361  23.384  1.00  0.00           C
ATOM   1958  CG  PHE A 125     -21.372  37.470  24.589  1.00  0.00           C
ATOM   1959  CD1 PHE A 125     -21.091  36.119  24.449  1.00  0.00           C
ATOM   1960  CD2 PHE A 125     -21.555  37.982  25.864  1.00  0.00           C
ATOM   1961  CE1 PHE A 125     -20.995  35.298  25.556  1.00  0.00           C
ATOM   1962  CE2 PHE A 125     -21.458  37.164  26.974  1.00  0.00           C
ATOM   1963  CZ  PHE A 125     -21.178  35.821  26.819  1.00  0.00           C
ATOM   1964  H   PHE A 125     -23.139  39.199  21.645  1.00  0.00           H
ATOM   1965  HA  PHE A 125     -20.849  37.454  21.542  1.00  0.00           H
ATOM   1966 1HB  PHE A 125     -20.535  38.900  23.278  1.00  0.00           H
ATOM   1967 2HB  PHE A 125     -22.256  39.097  23.571  1.00  0.00           H
ATOM   1968  HD1 PHE A 125     -20.946  35.706  23.451  1.00  0.00           H
ATOM   1969  HD2 PHE A 125     -21.775  39.043  25.987  1.00  0.00           H
ATOM   1970  HE1 PHE A 125     -20.775  34.239  25.432  1.00  0.00           H
ATOM   1971  HE2 PHE A 125     -21.603  37.579  27.972  1.00  0.00           H
ATOM   1972  HZ  PHE A 125     -21.106  35.175  27.693  1.00  0.00           H
ATOM   1973  N   PHE A 126     -23.698  36.131  22.265  1.00  0.00           N
ATOM   1974  CA  PHE A 126     -24.478  34.938  22.629  1.00  0.00           C
ATOM   1975  C   PHE A 126     -24.965  34.114  21.437  1.00  0.00           C
ATOM   1976  O   PHE A 126     -25.816  33.218  21.600  1.00  0.00           O
ATOM   1977  CB  PHE A 126     -25.686  35.352  23.471  1.00  0.00           C
ATOM   1978  CG  PHE A 126     -25.327  36.092  24.727  1.00  0.00           C
ATOM   1979  CD1 PHE A 126     -25.373  37.477  24.771  1.00  0.00           C
ATOM   1980  CD2 PHE A 126     -24.942  35.406  25.867  1.00  0.00           C
ATOM   1981  CE1 PHE A 126     -25.043  38.160  25.925  1.00  0.00           C
ATOM   1982  CE2 PHE A 126     -24.611  36.084  27.023  1.00  0.00           C
ATOM   1983  CZ  PHE A 126     -24.662  37.465  27.054  1.00  0.00           C
ATOM   1984  H   PHE A 126     -24.177  36.931  21.876  1.00  0.00           H
ATOM   1985  HA  PHE A 126     -23.843  34.278  23.221  1.00  0.00           H
ATOM   1986 1HB  PHE A 126     -26.341  35.987  22.877  1.00  0.00           H
ATOM   1987 2HB  PHE A 126     -26.256  34.466  23.748  1.00  0.00           H
ATOM   1988  HD1 PHE A 126     -25.675  38.028  23.879  1.00  0.00           H
ATOM   1989  HD2 PHE A 126     -24.901  34.316  25.847  1.00  0.00           H
ATOM   1990  HE1 PHE A 126     -25.084  39.250  25.945  1.00  0.00           H
ATOM   1991  HE2 PHE A 126     -24.310  35.532  27.915  1.00  0.00           H
ATOM   1992  HZ  PHE A 126     -24.400  38.001  27.963  1.00  0.00           H
ATOM   1993  N   LYS A 127     -24.431  34.434  20.256  1.00  0.00           N
ATOM   1994  CA  LYS A 127     -24.712  33.732  19.006  1.00  0.00           C
ATOM   1995  C   LYS A 127     -23.392  33.331  18.351  1.00  0.00           C
ATOM   1996  O   LYS A 127     -22.328  33.802  18.764  1.00  0.00           O
ATOM   1997  CB  LYS A 127     -25.542  34.601  18.059  1.00  0.00           C
ATOM   1998  CG  LYS A 127     -26.940  34.927  18.566  1.00  0.00           C
ATOM   1999  CD  LYS A 127     -27.744  35.688  17.523  1.00  0.00           C
ATOM   2000  CE  LYS A 127     -29.142  36.014  18.029  1.00  0.00           C
ATOM   2001  NZ  LYS A 127     -29.925  36.796  17.035  1.00  0.00           N
ATOM   2002  H   LYS A 127     -23.792  35.216  20.248  1.00  0.00           H
ATOM   2003  HA  LYS A 127     -25.285  32.833  19.235  1.00  0.00           H
ATOM   2004 1HB  LYS A 127     -25.022  35.543  17.882  1.00  0.00           H
ATOM   2005 2HB  LYS A 127     -25.643  34.099  17.097  1.00  0.00           H
ATOM   2006 1HG  LYS A 127     -27.462  34.002  18.814  1.00  0.00           H
ATOM   2007 2HG  LYS A 127     -26.868  35.534  19.471  1.00  0.00           H
ATOM   2008 1HD  LYS A 127     -27.229  36.617  17.276  1.00  0.00           H
ATOM   2009 2HD  LYS A 127     -27.825  35.086  16.619  1.00  0.00           H
ATOM   2010 1HE  LYS A 127     -29.675  35.090  18.247  1.00  0.00           H
ATOM   2011 2HE  LYS A 127     -29.069  36.591  18.952  1.00  0.00           H
ATOM   2012 1HZ  LYS A 127     -30.844  36.992  17.408  1.00  0.00           H
ATOM   2013 2HZ  LYS A 127     -29.448  37.665  16.841  1.00  0.00           H
ATOM   2014 3HZ  LYS A 127     -30.014  36.263  16.181  1.00  0.00           H
ATOM   2015  N   LYS A 128     -23.474  32.489  17.312  1.00  0.00           N
ATOM   2016  CA  LYS A 128     -22.302  31.993  16.570  1.00  0.00           C
ATOM   2017  C   LYS A 128     -21.358  33.063  16.021  1.00  0.00           C
ATOM   2018  O   LYS A 128     -21.777  34.041  15.375  1.00  0.00           O
ATOM   2019  CB  LYS A 128     -22.773  31.110  15.412  1.00  0.00           C
ATOM   2020  CG  LYS A 128     -21.648  30.456  14.623  1.00  0.00           C
ATOM   2021  CD  LYS A 128     -22.193  29.515  13.561  1.00  0.00           C
ATOM   2022  CE  LYS A 128     -21.070  28.844  12.784  1.00  0.00           C
ATOM   2023  NZ  LYS A 128     -21.588  27.904  11.753  1.00  0.00           N
ATOM   2024  H   LYS A 128     -24.398  32.187  17.033  1.00  0.00           H
ATOM   2025  HA  LYS A 128     -21.690  31.397  17.249  1.00  0.00           H
ATOM   2026 1HB  LYS A 128     -23.416  30.319  15.797  1.00  0.00           H
ATOM   2027 2HB  LYS A 128     -23.365  31.707  14.719  1.00  0.00           H
ATOM   2028 1HG  LYS A 128     -21.047  31.226  14.139  1.00  0.00           H
ATOM   2029 2HG  LYS A 128     -21.007  29.893  15.301  1.00  0.00           H
ATOM   2030 1HD  LYS A 128     -22.804  28.744  14.036  1.00  0.00           H
ATOM   2031 2HD  LYS A 128     -22.818  30.073  12.864  1.00  0.00           H
ATOM   2032 1HE  LYS A 128     -20.463  29.604  12.292  1.00  0.00           H
ATOM   2033 2HE  LYS A 128     -20.432  28.290  13.474  1.00  0.00           H
ATOM   2034 1HZ  LYS A 128     -20.814  27.479  11.262  1.00  0.00           H
ATOM   2035 2HZ  LYS A 128     -22.137  27.184  12.200  1.00  0.00           H
ATOM   2036 3HZ  LYS A 128     -22.167  28.409  11.096  1.00  0.00           H
ATOM   2037  N   THR A 129     -20.075  32.815  16.287  1.00  0.00           N
ATOM   2038  CA  THR A 129     -18.926  33.652  15.931  1.00  0.00           C
ATOM   2039  C   THR A 129     -18.966  34.219  14.503  1.00  0.00           C
ATOM   2040  O   THR A 129     -19.249  33.499  13.539  1.00  0.00           O
ATOM   2041  CB  THR A 129     -17.618  32.858  16.115  1.00  0.00           C
ATOM   2042  OG1 THR A 129     -16.523  33.770  16.276  1.00  0.00           O
ATOM   2043  CG2 THR A 129     -17.360  31.969  14.909  1.00  0.00           C
ATOM   2044  H   THR A 129     -19.918  31.952  16.789  1.00  0.00           H
ATOM   2045  HA  THR A 129     -18.909  34.517  16.594  1.00  0.00           H
ATOM   2046  HB  THR A 129     -17.691  32.238  17.009  1.00  0.00           H
ATOM   2047  HG1 THR A 129     -15.697  33.279  16.275  1.00  0.00           H
ATOM   2048 1HG2 THR A 129     -16.433  31.416  15.056  1.00  0.00           H
ATOM   2049 2HG2 THR A 129     -18.186  31.267  14.789  1.00  0.00           H
ATOM   2050 3HG2 THR A 129     -17.276  32.586  14.014  1.00  0.00           H
ATOM   2051  N   LYS A 130     -18.692  35.511  14.398  1.00  0.00           N
ATOM   2052  CA  LYS A 130     -18.635  36.205  13.120  1.00  0.00           C
ATOM   2053  C   LYS A 130     -17.434  35.841  12.222  1.00  0.00           C
ATOM   2054  O   LYS A 130     -17.622  35.655  11.018  1.00  0.00           O
ATOM   2055  CB  LYS A 130     -18.641  37.713  13.373  1.00  0.00           C
ATOM   2056  CG  LYS A 130     -18.524  38.562  12.115  1.00  0.00           C
ATOM   2057  CD  LYS A 130     -17.115  39.110  11.943  1.00  0.00           C
ATOM   2058  CE  LYS A 130     -16.824  40.210  12.951  1.00  0.00           C
ATOM   2059  NZ  LYS A 130     -15.426  40.708  12.839  1.00  0.00           N
ATOM   2060  H   LYS A 130     -18.517  36.029  15.247  1.00  0.00           H
ATOM   2061  HA  LYS A 130     -19.516  35.932  12.538  1.00  0.00           H
ATOM   2062 1HB  LYS A 130     -19.562  37.993  13.884  1.00  0.00           H
ATOM   2063 2HB  LYS A 130     -17.810  37.974  14.030  1.00  0.00           H
ATOM   2064 1HG  LYS A 130     -18.778  37.958  11.243  1.00  0.00           H
ATOM   2065 2HG  LYS A 130     -19.226  39.395  12.173  1.00  0.00           H
ATOM   2066 1HD  LYS A 130     -16.395  38.303  12.074  1.00  0.00           H
ATOM   2067 2HD  LYS A 130     -17.005  39.514  10.937  1.00  0.00           H
ATOM   2068 1HE  LYS A 130     -17.507  41.042  12.792  1.00  0.00           H
ATOM   2069 2HE  LYS A 130     -16.981  39.830  13.961  1.00  0.00           H
ATOM   2070 1HZ  LYS A 130     -15.272  41.434  13.525  1.00  0.00           H
ATOM   2071 2HZ  LYS A 130     -14.781  39.948  13.006  1.00  0.00           H
ATOM   2072 3HZ  LYS A 130     -15.274  41.083  11.915  1.00  0.00           H
ATOM   2073  N   GLY A 131     -16.209  35.780  12.756  1.00  0.00           N
ATOM   2074  CA  GLY A 131     -15.935  35.518  14.158  1.00  0.00           C
ATOM   2075  C   GLY A 131     -16.021  36.737  15.052  1.00  0.00           C
ATOM   2076  O   GLY A 131     -15.531  37.813  14.705  1.00  0.00           O
ATOM   2077  H   GLY A 131     -15.435  35.930  12.124  1.00  0.00           H
ATOM   2078 1HA  GLY A 131     -16.639  34.775  14.534  1.00  0.00           H
ATOM   2079 2HA  GLY A 131     -14.936  35.095  14.261  1.00  0.00           H
ATOM   2080  N   ARG A 132     -16.638  36.564  16.217  1.00  0.00           N
ATOM   2081  CA  ARG A 132     -16.780  37.649  17.178  1.00  0.00           C
ATOM   2082  C   ARG A 132     -15.965  37.308  18.419  1.00  0.00           C
ATOM   2083  O   ARG A 132     -15.280  38.161  18.984  1.00  0.00           O
ATOM   2084  CB  ARG A 132     -18.238  37.866  17.556  1.00  0.00           C
ATOM   2085  CG  ARG A 132     -19.060  38.620  16.525  1.00  0.00           C
ATOM   2086  CD  ARG A 132     -20.187  39.360  17.152  1.00  0.00           C
ATOM   2087  NE  ARG A 132     -20.841  40.250  16.209  1.00  0.00           N
ATOM   2088  CZ  ARG A 132     -21.644  39.850  15.206  1.00  0.00           C
ATOM   2089  NH1 ARG A 132     -21.882  38.569  15.028  1.00  0.00           N
ATOM   2090  NH2 ARG A 132     -22.195  40.741  14.401  1.00  0.00           N
ATOM   2091  H   ARG A 132     -17.018  35.656  16.440  1.00  0.00           H
ATOM   2092  HA  ARG A 132     -16.404  38.566  16.722  1.00  0.00           H
ATOM   2093 1HB  ARG A 132     -18.718  36.903  17.721  1.00  0.00           H
ATOM   2094 2HB  ARG A 132     -18.291  38.424  18.491  1.00  0.00           H
ATOM   2095 1HG  ARG A 132     -18.424  39.340  16.007  1.00  0.00           H
ATOM   2096 2HG  ARG A 132     -19.472  37.915  15.801  1.00  0.00           H
ATOM   2097 1HD  ARG A 132     -20.927  38.648  17.521  1.00  0.00           H
ATOM   2098 2HD  ARG A 132     -19.810  39.954  17.982  1.00  0.00           H
ATOM   2099  HE  ARG A 132     -20.683  41.245  16.316  1.00  0.00           H
ATOM   2100 1HH1 ARG A 132     -21.462  37.886  15.642  1.00  0.00           H
ATOM   2101 2HH1 ARG A 132     -22.484  38.264  14.275  1.00  0.00           H
ATOM   2102 1HH2 ARG A 132     -22.012  41.725  14.539  1.00  0.00           H
ATOM   2103 2HH2 ARG A 132     -22.796  40.438  13.648  1.00  0.00           H
ATOM   2104  N   PRO A 133     -15.994  36.034  18.796  1.00  0.00           N
ATOM   2105  CA  PRO A 133     -17.239  35.261  18.826  1.00  0.00           C
ATOM   2106  C   PRO A 133     -18.254  35.855  19.797  1.00  0.00           C
ATOM   2107  O   PRO A 133     -17.931  36.788  20.531  1.00  0.00           O
ATOM   2108  CB  PRO A 133     -16.772  33.876  19.284  1.00  0.00           C
ATOM   2109  CG  PRO A 133     -15.736  34.163  20.318  1.00  0.00           C
ATOM   2110  CD  PRO A 133     -15.087  35.439  19.853  1.00  0.00           C
ATOM   2111  HA  PRO A 133     -17.663  35.219  17.812  1.00  0.00           H
ATOM   2112 1HB  PRO A 133     -17.623  33.304  19.680  1.00  0.00           H
ATOM   2113 2HB  PRO A 133     -16.375  33.309  18.428  1.00  0.00           H
ATOM   2114 1HG  PRO A 133     -16.203  34.262  21.307  1.00  0.00           H
ATOM   2115 2HG  PRO A 133     -15.026  33.326  20.384  1.00  0.00           H
ATOM   2116 1HD  PRO A 133     -14.915  36.100  20.715  1.00  0.00           H
ATOM   2117 2HD  PRO A 133     -14.140  35.208  19.346  1.00  0.00           H
ATOM   2118  N   GLY A 134     -19.469  35.314  19.798  1.00  0.00           N
ATOM   2119  CA  GLY A 134     -19.705  33.970  20.289  1.00  0.00           C
ATOM   2120  C   GLY A 134     -19.223  33.779  21.713  1.00  0.00           C
ATOM   2121  O   GLY A 134     -18.333  34.488  22.179  1.00  0.00           O
ATOM   2122  H   GLY A 134     -20.247  35.855  19.448  1.00  0.00           H
ATOM   2123 1HA  GLY A 134     -20.771  33.747  20.242  1.00  0.00           H
ATOM   2124 2HA  GLY A 134     -19.200  33.253  19.643  1.00  0.00           H
ATOM   2125  N   PHE A 135     -19.816  32.812  22.407  1.00  0.00           N
ATOM   2126  CA  PHE A 135     -20.397  31.646  21.752  1.00  0.00           C
ATOM   2127  C   PHE A 135     -21.902  31.575  21.983  1.00  0.00           C
ATOM   2128  O   PHE A 135     -22.487  32.466  22.600  1.00  0.00           O
ATOM   2129  CB  PHE A 135     -19.737  30.363  22.263  1.00  0.00           C
ATOM   2130  CG  PHE A 135     -18.536  29.940  21.463  1.00  0.00           C
ATOM   2131  CD1 PHE A 135     -17.920  30.823  20.593  1.00  0.00           C
ATOM   2132  CD2 PHE A 135     -18.023  28.658  21.583  1.00  0.00           C
ATOM   2133  CE1 PHE A 135     -16.815  30.435  19.860  1.00  0.00           C
ATOM   2134  CE2 PHE A 135     -16.920  28.266  20.852  1.00  0.00           C
ATOM   2135  CZ  PHE A 135     -16.314  29.157  19.987  1.00  0.00           C
ATOM   2136  H   PHE A 135     -19.866  32.887  23.413  1.00  0.00           H
ATOM   2137  HA  PHE A 135     -20.219  31.727  20.678  1.00  0.00           H
ATOM   2138 1HB  PHE A 135     -19.425  30.502  23.297  1.00  0.00           H
ATOM   2139 2HB  PHE A 135     -20.461  29.550  22.246  1.00  0.00           H
ATOM   2140  HD1 PHE A 135     -18.312  31.836  20.493  1.00  0.00           H
ATOM   2141  HD2 PHE A 135     -18.501  27.955  22.265  1.00  0.00           H
ATOM   2142  HE1 PHE A 135     -16.337  31.141  19.178  1.00  0.00           H
ATOM   2143  HE2 PHE A 135     -16.525  27.256  20.953  1.00  0.00           H
ATOM   2144  HZ  PHE A 135     -15.445  28.850  19.409  1.00  0.00           H
ATOM   2145  N   TYR A 136     -22.525  30.514  21.481  1.00  0.00           N
ATOM   2146  CA  TYR A 136     -23.968  30.344  21.599  1.00  0.00           C
ATOM   2147  C   TYR A 136     -24.406  29.229  22.545  1.00  0.00           C
ATOM   2148  O   TYR A 136     -23.927  28.099  22.449  1.00  0.00           O
ATOM   2149  CB  TYR A 136     -24.568  30.101  20.212  1.00  0.00           C
ATOM   2150  CG  TYR A 136     -25.988  29.585  20.243  1.00  0.00           C
ATOM   2151  CD1 TYR A 136     -27.052  30.472  20.153  1.00  0.00           C
ATOM   2152  CD2 TYR A 136     -26.229  28.223  20.363  1.00  0.00           C
ATOM   2153  CE1 TYR A 136     -28.350  29.999  20.182  1.00  0.00           C
ATOM   2154  CE2 TYR A 136     -27.527  27.753  20.391  1.00  0.00           C
ATOM   2155  CZ  TYR A 136     -28.585  28.635  20.301  1.00  0.00           C
ATOM   2156  OH  TYR A 136     -29.879  28.166  20.330  1.00  0.00           O
ATOM   2157  H   TYR A 136     -21.984  29.805  21.005  1.00  0.00           H
ATOM   2158  HA  TYR A 136     -24.391  31.260  22.015  1.00  0.00           H
ATOM   2159 1HB  TYR A 136     -24.556  31.031  19.642  1.00  0.00           H
ATOM   2160 2HB  TYR A 136     -23.955  29.378  19.674  1.00  0.00           H
ATOM   2161  HD1 TYR A 136     -26.861  31.540  20.059  1.00  0.00           H
ATOM   2162  HD2 TYR A 136     -25.394  27.527  20.435  1.00  0.00           H
ATOM   2163  HE1 TYR A 136     -29.185  30.698  20.111  1.00  0.00           H
ATOM   2164  HE2 TYR A 136     -27.717  26.682  20.486  1.00  0.00           H
ATOM   2165  HH  TYR A 136     -30.442  28.808  20.768  1.00  0.00           H
ATOM   2166  N   PHE A 137     -25.314  29.559  23.456  1.00  0.00           N
ATOM   2167  CA  PHE A 137     -25.867  28.570  24.375  1.00  0.00           C
ATOM   2168  C   PHE A 137     -27.358  28.783  24.624  1.00  0.00           C
ATOM   2169  O   PHE A 137     -27.778  29.026  25.756  1.00  0.00           O
ATOM   2170  CB  PHE A 137     -25.118  28.614  25.708  1.00  0.00           C
ATOM   2171  CG  PHE A 137     -25.083  29.976  26.340  1.00  0.00           C
ATOM   2172  CD1 PHE A 137     -26.201  30.488  26.982  1.00  0.00           C
ATOM   2173  CD2 PHE A 137     -23.932  30.751  26.293  1.00  0.00           C
ATOM   2174  CE1 PHE A 137     -26.172  31.742  27.563  1.00  0.00           C
ATOM   2175  CE2 PHE A 137     -23.899  32.002  26.875  1.00  0.00           C
ATOM   2176  CZ  PHE A 137     -25.022  32.498  27.509  1.00  0.00           C
ATOM   2177  H   PHE A 137     -25.630  30.515  23.515  1.00  0.00           H
ATOM   2178  HA  PHE A 137     -25.744  27.580  23.933  1.00  0.00           H
ATOM   2179 1HB  PHE A 137     -25.584  27.925  26.411  1.00  0.00           H
ATOM   2180 2HB  PHE A 137     -24.091  28.283  25.559  1.00  0.00           H
ATOM   2181  HD1 PHE A 137     -27.111  29.887  27.023  1.00  0.00           H
ATOM   2182  HD2 PHE A 137     -23.047  30.359  25.792  1.00  0.00           H
ATOM   2183  HE1 PHE A 137     -27.057  32.129  28.063  1.00  0.00           H
ATOM   2184  HE2 PHE A 137     -22.989  32.601  26.833  1.00  0.00           H
ATOM   2185  HZ  PHE A 137     -24.996  33.487  27.968  1.00  0.00           H
ATOM   2186  N   GLY A 138     -28.149  28.685  23.561  1.00  0.00           N
ATOM   2187  CA  GLY A 138     -29.288  29.567  23.379  1.00  0.00           C
ATOM   2188  C   GLY A 138     -29.557  30.210  24.726  1.00  0.00           C
ATOM   2189  O   GLY A 138     -30.212  29.620  25.586  1.00  0.00           O
ATOM   2190  H   GLY A 138     -27.953  27.984  22.862  1.00  0.00           H
ATOM   2191 1HA  GLY A 138     -29.058  30.307  22.612  1.00  0.00           H
ATOM   2192 2HA  GLY A 138     -30.141  28.991  23.024  1.00  0.00           H
ATOM   2193  N   GLU A 139     -29.046  31.423  24.911  1.00  0.00           N
ATOM   2194  CA  GLU A 139     -29.855  32.525  25.412  1.00  0.00           C
ATOM   2195  C   GLU A 139     -30.335  32.596  26.857  1.00  0.00           C
ATOM   2196  O   GLU A 139     -30.210  33.631  27.513  1.00  0.00           O
ATOM   2197  CB  GLU A 139     -31.097  32.612  24.522  1.00  0.00           C
ATOM   2198  CG  GLU A 139     -31.984  33.819  24.794  1.00  0.00           C
ATOM   2199  CD  GLU A 139     -33.077  33.981  23.775  1.00  0.00           C
ATOM   2200  OE1 GLU A 139     -34.221  33.983  24.157  1.00  0.00           O
ATOM   2201  OE2 GLU A 139     -32.767  34.107  22.614  1.00  0.00           O
ATOM   2202  H   GLU A 139     -28.072  31.584  24.698  1.00  0.00           H
ATOM   2203  HA  GLU A 139     -29.272  33.444  25.337  1.00  0.00           H
ATOM   2204 1HB  GLU A 139     -30.792  32.648  23.475  1.00  0.00           H
ATOM   2205 2HB  GLU A 139     -31.703  31.715  24.655  1.00  0.00           H
ATOM   2206 1HG  GLU A 139     -32.433  33.712  25.781  1.00  0.00           H
ATOM   2207 2HG  GLU A 139     -31.364  34.715  24.803  1.00  0.00           H
ATOM   2208  N   LEU A 140     -30.884  31.489  27.349  1.00  0.00           N
ATOM   2209  CA  LEU A 140     -31.534  31.468  28.661  1.00  0.00           C
ATOM   2210  C   LEU A 140     -30.669  30.813  29.717  1.00  0.00           C
ATOM   2211  O   LEU A 140     -29.920  29.879  29.401  1.00  0.00           O
ATOM   2212  CB  LEU A 140     -32.873  30.726  28.575  1.00  0.00           C
ATOM   2213  CG  LEU A 140     -33.881  31.290  27.564  1.00  0.00           C
ATOM   2214  CD1 LEU A 140     -35.111  30.391  27.515  1.00  0.00           C
ATOM   2215  CD2 LEU A 140     -34.258  32.710  27.961  1.00  0.00           C
ATOM   2216  H   LEU A 140     -30.853  30.641  26.801  1.00  0.00           H
ATOM   2217  HA  LEU A 140     -31.719  32.495  28.971  1.00  0.00           H
ATOM   2218 1HB  LEU A 140     -32.681  29.690  28.307  1.00  0.00           H
ATOM   2219 2HB  LEU A 140     -33.345  30.744  29.558  1.00  0.00           H
ATOM   2220  HG  LEU A 140     -33.435  31.297  26.570  1.00  0.00           H
ATOM   2221 1HD1 LEU A 140     -35.824  30.791  26.797  1.00  0.00           H
ATOM   2222 2HD1 LEU A 140     -34.813  29.387  27.210  1.00  0.00           H
ATOM   2223 3HD1 LEU A 140     -35.568  30.349  28.502  1.00  0.00           H
ATOM   2224 1HD2 LEU A 140     -34.973  33.110  27.242  1.00  0.00           H
ATOM   2225 2HD2 LEU A 140     -34.707  32.702  28.953  1.00  0.00           H
ATOM   2226 3HD2 LEU A 140     -33.366  33.335  27.971  1.00  0.00           H
ATOM   2227  N   PRO A 141     -30.804  31.265  30.987  1.00  0.00           N
ATOM   2228  CA  PRO A 141     -30.011  30.780  32.141  1.00  0.00           C
ATOM   2229  C   PRO A 141     -29.977  29.268  32.293  1.00  0.00           C
ATOM   2230  O   PRO A 141     -28.915  28.717  32.593  1.00  0.00           O
ATOM   2231  CB  PRO A 141     -30.728  31.424  33.332  1.00  0.00           C
ATOM   2232  CG  PRO A 141     -31.207  32.733  32.805  1.00  0.00           C
ATOM   2233  CD  PRO A 141     -31.665  32.426  31.402  1.00  0.00           C
ATOM   2234  HA  PRO A 141     -28.979  31.147  32.051  1.00  0.00           H
ATOM   2235 1HB  PRO A 141     -31.549  30.776  33.674  1.00  0.00           H
ATOM   2236 2HB  PRO A 141     -30.031  31.534  34.175  1.00  0.00           H
ATOM   2237 1HG  PRO A 141     -32.019  33.124  33.437  1.00  0.00           H
ATOM   2238 2HG  PRO A 141     -30.397  33.475  32.833  1.00  0.00           H
ATOM   2239 1HD  PRO A 141     -32.713  32.092  31.422  1.00  0.00           H
ATOM   2240 2HD  PRO A 141     -31.557  33.325  30.777  1.00  0.00           H
ATOM   2241  N   LEU A 142     -31.109  28.602  32.083  1.00  0.00           N
ATOM   2242  CA  LEU A 142     -31.157  27.146  32.155  1.00  0.00           C
ATOM   2243  C   LEU A 142     -30.328  26.503  31.042  1.00  0.00           C
ATOM   2244  O   LEU A 142     -29.593  25.546  31.274  1.00  0.00           O
ATOM   2245  CB  LEU A 142     -32.610  26.662  32.065  1.00  0.00           C
ATOM   2246  CG  LEU A 142     -32.824  25.158  32.275  1.00  0.00           C
ATOM   2247  CD1 LEU A 142     -32.343  24.766  33.668  1.00  0.00           C
ATOM   2248  CD2 LEU A 142     -34.296  24.824  32.093  1.00  0.00           C
ATOM   2249  H   LEU A 142     -31.954  29.113  31.871  1.00  0.00           H
ATOM   2250  HA  LEU A 142     -30.740  26.834  33.112  1.00  0.00           H
ATOM   2251 1HB  LEU A 142     -33.197  27.189  32.813  1.00  0.00           H
ATOM   2252 2HB  LEU A 142     -33.000  26.917  31.081  1.00  0.00           H
ATOM   2253  HG  LEU A 142     -32.232  24.600  31.551  1.00  0.00           H
ATOM   2254 1HD1 LEU A 142     -32.496  23.697  33.818  1.00  0.00           H
ATOM   2255 2HD1 LEU A 142     -31.283  24.997  33.765  1.00  0.00           H
ATOM   2256 3HD1 LEU A 142     -32.905  25.320  34.416  1.00  0.00           H
ATOM   2257 1HD2 LEU A 142     -34.448  23.753  32.242  1.00  0.00           H
ATOM   2258 2HD2 LEU A 142     -34.889  25.380  32.818  1.00  0.00           H
ATOM   2259 3HD2 LEU A 142     -34.607  25.097  31.084  1.00  0.00           H
ATOM   2260  N   SER A 143     -30.462  27.042  29.836  1.00  0.00           N
ATOM   2261  CA  SER A 143     -29.751  26.534  28.658  1.00  0.00           C
ATOM   2262  C   SER A 143     -28.250  26.744  28.831  1.00  0.00           C
ATOM   2263  O   SER A 143     -27.436  25.898  28.459  1.00  0.00           O
ATOM   2264  CB  SER A 143     -30.233  27.232  27.401  1.00  0.00           C
ATOM   2265  OG  SER A 143     -29.875  28.585  27.408  1.00  0.00           O
ATOM   2266  H   SER A 143     -31.080  27.836  29.734  1.00  0.00           H
ATOM   2267  HA  SER A 143     -29.957  25.466  28.564  1.00  0.00           H
ATOM   2268 1HB  SER A 143     -29.803  26.744  26.527  1.00  0.00           H
ATOM   2269 2HB  SER A 143     -31.316  27.139  27.326  1.00  0.00           H
ATOM   2270  HG  SER A 143     -29.178  28.680  26.754  1.00  0.00           H
ATOM   2271  N   LEU A 144     -27.907  27.876  29.431  1.00  0.00           N
ATOM   2272  CA  LEU A 144     -26.543  28.206  29.754  1.00  0.00           C
ATOM   2273  C   LEU A 144     -25.961  27.185  30.737  1.00  0.00           C
ATOM   2274  O   LEU A 144     -24.902  26.574  30.478  1.00  0.00           O
ATOM   2275  CB  LEU A 144     -26.471  29.618  30.348  1.00  0.00           C
ATOM   2276  CG  LEU A 144     -25.113  30.025  30.930  1.00  0.00           C
ATOM   2277  CD1 LEU A 144     -24.031  29.848  29.874  1.00  0.00           C
ATOM   2278  CD2 LEU A 144     -25.178  31.469  31.410  1.00  0.00           C
ATOM   2279  H   LEU A 144     -28.639  28.531  29.665  1.00  0.00           H
ATOM   2280  HA  LEU A 144     -25.955  28.179  28.838  1.00  0.00           H
ATOM   2281 1HB  LEU A 144     -26.726  30.334  29.570  1.00  0.00           H
ATOM   2282 2HB  LEU A 144     -27.211  29.697  31.145  1.00  0.00           H
ATOM   2283  HG  LEU A 144     -24.867  29.376  31.770  1.00  0.00           H
ATOM   2284 1HD1 LEU A 144     -23.066  30.137  30.288  1.00  0.00           H
ATOM   2285 2HD1 LEU A 144     -23.994  28.803  29.563  1.00  0.00           H
ATOM   2286 3HD1 LEU A 144     -24.260  30.474  29.012  1.00  0.00           H
ATOM   2287 1HD2 LEU A 144     -24.212  31.759  31.823  1.00  0.00           H
ATOM   2288 2HD2 LEU A 144     -25.421  32.120  30.571  1.00  0.00           H
ATOM   2289 3HD2 LEU A 144     -25.946  31.563  32.176  1.00  0.00           H
ATOM   2290  N   ALA A 145     -26.672  26.989  31.849  1.00  0.00           N
ATOM   2291  CA  ALA A 145     -26.205  26.084  32.886  1.00  0.00           C
ATOM   2292  C   ALA A 145     -26.025  24.684  32.321  1.00  0.00           C
ATOM   2293  O   ALA A 145     -25.062  23.995  32.648  1.00  0.00           O
ATOM   2294  CB  ALA A 145     -27.146  26.090  34.059  1.00  0.00           C
ATOM   2295  H   ALA A 145     -27.548  27.474  31.977  1.00  0.00           H
ATOM   2296  HA  ALA A 145     -25.236  26.441  33.235  1.00  0.00           H
ATOM   2297 1HB  ALA A 145     -26.779  25.406  34.824  1.00  0.00           H
ATOM   2298 2HB  ALA A 145     -27.208  27.097  34.471  1.00  0.00           H
ATOM   2299 3HB  ALA A 145     -28.135  25.771  33.732  1.00  0.00           H
ATOM   2300  N   ALA A 146     -26.924  24.270  31.436  1.00  0.00           N
ATOM   2301  CA  ALA A 146     -26.802  22.940  30.854  1.00  0.00           C
ATOM   2302  C   ALA A 146     -25.642  22.856  29.857  1.00  0.00           C
ATOM   2303  O   ALA A 146     -24.815  21.911  29.896  1.00  0.00           O
ATOM   2304  CB  ALA A 146     -28.099  22.523  30.215  1.00  0.00           C
ATOM   2305  H   ALA A 146     -27.695  24.860  31.157  1.00  0.00           H
ATOM   2306  HA  ALA A 146     -26.590  22.236  31.658  1.00  0.00           H
ATOM   2307 1HB  ALA A 146     -27.989  21.527  29.786  1.00  0.00           H
ATOM   2308 2HB  ALA A 146     -28.887  22.508  30.967  1.00  0.00           H
ATOM   2309 3HB  ALA A 146     -28.360  23.229  29.430  1.00  0.00           H
ATOM   2310  N   CYS A 147     -25.563  23.867  28.986  1.00  0.00           N
ATOM   2311  CA  CYS A 147     -24.573  23.882  27.916  1.00  0.00           C
ATOM   2312  C   CYS A 147     -23.142  24.003  28.436  1.00  0.00           C
ATOM   2313  O   CYS A 147     -22.191  23.619  27.759  1.00  0.00           O
ATOM   2314  CB  CYS A 147     -24.851  25.039  26.956  1.00  0.00           C
ATOM   2315  SG  CYS A 147     -26.356  24.836  25.972  1.00  0.00           S
ATOM   2316  H   CYS A 147     -26.205  24.641  29.072  1.00  0.00           H
ATOM   2317  HA  CYS A 147     -24.645  22.944  27.366  1.00  0.00           H
ATOM   2318 1HB  CYS A 147     -24.941  25.967  27.523  1.00  0.00           H
ATOM   2319 2HB  CYS A 147     -24.013  25.154  26.271  1.00  0.00           H
ATOM   2320  HG  CYS A 147     -26.219  23.527  25.780  1.00  0.00           H
ATOM   2321  N   THR A 148     -22.993  24.511  29.650  1.00  0.00           N
ATOM   2322  CA  THR A 148     -21.679  24.659  30.241  1.00  0.00           C
ATOM   2323  C   THR A 148     -21.469  23.534  31.237  1.00  0.00           C
ATOM   2324  O   THR A 148     -20.526  23.561  32.029  1.00  0.00           O
ATOM   2325  CB  THR A 148     -21.511  26.025  30.932  1.00  0.00           C
ATOM   2326  OG1 THR A 148     -22.525  26.185  31.932  1.00  0.00           O
ATOM   2327  CG2 THR A 148     -21.624  27.153  29.916  1.00  0.00           C
ATOM   2328  H   THR A 148     -23.804  24.802  30.178  1.00  0.00           H
ATOM   2329  HA  THR A 148     -20.933  24.588  29.449  1.00  0.00           H
ATOM   2330  HB  THR A 148     -20.535  26.072  31.412  1.00  0.00           H
ATOM   2331  HG1 THR A 148     -22.250  26.855  32.563  1.00  0.00           H
ATOM   2332 1HG2 THR A 148     -21.503  28.110  30.422  1.00  0.00           H
ATOM   2333 2HG2 THR A 148     -20.847  27.040  29.161  1.00  0.00           H
ATOM   2334 3HG2 THR A 148     -22.603  27.115  29.440  1.00  0.00           H
ATOM   2335  N   ASN A 149     -22.354  22.545  31.191  1.00  0.00           N
ATOM   2336  CA  ASN A 149     -22.207  21.354  32.022  1.00  0.00           C
ATOM   2337  C   ASN A 149     -22.201  21.714  33.479  1.00  0.00           C
ATOM   2338  O   ASN A 149     -21.270  21.361  34.194  1.00  0.00           O
ATOM   2339  CB  ASN A 149     -20.944  20.593  31.662  1.00  0.00           C
ATOM   2340  CG  ASN A 149     -20.940  20.120  30.235  1.00  0.00           C
ATOM   2341  OD1 ASN A 149     -21.974  19.702  29.704  1.00  0.00           O
ATOM   2342  ND2 ASN A 149     -19.795  20.178  29.604  1.00  0.00           N
ATOM   2343  H   ASN A 149     -23.147  22.616  30.569  1.00  0.00           H
ATOM   2344  HA  ASN A 149     -23.063  20.702  31.847  1.00  0.00           H
ATOM   2345 1HB  ASN A 149     -20.075  21.232  31.824  1.00  0.00           H
ATOM   2346 2HB  ASN A 149     -20.840  19.729  32.319  1.00  0.00           H
ATOM   2347 1HD2 ASN A 149     -19.732  19.876  28.652  1.00  0.00           H
ATOM   2348 2HD2 ASN A 149     -18.982  20.524  30.073  1.00  0.00           H
ATOM   2349  N   GLN A 150     -23.221  22.434  33.915  1.00  0.00           N
ATOM   2350  CA  GLN A 150     -23.298  22.788  35.312  1.00  0.00           C
ATOM   2351  C   GLN A 150     -24.580  22.259  35.916  1.00  0.00           C
ATOM   2352  O   GLN A 150     -25.555  22.998  36.102  1.00  0.00           O
ATOM   2353  CB  GLN A 150     -23.216  24.306  35.492  1.00  0.00           C
ATOM   2354  CG  GLN A 150     -21.945  24.928  34.939  1.00  0.00           C
ATOM   2355  CD  GLN A 150     -20.702  24.444  35.662  1.00  0.00           C
ATOM   2356  OE1 GLN A 150     -20.545  24.653  36.869  1.00  0.00           O
ATOM   2357  NE2 GLN A 150     -19.809  23.791  34.927  1.00  0.00           N
ATOM   2358  H   GLN A 150     -23.950  22.742  33.288  1.00  0.00           H
ATOM   2359  HA  GLN A 150     -22.456  22.331  35.832  1.00  0.00           H
ATOM   2360 1HB  GLN A 150     -24.062  24.777  34.995  1.00  0.00           H
ATOM   2361 2HB  GLN A 150     -23.278  24.551  36.551  1.00  0.00           H
ATOM   2362 1HG  GLN A 150     -21.851  24.668  33.887  1.00  0.00           H
ATOM   2363 2HG  GLN A 150     -22.004  26.011  35.054  1.00  0.00           H
ATOM   2364 1HE2 GLN A 150     -18.969  23.446  35.349  1.00  0.00           H
ATOM   2365 2HE2 GLN A 150     -19.974  23.644  33.952  1.00  0.00           H
ATOM   2366  N   LEU A 151     -24.560  20.975  36.246  1.00  0.00           N
ATOM   2367  CA  LEU A 151     -25.766  20.269  36.676  1.00  0.00           C
ATOM   2368  C   LEU A 151     -26.413  20.862  37.911  1.00  0.00           C
ATOM   2369  O   LEU A 151     -27.620  21.064  37.907  1.00  0.00           O
ATOM   2370  CB  LEU A 151     -25.433  18.796  36.946  1.00  0.00           C
ATOM   2371  CG  LEU A 151     -26.603  17.928  37.427  1.00  0.00           C
ATOM   2372  CD1 LEU A 151     -27.709  17.941  36.381  1.00  0.00           C
ATOM   2373  CD2 LEU A 151     -26.112  16.511  37.684  1.00  0.00           C
ATOM   2374  H   LEU A 151     -23.686  20.470  36.199  1.00  0.00           H
ATOM   2375  HA  LEU A 151     -26.503  20.324  35.875  1.00  0.00           H
ATOM   2376 1HB  LEU A 151     -25.047  18.352  36.031  1.00  0.00           H
ATOM   2377 2HB  LEU A 151     -24.653  18.749  37.706  1.00  0.00           H
ATOM   2378  HG  LEU A 151     -27.011  18.345  38.350  1.00  0.00           H
ATOM   2379 1HD1 LEU A 151     -28.542  17.325  36.723  1.00  0.00           H
ATOM   2380 2HD1 LEU A 151     -28.056  18.964  36.231  1.00  0.00           H
ATOM   2381 3HD1 LEU A 151     -27.327  17.544  35.441  1.00  0.00           H
ATOM   2382 1HD2 LEU A 151     -26.943  15.894  38.025  1.00  0.00           H
ATOM   2383 2HD2 LEU A 151     -25.705  16.094  36.760  1.00  0.00           H
ATOM   2384 3HD2 LEU A 151     -25.334  16.528  38.449  1.00  0.00           H
ATOM   2385  N   ALA A 152     -25.616  21.150  38.946  1.00  0.00           N
ATOM   2386  CA  ALA A 152     -26.151  21.643  40.225  1.00  0.00           C
ATOM   2387  C   ALA A 152     -26.999  22.895  40.046  1.00  0.00           C
ATOM   2388  O   ALA A 152     -28.053  23.054  40.674  1.00  0.00           O
ATOM   2389  CB  ALA A 152     -25.043  21.894  41.214  1.00  0.00           C
ATOM   2390  H   ALA A 152     -24.619  21.024  38.845  1.00  0.00           H
ATOM   2391  HA  ALA A 152     -26.796  20.870  40.643  1.00  0.00           H
ATOM   2392 1HB  ALA A 152     -25.468  22.257  42.150  1.00  0.00           H
ATOM   2393 2HB  ALA A 152     -24.502  20.966  41.398  1.00  0.00           H
ATOM   2394 3HB  ALA A 152     -24.358  22.639  40.813  1.00  0.00           H
ATOM   2395  N   ILE A 153     -26.532  23.774  39.170  1.00  0.00           N
ATOM   2396  CA  ILE A 153     -27.229  25.010  38.850  1.00  0.00           C
ATOM   2397  C   ILE A 153     -28.471  24.725  37.992  1.00  0.00           C
ATOM   2398  O   ILE A 153     -29.528  25.348  38.160  1.00  0.00           O
ATOM   2399  CB  ILE A 153     -26.298  25.991  38.114  1.00  0.00           C
ATOM   2400  CG1 ILE A 153     -25.172  26.456  39.042  1.00  0.00           C
ATOM   2401  CG2 ILE A 153     -27.087  27.180  37.587  1.00  0.00           C
ATOM   2402  CD1 ILE A 153     -24.077  27.224  38.335  1.00  0.00           C
ATOM   2403  H   ILE A 153     -25.655  23.571  38.711  1.00  0.00           H
ATOM   2404  HA  ILE A 153     -27.553  25.476  39.780  1.00  0.00           H
ATOM   2405  HB  ILE A 153     -25.825  25.481  37.274  1.00  0.00           H
ATOM   2406 1HG1 ILE A 153     -25.586  27.091  39.823  1.00  0.00           H
ATOM   2407 2HG1 ILE A 153     -24.720  25.593  39.527  1.00  0.00           H
ATOM   2408 1HG2 ILE A 153     -26.412  27.863  37.070  1.00  0.00           H
ATOM   2409 2HG2 ILE A 153     -27.852  26.831  36.895  1.00  0.00           H
ATOM   2410 3HG2 ILE A 153     -27.560  27.700  38.421  1.00  0.00           H
ATOM   2411 1HD1 ILE A 153     -23.317  27.520  39.057  1.00  0.00           H
ATOM   2412 2HD1 ILE A 153     -23.625  26.593  37.569  1.00  0.00           H
ATOM   2413 3HD1 ILE A 153     -24.502  28.113  37.869  1.00  0.00           H
ATOM   2414  N   VAL A 154     -28.354  23.776  37.078  1.00  0.00           N
ATOM   2415  CA  VAL A 154     -29.529  23.363  36.324  1.00  0.00           C
ATOM   2416  C   VAL A 154     -30.614  22.952  37.320  1.00  0.00           C
ATOM   2417  O   VAL A 154     -31.769  23.404  37.217  1.00  0.00           O
ATOM   2418  CB  VAL A 154     -29.198  22.190  35.382  1.00  0.00           C
ATOM   2419  CG1 VAL A 154     -30.474  21.588  34.813  1.00  0.00           C
ATOM   2420  CG2 VAL A 154     -28.281  22.666  34.266  1.00  0.00           C
ATOM   2421  H   VAL A 154     -27.467  23.329  36.893  1.00  0.00           H
ATOM   2422  HA  VAL A 154     -29.864  24.205  35.717  1.00  0.00           H
ATOM   2423  HB  VAL A 154     -28.701  21.406  35.955  1.00  0.00           H
ATOM   2424 1HG1 VAL A 154     -30.221  20.760  34.150  1.00  0.00           H
ATOM   2425 2HG1 VAL A 154     -31.099  21.224  35.627  1.00  0.00           H
ATOM   2426 3HG1 VAL A 154     -31.016  22.349  34.251  1.00  0.00           H
ATOM   2427 1HG2 VAL A 154     -28.050  21.830  33.605  1.00  0.00           H
ATOM   2428 2HG2 VAL A 154     -28.776  23.452  33.698  1.00  0.00           H
ATOM   2429 3HG2 VAL A 154     -27.357  23.053  34.695  1.00  0.00           H
ATOM   2430  N   LYS A 155     -30.240  22.123  38.293  1.00  0.00           N
ATOM   2431  CA  LYS A 155     -31.195  21.690  39.300  1.00  0.00           C
ATOM   2432  C   LYS A 155     -31.749  22.887  40.082  1.00  0.00           C
ATOM   2433  O   LYS A 155     -32.961  23.067  40.159  1.00  0.00           O
ATOM   2434  CB  LYS A 155     -30.544  20.686  40.252  1.00  0.00           C
ATOM   2435  CG  LYS A 155     -30.261  19.323  39.634  1.00  0.00           C
ATOM   2436  CD  LYS A 155     -29.594  18.391  40.633  1.00  0.00           C
ATOM   2437  CE  LYS A 155     -29.352  17.014  40.031  1.00  0.00           C
ATOM   2438  NZ  LYS A 155     -28.663  16.103  40.984  1.00  0.00           N
ATOM   2439  H   LYS A 155     -29.288  21.788  38.342  1.00  0.00           H
ATOM   2440  HA  LYS A 155     -32.031  21.204  38.797  1.00  0.00           H
ATOM   2441 1HB  LYS A 155     -29.598  21.090  40.617  1.00  0.00           H
ATOM   2442 2HB  LYS A 155     -31.189  20.535  41.118  1.00  0.00           H
ATOM   2443 1HG  LYS A 155     -31.199  18.874  39.302  1.00  0.00           H
ATOM   2444 2HG  LYS A 155     -29.612  19.445  38.770  1.00  0.00           H
ATOM   2445 1HD  LYS A 155     -28.640  18.815  40.947  1.00  0.00           H
ATOM   2446 2HD  LYS A 155     -30.229  18.283  41.514  1.00  0.00           H
ATOM   2447 1HE  LYS A 155     -30.303  16.570  39.745  1.00  0.00           H
ATOM   2448 2HE  LYS A 155     -28.738  17.113  39.135  1.00  0.00           H
ATOM   2449 1HZ  LYS A 155     -28.519  15.203  40.546  1.00  0.00           H
ATOM   2450 2HZ  LYS A 155     -27.769  16.497  41.242  1.00  0.00           H
ATOM   2451 3HZ  LYS A 155     -29.232  15.989  41.813  1.00  0.00           H
ATOM   2452  N   PHE A 156     -30.874  23.734  40.617  1.00  0.00           N
ATOM   2453  CA  PHE A 156     -31.330  24.899  41.355  1.00  0.00           C
ATOM   2454  C   PHE A 156     -32.251  25.790  40.539  1.00  0.00           C
ATOM   2455  O   PHE A 156     -33.214  26.331  41.079  1.00  0.00           O
ATOM   2456  CB  PHE A 156     -30.130  25.716  41.835  1.00  0.00           C
ATOM   2457  CG  PHE A 156     -30.505  26.987  42.542  1.00  0.00           C
ATOM   2458  CD1 PHE A 156     -31.082  26.949  43.803  1.00  0.00           C
ATOM   2459  CD2 PHE A 156     -30.286  28.221  41.949  1.00  0.00           C
ATOM   2460  CE1 PHE A 156     -31.429  28.118  44.457  1.00  0.00           C
ATOM   2461  CE2 PHE A 156     -30.628  29.388  42.600  1.00  0.00           C
ATOM   2462  CZ  PHE A 156     -31.202  29.337  43.855  1.00  0.00           C
ATOM   2463  H   PHE A 156     -29.882  23.574  40.514  1.00  0.00           H
ATOM   2464  HA  PHE A 156     -31.895  24.559  42.224  1.00  0.00           H
ATOM   2465 1HB  PHE A 156     -29.527  25.114  42.513  1.00  0.00           H
ATOM   2466 2HB  PHE A 156     -29.502  25.975  40.982  1.00  0.00           H
ATOM   2467  HD1 PHE A 156     -31.260  25.985  44.280  1.00  0.00           H
ATOM   2468  HD2 PHE A 156     -29.833  28.262  40.959  1.00  0.00           H
ATOM   2469  HE1 PHE A 156     -31.879  28.074  45.447  1.00  0.00           H
ATOM   2470  HE2 PHE A 156     -30.450  30.353  42.123  1.00  0.00           H
ATOM   2471  HZ  PHE A 156     -31.475  30.259  44.368  1.00  0.00           H
ATOM   2472  N   LEU A 157     -31.980  25.974  39.252  1.00  0.00           N
ATOM   2473  CA  LEU A 157     -32.835  26.874  38.494  1.00  0.00           C
ATOM   2474  C   LEU A 157     -34.258  26.318  38.440  1.00  0.00           C
ATOM   2475  O   LEU A 157     -35.239  27.043  38.686  1.00  0.00           O
ATOM   2476  CB  LEU A 157     -32.288  27.065  37.074  1.00  0.00           C
ATOM   2477  CG  LEU A 157     -30.992  27.879  36.964  1.00  0.00           C
ATOM   2478  CD1 LEU A 157     -30.454  27.789  35.542  1.00  0.00           C
ATOM   2479  CD2 LEU A 157     -31.264  29.323  37.355  1.00  0.00           C
ATOM   2480  H   LEU A 157     -31.210  25.517  38.786  1.00  0.00           H
ATOM   2481  HA  LEU A 157     -32.849  27.842  38.995  1.00  0.00           H
ATOM   2482 1HB  LEU A 157     -32.100  26.084  36.640  1.00  0.00           H
ATOM   2483 2HB  LEU A 157     -33.046  27.565  36.472  1.00  0.00           H
ATOM   2484  HG  LEU A 157     -30.241  27.457  37.632  1.00  0.00           H
ATOM   2485 1HD1 LEU A 157     -29.533  28.367  35.464  1.00  0.00           H
ATOM   2486 2HD1 LEU A 157     -30.249  26.746  35.296  1.00  0.00           H
ATOM   2487 3HD1 LEU A 157     -31.192  28.187  34.848  1.00  0.00           H
ATOM   2488 1HD2 LEU A 157     -30.343  29.901  37.277  1.00  0.00           H
ATOM   2489 2HD2 LEU A 157     -32.015  29.746  36.687  1.00  0.00           H
ATOM   2490 3HD2 LEU A 157     -31.630  29.359  38.382  1.00  0.00           H
ATOM   2491  N   LEU A 158     -34.339  25.010  38.171  1.00  0.00           N
ATOM   2492  CA  LEU A 158     -35.600  24.288  38.045  1.00  0.00           C
ATOM   2493  C   LEU A 158     -36.297  23.997  39.372  1.00  0.00           C
ATOM   2494  O   LEU A 158     -37.541  23.885  39.422  1.00  0.00           O
ATOM   2495  CB  LEU A 158     -35.352  22.964  37.312  1.00  0.00           C
ATOM   2496  CG  LEU A 158     -35.035  23.083  35.816  1.00  0.00           C
ATOM   2497  CD1 LEU A 158     -34.542  21.739  35.294  1.00  0.00           C
ATOM   2498  CD2 LEU A 158     -36.279  23.537  35.067  1.00  0.00           C
ATOM   2499  H   LEU A 158     -33.471  24.508  38.052  1.00  0.00           H
ATOM   2500  HA  LEU A 158     -36.290  24.897  37.462  1.00  0.00           H
ATOM   2501 1HB  LEU A 158     -34.517  22.453  37.788  1.00  0.00           H
ATOM   2502 2HB  LEU A 158     -36.240  22.338  37.415  1.00  0.00           H
ATOM   2503  HG  LEU A 158     -34.237  23.810  35.668  1.00  0.00           H
ATOM   2504 1HD1 LEU A 158     -34.319  21.823  34.230  1.00  0.00           H
ATOM   2505 2HD1 LEU A 158     -33.641  21.447  35.832  1.00  0.00           H
ATOM   2506 3HD1 LEU A 158     -35.317  20.986  35.440  1.00  0.00           H
ATOM   2507 1HD2 LEU A 158     -36.055  23.622  34.003  1.00  0.00           H
ATOM   2508 2HD2 LEU A 158     -37.078  22.809  35.211  1.00  0.00           H
ATOM   2509 3HD2 LEU A 158     -36.599  24.506  35.448  1.00  0.00           H
ATOM   2510  N   GLN A 159     -35.513  23.864  40.444  1.00  0.00           N
ATOM   2511  CA  GLN A 159     -36.073  23.413  41.723  1.00  0.00           C
ATOM   2512  C   GLN A 159     -36.284  24.489  42.821  1.00  0.00           C
ATOM   2513  O   GLN A 159     -37.036  24.254  43.760  1.00  0.00           O
ATOM   2514  CB  GLN A 159     -35.174  22.307  42.281  1.00  0.00           C
ATOM   2515  CG  GLN A 159     -35.136  21.047  41.431  1.00  0.00           C
ATOM   2516  CD  GLN A 159     -34.174  20.010  41.978  1.00  0.00           C
ATOM   2517  OE1 GLN A 159     -33.255  20.332  42.733  1.00  0.00           O
ATOM   2518  NE2 GLN A 159     -34.382  18.753  41.599  1.00  0.00           N
ATOM   2519  H   GLN A 159     -34.526  24.072  40.384  1.00  0.00           H
ATOM   2520  HA  GLN A 159     -37.071  23.017  41.543  1.00  0.00           H
ATOM   2521 1HB  GLN A 159     -34.154  22.679  42.375  1.00  0.00           H
ATOM   2522 2HB  GLN A 159     -35.515  22.031  43.279  1.00  0.00           H
ATOM   2523 1HG  GLN A 159     -36.135  20.609  41.410  1.00  0.00           H
ATOM   2524 2HG  GLN A 159     -34.821  21.311  40.423  1.00  0.00           H
ATOM   2525 1HE2 GLN A 159     -33.780  18.025  41.926  1.00  0.00           H
ATOM   2526 2HE2 GLN A 159     -35.141  18.535  40.985  1.00  0.00           H
ATOM   2527  N   ASN A 160     -35.650  25.657  42.700  1.00  0.00           N
ATOM   2528  CA  ASN A 160     -35.723  26.714  43.728  1.00  0.00           C
ATOM   2529  C   ASN A 160     -37.114  27.291  44.070  1.00  0.00           C
ATOM   2530  O   ASN A 160     -38.064  27.222  43.276  1.00  0.00           O
ATOM   2531  CB  ASN A 160     -34.805  27.850  43.318  1.00  0.00           C
ATOM   2532  CG  ASN A 160     -35.423  28.748  42.282  1.00  0.00           C
ATOM   2533  OD1 ASN A 160     -36.173  29.675  42.614  1.00  0.00           O
ATOM   2534  ND2 ASN A 160     -35.124  28.494  41.035  1.00  0.00           N
ATOM   2535  H   ASN A 160     -35.101  25.816  41.868  1.00  0.00           H
ATOM   2536  HA  ASN A 160     -35.386  26.295  44.678  1.00  0.00           H
ATOM   2537 1HB  ASN A 160     -34.551  28.447  44.193  1.00  0.00           H
ATOM   2538 2HB  ASN A 160     -33.876  27.443  42.920  1.00  0.00           H
ATOM   2539 1HD2 ASN A 160     -35.507  29.057  40.303  1.00  0.00           H
ATOM   2540 2HD2 ASN A 160     -34.510  27.737  40.812  1.00  0.00           H
ATOM   2541  N   SER A 161     -37.196  27.875  45.267  1.00  0.00           N
ATOM   2542  CA  SER A 161     -38.454  28.352  45.836  1.00  0.00           C
ATOM   2543  C   SER A 161     -38.867  29.693  45.271  1.00  0.00           C
ATOM   2544  O   SER A 161     -40.013  30.093  45.432  1.00  0.00           O
ATOM   2545  CB  SER A 161     -38.333  28.458  47.345  1.00  0.00           C
ATOM   2546  OG  SER A 161     -37.439  29.476  47.706  1.00  0.00           O
ATOM   2547  H   SER A 161     -36.344  27.985  45.796  1.00  0.00           H
ATOM   2548  HA  SER A 161     -39.238  27.634  45.593  1.00  0.00           H
ATOM   2549 1HB  SER A 161     -39.313  28.661  47.774  1.00  0.00           H
ATOM   2550 2HB  SER A 161     -37.988  27.507  47.749  1.00  0.00           H
ATOM   2551  HG  SER A 161     -37.417  29.480  48.666  1.00  0.00           H
ATOM   2552  N   TRP A 162     -37.933  30.401  44.641  1.00  0.00           N
ATOM   2553  CA  TRP A 162     -38.176  31.798  44.264  1.00  0.00           C
ATOM   2554  C   TRP A 162     -38.731  31.937  42.868  1.00  0.00           C
ATOM   2555  O   TRP A 162     -39.737  32.609  42.679  1.00  0.00           O
ATOM   2556  CB  TRP A 162     -36.881  32.609  44.365  1.00  0.00           C
ATOM   2557  CG  TRP A 162     -36.484  32.928  45.773  1.00  0.00           C
ATOM   2558  CD1 TRP A 162     -35.660  32.196  46.574  1.00  0.00           C
ATOM   2559  CD2 TRP A 162     -36.895  34.074  46.559  1.00  0.00           C
ATOM   2560  NE1 TRP A 162     -35.528  32.802  47.798  1.00  0.00           N
ATOM   2561  CE2 TRP A 162     -36.276  33.953  47.808  1.00  0.00           C
ATOM   2562  CE3 TRP A 162     -37.722  35.173  46.309  1.00  0.00           C
ATOM   2563  CZ2 TRP A 162     -36.461  34.890  48.810  1.00  0.00           C
ATOM   2564  CZ3 TRP A 162     -37.907  36.114  47.315  1.00  0.00           C
ATOM   2565  CH2 TRP A 162     -37.291  35.975  48.533  1.00  0.00           C
ATOM   2566  H   TRP A 162     -37.045  29.978  44.417  1.00  0.00           H
ATOM   2567  HA  TRP A 162     -38.907  32.220  44.953  1.00  0.00           H
ATOM   2568 1HB  TRP A 162     -36.069  32.053  43.897  1.00  0.00           H
ATOM   2569 2HB  TRP A 162     -36.997  33.545  43.819  1.00  0.00           H
ATOM   2570  HD1 TRP A 162     -35.174  31.265  46.283  1.00  0.00           H
ATOM   2571  HE1 TRP A 162     -34.974  32.458  48.569  1.00  0.00           H
ATOM   2572  HE3 TRP A 162     -38.213  35.289  45.343  1.00  0.00           H
ATOM   2573  HZ2 TRP A 162     -35.980  34.796  49.786  1.00  0.00           H
ATOM   2574  HZ3 TRP A 162     -38.555  36.967  47.113  1.00  0.00           H
ATOM   2575  HH2 TRP A 162     -37.457  36.733  49.301  1.00  0.00           H
ATOM   2576  N   GLN A 163     -38.083  31.320  41.893  1.00  0.00           N
ATOM   2577  CA  GLN A 163     -38.665  31.235  40.563  1.00  0.00           C
ATOM   2578  C   GLN A 163     -38.113  30.020  39.877  1.00  0.00           C
ATOM   2579  O   GLN A 163     -36.935  30.019  39.489  1.00  0.00           O
ATOM   2580  CB  GLN A 163     -38.370  32.491  39.739  1.00  0.00           C
ATOM   2581  CG  GLN A 163     -39.027  32.507  38.369  1.00  0.00           C
ATOM   2582  CD  GLN A 163     -38.736  33.781  37.602  1.00  0.00           C
ATOM   2583  OE1 GLN A 163     -37.645  34.349  37.703  1.00  0.00           O
ATOM   2584  NE2 GLN A 163     -39.711  34.241  36.827  1.00  0.00           N
ATOM   2585  H   GLN A 163     -37.179  30.902  42.062  1.00  0.00           H
ATOM   2586  HA  GLN A 163     -39.746  31.142  40.664  1.00  0.00           H
ATOM   2587 1HB  GLN A 163     -38.710  33.371  40.284  1.00  0.00           H
ATOM   2588 2HB  GLN A 163     -37.294  32.589  39.598  1.00  0.00           H
ATOM   2589 1HG  GLN A 163     -38.651  31.663  37.788  1.00  0.00           H
ATOM   2590 2HG  GLN A 163     -40.107  32.422  38.494  1.00  0.00           H
ATOM   2591 1HE2 GLN A 163     -39.576  35.078  36.296  1.00  0.00           H
ATOM   2592 2HE2 GLN A 163     -40.581  33.750  36.772  1.00  0.00           H
ATOM   2593  N   PRO A 164     -38.946  28.975  39.728  1.00  0.00           N
ATOM   2594  CA  PRO A 164     -38.478  27.780  39.038  1.00  0.00           C
ATOM   2595  C   PRO A 164     -38.374  28.104  37.560  1.00  0.00           C
ATOM   2596  O   PRO A 164     -39.209  28.857  37.037  1.00  0.00           O
ATOM   2597  CB  PRO A 164     -39.563  26.739  39.328  1.00  0.00           C
ATOM   2598  CG  PRO A 164     -40.804  27.544  39.509  1.00  0.00           C
ATOM   2599  CD  PRO A 164     -40.339  28.795  40.210  1.00  0.00           C
ATOM   2600  HA  PRO A 164     -37.515  27.467  39.470  1.00  0.00           H
ATOM   2601 1HB  PRO A 164     -39.632  26.027  38.492  1.00  0.00           H
ATOM   2602 2HB  PRO A 164     -39.297  26.158  40.224  1.00  0.00           H
ATOM   2603 1HG  PRO A 164     -41.267  27.752  38.533  1.00  0.00           H
ATOM   2604 2HG  PRO A 164     -41.543  26.979  40.097  1.00  0.00           H
ATOM   2605 1HD  PRO A 164     -40.969  29.641  39.900  1.00  0.00           H
ATOM   2606 2HD  PRO A 164     -40.394  28.646  41.299  1.00  0.00           H
ATOM   2607  N   ALA A 165     -37.346  27.568  36.901  1.00  0.00           N
ATOM   2608  CA  ALA A 165     -37.146  27.808  35.475  1.00  0.00           C
ATOM   2609  C   ALA A 165     -38.231  27.098  34.661  1.00  0.00           C
ATOM   2610  O   ALA A 165     -38.698  26.030  35.056  1.00  0.00           O
ATOM   2611  CB  ALA A 165     -35.766  27.347  35.064  1.00  0.00           C
ATOM   2612  H   ALA A 165     -36.691  26.982  37.398  1.00  0.00           H
ATOM   2613  HA  ALA A 165     -37.230  28.880  35.298  1.00  0.00           H
ATOM   2614 1HB  ALA A 165     -35.624  27.529  33.999  1.00  0.00           H
ATOM   2615 2HB  ALA A 165     -35.015  27.897  35.630  1.00  0.00           H
ATOM   2616 3HB  ALA A 165     -35.664  26.281  35.266  1.00  0.00           H
ATOM   2617  N   ASP A 166     -38.666  27.711  33.559  1.00  0.00           N
ATOM   2618  CA  ASP A 166     -39.582  27.056  32.628  1.00  0.00           C
ATOM   2619  C   ASP A 166     -38.754  26.098  31.796  1.00  0.00           C
ATOM   2620  O   ASP A 166     -38.047  26.525  30.890  1.00  0.00           O
ATOM   2621  CB  ASP A 166     -40.301  28.066  31.731  1.00  0.00           C
ATOM   2622  CG  ASP A 166     -41.259  27.408  30.746  1.00  0.00           C
ATOM   2623  OD1 ASP A 166     -41.134  26.227  30.525  1.00  0.00           O
ATOM   2624  OD2 ASP A 166     -42.104  28.092  30.222  1.00  0.00           O
ATOM   2625  H   ASP A 166     -38.355  28.652  33.363  1.00  0.00           H
ATOM   2626  HA  ASP A 166     -40.337  26.521  33.205  1.00  0.00           H
ATOM   2627 1HB  ASP A 166     -40.864  28.766  32.349  1.00  0.00           H
ATOM   2628 2HB  ASP A 166     -39.566  28.644  31.171  1.00  0.00           H
ATOM   2629  N   ILE A 167     -38.850  24.805  32.091  1.00  0.00           N
ATOM   2630  CA  ILE A 167     -38.036  23.803  31.393  1.00  0.00           C
ATOM   2631  C   ILE A 167     -38.324  23.677  29.892  1.00  0.00           C
ATOM   2632  O   ILE A 167     -37.538  23.079  29.151  1.00  0.00           O
ATOM   2633  CB  ILE A 167     -38.230  22.422  32.047  1.00  0.00           C
ATOM   2634  CG1 ILE A 167     -37.076  21.489  31.676  1.00  0.00           C
ATOM   2635  CG2 ILE A 167     -39.563  21.818  31.630  1.00  0.00           C
ATOM   2636  CD1 ILE A 167     -37.005  20.238  32.521  1.00  0.00           C
ATOM   2637  H   ILE A 167     -39.494  24.503  32.809  1.00  0.00           H
ATOM   2638  HA  ILE A 167     -36.988  24.089  31.475  1.00  0.00           H
ATOM   2639  HB  ILE A 167     -38.212  22.528  33.132  1.00  0.00           H
ATOM   2640 1HG1 ILE A 167     -37.169  21.190  30.631  1.00  0.00           H
ATOM   2641 2HG1 ILE A 167     -36.129  22.021  31.778  1.00  0.00           H
ATOM   2642 1HG2 ILE A 167     -39.683  20.843  32.101  1.00  0.00           H
ATOM   2643 2HG2 ILE A 167     -40.373  22.475  31.944  1.00  0.00           H
ATOM   2644 3HG2 ILE A 167     -39.585  21.703  30.547  1.00  0.00           H
ATOM   2645 1HD1 ILE A 167     -36.161  19.626  32.199  1.00  0.00           H
ATOM   2646 2HD1 ILE A 167     -36.874  20.513  33.569  1.00  0.00           H
ATOM   2647 3HD1 ILE A 167     -37.927  19.669  32.407  1.00  0.00           H
ATOM   2648  N   SER A 168     -39.415  24.252  29.423  1.00  0.00           N
ATOM   2649  CA  SER A 168     -39.745  24.144  28.005  1.00  0.00           C
ATOM   2650  C   SER A 168     -39.630  25.466  27.235  1.00  0.00           C
ATOM   2651  O   SER A 168     -40.074  25.556  26.092  1.00  0.00           O
ATOM   2652  CB  SER A 168     -41.154  23.602  27.860  1.00  0.00           C
ATOM   2653  OG  SER A 168     -42.089  24.471  28.440  1.00  0.00           O
ATOM   2654  H   SER A 168     -40.032  24.770  30.033  1.00  0.00           H
ATOM   2655  HA  SER A 168     -39.043  23.451  27.538  1.00  0.00           H
ATOM   2656 1HB  SER A 168     -41.384  23.467  26.805  1.00  0.00           H
ATOM   2657 2HB  SER A 168     -41.219  22.626  28.336  1.00  0.00           H
ATOM   2658  HG  SER A 168     -41.604  24.985  29.090  1.00  0.00           H
ATOM   2659  N   ALA A 169     -39.057  26.499  27.849  1.00  0.00           N
ATOM   2660  CA  ALA A 169     -39.003  27.783  27.163  1.00  0.00           C
ATOM   2661  C   ALA A 169     -38.107  27.645  25.933  1.00  0.00           C
ATOM   2662  O   ALA A 169     -37.167  26.835  25.935  1.00  0.00           O
ATOM   2663  CB  ALA A 169     -38.549  28.899  28.081  1.00  0.00           C
ATOM   2664  H   ALA A 169     -38.661  26.419  28.776  1.00  0.00           H
ATOM   2665  HA  ALA A 169     -40.014  28.040  26.846  1.00  0.00           H
ATOM   2666 1HB  ALA A 169     -38.523  29.838  27.528  1.00  0.00           H
ATOM   2667 2HB  ALA A 169     -39.243  28.989  28.917  1.00  0.00           H
ATOM   2668 3HB  ALA A 169     -37.553  28.675  28.460  1.00  0.00           H
ATOM   2669  N   ARG A 170     -38.453  28.389  24.881  1.00  0.00           N
ATOM   2670  CA  ARG A 170     -37.707  28.425  23.637  1.00  0.00           C
ATOM   2671  C   ARG A 170     -36.962  29.754  23.534  1.00  0.00           C
ATOM   2672  O   ARG A 170     -37.482  30.780  23.980  1.00  0.00           O
ATOM   2673  CB  ARG A 170     -38.632  28.253  22.442  1.00  0.00           C
ATOM   2674  CG  ARG A 170     -39.410  26.947  22.418  1.00  0.00           C
ATOM   2675  CD  ARG A 170     -39.976  26.671  21.073  1.00  0.00           C
ATOM   2676  NE  ARG A 170     -40.884  27.720  20.639  1.00  0.00           N
ATOM   2677  CZ  ARG A 170     -41.323  27.881  19.378  1.00  0.00           C
ATOM   2678  NH1 ARG A 170     -40.930  27.053  18.435  1.00  0.00           N
ATOM   2679  NH2 ARG A 170     -42.149  28.871  19.086  1.00  0.00           N
ATOM   2680  H   ARG A 170     -39.284  28.954  24.973  1.00  0.00           H
ATOM   2681  HA  ARG A 170     -36.990  27.602  23.640  1.00  0.00           H
ATOM   2682 1HB  ARG A 170     -39.356  29.068  22.424  1.00  0.00           H
ATOM   2683 2HB  ARG A 170     -38.052  28.310  21.521  1.00  0.00           H
ATOM   2684 1HG  ARG A 170     -38.747  26.124  22.686  1.00  0.00           H
ATOM   2685 2HG  ARG A 170     -40.231  26.999  23.132  1.00  0.00           H
ATOM   2686 1HD  ARG A 170     -39.168  26.596  20.346  1.00  0.00           H
ATOM   2687 2HD  ARG A 170     -40.529  25.731  21.097  1.00  0.00           H
ATOM   2688  HE  ARG A 170     -41.210  28.378  21.338  1.00  0.00           H
ATOM   2689 1HH1 ARG A 170     -40.297  26.296  18.658  1.00  0.00           H
ATOM   2690 2HH1 ARG A 170     -41.261  27.172  17.489  1.00  0.00           H
ATOM   2691 1HH2 ARG A 170     -42.452  29.508  19.812  1.00  0.00           H
ATOM   2692 2HH2 ARG A 170     -42.481  28.990  18.142  1.00  0.00           H
ATOM   2693  N   ASP A 171     -35.746  29.742  22.963  1.00  0.00           N
ATOM   2694  CA  ASP A 171     -34.989  30.990  22.677  1.00  0.00           C
ATOM   2695  C   ASP A 171     -35.369  31.627  21.334  1.00  0.00           C
ATOM   2696  O   ASP A 171     -36.317  31.184  20.663  1.00  0.00           O
ATOM   2697  CB  ASP A 171     -33.485  30.711  22.689  1.00  0.00           C
ATOM   2698  CG  ASP A 171     -33.043  29.789  21.560  1.00  0.00           C
ATOM   2699  OD1 ASP A 171     -33.861  29.464  20.732  1.00  0.00           O
ATOM   2700  OD2 ASP A 171     -31.895  29.413  21.541  1.00  0.00           O
ATOM   2701  H   ASP A 171     -35.336  28.852  22.722  1.00  0.00           H
ATOM   2702  HA  ASP A 171     -35.216  31.718  23.457  1.00  0.00           H
ATOM   2703 1HB  ASP A 171     -32.939  31.652  22.603  1.00  0.00           H
ATOM   2704 2HB  ASP A 171     -33.205  30.257  23.640  1.00  0.00           H
ATOM   2705  N   SER A 172     -34.627  32.650  20.925  1.00  0.00           N
ATOM   2706  CA  SER A 172     -35.012  33.416  19.731  1.00  0.00           C
ATOM   2707  C   SER A 172     -35.188  32.525  18.498  1.00  0.00           C
ATOM   2708  O   SER A 172     -36.088  32.745  17.700  1.00  0.00           O
ATOM   2709  CB  SER A 172     -33.969  34.478  19.442  1.00  0.00           C
ATOM   2710  OG  SER A 172     -33.931  35.437  20.462  1.00  0.00           O
ATOM   2711  H   SER A 172     -33.792  32.911  21.430  1.00  0.00           H
ATOM   2712  HA  SER A 172     -35.969  33.903  19.925  1.00  0.00           H
ATOM   2713 1HB  SER A 172     -32.990  34.009  19.344  1.00  0.00           H
ATOM   2714 2HB  SER A 172     -34.195  34.961  18.492  1.00  0.00           H
ATOM   2715  HG  SER A 172     -33.637  34.975  21.249  1.00  0.00           H
ATOM   2716  N   VAL A 173     -34.350  31.495  18.397  1.00  0.00           N
ATOM   2717  CA  VAL A 173     -34.338  30.568  17.273  1.00  0.00           C
ATOM   2718  C   VAL A 173     -35.247  29.335  17.491  1.00  0.00           C
ATOM   2719  O   VAL A 173     -35.337  28.445  16.640  1.00  0.00           O
ATOM   2720  CB  VAL A 173     -32.895  30.096  17.016  1.00  0.00           C
ATOM   2721  CG1 VAL A 173     -32.001  31.279  16.669  1.00  0.00           C
ATOM   2722  CG2 VAL A 173     -32.365  29.359  18.237  1.00  0.00           C
ATOM   2723  H   VAL A 173     -33.692  31.362  19.151  1.00  0.00           H
ATOM   2724  HA  VAL A 173     -34.706  31.090  16.389  1.00  0.00           H
ATOM   2725  HB  VAL A 173     -32.889  29.427  16.155  1.00  0.00           H
ATOM   2726 1HG1 VAL A 173     -30.985  30.927  16.491  1.00  0.00           H
ATOM   2727 2HG1 VAL A 173     -32.378  31.770  15.774  1.00  0.00           H
ATOM   2728 3HG1 VAL A 173     -32.000  31.988  17.499  1.00  0.00           H
ATOM   2729 1HG2 VAL A 173     -31.344  29.028  18.048  1.00  0.00           H
ATOM   2730 2HG2 VAL A 173     -32.376  30.027  19.098  1.00  0.00           H
ATOM   2731 3HG2 VAL A 173     -32.996  28.494  18.440  1.00  0.00           H
ATOM   2732  N   GLY A 174     -35.940  29.299  18.624  1.00  0.00           N
ATOM   2733  CA  GLY A 174     -36.945  28.276  18.888  1.00  0.00           C
ATOM   2734  C   GLY A 174     -36.350  27.110  19.648  1.00  0.00           C
ATOM   2735  O   GLY A 174     -37.029  26.124  19.958  1.00  0.00           O
ATOM   2736  H   GLY A 174     -35.763  30.006  19.323  1.00  0.00           H
ATOM   2737 1HA  GLY A 174     -37.763  28.710  19.462  1.00  0.00           H
ATOM   2738 2HA  GLY A 174     -37.363  27.926  17.946  1.00  0.00           H
ATOM   2739  N   ASN A 175     -35.073  27.230  19.967  1.00  0.00           N
ATOM   2740  CA  ASN A 175     -34.388  26.152  20.628  1.00  0.00           C
ATOM   2741  C   ASN A 175     -34.651  26.079  22.112  1.00  0.00           C
ATOM   2742  O   ASN A 175     -34.641  27.084  22.809  1.00  0.00           O
ATOM   2743  CB  ASN A 175     -32.896  26.258  20.370  1.00  0.00           C
ATOM   2744  CG  ASN A 175     -32.524  25.871  18.965  1.00  0.00           C
ATOM   2745  OD1 ASN A 175     -33.297  25.203  18.266  1.00  0.00           O
ATOM   2746  ND2 ASN A 175     -31.356  26.275  18.539  1.00  0.00           N
ATOM   2747  H   ASN A 175     -34.566  28.075  19.751  1.00  0.00           H
ATOM   2748  HA  ASN A 175     -34.753  25.208  20.220  1.00  0.00           H
ATOM   2749 1HB  ASN A 175     -32.568  27.281  20.550  1.00  0.00           H
ATOM   2750 2HB  ASN A 175     -32.360  25.613  21.066  1.00  0.00           H
ATOM   2751 1HD2 ASN A 175     -31.055  26.047  17.612  1.00  0.00           H
ATOM   2752 2HD2 ASN A 175     -30.763  26.812  19.137  1.00  0.00           H
ATOM   2753  N   THR A 176     -34.925  24.884  22.585  1.00  0.00           N
ATOM   2754  CA  THR A 176     -35.047  24.662  24.004  1.00  0.00           C
ATOM   2755  C   THR A 176     -33.672  24.274  24.490  1.00  0.00           C
ATOM   2756  O   THR A 176     -32.707  24.224  23.695  1.00  0.00           O
ATOM   2757  CB  THR A 176     -36.078  23.570  24.344  1.00  0.00           C
ATOM   2758  OG1 THR A 176     -35.636  22.312  23.816  1.00  0.00           O
ATOM   2759  CG2 THR A 176     -37.435  23.916  23.752  1.00  0.00           C
ATOM   2760  H   THR A 176     -35.052  24.106  21.953  1.00  0.00           H
ATOM   2761  HA  THR A 176     -35.381  25.589  24.472  1.00  0.00           H
ATOM   2762  HB  THR A 176     -36.171  23.482  25.426  1.00  0.00           H
ATOM   2763  HG1 THR A 176     -35.565  22.374  22.861  1.00  0.00           H
ATOM   2764 1HG2 THR A 176     -38.150  23.134  24.002  1.00  0.00           H
ATOM   2765 2HG2 THR A 176     -37.778  24.867  24.161  1.00  0.00           H
ATOM   2766 3HG2 THR A 176     -37.350  23.996  22.669  1.00  0.00           H
ATOM   2767  N   VAL A 177     -33.585  23.962  25.780  1.00  0.00           N
ATOM   2768  CA  VAL A 177     -32.373  23.396  26.359  1.00  0.00           C
ATOM   2769  C   VAL A 177     -31.951  22.136  25.631  1.00  0.00           C
ATOM   2770  O   VAL A 177     -30.764  21.908  25.430  1.00  0.00           O
ATOM   2771  CB  VAL A 177     -32.590  23.071  27.849  1.00  0.00           C
ATOM   2772  CG1 VAL A 177     -31.392  22.319  28.411  1.00  0.00           C
ATOM   2773  CG2 VAL A 177     -32.833  24.355  28.628  1.00  0.00           C
ATOM   2774  H   VAL A 177     -34.386  24.121  26.373  1.00  0.00           H
ATOM   2775  HA  VAL A 177     -31.572  24.133  26.274  1.00  0.00           H
ATOM   2776  HB  VAL A 177     -33.456  22.418  27.946  1.00  0.00           H
ATOM   2777 1HG1 VAL A 177     -31.563  22.097  29.465  1.00  0.00           H
ATOM   2778 2HG1 VAL A 177     -31.259  21.387  27.862  1.00  0.00           H
ATOM   2779 3HG1 VAL A 177     -30.497  22.932  28.311  1.00  0.00           H
ATOM   2780 1HG2 VAL A 177     -32.987  24.118  29.681  1.00  0.00           H
ATOM   2781 2HG2 VAL A 177     -31.969  25.013  28.526  1.00  0.00           H
ATOM   2782 3HG2 VAL A 177     -33.719  24.857  28.236  1.00  0.00           H
ATOM   2783  N   LEU A 178     -32.917  21.302  25.254  1.00  0.00           N
ATOM   2784  CA  LEU A 178     -32.594  20.109  24.511  1.00  0.00           C
ATOM   2785  C   LEU A 178     -32.025  20.493  23.146  1.00  0.00           C
ATOM   2786  O   LEU A 178     -30.977  19.951  22.750  1.00  0.00           O
ATOM   2787  CB  LEU A 178     -33.839  19.229  24.343  1.00  0.00           C
ATOM   2788  CG  LEU A 178     -34.206  18.358  25.550  1.00  0.00           C
ATOM   2789  CD1 LEU A 178     -34.510  19.249  26.747  1.00  0.00           C
ATOM   2790  CD2 LEU A 178     -35.401  17.484  25.202  1.00  0.00           C
ATOM   2791  H   LEU A 178     -33.882  21.492  25.483  1.00  0.00           H
ATOM   2792  HA  LEU A 178     -31.844  19.547  25.067  1.00  0.00           H
ATOM   2793 1HB  LEU A 178     -34.691  19.872  24.127  1.00  0.00           H
ATOM   2794 2HB  LEU A 178     -33.685  18.568  23.492  1.00  0.00           H
ATOM   2795  HG  LEU A 178     -33.358  17.724  25.813  1.00  0.00           H
ATOM   2796 1HD1 LEU A 178     -34.770  18.631  27.606  1.00  0.00           H
ATOM   2797 2HD1 LEU A 178     -33.631  19.849  26.987  1.00  0.00           H
ATOM   2798 3HD1 LEU A 178     -35.346  19.906  26.508  1.00  0.00           H
ATOM   2799 1HD2 LEU A 178     -35.663  16.865  26.061  1.00  0.00           H
ATOM   2800 2HD2 LEU A 178     -36.251  18.117  24.941  1.00  0.00           H
ATOM   2801 3HD2 LEU A 178     -35.152  16.846  24.354  1.00  0.00           H
ATOM   2802  N   HIS A 179     -32.651  21.445  22.451  1.00  0.00           N
ATOM   2803  CA  HIS A 179     -32.073  21.880  21.179  1.00  0.00           C
ATOM   2804  C   HIS A 179     -30.656  22.461  21.359  1.00  0.00           C
ATOM   2805  O   HIS A 179     -29.754  22.140  20.588  1.00  0.00           O
ATOM   2806  CB  HIS A 179     -32.977  22.920  20.513  1.00  0.00           C
ATOM   2807  CG  HIS A 179     -34.324  22.390  20.130  1.00  0.00           C
ATOM   2808  ND1 HIS A 179     -35.426  22.502  20.954  1.00  0.00           N
ATOM   2809  CD2 HIS A 179     -34.747  21.748  19.019  1.00  0.00           C
ATOM   2810  CE1 HIS A 179     -36.471  21.947  20.359  1.00  0.00           C
ATOM   2811  NE2 HIS A 179     -36.084  21.484  19.186  1.00  0.00           N
ATOM   2812  H   HIS A 179     -33.506  21.873  22.774  1.00  0.00           H
ATOM   2813  HA  HIS A 179     -31.985  21.025  20.509  1.00  0.00           H
ATOM   2814 1HB  HIS A 179     -33.122  23.764  21.188  1.00  0.00           H
ATOM   2815 2HB  HIS A 179     -32.493  23.301  19.613  1.00  0.00           H
ATOM   2816  HD2 HIS A 179     -34.140  21.487  18.150  1.00  0.00           H
ATOM   2817  HE1 HIS A 179     -37.477  21.887  20.770  1.00  0.00           H
ATOM   2818  HE2 HIS A 179     -36.673  21.010  18.515  1.00  0.00           H
ATOM   2819  N   ALA A 180     -30.464  23.315  22.372  1.00  0.00           N
ATOM   2820  CA  ALA A 180     -29.160  23.964  22.589  1.00  0.00           C
ATOM   2821  C   ALA A 180     -28.036  22.951  22.854  1.00  0.00           C
ATOM   2822  O   ALA A 180     -26.921  23.103  22.338  1.00  0.00           O
ATOM   2823  CB  ALA A 180     -29.233  24.978  23.700  1.00  0.00           C
ATOM   2824  H   ALA A 180     -31.227  23.519  23.001  1.00  0.00           H
ATOM   2825  HA  ALA A 180     -28.895  24.505  21.680  1.00  0.00           H
ATOM   2826 1HB  ALA A 180     -28.255  25.438  23.836  1.00  0.00           H
ATOM   2827 2HB  ALA A 180     -29.963  25.745  23.445  1.00  0.00           H
ATOM   2828 3HB  ALA A 180     -29.533  24.485  24.623  1.00  0.00           H
ATOM   2829  N   LEU A 181     -28.340  21.910  23.632  1.00  0.00           N
ATOM   2830  CA  LEU A 181     -27.381  20.845  23.929  1.00  0.00           C
ATOM   2831  C   LEU A 181     -26.892  20.172  22.642  1.00  0.00           C
ATOM   2832  O   LEU A 181     -25.677  19.902  22.483  1.00  0.00           O
ATOM   2833  CB  LEU A 181     -28.017  19.800  24.854  1.00  0.00           C
ATOM   2834  CG  LEU A 181     -28.207  20.232  26.313  1.00  0.00           C
ATOM   2835  CD1 LEU A 181     -29.043  19.191  27.045  1.00  0.00           C
ATOM   2836  CD2 LEU A 181     -26.848  20.401  26.974  1.00  0.00           C
ATOM   2837  H   LEU A 181     -29.268  21.859  24.029  1.00  0.00           H
ATOM   2838  HA  LEU A 181     -26.522  21.285  24.436  1.00  0.00           H
ATOM   2839 1HB  LEU A 181     -28.995  19.535  24.456  1.00  0.00           H
ATOM   2840 2HB  LEU A 181     -27.392  18.906  24.850  1.00  0.00           H
ATOM   2841  HG  LEU A 181     -28.747  21.177  26.347  1.00  0.00           H
ATOM   2842 1HD1 LEU A 181     -29.181  19.497  28.084  1.00  0.00           H
ATOM   2843 2HD1 LEU A 181     -30.018  19.104  26.564  1.00  0.00           H
ATOM   2844 3HD1 LEU A 181     -28.539  18.228  27.016  1.00  0.00           H
ATOM   2845 1HD2 LEU A 181     -26.983  20.709  28.013  1.00  0.00           H
ATOM   2846 2HD2 LEU A 181     -26.306  19.453  26.944  1.00  0.00           H
ATOM   2847 3HD2 LEU A 181     -26.276  21.160  26.442  1.00  0.00           H
ATOM   2848  N   VAL A 182     -27.846  19.928  21.726  1.00  0.00           N
ATOM   2849  CA  VAL A 182     -27.563  19.363  20.395  1.00  0.00           C
ATOM   2850  C   VAL A 182     -26.658  20.327  19.645  1.00  0.00           C
ATOM   2851  O   VAL A 182     -25.722  19.907  18.971  1.00  0.00           O
ATOM   2852  CB  VAL A 182     -28.862  19.139  19.596  1.00  0.00           C
ATOM   2853  CG1 VAL A 182     -28.542  18.786  18.150  1.00  0.00           C
ATOM   2854  CG2 VAL A 182     -29.689  18.043  20.249  1.00  0.00           C
ATOM   2855  H   VAL A 182     -28.801  20.144  21.974  1.00  0.00           H
ATOM   2856  HA  VAL A 182     -27.071  18.399  20.526  1.00  0.00           H
ATOM   2857  HB  VAL A 182     -29.433  20.068  19.580  1.00  0.00           H
ATOM   2858 1HG1 VAL A 182     -29.471  18.631  17.600  1.00  0.00           H
ATOM   2859 2HG1 VAL A 182     -27.981  19.600  17.693  1.00  0.00           H
ATOM   2860 3HG1 VAL A 182     -27.947  17.873  18.122  1.00  0.00           H
ATOM   2861 1HG2 VAL A 182     -30.605  17.890  19.679  1.00  0.00           H
ATOM   2862 2HG2 VAL A 182     -29.114  17.117  20.269  1.00  0.00           H
ATOM   2863 3HG2 VAL A 182     -29.942  18.335  21.268  1.00  0.00           H
ATOM   2864  N   GLU A 183     -26.912  21.625  19.783  1.00  0.00           N
ATOM   2865  CA  GLU A 183     -26.111  22.606  19.047  1.00  0.00           C
ATOM   2866  C   GLU A 183     -24.693  22.655  19.594  1.00  0.00           C
ATOM   2867  O   GLU A 183     -23.726  22.838  18.857  1.00  0.00           O
ATOM   2868  CB  GLU A 183     -26.748  23.995  19.129  1.00  0.00           C
ATOM   2869  CG  GLU A 183     -26.075  25.049  18.258  1.00  0.00           C
ATOM   2870  CD  GLU A 183     -26.087  24.694  16.796  1.00  0.00           C
ATOM   2871  OE1 GLU A 183     -26.882  23.870  16.412  1.00  0.00           O
ATOM   2872  OE2 GLU A 183     -25.299  25.244  16.065  1.00  0.00           O
ATOM   2873  H   GLU A 183     -27.652  21.948  20.389  1.00  0.00           H
ATOM   2874  HA  GLU A 183     -26.070  22.304  18.000  1.00  0.00           H
ATOM   2875 1HB  GLU A 183     -27.794  23.935  18.832  1.00  0.00           H
ATOM   2876 2HB  GLU A 183     -26.720  24.348  20.161  1.00  0.00           H
ATOM   2877 1HG  GLU A 183     -26.590  25.999  18.393  1.00  0.00           H
ATOM   2878 2HG  GLU A 183     -25.044  25.174  18.589  1.00  0.00           H
ATOM   2879  N   VAL A 184     -24.579  22.440  20.894  1.00  0.00           N
ATOM   2880  CA  VAL A 184     -23.301  22.566  21.566  1.00  0.00           C
ATOM   2881  C   VAL A 184     -22.401  21.325  21.373  1.00  0.00           C
ATOM   2882  O   VAL A 184     -21.191  21.397  21.570  1.00  0.00           O
ATOM   2883  CB  VAL A 184     -23.534  22.802  23.070  1.00  0.00           C
ATOM   2884  CG1 VAL A 184     -22.233  22.638  23.843  1.00  0.00           C
ATOM   2885  CG2 VAL A 184     -24.122  24.188  23.292  1.00  0.00           C
ATOM   2886  H   VAL A 184     -25.395  22.184  21.432  1.00  0.00           H
ATOM   2887  HA  VAL A 184     -22.773  23.424  21.147  1.00  0.00           H
ATOM   2888  HB  VAL A 184     -24.227  22.049  23.444  1.00  0.00           H
ATOM   2889 1HG1 VAL A 184     -22.415  22.808  24.903  1.00  0.00           H
ATOM   2890 2HG1 VAL A 184     -21.850  21.628  23.698  1.00  0.00           H
ATOM   2891 3HG1 VAL A 184     -21.501  23.361  23.481  1.00  0.00           H
ATOM   2892 1HG2 VAL A 184     -24.284  24.348  24.357  1.00  0.00           H
ATOM   2893 2HG2 VAL A 184     -23.431  24.941  22.913  1.00  0.00           H
ATOM   2894 3HG2 VAL A 184     -25.072  24.269  22.765  1.00  0.00           H
ATOM   2895  N   ALA A 185     -23.006  20.216  20.950  1.00  0.00           N
ATOM   2896  CA  ALA A 185     -22.285  18.997  20.598  1.00  0.00           C
ATOM   2897  C   ALA A 185     -21.330  19.225  19.447  1.00  0.00           C
ATOM   2898  O   ALA A 185     -21.671  19.919  18.484  1.00  0.00           O
ATOM   2899  CB  ALA A 185     -23.258  17.894  20.236  1.00  0.00           C
ATOM   2900  H   ALA A 185     -24.013  20.231  20.871  1.00  0.00           H
ATOM   2901  HA  ALA A 185     -21.694  18.691  21.461  1.00  0.00           H
ATOM   2902 1HB  ALA A 185     -22.705  16.992  19.977  1.00  0.00           H
ATOM   2903 2HB  ALA A 185     -23.908  17.689  21.087  1.00  0.00           H
ATOM   2904 3HB  ALA A 185     -23.861  18.207  19.386  1.00  0.00           H
ATOM   2905  N   ASP A 186     -20.138  18.625  19.546  1.00  0.00           N
ATOM   2906  CA  ASP A 186     -19.078  18.798  18.556  1.00  0.00           C
ATOM   2907  C   ASP A 186     -18.437  17.476  18.110  1.00  0.00           C
ATOM   2908  O   ASP A 186     -17.344  17.480  17.526  1.00  0.00           O
ATOM   2909  CB  ASP A 186     -17.993  19.722  19.116  1.00  0.00           C
ATOM   2910  CG  ASP A 186     -18.485  21.146  19.341  1.00  0.00           C
ATOM   2911  OD1 ASP A 186     -19.176  21.655  18.491  1.00  0.00           O
ATOM   2912  OD2 ASP A 186     -18.165  21.710  20.360  1.00  0.00           O
ATOM   2913  H   ASP A 186     -19.974  18.028  20.344  1.00  0.00           H
ATOM   2914  HA  ASP A 186     -19.508  19.255  17.664  1.00  0.00           H
ATOM   2915 1HB  ASP A 186     -17.631  19.325  20.064  1.00  0.00           H
ATOM   2916 2HB  ASP A 186     -17.147  19.750  18.429  1.00  0.00           H
ATOM   2917  N   ASN A 187     -19.100  16.362  18.422  1.00  0.00           N
ATOM   2918  CA  ASN A 187     -18.690  15.004  18.017  1.00  0.00           C
ATOM   2919  C   ASN A 187     -17.364  14.477  18.570  1.00  0.00           C
ATOM   2920  O   ASN A 187     -16.769  13.541  18.027  1.00  0.00           O
ATOM   2921  CB  ASN A 187     -18.655  14.933  16.501  1.00  0.00           C
ATOM   2922  CG  ASN A 187     -20.027  14.868  15.892  1.00  0.00           C
ATOM   2923  OD1 ASN A 187     -20.834  14.000  16.243  1.00  0.00           O
ATOM   2924  ND2 ASN A 187     -20.308  15.770  14.987  1.00  0.00           N
ATOM   2925  H   ASN A 187     -19.938  16.479  18.974  1.00  0.00           H
ATOM   2926  HA  ASN A 187     -19.426  14.294  18.395  1.00  0.00           H
ATOM   2927 1HB  ASN A 187     -18.136  15.808  16.108  1.00  0.00           H
ATOM   2928 2HB  ASN A 187     -18.091  14.052  16.192  1.00  0.00           H
ATOM   2929 1HD2 ASN A 187     -21.208  15.777  14.548  1.00  0.00           H
ATOM   2930 2HD2 ASN A 187     -19.623  16.453  14.734  1.00  0.00           H
ATOM   2931  N   THR A 188     -16.893  15.071  19.655  1.00  0.00           N
ATOM   2932  CA  THR A 188     -15.716  14.532  20.330  1.00  0.00           C
ATOM   2933  C   THR A 188     -16.233  13.629  21.439  1.00  0.00           C
ATOM   2934  O   THR A 188     -17.364  13.789  21.896  1.00  0.00           O
ATOM   2935  CB  THR A 188     -14.808  15.635  20.903  1.00  0.00           C
ATOM   2936  OG1 THR A 188     -15.507  16.347  21.932  1.00  0.00           O
ATOM   2937  CG2 THR A 188     -14.396  16.609  19.810  1.00  0.00           C
ATOM   2938  H   THR A 188     -17.337  15.898  20.025  1.00  0.00           H
ATOM   2939  HA  THR A 188     -15.131  13.965  19.606  1.00  0.00           H
ATOM   2940  HB  THR A 188     -13.915  15.184  21.334  1.00  0.00           H
ATOM   2941  HG1 THR A 188     -15.026  16.266  22.760  1.00  0.00           H
ATOM   2942 1HG2 THR A 188     -13.754  17.381  20.233  1.00  0.00           H
ATOM   2943 2HG2 THR A 188     -13.854  16.072  19.029  1.00  0.00           H
ATOM   2944 3HG2 THR A 188     -15.284  17.070  19.381  1.00  0.00           H
ATOM   2945  N   VAL A 189     -15.412  12.677  21.857  1.00  0.00           N
ATOM   2946  CA  VAL A 189     -15.875  11.652  22.803  1.00  0.00           C
ATOM   2947  C   VAL A 189     -16.332  12.222  24.134  1.00  0.00           C
ATOM   2948  O   VAL A 189     -17.414  11.871  24.586  1.00  0.00           O
ATOM   2949  CB  VAL A 189     -14.749  10.634  23.066  1.00  0.00           C
ATOM   2950  CG1 VAL A 189     -15.137   9.693  24.198  1.00  0.00           C
ATOM   2951  CG2 VAL A 189     -14.450   9.854  21.797  1.00  0.00           C
ATOM   2952  H   VAL A 189     -14.458  12.647  21.528  1.00  0.00           H
ATOM   2953  HA  VAL A 189     -16.726  11.133  22.361  1.00  0.00           H
ATOM   2954  HB  VAL A 189     -13.855  11.169  23.385  1.00  0.00           H
ATOM   2955 1HG1 VAL A 189     -14.329   8.980  24.371  1.00  0.00           H
ATOM   2956 2HG1 VAL A 189     -15.312  10.268  25.106  1.00  0.00           H
ATOM   2957 3HG1 VAL A 189     -16.045   9.155  23.923  1.00  0.00           H
ATOM   2958 1HG2 VAL A 189     -13.653   9.136  21.990  1.00  0.00           H
ATOM   2959 2HG2 VAL A 189     -15.346   9.324  21.474  1.00  0.00           H
ATOM   2960 3HG2 VAL A 189     -14.134  10.545  21.012  1.00  0.00           H
ATOM   2961  N   ASP A 190     -15.524  13.098  24.743  1.00  0.00           N
ATOM   2962  CA  ASP A 190     -15.899  13.730  26.011  1.00  0.00           C
ATOM   2963  C   ASP A 190     -17.068  14.699  25.868  1.00  0.00           C
ATOM   2964  O   ASP A 190     -17.839  14.860  26.820  1.00  0.00           O
ATOM   2965  CB  ASP A 190     -14.699  14.473  26.605  1.00  0.00           C
ATOM   2966  CG  ASP A 190     -13.633  13.534  27.154  1.00  0.00           C
ATOM   2967  OD1 ASP A 190     -13.928  12.378  27.339  1.00  0.00           O
ATOM   2968  OD2 ASP A 190     -12.536  13.983  27.385  1.00  0.00           O
ATOM   2969  H   ASP A 190     -14.637  13.329  24.322  1.00  0.00           H
ATOM   2970  HA  ASP A 190     -16.210  12.951  26.708  1.00  0.00           H
ATOM   2971 1HB  ASP A 190     -14.248  15.104  25.840  1.00  0.00           H
ATOM   2972 2HB  ASP A 190     -15.039  15.126  27.410  1.00  0.00           H
ATOM   2973  N   ASN A 191     -17.206  15.313  24.684  1.00  0.00           N
ATOM   2974  CA  ASN A 191     -18.344  16.204  24.381  1.00  0.00           C
ATOM   2975  C   ASN A 191     -19.638  15.456  24.421  1.00  0.00           C
ATOM   2976  O   ASN A 191     -20.550  15.847  25.140  1.00  0.00           O
ATOM   2977  CB  ASN A 191     -18.176  16.874  23.030  1.00  0.00           C
ATOM   2978  CG  ASN A 191     -19.339  17.755  22.673  1.00  0.00           C
ATOM   2979  OD1 ASN A 191     -20.480  17.287  22.574  1.00  0.00           O
ATOM   2980  ND2 ASN A 191     -19.077  19.022  22.478  1.00  0.00           N
ATOM   2981  H   ASN A 191     -16.502  15.156  23.976  1.00  0.00           H
ATOM   2982  HA  ASN A 191     -18.388  16.982  25.144  1.00  0.00           H
ATOM   2983 1HB  ASN A 191     -17.266  17.476  23.034  1.00  0.00           H
ATOM   2984 2HB  ASN A 191     -18.060  16.114  22.259  1.00  0.00           H
ATOM   2985 1HD2 ASN A 191     -19.812  19.655  22.237  1.00  0.00           H
ATOM   2986 2HD2 ASN A 191     -18.139  19.356  22.568  1.00  0.00           H
ATOM   2987  N   THR A 192     -19.718  14.409  23.602  1.00  0.00           N
ATOM   2988  CA  THR A 192     -20.869  13.531  23.526  1.00  0.00           C
ATOM   2989  C   THR A 192     -21.229  13.058  24.919  1.00  0.00           C
ATOM   2990  O   THR A 192     -22.384  13.173  25.339  1.00  0.00           O
ATOM   2991  CB  THR A 192     -20.602  12.323  22.608  1.00  0.00           C
ATOM   2992  OG1 THR A 192     -19.428  11.631  23.054  1.00  0.00           O
ATOM   2993  CG2 THR A 192     -20.402  12.779  21.172  1.00  0.00           C
ATOM   2994  H   THR A 192     -18.922  14.230  23.006  1.00  0.00           H
ATOM   2995  HA  THR A 192     -21.706  14.092  23.110  1.00  0.00           H
ATOM   2996  HB  THR A 192     -21.450  11.640  22.651  1.00  0.00           H
ATOM   2997  HG1 THR A 192     -19.658  10.727  23.282  1.00  0.00           H
ATOM   2998 1HG2 THR A 192     -20.215  11.912  20.538  1.00  0.00           H
ATOM   2999 2HG2 THR A 192     -21.297  13.296  20.824  1.00  0.00           H
ATOM   3000 3HG2 THR A 192     -19.550  13.456  21.120  1.00  0.00           H
ATOM   3001  N   LYS A 193     -20.229  12.558  25.643  1.00  0.00           N
ATOM   3002  CA  LYS A 193     -20.413  12.100  27.010  1.00  0.00           C
ATOM   3003  C   LYS A 193     -21.136  13.121  27.879  1.00  0.00           C
ATOM   3004  O   LYS A 193     -22.154  12.792  28.442  1.00  0.00           O
ATOM   3005  CB  LYS A 193     -19.059  11.755  27.633  1.00  0.00           C
ATOM   3006  CG  LYS A 193     -19.129  11.332  29.096  1.00  0.00           C
ATOM   3007  CD  LYS A 193     -17.738  11.117  29.674  1.00  0.00           C
ATOM   3008  CE  LYS A 193     -16.978  12.428  29.799  1.00  0.00           C
ATOM   3009  NZ  LYS A 193     -15.642  12.241  30.423  1.00  0.00           N
ATOM   3010  H   LYS A 193     -19.311  12.498  25.223  1.00  0.00           H
ATOM   3011  HA  LYS A 193     -21.032  11.203  26.994  1.00  0.00           H
ATOM   3012 1HB  LYS A 193     -18.596  10.942  27.073  1.00  0.00           H
ATOM   3013 2HB  LYS A 193     -18.396  12.618  27.566  1.00  0.00           H
ATOM   3014 1HG  LYS A 193     -19.637  12.105  29.674  1.00  0.00           H
ATOM   3015 2HG  LYS A 193     -19.697  10.410  29.181  1.00  0.00           H
ATOM   3016 1HD  LYS A 193     -17.823  10.658  30.663  1.00  0.00           H
ATOM   3017 2HD  LYS A 193     -17.177  10.443  29.029  1.00  0.00           H
ATOM   3018 1HE  LYS A 193     -16.846  12.866  28.811  1.00  0.00           H
ATOM   3019 2HE  LYS A 193     -17.554  13.127  30.406  1.00  0.00           H
ATOM   3020 1HZ  LYS A 193     -15.172  13.132  30.488  1.00  0.00           H
ATOM   3021 2HZ  LYS A 193     -15.755  11.851  31.350  1.00  0.00           H
ATOM   3022 3HZ  LYS A 193     -15.091  11.610  29.859  1.00  0.00           H
ATOM   3023  N   PHE A 194     -20.637  14.351  27.960  1.00  0.00           N
ATOM   3024  CA  PHE A 194     -21.286  15.359  28.818  1.00  0.00           C
ATOM   3025  C   PHE A 194     -22.661  15.834  28.316  1.00  0.00           C
ATOM   3026  O   PHE A 194     -23.566  16.027  29.126  1.00  0.00           O
ATOM   3027  CB  PHE A 194     -20.367  16.573  28.966  1.00  0.00           C
ATOM   3028  CG  PHE A 194     -19.177  16.328  29.848  1.00  0.00           C
ATOM   3029  CD1 PHE A 194     -17.889  16.524  29.373  1.00  0.00           C
ATOM   3030  CD2 PHE A 194     -19.342  15.900  31.157  1.00  0.00           C
ATOM   3031  CE1 PHE A 194     -16.795  16.300  30.184  1.00  0.00           C
ATOM   3032  CE2 PHE A 194     -18.250  15.675  31.971  1.00  0.00           C
ATOM   3033  CZ  PHE A 194     -16.973  15.876  31.484  1.00  0.00           C
ATOM   3034  H   PHE A 194     -19.812  14.609  27.437  1.00  0.00           H
ATOM   3035  HA  PHE A 194     -21.456  14.919  29.801  1.00  0.00           H
ATOM   3036 1HB  PHE A 194     -20.005  16.876  27.984  1.00  0.00           H
ATOM   3037 2HB  PHE A 194     -20.931  17.408  29.379  1.00  0.00           H
ATOM   3038  HD1 PHE A 194     -17.748  16.860  28.347  1.00  0.00           H
ATOM   3039  HD2 PHE A 194     -20.350  15.742  31.543  1.00  0.00           H
ATOM   3040  HE1 PHE A 194     -15.788  16.457  29.796  1.00  0.00           H
ATOM   3041  HE2 PHE A 194     -18.392  15.341  32.998  1.00  0.00           H
ATOM   3042  HZ  PHE A 194     -16.109  15.697  32.124  1.00  0.00           H
ATOM   3043  N   VAL A 195     -22.813  16.016  27.000  1.00  0.00           N
ATOM   3044  CA  VAL A 195     -24.085  16.483  26.444  1.00  0.00           C
ATOM   3045  C   VAL A 195     -25.132  15.424  26.681  1.00  0.00           C
ATOM   3046  O   VAL A 195     -26.252  15.694  27.094  1.00  0.00           O
ATOM   3047  CB  VAL A 195     -23.965  16.765  24.934  1.00  0.00           C
ATOM   3048  CG1 VAL A 195     -25.338  17.021  24.330  1.00  0.00           C
ATOM   3049  CG2 VAL A 195     -23.043  17.952  24.701  1.00  0.00           C
ATOM   3050  H   VAL A 195     -22.042  15.828  26.376  1.00  0.00           H
ATOM   3051  HA  VAL A 195     -24.361  17.412  26.944  1.00  0.00           H
ATOM   3052  HB  VAL A 195     -23.555  15.884  24.439  1.00  0.00           H
ATOM   3053 1HG1 VAL A 195     -25.235  17.219  23.262  1.00  0.00           H
ATOM   3054 2HG1 VAL A 195     -25.968  16.149  24.477  1.00  0.00           H
ATOM   3055 3HG1 VAL A 195     -25.793  17.888  24.816  1.00  0.00           H
ATOM   3056 1HG2 VAL A 195     -22.963  18.146  23.631  1.00  0.00           H
ATOM   3057 2HG2 VAL A 195     -23.447  18.831  25.200  1.00  0.00           H
ATOM   3058 3HG2 VAL A 195     -22.056  17.728  25.105  1.00  0.00           H
ATOM   3059  N   THR A 196     -24.717  14.195  26.445  1.00  0.00           N
ATOM   3060  CA  THR A 196     -25.566  13.035  26.551  1.00  0.00           C
ATOM   3061  C   THR A 196     -26.224  12.898  27.947  1.00  0.00           C
ATOM   3062  O   THR A 196     -27.430  12.760  28.063  1.00  0.00           O
ATOM   3063  CB  THR A 196     -24.762  11.762  26.224  1.00  0.00           C
ATOM   3064  OG1 THR A 196     -24.292  11.825  24.871  1.00  0.00           O
ATOM   3065  CG2 THR A 196     -25.626  10.524  26.401  1.00  0.00           C
ATOM   3066  H   THR A 196     -23.751  14.076  26.176  1.00  0.00           H
ATOM   3067  HA  THR A 196     -26.379  13.134  25.830  1.00  0.00           H
ATOM   3068  HB  THR A 196     -23.901  11.695  26.890  1.00  0.00           H
ATOM   3069  HG1 THR A 196     -24.802  12.477  24.385  1.00  0.00           H
ATOM   3070 1HG2 THR A 196     -25.041   9.635  26.165  1.00  0.00           H
ATOM   3071 2HG2 THR A 196     -25.976  10.467  27.431  1.00  0.00           H
ATOM   3072 3HG2 THR A 196     -26.483  10.581  25.731  1.00  0.00           H
ATOM   3073  N   SER A 197     -25.430  12.987  29.001  1.00  0.00           N
ATOM   3074  CA  SER A 197     -25.930  12.760  30.336  1.00  0.00           C
ATOM   3075  C   SER A 197     -26.642  13.991  30.856  1.00  0.00           C
ATOM   3076  O   SER A 197     -27.535  13.894  31.694  1.00  0.00           O
ATOM   3077  CB  SER A 197     -24.792  12.386  31.265  1.00  0.00           C
ATOM   3078  OG  SER A 197     -23.901  13.456  31.425  1.00  0.00           O
ATOM   3079  H   SER A 197     -24.455  13.219  28.874  1.00  0.00           H
ATOM   3080  HA  SER A 197     -26.643  11.934  30.303  1.00  0.00           H
ATOM   3081 1HB  SER A 197     -25.196  12.096  32.236  1.00  0.00           H
ATOM   3082 2HB  SER A 197     -24.262  11.524  30.862  1.00  0.00           H
ATOM   3083  HG  SER A 197     -23.216  13.143  32.022  1.00  0.00           H
ATOM   3084  N   MET A 198     -26.230  15.153  30.383  1.00  0.00           N
ATOM   3085  CA  MET A 198     -26.951  16.354  30.745  1.00  0.00           C
ATOM   3086  C   MET A 198     -28.328  16.300  30.114  1.00  0.00           C
ATOM   3087  O   MET A 198     -29.308  16.650  30.747  1.00  0.00           O
ATOM   3088  CB  MET A 198     -26.191  17.602  30.301  1.00  0.00           C
ATOM   3089  CG  MET A 198     -26.894  18.915  30.616  1.00  0.00           C
ATOM   3090  SD  MET A 198     -27.162  19.153  32.383  1.00  0.00           S
ATOM   3091  CE  MET A 198     -25.524  19.658  32.907  1.00  0.00           C
ATOM   3092  H   MET A 198     -25.426  15.226  29.776  1.00  0.00           H
ATOM   3093  HA  MET A 198     -27.055  16.382  31.830  1.00  0.00           H
ATOM   3094 1HB  MET A 198     -25.215  17.623  30.782  1.00  0.00           H
ATOM   3095 2HB  MET A 198     -26.024  17.564  29.224  1.00  0.00           H
ATOM   3096 1HG  MET A 198     -26.298  19.746  30.241  1.00  0.00           H
ATOM   3097 2HG  MET A 198     -27.863  18.937  30.116  1.00  0.00           H
ATOM   3098 1HE  MET A 198     -25.527  19.845  33.982  1.00  0.00           H
ATOM   3099 2HE  MET A 198     -24.808  18.869  32.675  1.00  0.00           H
ATOM   3100 3HE  MET A 198     -25.240  20.572  32.382  1.00  0.00           H
ATOM   3101  N   TYR A 199     -28.386  15.827  28.881  1.00  0.00           N
ATOM   3102  CA  TYR A 199     -29.658  15.606  28.183  1.00  0.00           C
ATOM   3103  C   TYR A 199     -30.551  14.694  29.037  1.00  0.00           C
ATOM   3104  O   TYR A 199     -31.704  15.021  29.336  1.00  0.00           O
ATOM   3105  CB  TYR A 199     -29.427  14.998  26.798  1.00  0.00           C
ATOM   3106  CG  TYR A 199     -30.703  14.696  26.044  1.00  0.00           C
ATOM   3107  CD1 TYR A 199     -31.318  15.690  25.297  1.00  0.00           C
ATOM   3108  CD2 TYR A 199     -31.256  13.426  26.095  1.00  0.00           C
ATOM   3109  CE1 TYR A 199     -32.484  15.415  24.609  1.00  0.00           C
ATOM   3110  CE2 TYR A 199     -32.421  13.151  25.407  1.00  0.00           C
ATOM   3111  CZ  TYR A 199     -33.034  14.137  24.665  1.00  0.00           C
ATOM   3112  OH  TYR A 199     -34.194  13.864  23.978  1.00  0.00           O
ATOM   3113  H   TYR A 199     -27.520  15.611  28.406  1.00  0.00           H
ATOM   3114  HA  TYR A 199     -30.156  16.568  28.058  1.00  0.00           H
ATOM   3115 1HB  TYR A 199     -28.827  15.681  26.195  1.00  0.00           H
ATOM   3116 2HB  TYR A 199     -28.862  14.071  26.897  1.00  0.00           H
ATOM   3117  HD1 TYR A 199     -30.883  16.688  25.256  1.00  0.00           H
ATOM   3118  HD2 TYR A 199     -30.772  12.644  26.682  1.00  0.00           H
ATOM   3119  HE1 TYR A 199     -32.967  16.195  24.021  1.00  0.00           H
ATOM   3120  HE2 TYR A 199     -32.855  12.152  25.449  1.00  0.00           H
ATOM   3121  HH  TYR A 199     -34.489  14.656  23.518  1.00  0.00           H
ATOM   3122  N   ASN A 200     -29.981  13.561  29.436  1.00  0.00           N
ATOM   3123  CA  ASN A 200     -30.625  12.569  30.303  1.00  0.00           C
ATOM   3124  C   ASN A 200     -31.159  13.191  31.574  1.00  0.00           C
ATOM   3125  O   ASN A 200     -32.295  12.954  31.966  1.00  0.00           O
ATOM   3126  CB  ASN A 200     -29.662  11.444  30.637  1.00  0.00           C
ATOM   3127  CG  ASN A 200     -29.395  10.545  29.463  1.00  0.00           C
ATOM   3128  OD1 ASN A 200     -30.158  10.528  28.489  1.00  0.00           O
ATOM   3129  ND2 ASN A 200     -28.324   9.794  29.532  1.00  0.00           N
ATOM   3130  H   ASN A 200     -29.041  13.392  29.109  1.00  0.00           H
ATOM   3131  HA  ASN A 200     -31.480  12.148  29.773  1.00  0.00           H
ATOM   3132 1HB  ASN A 200     -28.716  11.864  30.982  1.00  0.00           H
ATOM   3133 2HB  ASN A 200     -30.070  10.846  31.451  1.00  0.00           H
ATOM   3134 1HD2 ASN A 200     -28.096   9.177  28.780  1.00  0.00           H
ATOM   3135 2HD2 ASN A 200     -27.734   9.841  30.338  1.00  0.00           H
ATOM   3136  N   GLU A 201     -30.334  14.019  32.193  1.00  0.00           N
ATOM   3137  CA  GLU A 201     -30.711  14.720  33.408  1.00  0.00           C
ATOM   3138  C   GLU A 201     -31.892  15.647  33.259  1.00  0.00           C
ATOM   3139  O   GLU A 201     -32.729  15.736  34.144  1.00  0.00           O
ATOM   3140  CB  GLU A 201     -29.515  15.520  33.928  1.00  0.00           C
ATOM   3141  CG  GLU A 201     -28.434  14.678  34.589  1.00  0.00           C
ATOM   3142  CD  GLU A 201     -28.877  14.076  35.893  1.00  0.00           C
ATOM   3143  OE1 GLU A 201     -29.387  14.797  36.717  1.00  0.00           O
ATOM   3144  OE2 GLU A 201     -28.710  12.891  36.068  1.00  0.00           O
ATOM   3145  H   GLU A 201     -29.414  14.168  31.804  1.00  0.00           H
ATOM   3146  HA  GLU A 201     -30.999  13.982  34.158  1.00  0.00           H
ATOM   3147 1HB  GLU A 201     -29.056  16.066  33.103  1.00  0.00           H
ATOM   3148 2HB  GLU A 201     -29.858  16.254  34.656  1.00  0.00           H
ATOM   3149 1HG  GLU A 201     -28.147  13.875  33.909  1.00  0.00           H
ATOM   3150 2HG  GLU A 201     -27.557  15.301  34.764  1.00  0.00           H
ATOM   3151  N   ILE A 202     -31.933  16.362  32.148  1.00  0.00           N
ATOM   3152  CA  ILE A 202     -33.030  17.285  31.870  1.00  0.00           C
ATOM   3153  C   ILE A 202     -34.330  16.529  31.734  1.00  0.00           C
ATOM   3154  O   ILE A 202     -35.369  16.963  32.241  1.00  0.00           O
ATOM   3155  CB  ILE A 202     -32.768  18.095  30.588  1.00  0.00           C
ATOM   3156  CG1 ILE A 202     -31.550  19.003  30.771  1.00  0.00           C
ATOM   3157  CG2 ILE A 202     -33.996  18.914  30.219  1.00  0.00           C
ATOM   3158  CD1 ILE A 202     -31.726  20.057  31.842  1.00  0.00           C
ATOM   3159  H   ILE A 202     -31.187  16.267  31.474  1.00  0.00           H
ATOM   3160  HA  ILE A 202     -33.114  17.982  32.703  1.00  0.00           H
ATOM   3161  HB  ILE A 202     -32.536  17.416  29.769  1.00  0.00           H
ATOM   3162 1HG1 ILE A 202     -30.680  18.400  31.026  1.00  0.00           H
ATOM   3163 2HG1 ILE A 202     -31.330  19.509  29.830  1.00  0.00           H
ATOM   3164 1HG2 ILE A 202     -33.793  19.481  29.310  1.00  0.00           H
ATOM   3165 2HG2 ILE A 202     -34.839  18.246  30.049  1.00  0.00           H
ATOM   3166 3HG2 ILE A 202     -34.234  19.602  31.030  1.00  0.00           H
ATOM   3167 1HD1 ILE A 202     -30.821  20.661  31.912  1.00  0.00           H
ATOM   3168 2HD1 ILE A 202     -32.571  20.696  31.588  1.00  0.00           H
ATOM   3169 3HD1 ILE A 202     -31.913  19.571  32.799  1.00  0.00           H
ATOM   3170  N   LEU A 203     -34.261  15.394  31.043  1.00  0.00           N
ATOM   3171  CA  LEU A 203     -35.438  14.579  30.840  1.00  0.00           C
ATOM   3172  C   LEU A 203     -35.920  14.024  32.177  1.00  0.00           C
ATOM   3173  O   LEU A 203     -37.110  14.129  32.488  1.00  0.00           O
ATOM   3174  CB  LEU A 203     -35.131  13.432  29.867  1.00  0.00           C
ATOM   3175  CG  LEU A 203     -35.442  13.711  28.391  1.00  0.00           C
ATOM   3176  CD1 LEU A 203     -34.618  14.899  27.914  1.00  0.00           C
ATOM   3177  CD2 LEU A 203     -35.139  12.470  27.566  1.00  0.00           C
ATOM   3178  H   LEU A 203     -33.379  15.092  30.652  1.00  0.00           H
ATOM   3179  HA  LEU A 203     -36.220  15.203  30.409  1.00  0.00           H
ATOM   3180 1HB  LEU A 203     -34.073  13.188  29.942  1.00  0.00           H
ATOM   3181 2HB  LEU A 203     -35.708  12.558  30.170  1.00  0.00           H
ATOM   3182  HG  LEU A 203     -36.496  13.971  28.284  1.00  0.00           H
ATOM   3183 1HD1 LEU A 203     -34.840  15.097  26.864  1.00  0.00           H
ATOM   3184 2HD1 LEU A 203     -34.869  15.778  28.509  1.00  0.00           H
ATOM   3185 3HD1 LEU A 203     -33.559  14.674  28.024  1.00  0.00           H
ATOM   3186 1HD2 LEU A 203     -35.362  12.667  26.516  1.00  0.00           H
ATOM   3187 2HD2 LEU A 203     -34.086  12.209  27.671  1.00  0.00           H
ATOM   3188 3HD2 LEU A 203     -35.757  11.640  27.916  1.00  0.00           H
ATOM   3189  N   ILE A 204     -34.991  13.512  32.993  1.00  0.00           N
ATOM   3190  CA  ILE A 204     -35.324  12.985  34.322  1.00  0.00           C
ATOM   3191  C   ILE A 204     -36.012  14.050  35.174  1.00  0.00           C
ATOM   3192  O   ILE A 204     -36.978  13.760  35.880  1.00  0.00           O
ATOM   3193  CB  ILE A 204     -34.064  12.480  35.049  1.00  0.00           C
ATOM   3194  CG1 ILE A 204     -33.511  11.231  34.355  1.00  0.00           C
ATOM   3195  CG2 ILE A 204     -34.373  12.188  36.508  1.00  0.00           C
ATOM   3196  CD1 ILE A 204     -32.110  10.863  34.787  1.00  0.00           C
ATOM   3197  H   ILE A 204     -34.030  13.490  32.682  1.00  0.00           H
ATOM   3198  HA  ILE A 204     -36.008  12.146  34.199  1.00  0.00           H
ATOM   3199  HB  ILE A 204     -33.286  13.240  34.997  1.00  0.00           H
ATOM   3200 1HG1 ILE A 204     -34.165  10.385  34.555  1.00  0.00           H
ATOM   3201 2HG1 ILE A 204     -33.503  11.390  33.276  1.00  0.00           H
ATOM   3202 1HG2 ILE A 204     -33.473  11.832  37.007  1.00  0.00           H
ATOM   3203 2HG2 ILE A 204     -34.722  13.098  36.995  1.00  0.00           H
ATOM   3204 3HG2 ILE A 204     -35.150  11.423  36.570  1.00  0.00           H
ATOM   3205 1HD1 ILE A 204     -31.788   9.970  34.252  1.00  0.00           H
ATOM   3206 2HD1 ILE A 204     -31.432  11.685  34.563  1.00  0.00           H
ATOM   3207 3HD1 ILE A 204     -32.103  10.667  35.858  1.00  0.00           H
ATOM   3208  N   LEU A 205     -35.506  15.274  35.104  1.00  0.00           N
ATOM   3209  CA  LEU A 205     -36.077  16.393  35.841  1.00  0.00           C
ATOM   3210  C   LEU A 205     -37.419  16.787  35.257  1.00  0.00           C
ATOM   3211  O   LEU A 205     -38.308  17.228  35.973  1.00  0.00           O
ATOM   3212  CB  LEU A 205     -35.125  17.595  35.815  1.00  0.00           C
ATOM   3213  CG  LEU A 205     -33.819  17.429  36.605  1.00  0.00           C
ATOM   3214  CD1 LEU A 205     -32.902  18.611  36.323  1.00  0.00           C
ATOM   3215  CD2 LEU A 205     -34.135  17.322  38.088  1.00  0.00           C
ATOM   3216  H   LEU A 205     -34.698  15.432  34.518  1.00  0.00           H
ATOM   3217  HA  LEU A 205     -36.221  16.086  36.877  1.00  0.00           H
ATOM   3218 1HB  LEU A 205     -34.861  17.807  34.780  1.00  0.00           H
ATOM   3219 2HB  LEU A 205     -35.648  18.462  36.218  1.00  0.00           H
ATOM   3220  HG  LEU A 205     -33.308  16.523  36.274  1.00  0.00           H
ATOM   3221 1HD1 LEU A 205     -31.974  18.492  36.884  1.00  0.00           H
ATOM   3222 2HD1 LEU A 205     -32.678  18.650  35.257  1.00  0.00           H
ATOM   3223 3HD1 LEU A 205     -33.392  19.533  36.627  1.00  0.00           H
ATOM   3224 1HD2 LEU A 205     -33.207  17.202  38.649  1.00  0.00           H
ATOM   3225 2HD2 LEU A 205     -34.643  18.228  38.419  1.00  0.00           H
ATOM   3226 3HD2 LEU A 205     -34.778  16.460  38.263  1.00  0.00           H
ATOM   3227  N   GLY A 206     -37.547  16.637  33.941  1.00  0.00           N
ATOM   3228  CA  GLY A 206     -38.773  16.970  33.255  1.00  0.00           C
ATOM   3229  C   GLY A 206     -39.877  16.081  33.772  1.00  0.00           C
ATOM   3230  O   GLY A 206     -40.909  16.574  34.224  1.00  0.00           O
ATOM   3231  H   GLY A 206     -36.766  16.281  33.408  1.00  0.00           H
ATOM   3232 1HA  GLY A 206     -39.010  18.021  33.422  1.00  0.00           H
ATOM   3233 2HA  GLY A 206     -38.638  16.839  32.183  1.00  0.00           H
ATOM   3234  N   ALA A 207     -39.629  14.769  33.727  1.00  0.00           N
ATOM   3235  CA  ALA A 207     -40.551  13.747  34.222  1.00  0.00           C
ATOM   3236  C   ALA A 207     -40.837  13.804  35.728  1.00  0.00           C
ATOM   3237  O   ALA A 207     -41.958  13.496  36.175  1.00  0.00           O
ATOM   3238  CB  ALA A 207     -40.044  12.364  33.833  1.00  0.00           C
ATOM   3239  H   ALA A 207     -38.748  14.484  33.323  1.00  0.00           H
ATOM   3240  HA  ALA A 207     -41.516  13.898  33.737  1.00  0.00           H
ATOM   3241 1HB  ALA A 207     -40.735  11.605  34.205  1.00  0.00           H
ATOM   3242 2HB  ALA A 207     -39.977  12.292  32.748  1.00  0.00           H
ATOM   3243 3HB  ALA A 207     -39.061  12.201  34.269  1.00  0.00           H
ATOM   3244  N   LYS A 208     -39.837  14.189  36.519  1.00  0.00           N
ATOM   3245  CA  LYS A 208     -40.028  14.317  37.957  1.00  0.00           C
ATOM   3246  C   LYS A 208     -40.961  15.485  38.232  1.00  0.00           C
ATOM   3247  O   LYS A 208     -41.999  15.320  38.849  1.00  0.00           O
ATOM   3248  CB  LYS A 208     -38.692  14.513  38.675  1.00  0.00           C
ATOM   3249  CG  LYS A 208     -38.809  14.692  40.184  1.00  0.00           C
ATOM   3250  CD  LYS A 208     -37.441  14.894  40.823  1.00  0.00           C
ATOM   3251  CE  LYS A 208     -37.561  15.116  42.323  1.00  0.00           C
ATOM   3252  NZ  LYS A 208     -36.233  15.313  42.964  1.00  0.00           N
ATOM   3253  H   LYS A 208     -38.932  14.395  36.123  1.00  0.00           H
ATOM   3254  HA  LYS A 208     -40.485  13.399  38.329  1.00  0.00           H
ATOM   3255 1HB  LYS A 208     -38.049  13.653  38.489  1.00  0.00           H
ATOM   3256 2HB  LYS A 208     -38.188  15.391  38.272  1.00  0.00           H
ATOM   3257 1HG  LYS A 208     -39.433  15.563  40.400  1.00  0.00           H
ATOM   3258 2HG  LYS A 208     -39.282  13.813  40.618  1.00  0.00           H
ATOM   3259 1HD  LYS A 208     -36.823  14.012  40.643  1.00  0.00           H
ATOM   3260 2HD  LYS A 208     -36.953  15.759  40.375  1.00  0.00           H
ATOM   3261 1HE  LYS A 208     -38.176  15.994  42.513  1.00  0.00           H
ATOM   3262 2HE  LYS A 208     -38.046  14.252  42.782  1.00  0.00           H
ATOM   3263 1HZ  LYS A 208     -36.354  15.457  43.956  1.00  0.00           H
ATOM   3264 2HZ  LYS A 208     -35.658  14.497  42.809  1.00  0.00           H
ATOM   3265 3HZ  LYS A 208     -35.780  16.122  42.559  1.00  0.00           H
ATOM   3266  N   LEU A 209     -40.588  16.658  37.725  1.00  0.00           N
ATOM   3267  CA  LEU A 209     -41.267  17.918  38.020  1.00  0.00           C
ATOM   3268  C   LEU A 209     -42.559  18.173  37.220  1.00  0.00           C
ATOM   3269  O   LEU A 209     -43.556  18.657  37.776  1.00  0.00           O
ATOM   3270  CB  LEU A 209     -40.291  19.074  37.772  1.00  0.00           C
ATOM   3271  CG  LEU A 209     -39.051  19.104  38.674  1.00  0.00           C
ATOM   3272  CD1 LEU A 209     -38.115  20.213  38.214  1.00  0.00           C
ATOM   3273  CD2 LEU A 209     -39.477  19.312  40.119  1.00  0.00           C
ATOM   3274  H   LEU A 209     -39.791  16.662  37.106  1.00  0.00           H
ATOM   3275  HA  LEU A 209     -41.565  17.913  39.068  1.00  0.00           H
ATOM   3276 1HB  LEU A 209     -39.949  19.026  36.741  1.00  0.00           H
ATOM   3277 2HB  LEU A 209     -40.825  20.015  37.912  1.00  0.00           H
ATOM   3278  HG  LEU A 209     -38.516  18.158  38.587  1.00  0.00           H
ATOM   3279 1HD1 LEU A 209     -37.233  20.231  38.855  1.00  0.00           H
ATOM   3280 2HD1 LEU A 209     -37.808  20.028  37.185  1.00  0.00           H
ATOM   3281 3HD1 LEU A 209     -38.628  21.171  38.276  1.00  0.00           H
ATOM   3282 1HD2 LEU A 209     -38.599  19.334  40.760  1.00  0.00           H
ATOM   3283 2HD2 LEU A 209     -40.013  20.259  40.207  1.00  0.00           H
ATOM   3284 3HD2 LEU A 209     -40.133  18.495  40.426  1.00  0.00           H
ATOM   3285  N   HIS A 210     -42.551  17.871  35.921  1.00  0.00           N
ATOM   3286  CA  HIS A 210     -43.706  18.179  35.088  1.00  0.00           C
ATOM   3287  C   HIS A 210     -43.951  17.058  34.110  1.00  0.00           C
ATOM   3288  O   HIS A 210     -43.608  17.188  32.947  1.00  0.00           O
ATOM   3289  CB  HIS A 210     -43.506  19.495  34.328  1.00  0.00           C
ATOM   3290  CG  HIS A 210     -43.252  20.671  35.219  1.00  0.00           C
ATOM   3291  ND1 HIS A 210     -44.243  21.259  35.975  1.00  0.00           N
ATOM   3292  CD2 HIS A 210     -42.119  21.369  35.472  1.00  0.00           C
ATOM   3293  CE1 HIS A 210     -43.732  22.268  36.658  1.00  0.00           C
ATOM   3294  NE2 HIS A 210     -42.447  22.357  36.370  1.00  0.00           N
ATOM   3295  H   HIS A 210     -41.746  17.428  35.503  1.00  0.00           H
ATOM   3296  HA  HIS A 210     -44.589  18.288  35.716  1.00  0.00           H
ATOM   3297 1HB  HIS A 210     -42.663  19.396  33.644  1.00  0.00           H
ATOM   3298 2HB  HIS A 210     -44.391  19.705  33.727  1.00  0.00           H
ATOM   3299  HD1 HIS A 210     -45.185  20.935  36.071  1.00  0.00           H
ATOM   3300  HD2 HIS A 210     -41.097  21.276  35.109  1.00  0.00           H
ATOM   3301  HE1 HIS A 210     -44.359  22.865  37.320  1.00  0.00           H
ATOM   3302  N   PRO A 211     -44.567  15.956  34.579  1.00  0.00           N
ATOM   3303  CA  PRO A 211     -44.728  14.687  33.839  1.00  0.00           C
ATOM   3304  C   PRO A 211     -45.432  14.813  32.487  1.00  0.00           C
ATOM   3305  O   PRO A 211     -45.149  14.047  31.555  1.00  0.00           O
ATOM   3306  CB  PRO A 211     -45.566  13.849  34.811  1.00  0.00           C
ATOM   3307  CG  PRO A 211     -45.131  14.309  36.159  1.00  0.00           C
ATOM   3308  CD  PRO A 211     -44.941  15.796  36.005  1.00  0.00           C
ATOM   3309  HA  PRO A 211     -43.738  14.236  33.673  1.00  0.00           H
ATOM   3310 1HB  PRO A 211     -46.637  14.020  34.627  1.00  0.00           H
ATOM   3311 2HB  PRO A 211     -45.377  12.778  34.642  1.00  0.00           H
ATOM   3312 1HG  PRO A 211     -45.891  14.056  36.912  1.00  0.00           H
ATOM   3313 2HG  PRO A 211     -44.204  13.793  36.456  1.00  0.00           H
ATOM   3314 1HD  PRO A 211     -45.897  16.308  36.192  1.00  0.00           H
ATOM   3315 2HD  PRO A 211     -44.170  16.143  36.707  1.00  0.00           H
ATOM   3316  N   THR A 212     -46.345  15.777  32.405  1.00  0.00           N
ATOM   3317  CA  THR A 212     -47.260  15.944  31.276  1.00  0.00           C
ATOM   3318  C   THR A 212     -46.553  16.426  30.013  1.00  0.00           C
ATOM   3319  O   THR A 212     -47.087  16.256  28.914  1.00  0.00           O
ATOM   3320  CB  THR A 212     -48.390  16.926  31.631  1.00  0.00           C
ATOM   3321  OG1 THR A 212     -47.831  18.210  31.940  1.00  0.00           O
ATOM   3322  CG2 THR A 212     -49.180  16.422  32.828  1.00  0.00           C
ATOM   3323  H   THR A 212     -46.395  16.423  33.178  1.00  0.00           H
ATOM   3324  HA  THR A 212     -47.705  14.976  31.044  1.00  0.00           H
ATOM   3325  HB  THR A 212     -49.061  17.033  30.779  1.00  0.00           H
ATOM   3326  HG1 THR A 212     -48.179  18.866  31.332  1.00  0.00           H
ATOM   3327 1HG2 THR A 212     -49.975  17.129  33.065  1.00  0.00           H
ATOM   3328 2HG2 THR A 212     -49.615  15.449  32.590  1.00  0.00           H
ATOM   3329 3HG2 THR A 212     -48.517  16.320  33.686  1.00  0.00           H
ATOM   3330  N   LEU A 213     -45.363  17.020  30.183  1.00  0.00           N
ATOM   3331  CA  LEU A 213     -44.636  17.678  29.098  1.00  0.00           C
ATOM   3332  C   LEU A 213     -43.905  16.683  28.223  1.00  0.00           C
ATOM   3333  O   LEU A 213     -43.090  15.896  28.704  1.00  0.00           O
ATOM   3334  CB  LEU A 213     -43.629  18.685  29.669  1.00  0.00           C
ATOM   3335  CG  LEU A 213     -44.230  19.850  30.463  1.00  0.00           C
ATOM   3336  CD1 LEU A 213     -43.112  20.738  30.993  1.00  0.00           C
ATOM   3337  CD2 LEU A 213     -45.176  20.641  29.566  1.00  0.00           C
ATOM   3338  H   LEU A 213     -44.960  17.006  31.109  1.00  0.00           H
ATOM   3339  HA  LEU A 213     -45.352  18.213  28.475  1.00  0.00           H
ATOM   3340 1HB  LEU A 213     -42.943  18.156  30.326  1.00  0.00           H
ATOM   3341 2HB  LEU A 213     -43.055  19.108  28.844  1.00  0.00           H
ATOM   3342  HG  LEU A 213     -44.782  19.461  31.318  1.00  0.00           H
ATOM   3343 1HD1 LEU A 213     -43.540  21.566  31.557  1.00  0.00           H
ATOM   3344 2HD1 LEU A 213     -42.463  20.154  31.642  1.00  0.00           H
ATOM   3345 3HD1 LEU A 213     -42.532  21.130  30.157  1.00  0.00           H
ATOM   3346 1HD2 LEU A 213     -45.606  21.470  30.131  1.00  0.00           H
ATOM   3347 2HD2 LEU A 213     -44.625  21.029  28.711  1.00  0.00           H
ATOM   3348 3HD2 LEU A 213     -45.975  19.990  29.216  1.00  0.00           H
ATOM   3349  N   LYS A 214     -44.224  16.699  26.934  1.00  0.00           N
ATOM   3350  CA  LYS A 214     -43.541  15.829  25.977  1.00  0.00           C
ATOM   3351  C   LYS A 214     -42.371  16.609  25.355  1.00  0.00           C
ATOM   3352  O   LYS A 214     -42.445  17.101  24.226  1.00  0.00           O
ATOM   3353  CB  LYS A 214     -44.505  15.337  24.897  1.00  0.00           C
ATOM   3354  CG  LYS A 214     -45.661  14.497  25.421  1.00  0.00           C
ATOM   3355  CD  LYS A 214     -46.579  14.053  24.292  1.00  0.00           C
ATOM   3356  CE  LYS A 214     -47.746  13.229  24.818  1.00  0.00           C
ATOM   3357  NZ  LYS A 214     -48.659  12.801  23.725  1.00  0.00           N
ATOM   3358  H   LYS A 214     -44.948  17.321  26.603  1.00  0.00           H
ATOM   3359  HA  LYS A 214     -43.155  14.962  26.512  1.00  0.00           H
ATOM   3360 1HB  LYS A 214     -44.927  16.192  24.367  1.00  0.00           H
ATOM   3361 2HB  LYS A 214     -43.958  14.736  24.170  1.00  0.00           H
ATOM   3362 1HG  LYS A 214     -45.269  13.614  25.927  1.00  0.00           H
ATOM   3363 2HG  LYS A 214     -46.237  15.080  26.138  1.00  0.00           H
ATOM   3364 1HD  LYS A 214     -46.970  14.931  23.774  1.00  0.00           H
ATOM   3365 2HD  LYS A 214     -46.015  13.453  23.579  1.00  0.00           H
ATOM   3366 1HE  LYS A 214     -47.366  12.344  25.325  1.00  0.00           H
ATOM   3367 2HE  LYS A 214     -48.313  13.819  25.536  1.00  0.00           H
ATOM   3368 1HZ  LYS A 214     -49.420  12.258  24.113  1.00  0.00           H
ATOM   3369 2HZ  LYS A 214     -49.033  13.614  23.257  1.00  0.00           H
ATOM   3370 3HZ  LYS A 214     -48.148  12.236  23.060  1.00  0.00           H
ATOM   3371  N   LEU A 215     -41.296  16.722  26.133  1.00  0.00           N
ATOM   3372  CA  LEU A 215     -40.172  17.583  25.814  1.00  0.00           C
ATOM   3373  C   LEU A 215     -39.521  17.305  24.482  1.00  0.00           C
ATOM   3374  O   LEU A 215     -39.162  18.232  23.769  1.00  0.00           O
ATOM   3375  CB  LEU A 215     -39.110  17.462  26.914  1.00  0.00           C
ATOM   3376  CG  LEU A 215     -39.494  18.054  28.276  1.00  0.00           C
ATOM   3377  CD1 LEU A 215     -38.415  17.722  29.297  1.00  0.00           C
ATOM   3378  CD2 LEU A 215     -39.681  19.555  28.144  1.00  0.00           C
ATOM   3379  H   LEU A 215     -41.273  16.178  26.984  1.00  0.00           H
ATOM   3380  HA  LEU A 215     -40.526  18.612  25.770  1.00  0.00           H
ATOM   3381 1HB  LEU A 215     -38.885  16.408  27.064  1.00  0.00           H
ATOM   3382 2HB  LEU A 215     -38.204  17.963  26.578  1.00  0.00           H
ATOM   3383  HG  LEU A 215     -40.426  17.601  28.618  1.00  0.00           H
ATOM   3384 1HD1 LEU A 215     -38.687  18.141  30.264  1.00  0.00           H
ATOM   3385 2HD1 LEU A 215     -38.314  16.638  29.387  1.00  0.00           H
ATOM   3386 3HD1 LEU A 215     -37.465  18.148  28.972  1.00  0.00           H
ATOM   3387 1HD2 LEU A 215     -39.955  19.976  29.112  1.00  0.00           H
ATOM   3388 2HD2 LEU A 215     -38.748  20.009  27.803  1.00  0.00           H
ATOM   3389 3HD2 LEU A 215     -40.470  19.764  27.421  1.00  0.00           H
ATOM   3390  N   GLU A 216     -39.363  16.035  24.135  1.00  0.00           N
ATOM   3391  CA  GLU A 216     -38.585  15.722  22.942  1.00  0.00           C
ATOM   3392  C   GLU A 216     -39.359  15.987  21.671  1.00  0.00           C
ATOM   3393  O   GLU A 216     -38.798  15.967  20.574  1.00  0.00           O
ATOM   3394  CB  GLU A 216     -38.137  14.260  22.969  1.00  0.00           C
ATOM   3395  CG  GLU A 216     -39.257  13.254  22.744  1.00  0.00           C
ATOM   3396  CD  GLU A 216     -40.039  12.959  23.995  1.00  0.00           C
ATOM   3397  OE1 GLU A 216     -40.025  13.773  24.886  1.00  0.00           O
ATOM   3398  OE2 GLU A 216     -40.649  11.918  24.060  1.00  0.00           O
ATOM   3399  H   GLU A 216     -39.764  15.280  24.672  1.00  0.00           H
ATOM   3400  HA  GLU A 216     -37.701  16.359  22.929  1.00  0.00           H
ATOM   3401 1HB  GLU A 216     -37.382  14.094  22.199  1.00  0.00           H
ATOM   3402 2HB  GLU A 216     -37.677  14.037  23.932  1.00  0.00           H
ATOM   3403 1HG  GLU A 216     -39.937  13.646  21.989  1.00  0.00           H
ATOM   3404 2HG  GLU A 216     -38.831  12.327  22.360  1.00  0.00           H
ATOM   3405  N   GLU A 217     -40.648  16.252  21.820  1.00  0.00           N
ATOM   3406  CA  GLU A 217     -41.496  16.539  20.681  1.00  0.00           C
ATOM   3407  C   GLU A 217     -41.537  18.030  20.267  1.00  0.00           C
ATOM   3408  O   GLU A 217     -42.025  18.358  19.171  1.00  0.00           O
ATOM   3409  CB  GLU A 217     -42.915  16.055  20.986  1.00  0.00           C
ATOM   3410  CG  GLU A 217     -43.044  14.545  21.142  1.00  0.00           C
ATOM   3411  CD  GLU A 217     -44.464  14.098  21.357  1.00  0.00           C
ATOM   3412  OE1 GLU A 217     -45.328  14.940  21.410  1.00  0.00           O
ATOM   3413  OE2 GLU A 217     -44.683  12.916  21.466  1.00  0.00           O
ATOM   3414  H   GLU A 217     -41.051  16.254  22.746  1.00  0.00           H
ATOM   3415  HA  GLU A 217     -41.107  16.002  19.815  1.00  0.00           H
ATOM   3416 1HB  GLU A 217     -43.266  16.516  21.909  1.00  0.00           H
ATOM   3417 2HB  GLU A 217     -43.585  16.368  20.186  1.00  0.00           H
ATOM   3418 1HG  GLU A 217     -42.653  14.064  20.248  1.00  0.00           H
ATOM   3419 2HG  GLU A 217     -42.435  14.225  21.988  1.00  0.00           H
ATOM   3420  N   ILE A 218     -41.013  18.909  21.126  1.00  0.00           N
ATOM   3421  CA  ILE A 218     -40.991  20.361  20.875  1.00  0.00           C
ATOM   3422  C   ILE A 218     -40.055  20.770  19.729  1.00  0.00           C
ATOM   3423  O   ILE A 218     -38.846  20.493  19.770  1.00  0.00           O
ATOM   3424  CB  ILE A 218     -40.577  21.118  22.151  1.00  0.00           C
ATOM   3425  CG1 ILE A 218     -41.594  20.876  23.269  1.00  0.00           C
ATOM   3426  CG2 ILE A 218     -40.438  22.606  21.866  1.00  0.00           C
ATOM   3427  CD1 ILE A 218     -41.134  21.356  24.627  1.00  0.00           C
ATOM   3428  H   ILE A 218     -40.616  18.551  21.982  1.00  0.00           H
ATOM   3429  HA  ILE A 218     -41.994  20.678  20.592  1.00  0.00           H
ATOM   3430  HB  ILE A 218     -39.621  20.735  22.506  1.00  0.00           H
ATOM   3431 1HG1 ILE A 218     -42.529  21.381  23.027  1.00  0.00           H
ATOM   3432 2HG1 ILE A 218     -41.809  19.810  23.341  1.00  0.00           H
ATOM   3433 1HG2 ILE A 218     -40.145  23.125  22.778  1.00  0.00           H
ATOM   3434 2HG2 ILE A 218     -39.679  22.760  21.100  1.00  0.00           H
ATOM   3435 3HG2 ILE A 218     -41.393  23.000  21.515  1.00  0.00           H
ATOM   3436 1HD1 ILE A 218     -41.907  21.149  25.366  1.00  0.00           H
ATOM   3437 2HD1 ILE A 218     -40.217  20.837  24.905  1.00  0.00           H
ATOM   3438 3HD1 ILE A 218     -40.946  22.429  24.588  1.00  0.00           H
ATOM   3439  N   THR A 219     -40.630  21.472  18.746  1.00  0.00           N
ATOM   3440  CA  THR A 219     -39.950  21.956  17.533  1.00  0.00           C
ATOM   3441  C   THR A 219     -39.372  23.375  17.668  1.00  0.00           C
ATOM   3442  O   THR A 219     -39.989  24.248  18.287  1.00  0.00           O
ATOM   3443  CB  THR A 219     -40.912  21.920  16.330  1.00  0.00           C
ATOM   3444  OG1 THR A 219     -42.055  22.740  16.605  1.00  0.00           O
ATOM   3445  CG2 THR A 219     -41.369  20.495  16.058  1.00  0.00           C
ATOM   3446  H   THR A 219     -41.611  21.672  18.875  1.00  0.00           H
ATOM   3447  HA  THR A 219     -39.104  21.300  17.325  1.00  0.00           H
ATOM   3448  HB  THR A 219     -40.407  22.309  15.448  1.00  0.00           H
ATOM   3449  HG1 THR A 219     -41.955  23.587  16.161  1.00  0.00           H
ATOM   3450 1HG2 THR A 219     -42.047  20.488  15.204  1.00  0.00           H
ATOM   3451 2HG2 THR A 219     -40.504  19.870  15.837  1.00  0.00           H
ATOM   3452 3HG2 THR A 219     -41.884  20.105  16.933  1.00  0.00           H
ATOM   3453  N   ASN A 220     -38.200  23.605  17.076  1.00  0.00           N
ATOM   3454  CA  ASN A 220     -37.587  24.947  17.047  1.00  0.00           C
ATOM   3455  C   ASN A 220     -38.137  25.761  15.874  1.00  0.00           C
ATOM   3456  O   ASN A 220     -39.067  25.304  15.206  1.00  0.00           O
ATOM   3457  CB  ASN A 220     -36.074  24.852  16.968  1.00  0.00           C
ATOM   3458  CG  ASN A 220     -35.599  24.292  15.657  1.00  0.00           C
ATOM   3459  OD1 ASN A 220     -36.402  24.002  14.761  1.00  0.00           O
ATOM   3460  ND2 ASN A 220     -34.307  24.133  15.524  1.00  0.00           N
ATOM   3461  H   ASN A 220     -37.718  22.834  16.637  1.00  0.00           H
ATOM   3462  HA  ASN A 220     -37.851  25.469  17.968  1.00  0.00           H
ATOM   3463 1HB  ASN A 220     -35.638  25.843  17.106  1.00  0.00           H
ATOM   3464 2HB  ASN A 220     -35.707  24.218  17.775  1.00  0.00           H
ATOM   3465 1HD2 ASN A 220     -33.933  23.765  14.671  1.00  0.00           H
ATOM   3466 2HD2 ASN A 220     -33.693  24.381  16.272  1.00  0.00           H
ATOM   3467  N   ARG A 221     -37.643  26.965  15.635  1.00  0.00           N
ATOM   3468  CA  ARG A 221     -38.258  27.791  14.601  1.00  0.00           C
ATOM   3469  C   ARG A 221     -38.354  27.054  13.262  1.00  0.00           C
ATOM   3470  O   ARG A 221     -39.337  27.196  12.535  1.00  0.00           O
ATOM   3471  CB  ARG A 221     -37.468  29.075  14.409  1.00  0.00           C
ATOM   3472  CG  ARG A 221     -38.124  30.103  13.500  1.00  0.00           C
ATOM   3473  CD  ARG A 221     -37.393  31.394  13.512  1.00  0.00           C
ATOM   3474  NE  ARG A 221     -37.509  32.071  14.794  1.00  0.00           N
ATOM   3475  CZ  ARG A 221     -38.550  32.846  15.157  1.00  0.00           C
ATOM   3476  NH1 ARG A 221     -39.553  33.032  14.327  1.00  0.00           N
ATOM   3477  NH2 ARG A 221     -38.562  33.420  16.349  1.00  0.00           N
ATOM   3478  H   ARG A 221     -36.853  27.329  16.149  1.00  0.00           H
ATOM   3479  HA  ARG A 221     -39.270  28.046  14.918  1.00  0.00           H
ATOM   3480 1HB  ARG A 221     -37.305  29.549  15.376  1.00  0.00           H
ATOM   3481 2HB  ARG A 221     -36.489  28.843  13.991  1.00  0.00           H
ATOM   3482 1HG  ARG A 221     -38.138  29.726  12.477  1.00  0.00           H
ATOM   3483 2HG  ARG A 221     -39.147  30.283  13.832  1.00  0.00           H
ATOM   3484 1HD  ARG A 221     -36.336  31.217  13.315  1.00  0.00           H
ATOM   3485 2HD  ARG A 221     -37.800  32.050  12.742  1.00  0.00           H
ATOM   3486  HE  ARG A 221     -36.757  31.953  15.459  1.00  0.00           H
ATOM   3487 1HH1 ARG A 221     -39.544  32.594  13.417  1.00  0.00           H
ATOM   3488 2HH1 ARG A 221     -40.331  33.612  14.601  1.00  0.00           H
ATOM   3489 1HH2 ARG A 221     -37.790  33.278  16.985  1.00  0.00           H
ATOM   3490 2HH2 ARG A 221     -39.339  33.999  16.622  1.00  0.00           H
ATOM   3491  N   LYS A 222     -37.318  26.304  12.904  1.00  0.00           N
ATOM   3492  CA  LYS A 222     -37.285  25.643  11.598  1.00  0.00           C
ATOM   3493  C   LYS A 222     -38.110  24.360  11.509  1.00  0.00           C
ATOM   3494  O   LYS A 222     -38.083  23.671  10.493  1.00  0.00           O
ATOM   3495  CB  LYS A 222     -35.836  25.336  11.218  1.00  0.00           C
ATOM   3496  CG  LYS A 222     -34.941  26.564  11.104  1.00  0.00           C
ATOM   3497  CD  LYS A 222     -35.410  27.488   9.990  1.00  0.00           C
ATOM   3498  CE  LYS A 222     -34.475  28.678   9.828  1.00  0.00           C
ATOM   3499  NZ  LYS A 222     -34.937  29.608   8.762  1.00  0.00           N
ATOM   3500  H   LYS A 222     -36.539  26.184  13.535  1.00  0.00           H
ATOM   3501  HA  LYS A 222     -37.712  26.319  10.857  1.00  0.00           H
ATOM   3502 1HB  LYS A 222     -35.396  24.670  11.961  1.00  0.00           H
ATOM   3503 2HB  LYS A 222     -35.813  24.816  10.259  1.00  0.00           H
ATOM   3504 1HG  LYS A 222     -34.952  27.110  12.049  1.00  0.00           H
ATOM   3505 2HG  LYS A 222     -33.918  26.250  10.898  1.00  0.00           H
ATOM   3506 1HD  LYS A 222     -35.449  26.937   9.051  1.00  0.00           H
ATOM   3507 2HD  LYS A 222     -36.410  27.855  10.222  1.00  0.00           H
ATOM   3508 1HE  LYS A 222     -34.414  29.226  10.768  1.00  0.00           H
ATOM   3509 2HE  LYS A 222     -33.476  28.324   9.577  1.00  0.00           H
ATOM   3510 1HZ  LYS A 222     -34.291  30.380   8.685  1.00  0.00           H
ATOM   3511 2HZ  LYS A 222     -34.979  29.115   7.880  1.00  0.00           H
ATOM   3512 3HZ  LYS A 222     -35.856  29.957   8.995  1.00  0.00           H
ATOM   3513  N   GLY A 223     -38.844  24.047  12.570  1.00  0.00           N
ATOM   3514  CA  GLY A 223     -39.686  22.849  12.613  1.00  0.00           C
ATOM   3515  C   GLY A 223     -38.990  21.574  13.058  1.00  0.00           C
ATOM   3516  O   GLY A 223     -39.519  20.490  12.844  1.00  0.00           O
ATOM   3517  H   GLY A 223     -38.818  24.660  13.371  1.00  0.00           H
ATOM   3518 1HA  GLY A 223     -40.524  23.017  13.290  1.00  0.00           H
ATOM   3519 2HA  GLY A 223     -40.105  22.663  11.624  1.00  0.00           H
ATOM   3520  N   LEU A 224     -37.830  21.705  13.702  1.00  0.00           N
ATOM   3521  CA  LEU A 224     -37.031  20.551  14.086  1.00  0.00           C
ATOM   3522  C   LEU A 224     -37.151  20.202  15.552  1.00  0.00           C
ATOM   3523  O   LEU A 224     -37.006  21.067  16.413  1.00  0.00           O
ATOM   3524  CB  LEU A 224     -35.557  20.808  13.749  1.00  0.00           C
ATOM   3525  CG  LEU A 224     -35.256  21.127  12.279  1.00  0.00           C
ATOM   3526  CD1 LEU A 224     -33.773  21.436  12.119  1.00  0.00           C
ATOM   3527  CD2 LEU A 224     -35.663  19.944  11.410  1.00  0.00           C
ATOM   3528  H   LEU A 224     -37.498  22.632  13.930  1.00  0.00           H
ATOM   3529  HA  LEU A 224     -37.378  19.687  13.521  1.00  0.00           H
ATOM   3530 1HB  LEU A 224     -35.205  21.647  14.347  1.00  0.00           H
ATOM   3531 2HB  LEU A 224     -34.979  19.925  14.023  1.00  0.00           H
ATOM   3532  HG  LEU A 224     -35.816  22.012  11.976  1.00  0.00           H
ATOM   3533 1HD1 LEU A 224     -33.559  21.662  11.075  1.00  0.00           H
ATOM   3534 2HD1 LEU A 224     -33.512  22.295  12.736  1.00  0.00           H
ATOM   3535 3HD1 LEU A 224     -33.186  20.572  12.430  1.00  0.00           H
ATOM   3536 1HD2 LEU A 224     -35.449  20.170  10.365  1.00  0.00           H
ATOM   3537 2HD2 LEU A 224     -35.101  19.062  11.711  1.00  0.00           H
ATOM   3538 3HD2 LEU A 224     -36.729  19.755  11.530  1.00  0.00           H
ATOM   3539  N   THR A 225     -37.400  18.926  15.831  1.00  0.00           N
ATOM   3540  CA  THR A 225     -37.232  18.391  17.174  1.00  0.00           C
ATOM   3541  C   THR A 225     -35.733  18.347  17.469  1.00  0.00           C
ATOM   3542  O   THR A 225     -34.938  18.378  16.522  1.00  0.00           O
ATOM   3543  CB  THR A 225     -37.857  16.992  17.321  1.00  0.00           C
ATOM   3544  OG1 THR A 225     -37.208  16.080  16.425  1.00  0.00           O
ATOM   3545  CG2 THR A 225     -39.344  17.035  17.005  1.00  0.00           C
ATOM   3546  H   THR A 225     -37.714  18.313  15.094  1.00  0.00           H
ATOM   3547  HA  THR A 225     -37.734  19.057  17.877  1.00  0.00           H
ATOM   3548  HB  THR A 225     -37.718  16.636  18.342  1.00  0.00           H
ATOM   3549  HG1 THR A 225     -37.855  15.467  16.068  1.00  0.00           H
ATOM   3550 1HG2 THR A 225     -39.769  16.037  17.114  1.00  0.00           H
ATOM   3551 2HG2 THR A 225     -39.841  17.718  17.693  1.00  0.00           H
ATOM   3552 3HG2 THR A 225     -39.488  17.381  15.983  1.00  0.00           H
ATOM   3553  N   PRO A 226     -35.343  18.237  18.766  1.00  0.00           N
ATOM   3554  CA  PRO A 226     -33.925  18.092  19.128  1.00  0.00           C
ATOM   3555  C   PRO A 226     -33.284  16.956  18.365  1.00  0.00           C
ATOM   3556  O   PRO A 226     -32.160  17.092  17.895  1.00  0.00           O
ATOM   3557  CB  PRO A 226     -33.972  17.798  20.631  1.00  0.00           C
ATOM   3558  CG  PRO A 226     -35.211  18.480  21.099  1.00  0.00           C
ATOM   3559  CD  PRO A 226     -36.203  18.256  19.989  1.00  0.00           C
ATOM   3560  HA  PRO A 226     -33.403  19.039  18.931  1.00  0.00           H
ATOM   3561 1HB  PRO A 226     -33.992  16.711  20.801  1.00  0.00           H
ATOM   3562 2HB  PRO A 226     -33.064  18.183  21.117  1.00  0.00           H
ATOM   3563 1HG  PRO A 226     -35.543  18.051  22.056  1.00  0.00           H
ATOM   3564 2HG  PRO A 226     -35.012  19.547  21.281  1.00  0.00           H
ATOM   3565 1HD  PRO A 226     -36.702  17.287  20.131  1.00  0.00           H
ATOM   3566 2HD  PRO A 226     -36.938  19.074  19.984  1.00  0.00           H
ATOM   3567  N   LEU A 227     -34.008  15.851  18.204  1.00  0.00           N
ATOM   3568  CA  LEU A 227     -33.518  14.717  17.416  1.00  0.00           C
ATOM   3569  C   LEU A 227     -33.319  15.099  15.954  1.00  0.00           C
ATOM   3570  O   LEU A 227     -32.264  14.830  15.381  1.00  0.00           O
ATOM   3571  CB  LEU A 227     -34.499  13.541  17.511  1.00  0.00           C
ATOM   3572  CG  LEU A 227     -34.117  12.289  16.712  1.00  0.00           C
ATOM   3573  CD1 LEU A 227     -32.790  11.744  17.223  1.00  0.00           C
ATOM   3574  CD2 LEU A 227     -35.220  11.250  16.838  1.00  0.00           C
ATOM   3575  H   LEU A 227     -34.920  15.792  18.636  1.00  0.00           H
ATOM   3576  HA  LEU A 227     -32.557  14.404  17.822  1.00  0.00           H
ATOM   3577 1HB  LEU A 227     -34.594  13.250  18.556  1.00  0.00           H
ATOM   3578 2HB  LEU A 227     -35.475  13.874  17.159  1.00  0.00           H
ATOM   3579  HG  LEU A 227     -33.986  12.553  15.662  1.00  0.00           H
ATOM   3580 1HD1 LEU A 227     -32.519  10.854  16.654  1.00  0.00           H
ATOM   3581 2HD1 LEU A 227     -32.015  12.502  17.102  1.00  0.00           H
ATOM   3582 3HD1 LEU A 227     -32.887  11.486  18.277  1.00  0.00           H
ATOM   3583 1HD2 LEU A 227     -34.949  10.360  16.267  1.00  0.00           H
ATOM   3584 2HD2 LEU A 227     -35.351  10.984  17.886  1.00  0.00           H
ATOM   3585 3HD2 LEU A 227     -36.152  11.658  16.448  1.00  0.00           H
ATOM   3586  N   ALA A 228     -34.325  15.723  15.354  1.00  0.00           N
ATOM   3587  CA  ALA A 228     -34.196  16.118  13.957  1.00  0.00           C
ATOM   3588  C   ALA A 228     -33.068  17.108  13.721  1.00  0.00           C
ATOM   3589  O   ALA A 228     -32.410  17.042  12.684  1.00  0.00           O
ATOM   3590  CB  ALA A 228     -35.503  16.646  13.410  1.00  0.00           C
ATOM   3591  H   ALA A 228     -35.183  15.929  15.847  1.00  0.00           H
ATOM   3592  HA  ALA A 228     -33.959  15.228  13.373  1.00  0.00           H
ATOM   3593 1HB  ALA A 228     -35.373  16.931  12.366  1.00  0.00           H
ATOM   3594 2HB  ALA A 228     -36.266  15.870  13.482  1.00  0.00           H
ATOM   3595 3HB  ALA A 228     -35.815  17.515  13.989  1.00  0.00           H
ATOM   3596  N   LEU A 229     -32.847  18.008  14.681  1.00  0.00           N
ATOM   3597  CA  LEU A 229     -31.760  18.976  14.611  1.00  0.00           C
ATOM   3598  C   LEU A 229     -30.434  18.237  14.604  1.00  0.00           C
ATOM   3599  O   LEU A 229     -29.590  18.502  13.767  1.00  0.00           O
ATOM   3600  CB  LEU A 229     -31.816  19.948  15.796  1.00  0.00           C
ATOM   3601  CG  LEU A 229     -30.682  20.978  15.867  1.00  0.00           C
ATOM   3602  CD1 LEU A 229     -30.716  21.858  14.624  1.00  0.00           C
ATOM   3603  CD2 LEU A 229     -30.831  21.812  17.131  1.00  0.00           C
ATOM   3604  H   LEU A 229     -33.459  18.012  15.483  1.00  0.00           H
ATOM   3605  HA  LEU A 229     -31.866  19.549  13.690  1.00  0.00           H
ATOM   3606 1HB  LEU A 229     -32.757  20.494  15.753  1.00  0.00           H
ATOM   3607 2HB  LEU A 229     -31.797  19.369  16.721  1.00  0.00           H
ATOM   3608  HG  LEU A 229     -29.721  20.462  15.883  1.00  0.00           H
ATOM   3609 1HD1 LEU A 229     -29.909  22.590  14.669  1.00  0.00           H
ATOM   3610 2HD1 LEU A 229     -30.588  21.238  13.735  1.00  0.00           H
ATOM   3611 3HD1 LEU A 229     -31.672  22.374  14.567  1.00  0.00           H
ATOM   3612 1HD2 LEU A 229     -30.028  22.548  17.177  1.00  0.00           H
ATOM   3613 2HD2 LEU A 229     -31.792  22.329  17.111  1.00  0.00           H
ATOM   3614 3HD2 LEU A 229     -30.785  21.163  18.003  1.00  0.00           H
ATOM   3615  N   ALA A 230     -30.260  17.294  15.527  1.00  0.00           N
ATOM   3616  CA  ALA A 230     -29.024  16.526  15.610  1.00  0.00           C
ATOM   3617  C   ALA A 230     -28.663  15.908  14.268  1.00  0.00           C
ATOM   3618  O   ALA A 230     -27.518  15.977  13.827  1.00  0.00           O
ATOM   3619  CB  ALA A 230     -29.134  15.447  16.692  1.00  0.00           C
ATOM   3620  H   ALA A 230     -31.001  17.105  16.186  1.00  0.00           H
ATOM   3621  HA  ALA A 230     -28.220  17.207  15.888  1.00  0.00           H
ATOM   3622 1HB  ALA A 230     -28.203  14.883  16.741  1.00  0.00           H
ATOM   3623 2HB  ALA A 230     -29.324  15.917  17.658  1.00  0.00           H
ATOM   3624 3HB  ALA A 230     -29.954  14.772  16.451  1.00  0.00           H
ATOM   3625  N   ALA A 231     -29.675  15.323  13.622  1.00  0.00           N
ATOM   3626  CA  ALA A 231     -29.561  14.705  12.305  1.00  0.00           C
ATOM   3627  C   ALA A 231     -29.283  15.723  11.215  1.00  0.00           C
ATOM   3628  O   ALA A 231     -28.506  15.451  10.287  1.00  0.00           O
ATOM   3629  CB  ALA A 231     -30.811  13.925  11.986  1.00  0.00           C
ATOM   3630  H   ALA A 231     -30.569  15.319  14.092  1.00  0.00           H
ATOM   3631  HA  ALA A 231     -28.717  14.016  12.326  1.00  0.00           H
ATOM   3632 1HB  ALA A 231     -30.713  13.469  11.001  1.00  0.00           H
ATOM   3633 2HB  ALA A 231     -30.952  13.145  12.735  1.00  0.00           H
ATOM   3634 3HB  ALA A 231     -31.669  14.594  11.992  1.00  0.00           H
ATOM   3635  N   SER A 232     -29.910  16.893  11.320  1.00  0.00           N
ATOM   3636  CA  SER A 232     -29.701  17.949  10.325  1.00  0.00           C
ATOM   3637  C   SER A 232     -28.283  18.516  10.415  1.00  0.00           C
ATOM   3638  O   SER A 232     -27.724  18.899   9.386  1.00  0.00           O
ATOM   3639  CB  SER A 232     -30.713  19.062  10.519  1.00  0.00           C
ATOM   3640  OG  SER A 232     -32.012  18.610  10.256  1.00  0.00           O
ATOM   3641  H   SER A 232     -30.539  17.062  12.093  1.00  0.00           H
ATOM   3642  HA  SER A 232     -29.839  17.520   9.331  1.00  0.00           H
ATOM   3643 1HB  SER A 232     -30.653  19.432  11.542  1.00  0.00           H
ATOM   3644 2HB  SER A 232     -30.472  19.892   9.855  1.00  0.00           H
ATOM   3645  HG  SER A 232     -32.584  19.374  10.354  1.00  0.00           H
ATOM   3646  N   SER A 233     -27.677  18.525  11.613  1.00  0.00           N
ATOM   3647  CA  SER A 233     -26.338  19.124  11.758  1.00  0.00           C
ATOM   3648  C   SER A 233     -25.171  18.132  11.968  1.00  0.00           C
ATOM   3649  O   SER A 233     -24.043  18.548  12.279  1.00  0.00           O
ATOM   3650  CB  SER A 233     -26.365  20.097  12.922  1.00  0.00           C
ATOM   3651  OG  SER A 233     -27.244  21.156  12.670  1.00  0.00           O
ATOM   3652  H   SER A 233     -28.129  18.126  12.423  1.00  0.00           H
ATOM   3653  HA  SER A 233     -26.097  19.660  10.840  1.00  0.00           H
ATOM   3654 1HB  SER A 233     -26.671  19.573  13.826  1.00  0.00           H
ATOM   3655 2HB  SER A 233     -25.362  20.486  13.094  1.00  0.00           H
ATOM   3656  HG  SER A 233     -27.205  21.723  13.445  1.00  0.00           H
ATOM   3657  N   GLY A 234     -25.437  16.839  11.780  1.00  0.00           N
ATOM   3658  CA  GLY A 234     -24.399  15.796  11.859  1.00  0.00           C
ATOM   3659  C   GLY A 234     -23.785  15.577  13.240  1.00  0.00           C
ATOM   3660  O   GLY A 234     -22.580  15.283  13.354  1.00  0.00           O
ATOM   3661  H   GLY A 234     -26.390  16.572  11.575  1.00  0.00           H
ATOM   3662 1HA  GLY A 234     -24.816  14.843  11.533  1.00  0.00           H
ATOM   3663 2HA  GLY A 234     -23.585  16.040  11.177  1.00  0.00           H
ATOM   3664  N   LYS A 235     -24.608  15.784  14.263  1.00  0.00           N
ATOM   3665  CA  LYS A 235     -24.246  15.517  15.647  1.00  0.00           C
ATOM   3666  C   LYS A 235     -24.564  14.067  15.980  1.00  0.00           C
ATOM   3667  O   LYS A 235     -25.597  13.757  16.571  1.00  0.00           O
ATOM   3668  CB  LYS A 235     -24.981  16.460  16.600  1.00  0.00           C
ATOM   3669  CG  LYS A 235     -24.292  17.802  16.814  1.00  0.00           C
ATOM   3670  CD  LYS A 235     -24.302  18.638  15.544  1.00  0.00           C
ATOM   3671  CE  LYS A 235     -23.700  20.016  15.782  1.00  0.00           C
ATOM   3672  NZ  LYS A 235     -24.658  20.934  16.454  1.00  0.00           N
ATOM   3673  H   LYS A 235     -25.529  16.146  14.057  1.00  0.00           H
ATOM   3674  HA  LYS A 235     -23.174  15.680  15.762  1.00  0.00           H
ATOM   3675 1HB  LYS A 235     -25.981  16.659  16.217  1.00  0.00           H
ATOM   3676 2HB  LYS A 235     -25.093  15.982  17.572  1.00  0.00           H
ATOM   3677 1HG  LYS A 235     -24.801  18.350  17.606  1.00  0.00           H
ATOM   3678 2HG  LYS A 235     -23.259  17.635  17.121  1.00  0.00           H
ATOM   3679 1HD  LYS A 235     -23.729  18.130  14.767  1.00  0.00           H
ATOM   3680 2HD  LYS A 235     -25.329  18.757  15.194  1.00  0.00           H
ATOM   3681 1HE  LYS A 235     -22.811  19.920  16.403  1.00  0.00           H
ATOM   3682 2HE  LYS A 235     -23.408  20.453  14.828  1.00  0.00           H
ATOM   3683 1HZ  LYS A 235     -24.227  21.834  16.592  1.00  0.00           H
ATOM   3684 2HZ  LYS A 235     -25.486  21.043  15.876  1.00  0.00           H
ATOM   3685 3HZ  LYS A 235     -24.926  20.548  17.348  1.00  0.00           H
ATOM   3686  N   ILE A 236     -23.650  13.191  15.590  1.00  0.00           N
ATOM   3687  CA  ILE A 236     -23.931  11.779  15.385  1.00  0.00           C
ATOM   3688  C   ILE A 236     -24.013  11.006  16.698  1.00  0.00           C
ATOM   3689  O   ILE A 236     -24.958  10.213  16.911  1.00  0.00           O
ATOM   3690  CB  ILE A 236     -22.855  11.141  14.486  1.00  0.00           C
ATOM   3691  CG1 ILE A 236     -22.846  11.811  13.109  1.00  0.00           C
ATOM   3692  CG2 ILE A 236     -23.091   9.645  14.354  1.00  0.00           C
ATOM   3693  CD1 ILE A 236     -21.683  11.396  12.236  1.00  0.00           C
ATOM   3694  H   ILE A 236     -22.713  13.534  15.432  1.00  0.00           H
ATOM   3695  HA  ILE A 236     -24.897  11.687  14.892  1.00  0.00           H
ATOM   3696  HB  ILE A 236     -21.871  11.307  14.924  1.00  0.00           H
ATOM   3697 1HG1 ILE A 236     -23.769  11.572  12.583  1.00  0.00           H
ATOM   3698 2HG1 ILE A 236     -22.810  12.894  13.230  1.00  0.00           H
ATOM   3699 1HG2 ILE A 236     -22.323   9.211  13.714  1.00  0.00           H
ATOM   3700 2HG2 ILE A 236     -23.049   9.182  15.338  1.00  0.00           H
ATOM   3701 3HG2 ILE A 236     -24.073   9.470  13.911  1.00  0.00           H
ATOM   3702 1HD1 ILE A 236     -21.745  11.913  11.277  1.00  0.00           H
ATOM   3703 2HD1 ILE A 236     -20.746  11.658  12.730  1.00  0.00           H
ATOM   3704 3HD1 ILE A 236     -21.718  10.320  12.071  1.00  0.00           H
ATOM   3705  N   GLY A 237     -23.042  11.250  17.582  1.00  0.00           N
ATOM   3706  CA  GLY A 237     -23.017  10.576  18.880  1.00  0.00           C
ATOM   3707  C   GLY A 237     -24.332  10.799  19.605  1.00  0.00           C
ATOM   3708  O   GLY A 237     -24.941   9.849  20.138  1.00  0.00           O
ATOM   3709  H   GLY A 237     -22.312  11.908  17.356  1.00  0.00           H
ATOM   3710 1HA  GLY A 237     -22.841   9.510  18.734  1.00  0.00           H
ATOM   3711 2HA  GLY A 237     -22.188  10.960  19.473  1.00  0.00           H
ATOM   3712  N   VAL A 238     -24.765  12.060  19.597  1.00  0.00           N
ATOM   3713  CA  VAL A 238     -25.966  12.491  20.287  1.00  0.00           C
ATOM   3714  C   VAL A 238     -27.187  11.909  19.610  1.00  0.00           C
ATOM   3715  O   VAL A 238     -28.102  11.403  20.269  1.00  0.00           O
ATOM   3716  CB  VAL A 238     -26.065  14.028  20.299  1.00  0.00           C
ATOM   3717  CG1 VAL A 238     -27.408  14.470  20.859  1.00  0.00           C
ATOM   3718  CG2 VAL A 238     -24.922  14.613  21.114  1.00  0.00           C
ATOM   3719  H   VAL A 238     -24.222  12.741  19.081  1.00  0.00           H
ATOM   3720  HA  VAL A 238     -25.918  12.138  21.318  1.00  0.00           H
ATOM   3721  HB  VAL A 238     -26.009  14.394  19.275  1.00  0.00           H
ATOM   3722 1HG1 VAL A 238     -27.462  15.559  20.860  1.00  0.00           H
ATOM   3723 2HG1 VAL A 238     -28.212  14.069  20.244  1.00  0.00           H
ATOM   3724 3HG1 VAL A 238     -27.517  14.101  21.878  1.00  0.00           H
ATOM   3725 1HG2 VAL A 238     -24.998  15.700  21.119  1.00  0.00           H
ATOM   3726 2HG2 VAL A 238     -24.976  14.241  22.137  1.00  0.00           H
ATOM   3727 3HG2 VAL A 238     -23.971  14.318  20.667  1.00  0.00           H
ATOM   3728  N   LEU A 239     -27.208  11.975  18.284  1.00  0.00           N
ATOM   3729  CA  LEU A 239     -28.243  11.308  17.500  1.00  0.00           C
ATOM   3730  C   LEU A 239     -28.435   9.864  17.952  1.00  0.00           C
ATOM   3731  O   LEU A 239     -29.544   9.452  18.289  1.00  0.00           O
ATOM   3732  CB  LEU A 239     -27.884  11.341  16.009  1.00  0.00           C
ATOM   3733  CG  LEU A 239     -28.831  10.574  15.080  1.00  0.00           C
ATOM   3734  CD1 LEU A 239     -30.183  11.272  15.045  1.00  0.00           C
ATOM   3735  CD2 LEU A 239     -28.222  10.492  13.688  1.00  0.00           C
ATOM   3736  H   LEU A 239     -26.489  12.498  17.805  1.00  0.00           H
ATOM   3737  HA  LEU A 239     -29.182  11.840  17.646  1.00  0.00           H
ATOM   3738 1HB  LEU A 239     -27.864  12.378  15.678  1.00  0.00           H
ATOM   3739 2HB  LEU A 239     -26.885  10.923  15.883  1.00  0.00           H
ATOM   3740  HG  LEU A 239     -28.985   9.565  15.468  1.00  0.00           H
ATOM   3741 1HD1 LEU A 239     -30.859  10.724  14.383  1.00  0.00           H
ATOM   3742 2HD1 LEU A 239     -30.606  11.297  16.049  1.00  0.00           H
ATOM   3743 3HD1 LEU A 239     -30.059  12.289  14.676  1.00  0.00           H
ATOM   3744 1HD2 LEU A 239     -28.894   9.945  13.028  1.00  0.00           H
ATOM   3745 2HD2 LEU A 239     -28.069  11.499  13.298  1.00  0.00           H
ATOM   3746 3HD2 LEU A 239     -27.263   9.971  13.739  1.00  0.00           H
ATOM   3747  N   ALA A 240     -27.348   9.103  17.959  1.00  0.00           N
ATOM   3748  CA  ALA A 240     -27.375   7.709  18.440  1.00  0.00           C
ATOM   3749  C   ALA A 240     -27.851   7.577  19.890  1.00  0.00           C
ATOM   3750  O   ALA A 240     -28.581   6.641  20.239  1.00  0.00           O
ATOM   3751  CB  ALA A 240     -25.993   7.050  18.278  1.00  0.00           C
ATOM   3752  H   ALA A 240     -26.478   9.491  17.624  1.00  0.00           H
ATOM   3753  HA  ALA A 240     -28.085   7.153  17.827  1.00  0.00           H
ATOM   3754 1HB  ALA A 240     -26.035   6.023  18.640  1.00  0.00           H
ATOM   3755 2HB  ALA A 240     -25.708   7.054  17.226  1.00  0.00           H
ATOM   3756 3HB  ALA A 240     -25.256   7.607  18.855  1.00  0.00           H
ATOM   3757  N   TYR A 241     -27.413   8.500  20.742  1.00  0.00           N
ATOM   3758  CA  TYR A 241     -27.822   8.511  22.147  1.00  0.00           C
ATOM   3759  C   TYR A 241     -29.324   8.756  22.350  1.00  0.00           C
ATOM   3760  O   TYR A 241     -29.965   8.088  23.157  1.00  0.00           O
ATOM   3761  CB  TYR A 241     -27.019   9.567  22.911  1.00  0.00           C
ATOM   3762  CG  TYR A 241     -25.635   9.108  23.312  1.00  0.00           C
ATOM   3763  CD1 TYR A 241     -25.477   7.946  24.053  1.00  0.00           C
ATOM   3764  CD2 TYR A 241     -24.523   9.849  22.939  1.00  0.00           C
ATOM   3765  CE1 TYR A 241     -24.213   7.526  24.420  1.00  0.00           C
ATOM   3766  CE2 TYR A 241     -23.259   9.429  23.304  1.00  0.00           C
ATOM   3767  CZ  TYR A 241     -23.101   8.274  24.042  1.00  0.00           C
ATOM   3768  OH  TYR A 241     -21.843   7.855  24.407  1.00  0.00           O
ATOM   3769  H   TYR A 241     -26.781   9.213  20.409  1.00  0.00           H
ATOM   3770  HA  TYR A 241     -27.615   7.530  22.576  1.00  0.00           H
ATOM   3771 1HB  TYR A 241     -26.916  10.461  22.294  1.00  0.00           H
ATOM   3772 2HB  TYR A 241     -27.558   9.851  23.814  1.00  0.00           H
ATOM   3773  HD1 TYR A 241     -26.350   7.363  24.347  1.00  0.00           H
ATOM   3774  HD2 TYR A 241     -24.648  10.760  22.355  1.00  0.00           H
ATOM   3775  HE1 TYR A 241     -24.088   6.614  25.002  1.00  0.00           H
ATOM   3776  HE2 TYR A 241     -22.385  10.011  23.009  1.00  0.00           H
ATOM   3777  HH  TYR A 241     -21.909   7.042  24.911  1.00  0.00           H
ATOM   3778  N   ILE A 242     -29.869   9.718  21.613  1.00  0.00           N
ATOM   3779  CA  ILE A 242     -31.278  10.082  21.720  1.00  0.00           C
ATOM   3780  C   ILE A 242     -32.155   8.967  21.220  1.00  0.00           C
ATOM   3781  O   ILE A 242     -33.206   8.711  21.806  1.00  0.00           O
ATOM   3782  CB  ILE A 242     -31.587  11.366  20.930  1.00  0.00           C
ATOM   3783  CG1 ILE A 242     -30.891  12.569  21.571  1.00  0.00           C
ATOM   3784  CG2 ILE A 242     -33.088  11.596  20.853  1.00  0.00           C
ATOM   3785  CD1 ILE A 242     -30.954  13.828  20.738  1.00  0.00           C
ATOM   3786  H   ILE A 242     -29.281  10.213  20.956  1.00  0.00           H
ATOM   3787  HA  ILE A 242     -31.510  10.264  22.769  1.00  0.00           H
ATOM   3788  HB  ILE A 242     -31.191  11.275  19.919  1.00  0.00           H
ATOM   3789 1HG1 ILE A 242     -31.343  12.777  22.540  1.00  0.00           H
ATOM   3790 2HG1 ILE A 242     -29.840  12.330  21.747  1.00  0.00           H
ATOM   3791 1HG2 ILE A 242     -33.289  12.508  20.291  1.00  0.00           H
ATOM   3792 2HG2 ILE A 242     -33.560  10.752  20.352  1.00  0.00           H
ATOM   3793 3HG2 ILE A 242     -33.493  11.694  21.860  1.00  0.00           H
ATOM   3794 1HD1 ILE A 242     -30.439  14.636  21.258  1.00  0.00           H
ATOM   3795 2HD1 ILE A 242     -30.473  13.652  19.775  1.00  0.00           H
ATOM   3796 3HD1 ILE A 242     -31.994  14.106  20.580  1.00  0.00           H
ATOM   3797  N   LEU A 243     -31.736   8.298  20.150  1.00  0.00           N
ATOM   3798  CA  LEU A 243     -32.569   7.235  19.619  1.00  0.00           C
ATOM   3799  C   LEU A 243     -32.476   6.016  20.506  1.00  0.00           C
ATOM   3800  O   LEU A 243     -33.449   5.287  20.662  1.00  0.00           O
ATOM   3801  CB  LEU A 243     -32.143   6.877  18.191  1.00  0.00           C
ATOM   3802  CG  LEU A 243     -32.457   7.929  17.118  1.00  0.00           C
ATOM   3803  CD1 LEU A 243     -31.608   7.664  15.882  1.00  0.00           C
ATOM   3804  CD2 LEU A 243     -33.940   7.885  16.783  1.00  0.00           C
ATOM   3805  H   LEU A 243     -30.857   8.506  19.698  1.00  0.00           H
ATOM   3806  HA  LEU A 243     -33.600   7.583  19.595  1.00  0.00           H
ATOM   3807 1HB  LEU A 243     -31.068   6.706  18.181  1.00  0.00           H
ATOM   3808 2HB  LEU A 243     -32.640   5.950  17.902  1.00  0.00           H
ATOM   3809  HG  LEU A 243     -32.198   8.919  17.495  1.00  0.00           H
ATOM   3810 1HD1 LEU A 243     -31.828   8.411  15.122  1.00  0.00           H
ATOM   3811 2HD1 LEU A 243     -30.551   7.721  16.148  1.00  0.00           H
ATOM   3812 3HD1 LEU A 243     -31.829   6.672  15.493  1.00  0.00           H
ATOM   3813 1HD2 LEU A 243     -34.163   8.633  16.022  1.00  0.00           H
ATOM   3814 2HD2 LEU A 243     -34.198   6.895  16.406  1.00  0.00           H
ATOM   3815 3HD2 LEU A 243     -34.523   8.094  17.681  1.00  0.00           H
ATOM   3816  N   GLN A 244     -31.247   5.706  20.900  1.00  0.00           N
ATOM   3817  CA  GLN A 244     -30.921   4.495  21.649  1.00  0.00           C
ATOM   3818  C   GLN A 244     -31.440   4.444  23.080  1.00  0.00           C
ATOM   3819  O   GLN A 244     -31.934   3.414  23.537  1.00  0.00           O
ATOM   3820  CB  GLN A 244     -29.402   4.307  21.669  1.00  0.00           C
ATOM   3821  CG  GLN A 244     -28.939   3.046  22.378  1.00  0.00           C
ATOM   3822  CD  GLN A 244     -27.432   2.882  22.342  1.00  0.00           C
ATOM   3823  OE1 GLN A 244     -26.697   3.822  22.022  1.00  0.00           O
ATOM   3824  NE2 GLN A 244     -26.962   1.684  22.668  1.00  0.00           N
ATOM   3825  H   GLN A 244     -30.506   6.350  20.661  1.00  0.00           H
ATOM   3826  HA  GLN A 244     -31.382   3.644  21.148  1.00  0.00           H
ATOM   3827 1HB  GLN A 244     -29.026   4.273  20.646  1.00  0.00           H
ATOM   3828 2HB  GLN A 244     -28.936   5.160  22.161  1.00  0.00           H
ATOM   3829 1HG  GLN A 244     -29.255   3.092  23.420  1.00  0.00           H
ATOM   3830 2HG  GLN A 244     -29.391   2.180  21.890  1.00  0.00           H
ATOM   3831 1HE2 GLN A 244     -25.975   1.515  22.664  1.00  0.00           H
ATOM   3832 2HE2 GLN A 244     -27.591   0.949  22.920  1.00  0.00           H
ATOM   3833  N   ARG A 245     -31.304   5.560  23.788  1.00  0.00           N
ATOM   3834  CA  ARG A 245     -31.512   5.575  25.229  1.00  0.00           C
ATOM   3835  C   ARG A 245     -32.868   5.058  25.688  1.00  0.00           C
ATOM   3836  O   ARG A 245     -33.918   5.509  25.229  1.00  0.00           O
ATOM   3837  CB  ARG A 245     -31.337   6.994  25.753  1.00  0.00           C
ATOM   3838  CG  ARG A 245     -31.481   7.140  27.259  1.00  0.00           C
ATOM   3839  CD  ARG A 245     -30.316   6.566  27.980  1.00  0.00           C
ATOM   3840  NE  ARG A 245     -30.405   6.784  29.416  1.00  0.00           N
ATOM   3841  CZ  ARG A 245     -29.553   6.269  30.323  1.00  0.00           C
ATOM   3842  NH1 ARG A 245     -28.556   5.506  29.928  1.00  0.00           N
ATOM   3843  NH2 ARG A 245     -29.721   6.527  31.607  1.00  0.00           N
ATOM   3844  H   ARG A 245     -31.049   6.416  23.318  1.00  0.00           H
ATOM   3845  HA  ARG A 245     -30.768   4.927  25.694  1.00  0.00           H
ATOM   3846 1HB  ARG A 245     -30.351   7.365  25.476  1.00  0.00           H
ATOM   3847 2HB  ARG A 245     -32.076   7.646  25.287  1.00  0.00           H
ATOM   3848 1HG  ARG A 245     -31.556   8.198  27.517  1.00  0.00           H
ATOM   3849 2HG  ARG A 245     -32.380   6.621  27.593  1.00  0.00           H
ATOM   3850 1HD  ARG A 245     -30.271   5.492  27.801  1.00  0.00           H
ATOM   3851 2HD  ARG A 245     -29.401   7.035  27.620  1.00  0.00           H
ATOM   3852  HE  ARG A 245     -31.158   7.367  29.757  1.00  0.00           H
ATOM   3853 1HH1 ARG A 245     -28.430   5.310  28.947  1.00  0.00           H
ATOM   3854 2HH1 ARG A 245     -27.919   5.120  30.609  1.00  0.00           H
ATOM   3855 1HH2 ARG A 245     -30.487   7.113  31.910  1.00  0.00           H
ATOM   3856 2HH2 ARG A 245     -29.082   6.140  32.287  1.00  0.00           H
ATOM   3857  N   GLU A 246     -32.821   4.109  26.616  1.00  0.00           N
ATOM   3858  CA  GLU A 246     -33.993   3.631  27.329  1.00  0.00           C
ATOM   3859  C   GLU A 246     -33.740   3.821  28.817  1.00  0.00           C
ATOM   3860  O   GLU A 246     -32.625   3.604  29.292  1.00  0.00           O
ATOM   3861  CB  GLU A 246     -34.279   2.163  27.009  1.00  0.00           C
ATOM   3862  CG  GLU A 246     -33.120   1.220  27.300  1.00  0.00           C
ATOM   3863  CD  GLU A 246     -33.018   0.851  28.753  1.00  0.00           C
ATOM   3864  OE1 GLU A 246     -33.874   1.246  29.509  1.00  0.00           O
ATOM   3865  OE2 GLU A 246     -32.082   0.177  29.113  1.00  0.00           O
ATOM   3866  H   GLU A 246     -31.919   3.709  26.828  1.00  0.00           H
ATOM   3867  HA  GLU A 246     -34.854   4.222  27.015  1.00  0.00           H
ATOM   3868 1HB  GLU A 246     -35.139   1.825  27.587  1.00  0.00           H
ATOM   3869 2HB  GLU A 246     -34.534   2.062  25.955  1.00  0.00           H
ATOM   3870 1HG  GLU A 246     -33.249   0.308  26.715  1.00  0.00           H
ATOM   3871 2HG  GLU A 246     -32.192   1.694  26.984  1.00  0.00           H
ATOM   3872  N   ILE A 247     -34.765   4.224  29.558  1.00  0.00           N
ATOM   3873  CA  ILE A 247     -34.629   4.375  31.000  1.00  0.00           C
ATOM   3874  C   ILE A 247     -35.705   3.595  31.739  1.00  0.00           C
ATOM   3875  O   ILE A 247     -36.822   3.442  31.242  1.00  0.00           O
ATOM   3876  CB  ILE A 247     -34.699   5.859  31.405  1.00  0.00           C
ATOM   3877  CG1 ILE A 247     -33.716   6.687  30.572  1.00  0.00           C
ATOM   3878  CG2 ILE A 247     -34.410   6.019  32.889  1.00  0.00           C
ATOM   3879  CD1 ILE A 247     -33.857   8.179  30.768  1.00  0.00           C
ATOM   3880  H   ILE A 247     -35.654   4.428  29.124  1.00  0.00           H
ATOM   3881  HA  ILE A 247     -33.657   3.981  31.298  1.00  0.00           H
ATOM   3882  HB  ILE A 247     -35.694   6.247  31.194  1.00  0.00           H
ATOM   3883 1HG1 ILE A 247     -32.694   6.403  30.826  1.00  0.00           H
ATOM   3884 2HG1 ILE A 247     -33.862   6.468  29.514  1.00  0.00           H
ATOM   3885 1HG2 ILE A 247     -34.463   7.073  33.159  1.00  0.00           H
ATOM   3886 2HG2 ILE A 247     -35.145   5.459  33.465  1.00  0.00           H
ATOM   3887 3HG2 ILE A 247     -33.411   5.637  33.108  1.00  0.00           H
ATOM   3888 1HD1 ILE A 247     -33.127   8.698  30.145  1.00  0.00           H
ATOM   3889 2HD1 ILE A 247     -34.861   8.490  30.485  1.00  0.00           H
ATOM   3890 3HD1 ILE A 247     -33.679   8.425  31.813  1.00  0.00           H
ATOM   3891  N   HIS A 248     -35.376   3.107  32.932  1.00  0.00           N
ATOM   3892  CA  HIS A 248     -36.375   2.459  33.764  1.00  0.00           C
ATOM   3893  C   HIS A 248     -36.447   3.150  35.117  1.00  0.00           C
ATOM   3894  O   HIS A 248     -35.453   3.254  35.836  1.00  0.00           O
ATOM   3895  CB  HIS A 248     -36.056   0.972  33.950  1.00  0.00           C
ATOM   3896  CG  HIS A 248     -36.072   0.187  32.672  1.00  0.00           C
ATOM   3897  ND1 HIS A 248     -37.241  -0.240  32.078  1.00  0.00           N
ATOM   3898  CD2 HIS A 248     -35.065  -0.243  31.879  1.00  0.00           C
ATOM   3899  CE1 HIS A 248     -36.949  -0.901  30.970  1.00  0.00           C
ATOM   3900  NE2 HIS A 248     -35.638  -0.919  30.829  1.00  0.00           N
ATOM   3901  H   HIS A 248     -34.427   3.182  33.271  1.00  0.00           H
ATOM   3902  HA  HIS A 248     -37.351   2.534  33.286  1.00  0.00           H
ATOM   3903 1HB  HIS A 248     -35.070   0.865  34.402  1.00  0.00           H
ATOM   3904 2HB  HIS A 248     -36.779   0.528  34.632  1.00  0.00           H
ATOM   3905  HD1 HIS A 248     -38.169  -0.017  32.374  1.00  0.00           H
ATOM   3906  HD2 HIS A 248     -33.980  -0.151  31.943  1.00  0.00           H
ATOM   3907  HE1 HIS A 248     -37.743  -1.319  30.352  1.00  0.00           H
ATOM   3908  N   GLU A 249     -37.643   3.621  35.450  1.00  0.00           N
ATOM   3909  CA  GLU A 249     -37.906   4.285  36.716  1.00  0.00           C
ATOM   3910  C   GLU A 249     -39.402   4.527  36.817  1.00  0.00           C
ATOM   3911  O   GLU A 249     -40.130   4.243  35.855  1.00  0.00           O
ATOM   3912  CB  GLU A 249     -37.138   5.604  36.823  1.00  0.00           C
ATOM   3913  CG  GLU A 249     -37.677   6.720  35.941  1.00  0.00           C
ATOM   3914  CD  GLU A 249     -37.144   8.075  36.314  1.00  0.00           C
ATOM   3915  OE1 GLU A 249     -36.319   8.144  37.194  1.00  0.00           O
ATOM   3916  OE2 GLU A 249     -37.560   9.041  35.721  1.00  0.00           O
ATOM   3917  H   GLU A 249     -38.396   3.510  34.787  1.00  0.00           H
ATOM   3918  HA  GLU A 249     -37.576   3.631  37.525  1.00  0.00           H
ATOM   3919 1HB  GLU A 249     -37.157   5.954  37.855  1.00  0.00           H
ATOM   3920 2HB  GLU A 249     -36.094   5.441  36.552  1.00  0.00           H
ATOM   3921 1HG  GLU A 249     -37.413   6.512  34.902  1.00  0.00           H
ATOM   3922 2HG  GLU A 249     -38.764   6.731  36.012  1.00  0.00           H
ATOM   3923  N   PRO A 250     -39.866   5.087  38.024  1.00  0.00           N
ATOM   3924  CA  PRO A 250     -41.310   5.385  37.990  1.00  0.00           C
ATOM   3925  C   PRO A 250     -41.512   6.543  37.021  1.00  0.00           C
ATOM   3926  O   PRO A 250     -40.679   7.447  36.978  1.00  0.00           O
ATOM   3927  CB  PRO A 250     -41.648   5.773  39.433  1.00  0.00           C
ATOM   3928  CG  PRO A 250     -40.371   6.324  39.973  1.00  0.00           C
ATOM   3929  CD  PRO A 250     -39.302   5.460  39.360  1.00  0.00           C
ATOM   3930  HA  PRO A 250     -41.860   4.478  37.697  1.00  0.00           H
ATOM   3931 1HB  PRO A 250     -42.466   6.506  39.443  1.00  0.00           H
ATOM   3932 2HB  PRO A 250     -41.999   4.890  39.987  1.00  0.00           H
ATOM   3933 1HG  PRO A 250     -40.269   7.384  39.695  1.00  0.00           H
ATOM   3934 2HG  PRO A 250     -40.374   6.283  41.070  1.00  0.00           H
ATOM   3935 1HD  PRO A 250     -38.376   6.042  39.250  1.00  0.00           H
ATOM   3936 2HD  PRO A 250     -39.134   4.579  39.999  1.00  0.00           H
ATOM   3937  N   GLU A 251     -42.586   6.508  36.241  1.00  0.00           N
ATOM   3938  CA  GLU A 251     -42.871   7.603  35.315  1.00  0.00           C
ATOM   3939  C   GLU A 251     -41.879   7.628  34.148  1.00  0.00           C
ATOM   3940  O   GLU A 251     -41.671   8.664  33.519  1.00  0.00           O
ATOM   3941  CB  GLU A 251     -42.838   8.942  36.054  1.00  0.00           C
ATOM   3942  CG  GLU A 251     -43.730   9.004  37.284  1.00  0.00           C
ATOM   3943  CD  GLU A 251     -45.192   8.882  36.954  1.00  0.00           C
ATOM   3944  OE1 GLU A 251     -45.556   9.173  35.836  1.00  0.00           O
ATOM   3945  OE2 GLU A 251     -45.946   8.497  37.813  1.00  0.00           O
ATOM   3946  H   GLU A 251     -43.218   5.721  36.280  1.00  0.00           H
ATOM   3947  HA  GLU A 251     -43.870   7.456  34.902  1.00  0.00           H
ATOM   3948 1HB  GLU A 251     -41.817   9.158  36.371  1.00  0.00           H
ATOM   3949 2HB  GLU A 251     -43.144   9.739  35.377  1.00  0.00           H
ATOM   3950 1HG  GLU A 251     -43.453   8.198  37.961  1.00  0.00           H
ATOM   3951 2HG  GLU A 251     -43.558   9.950  37.798  1.00  0.00           H
ATOM   3952  N   CYS A 252     -41.275   6.476  33.872  1.00  0.00           N
ATOM   3953  CA  CYS A 252     -40.185   6.364  32.900  1.00  0.00           C
ATOM   3954  C   CYS A 252     -40.618   5.957  31.490  1.00  0.00           C
ATOM   3955  O   CYS A 252     -40.154   6.526  30.503  1.00  0.00           O
ATOM   3956  CB  CYS A 252     -39.156   5.348  33.398  1.00  0.00           C
ATOM   3957  SG  CYS A 252     -37.502   5.569  32.702  1.00  0.00           S
ATOM   3958  H   CYS A 252     -41.588   5.648  34.358  1.00  0.00           H
ATOM   3959  HA  CYS A 252     -39.706   7.339  32.804  1.00  0.00           H
ATOM   3960 1HB  CYS A 252     -39.077   5.414  34.484  1.00  0.00           H
ATOM   3961 2HB  CYS A 252     -39.492   4.340  33.155  1.00  0.00           H
ATOM   3962  HG  CYS A 252     -37.624   6.871  32.461  1.00  0.00           H
ATOM   3963  N   ARG A 253     -41.494   4.964  31.406  1.00  0.00           N
ATOM   3964  CA  ARG A 253     -41.985   4.459  30.124  1.00  0.00           C
ATOM   3965  C   ARG A 253     -42.316   5.555  29.113  1.00  0.00           C
ATOM   3966  O   ARG A 253     -42.063   5.400  27.921  1.00  0.00           O
ATOM   3967  CB  ARG A 253     -43.228   3.609  30.346  1.00  0.00           C
ATOM   3968  CG  ARG A 253     -43.803   2.981  29.087  1.00  0.00           C
ATOM   3969  CD  ARG A 253     -44.984   2.129  29.391  1.00  0.00           C
ATOM   3970  NE  ARG A 253     -45.563   1.555  28.185  1.00  0.00           N
ATOM   3971  CZ  ARG A 253     -46.648   0.759  28.164  1.00  0.00           C
ATOM   3972  NH1 ARG A 253     -47.260   0.449  29.286  1.00  0.00           N
ATOM   3973  NH2 ARG A 253     -47.100   0.288  27.015  1.00  0.00           N
ATOM   3974  H   ARG A 253     -41.831   4.546  32.261  1.00  0.00           H
ATOM   3975  HA  ARG A 253     -41.208   3.839  29.676  1.00  0.00           H
ATOM   3976 1HB  ARG A 253     -42.999   2.803  31.041  1.00  0.00           H
ATOM   3977 2HB  ARG A 253     -44.010   4.220  30.796  1.00  0.00           H
ATOM   3978 1HG  ARG A 253     -44.119   3.766  28.399  1.00  0.00           H
ATOM   3979 2HG  ARG A 253     -43.046   2.360  28.609  1.00  0.00           H
ATOM   3980 1HD  ARG A 253     -44.680   1.311  30.044  1.00  0.00           H
ATOM   3981 2HD  ARG A 253     -45.747   2.726  29.887  1.00  0.00           H
ATOM   3982  HE  ARG A 253     -45.119   1.771  27.304  1.00  0.00           H
ATOM   3983 1HH1 ARG A 253     -46.915   0.809  30.165  1.00  0.00           H
ATOM   3984 2HH1 ARG A 253     -48.073  -0.148  29.269  1.00  0.00           H
ATOM   3985 1HH2 ARG A 253     -46.629   0.528  26.150  1.00  0.00           H
ATOM   3986 2HH2 ARG A 253     -47.913  -0.307  26.996  1.00  0.00           H
ATOM   3987  N   HIS A 254     -42.883   6.657  29.589  1.00  0.00           N
ATOM   3988  CA  HIS A 254     -43.204   7.781  28.715  1.00  0.00           C
ATOM   3989  C   HIS A 254     -41.931   8.341  28.092  1.00  0.00           C
ATOM   3990  O   HIS A 254     -41.870   8.606  26.894  1.00  0.00           O
ATOM   3991  CB  HIS A 254     -43.939   8.882  29.484  1.00  0.00           C
ATOM   3992  CG  HIS A 254     -44.325  10.054  28.635  1.00  0.00           C
ATOM   3993  ND1 HIS A 254     -43.471  11.111  28.392  1.00  0.00           N
ATOM   3994  CD2 HIS A 254     -45.470  10.337  27.975  1.00  0.00           C
ATOM   3995  CE1 HIS A 254     -44.077  11.994  27.617  1.00  0.00           C
ATOM   3996  NE2 HIS A 254     -45.290  11.547  27.348  1.00  0.00           N
ATOM   3997  H   HIS A 254     -43.099   6.723  30.574  1.00  0.00           H
ATOM   3998  HA  HIS A 254     -43.858   7.442  27.912  1.00  0.00           H
ATOM   3999 1HB  HIS A 254     -44.845   8.474  29.932  1.00  0.00           H
ATOM   4000 2HB  HIS A 254     -43.306   9.243  30.296  1.00  0.00           H
ATOM   4001  HD1 HIS A 254     -42.513  11.176  28.678  1.00  0.00           H
ATOM   4002  HD2 HIS A 254     -46.418   9.808  27.873  1.00  0.00           H
ATOM   4003  HE1 HIS A 254     -43.564  12.903  27.307  1.00  0.00           H
ATOM   4004  N   LEU A 255     -40.939   8.603  28.935  1.00  0.00           N
ATOM   4005  CA  LEU A 255     -39.647   9.121  28.482  1.00  0.00           C
ATOM   4006  C   LEU A 255     -38.809   8.197  27.585  1.00  0.00           C
ATOM   4007  O   LEU A 255     -38.228   8.647  26.597  1.00  0.00           O
ATOM   4008  CB  LEU A 255     -38.811   9.491  29.714  1.00  0.00           C
ATOM   4009  CG  LEU A 255     -38.857  10.966  30.132  1.00  0.00           C
ATOM   4010  CD1 LEU A 255     -40.304  11.379  30.376  1.00  0.00           C
ATOM   4011  CD2 LEU A 255     -38.013  11.167  31.380  1.00  0.00           C
ATOM   4012  H   LEU A 255     -41.083   8.438  29.921  1.00  0.00           H
ATOM   4013  HA  LEU A 255     -39.825  10.012  27.880  1.00  0.00           H
ATOM   4014 1HB  LEU A 255     -39.155   8.897  30.559  1.00  0.00           H
ATOM   4015 2HB  LEU A 255     -37.770   9.236  29.516  1.00  0.00           H
ATOM   4016  HG  LEU A 255     -38.466  11.587  29.324  1.00  0.00           H
ATOM   4017 1HD1 LEU A 255     -40.338  12.426  30.673  1.00  0.00           H
ATOM   4018 2HD1 LEU A 255     -40.881  11.243  29.461  1.00  0.00           H
ATOM   4019 3HD1 LEU A 255     -40.729  10.764  31.169  1.00  0.00           H
ATOM   4020 1HD2 LEU A 255     -38.047  12.217  31.676  1.00  0.00           H
ATOM   4021 2HD2 LEU A 255     -38.405  10.550  32.189  1.00  0.00           H
ATOM   4022 3HD2 LEU A 255     -36.983  10.883  31.172  1.00  0.00           H
ATOM   4023  N   SER A 256     -38.748   6.915  27.930  1.00  0.00           N
ATOM   4024  CA  SER A 256     -37.841   5.984  27.267  1.00  0.00           C
ATOM   4025  C   SER A 256     -38.081   5.765  25.772  1.00  0.00           C
ATOM   4026  O   SER A 256     -39.219   5.727  25.302  1.00  0.00           O
ATOM   4027  CB  SER A 256     -37.918   4.644  27.973  1.00  0.00           C
ATOM   4028  OG  SER A 256     -37.488   4.752  29.303  1.00  0.00           O
ATOM   4029  H   SER A 256     -39.344   6.576  28.671  1.00  0.00           H
ATOM   4030  HA  SER A 256     -36.827   6.377  27.341  1.00  0.00           H
ATOM   4031 1HB  SER A 256     -38.944   4.278  27.948  1.00  0.00           H
ATOM   4032 2HB  SER A 256     -37.298   3.918  27.446  1.00  0.00           H
ATOM   4033  HG  SER A 256     -37.384   3.852  29.621  1.00  0.00           H
ATOM   4034  N   ARG A 257     -36.989   5.731  25.014  1.00  0.00           N
ATOM   4035  CA  ARG A 257     -37.046   5.506  23.573  1.00  0.00           C
ATOM   4036  C   ARG A 257     -37.304   4.053  23.157  1.00  0.00           C
ATOM   4037  O   ARG A 257     -37.838   3.795  22.080  1.00  0.00           O
ATOM   4038  CB  ARG A 257     -35.744   5.968  22.935  1.00  0.00           C
ATOM   4039  CG  ARG A 257     -35.378   7.420  23.204  1.00  0.00           C
ATOM   4040  CD  ARG A 257     -36.079   8.343  22.276  1.00  0.00           C
ATOM   4041  NE  ARG A 257     -37.498   8.441  22.577  1.00  0.00           N
ATOM   4042  CZ  ARG A 257     -38.017   9.164  23.587  1.00  0.00           C
ATOM   4043  NH1 ARG A 257     -37.225   9.846  24.385  1.00  0.00           N
ATOM   4044  NH2 ARG A 257     -39.325   9.188  23.777  1.00  0.00           N
ATOM   4045  H   ARG A 257     -36.090   5.867  25.455  1.00  0.00           H
ATOM   4046  HA  ARG A 257     -37.871   6.091  23.164  1.00  0.00           H
ATOM   4047 1HB  ARG A 257     -34.923   5.349  23.294  1.00  0.00           H
ATOM   4048 2HB  ARG A 257     -35.802   5.839  21.854  1.00  0.00           H
ATOM   4049 1HG  ARG A 257     -35.658   7.680  24.226  1.00  0.00           H
ATOM   4050 2HG  ARG A 257     -34.302   7.553  23.079  1.00  0.00           H
ATOM   4051 1HD  ARG A 257     -35.642   9.338  22.357  1.00  0.00           H
ATOM   4052 2HD  ARG A 257     -35.969   7.984  21.255  1.00  0.00           H
ATOM   4053  HE  ARG A 257     -38.139   7.932  21.984  1.00  0.00           H
ATOM   4054 1HH1 ARG A 257     -36.226   9.827  24.239  1.00  0.00           H
ATOM   4055 2HH1 ARG A 257     -37.616  10.388  25.142  1.00  0.00           H
ATOM   4056 1HH2 ARG A 257     -39.936   8.666  23.163  1.00  0.00           H
ATOM   4057 2HH2 ARG A 257     -39.715   9.730  24.534  1.00  0.00           H
ATOM   4058  N   LYS A 258     -36.908   3.112  24.013  1.00  0.00           N
ATOM   4059  CA  LYS A 258     -37.035   1.688  23.704  1.00  0.00           C
ATOM   4060  C   LYS A 258     -36.998   0.788  24.940  1.00  0.00           C
ATOM   4061  O   LYS A 258     -36.688   1.242  26.041  1.00  0.00           O
ATOM   4062  CB  LYS A 258     -35.931   1.268  22.734  1.00  0.00           C
ATOM   4063  CG  LYS A 258     -34.565   1.872  23.034  1.00  0.00           C
ATOM   4064  CD  LYS A 258     -33.459   1.125  22.305  1.00  0.00           C
ATOM   4065  CE  LYS A 258     -33.193   1.725  20.932  1.00  0.00           C
ATOM   4066  NZ  LYS A 258     -31.858   1.341  20.403  1.00  0.00           N
ATOM   4067  H   LYS A 258     -36.510   3.390  24.899  1.00  0.00           H
ATOM   4068  HA  LYS A 258     -38.004   1.521  23.233  1.00  0.00           H
ATOM   4069 1HB  LYS A 258     -35.826   0.182  22.748  1.00  0.00           H
ATOM   4070 2HB  LYS A 258     -36.209   1.556  21.719  1.00  0.00           H
ATOM   4071 1HG  LYS A 258     -34.555   2.917  22.719  1.00  0.00           H
ATOM   4072 2HG  LYS A 258     -34.375   1.832  24.105  1.00  0.00           H
ATOM   4073 1HD  LYS A 258     -32.541   1.173  22.894  1.00  0.00           H
ATOM   4074 2HD  LYS A 258     -33.742   0.080  22.184  1.00  0.00           H
ATOM   4075 1HE  LYS A 258     -33.959   1.388  20.234  1.00  0.00           H
ATOM   4076 2HE  LYS A 258     -33.247   2.813  20.992  1.00  0.00           H
ATOM   4077 1HZ  LYS A 258     -31.721   1.758  19.492  1.00  0.00           H
ATOM   4078 2HZ  LYS A 258     -31.139   1.666  21.034  1.00  0.00           H
ATOM   4079 3HZ  LYS A 258     -31.804   0.336  20.322  1.00  0.00           H
ATOM   4080  N   PHE A 259     -37.314  -0.491  24.747  1.00  0.00           N
ATOM   4081  CA  PHE A 259     -37.339  -1.457  25.846  1.00  0.00           C
ATOM   4082  C   PHE A 259     -36.847  -2.842  25.417  1.00  0.00           C
ATOM   4083  O   PHE A 259     -36.953  -3.215  24.249  1.00  0.00           O
ATOM   4084  CB  PHE A 259     -38.755  -1.575  26.410  1.00  0.00           C
ATOM   4085  CG  PHE A 259     -39.368  -0.257  26.789  1.00  0.00           C
ATOM   4086  CD1 PHE A 259     -40.182   0.428  25.899  1.00  0.00           C
ATOM   4087  CD2 PHE A 259     -39.132   0.303  28.035  1.00  0.00           C
ATOM   4088  CE1 PHE A 259     -40.745   1.641  26.245  1.00  0.00           C
ATOM   4089  CE2 PHE A 259     -39.696   1.514  28.386  1.00  0.00           C
ATOM   4090  CZ  PHE A 259     -40.502   2.185  27.491  1.00  0.00           C
ATOM   4091  H   PHE A 259     -37.543  -0.802  23.814  1.00  0.00           H
ATOM   4092  HA  PHE A 259     -36.673  -1.102  26.635  1.00  0.00           H
ATOM   4093 1HB  PHE A 259     -39.401  -2.050  25.675  1.00  0.00           H
ATOM   4094 2HB  PHE A 259     -38.744  -2.211  27.294  1.00  0.00           H
ATOM   4095  HD1 PHE A 259     -40.372  -0.001  24.913  1.00  0.00           H
ATOM   4096  HD2 PHE A 259     -38.496  -0.227  28.745  1.00  0.00           H
ATOM   4097  HE1 PHE A 259     -41.382   2.170  25.534  1.00  0.00           H
ATOM   4098  HE2 PHE A 259     -39.504   1.941  29.370  1.00  0.00           H
ATOM   4099  HZ  PHE A 259     -40.946   3.142  27.763  1.00  0.00           H
ATOM   4100  N   THR A 260     -36.361  -3.633  26.367  1.00  0.00           N
ATOM   4101  CA  THR A 260     -35.951  -4.998  26.048  1.00  0.00           C
ATOM   4102  C   THR A 260     -37.012  -5.973  26.549  1.00  0.00           C
ATOM   4103  O   THR A 260     -37.086  -6.266  27.741  1.00  0.00           O
ATOM   4104  CB  THR A 260     -34.583  -5.339  26.667  1.00  0.00           C
ATOM   4105  OG1 THR A 260     -34.656  -5.216  28.092  1.00  0.00           O
ATOM   4106  CG2 THR A 260     -33.508  -4.404  26.135  1.00  0.00           C
ATOM   4107  H   THR A 260     -36.269  -3.303  27.318  1.00  0.00           H
ATOM   4108  HA  THR A 260     -35.863  -5.089  24.965  1.00  0.00           H
ATOM   4109  HB  THR A 260     -34.319  -6.367  26.418  1.00  0.00           H
ATOM   4110  HG1 THR A 260     -34.753  -6.087  28.483  1.00  0.00           H
ATOM   4111 1HG2 THR A 260     -32.548  -4.661  26.582  1.00  0.00           H
ATOM   4112 2HG2 THR A 260     -33.442  -4.504  25.052  1.00  0.00           H
ATOM   4113 3HG2 THR A 260     -33.763  -3.376  26.389  1.00  0.00           H
ATOM   4114  N   GLU A 261     -37.836  -6.462  25.628  1.00  0.00           N
ATOM   4115  CA  GLU A 261     -38.969  -7.318  25.977  1.00  0.00           C
ATOM   4116  C   GLU A 261     -38.641  -8.568  26.795  1.00  0.00           C
ATOM   4117  O   GLU A 261     -39.283  -8.835  27.810  1.00  0.00           O
ATOM   4118  CB  GLU A 261     -39.682  -7.747  24.691  1.00  0.00           C
ATOM   4119  CG  GLU A 261     -40.978  -8.508  24.917  1.00  0.00           C
ATOM   4120  CD  GLU A 261     -42.071  -7.650  25.490  1.00  0.00           C
ATOM   4121  OE1 GLU A 261     -41.996  -6.452  25.351  1.00  0.00           O
ATOM   4122  OE2 GLU A 261     -42.984  -8.191  26.067  1.00  0.00           O
ATOM   4123  H   GLU A 261     -37.671  -6.234  24.657  1.00  0.00           H
ATOM   4124  HA  GLU A 261     -39.657  -6.744  26.599  1.00  0.00           H
ATOM   4125 1HB  GLU A 261     -39.913  -6.864  24.092  1.00  0.00           H
ATOM   4126 2HB  GLU A 261     -39.020  -8.379  24.101  1.00  0.00           H
ATOM   4127 1HG  GLU A 261     -41.316  -8.920  23.967  1.00  0.00           H
ATOM   4128 2HG  GLU A 261     -40.785  -9.340  25.592  1.00  0.00           H
ATOM   4129  N   TRP A 262     -37.651  -9.337  26.351  1.00  0.00           N
ATOM   4130  CA  TRP A 262     -37.343 -10.615  26.995  1.00  0.00           C
ATOM   4131  C   TRP A 262     -35.884 -11.030  26.837  1.00  0.00           C
ATOM   4132  O   TRP A 262     -35.162 -10.492  25.998  1.00  0.00           O
ATOM   4133  CB  TRP A 262     -38.239 -11.716  26.423  1.00  0.00           C
ATOM   4134  CG  TRP A 262     -37.969 -12.019  24.981  1.00  0.00           C
ATOM   4135  CD1 TRP A 262     -36.782 -12.411  24.438  1.00  0.00           C
ATOM   4136  CD2 TRP A 262     -38.910 -11.955  23.881  1.00  0.00           C
ATOM   4137  NE1 TRP A 262     -36.920 -12.595  23.084  1.00  0.00           N
ATOM   4138  CE2 TRP A 262     -38.215 -12.323  22.728  1.00  0.00           C
ATOM   4139  CE3 TRP A 262     -40.268 -11.620  23.787  1.00  0.00           C
ATOM   4140  CZ2 TRP A 262     -38.828 -12.364  21.484  1.00  0.00           C
ATOM   4141  CZ3 TRP A 262     -40.882 -11.665  22.539  1.00  0.00           C
ATOM   4142  CH2 TRP A 262     -40.180 -12.027  21.421  1.00  0.00           C
ATOM   4143  H   TRP A 262     -37.101  -9.041  25.558  1.00  0.00           H
ATOM   4144  HA  TRP A 262     -37.537 -10.519  28.063  1.00  0.00           H
ATOM   4145 1HB  TRP A 262     -38.102 -12.634  26.998  1.00  0.00           H
ATOM   4146 2HB  TRP A 262     -39.284 -11.421  26.521  1.00  0.00           H
ATOM   4147  HD1 TRP A 262     -35.860 -12.562  24.997  1.00  0.00           H
ATOM   4148  HE1 TRP A 262     -36.187 -12.883  22.452  1.00  0.00           H
ATOM   4149  HE3 TRP A 262     -40.829 -11.336  24.675  1.00  0.00           H
ATOM   4150  HZ2 TRP A 262     -38.287 -12.650  20.582  1.00  0.00           H
ATOM   4151  HZ3 TRP A 262     -41.939 -11.402  22.477  1.00  0.00           H
ATOM   4152  HH2 TRP A 262     -40.691 -12.051  20.457  1.00  0.00           H
ATOM   4153  N   ALA A 263     -35.460 -11.998  27.644  1.00  0.00           N
ATOM   4154  CA  ALA A 263     -34.137 -12.590  27.497  1.00  0.00           C
ATOM   4155  C   ALA A 263     -34.061 -13.985  28.118  1.00  0.00           C
ATOM   4156  O   ALA A 263     -34.690 -14.254  29.140  1.00  0.00           O
ATOM   4157  CB  ALA A 263     -33.080 -11.680  28.103  1.00  0.00           C
ATOM   4158  H   ALA A 263     -36.069 -12.332  28.376  1.00  0.00           H
ATOM   4159  HA  ALA A 263     -33.931 -12.697  26.432  1.00  0.00           H
ATOM   4160 1HB  ALA A 263     -32.096 -12.135  27.986  1.00  0.00           H
ATOM   4161 2HB  ALA A 263     -33.096 -10.714  27.595  1.00  0.00           H
ATOM   4162 3HB  ALA A 263     -33.289 -11.535  29.161  1.00  0.00           H
ATOM   4163  N   TYR A 264     -33.276 -14.859  27.497  1.00  0.00           N
ATOM   4164  CA  TYR A 264     -32.906 -16.137  28.093  1.00  0.00           C
ATOM   4165  C   TYR A 264     -31.411 -16.140  28.398  1.00  0.00           C
ATOM   4166  O   TYR A 264     -30.677 -15.251  27.967  1.00  0.00           O
ATOM   4167  CB  TYR A 264     -33.275 -17.299  27.168  1.00  0.00           C
ATOM   4168  CG  TYR A 264     -34.685 -17.223  26.626  1.00  0.00           C
ATOM   4169  CD1 TYR A 264     -34.900 -16.899  25.295  1.00  0.00           C
ATOM   4170  CD2 TYR A 264     -35.764 -17.480  27.460  1.00  0.00           C
ATOM   4171  CE1 TYR A 264     -36.188 -16.830  24.800  1.00  0.00           C
ATOM   4172  CE2 TYR A 264     -37.050 -17.412  26.965  1.00  0.00           C
ATOM   4173  CZ  TYR A 264     -37.264 -17.089  25.640  1.00  0.00           C
ATOM   4174  OH  TYR A 264     -38.548 -17.021  25.145  1.00  0.00           O
ATOM   4175  H   TYR A 264     -32.927 -14.626  26.579  1.00  0.00           H
ATOM   4176  HA  TYR A 264     -33.454 -16.254  29.028  1.00  0.00           H
ATOM   4177 1HB  TYR A 264     -32.586 -17.324  26.322  1.00  0.00           H
ATOM   4178 2HB  TYR A 264     -33.166 -18.240  27.706  1.00  0.00           H
ATOM   4179  HD1 TYR A 264     -34.053 -16.697  24.638  1.00  0.00           H
ATOM   4180  HD2 TYR A 264     -35.594 -17.735  28.506  1.00  0.00           H
ATOM   4181  HE1 TYR A 264     -36.357 -16.574  23.753  1.00  0.00           H
ATOM   4182  HE2 TYR A 264     -37.899 -17.613  27.618  1.00  0.00           H
ATOM   4183  HH  TYR A 264     -38.520 -16.785  24.214  1.00  0.00           H
ATOM   4184  N   GLY A 265     -30.972 -17.134  29.162  1.00  0.00           N
ATOM   4185  CA  GLY A 265     -29.612 -17.200  29.658  1.00  0.00           C
ATOM   4186  C   GLY A 265     -28.690 -16.480  28.694  1.00  0.00           C
ATOM   4187  O   GLY A 265     -28.098 -15.458  29.035  1.00  0.00           O
ATOM   4188  H   GLY A 265     -31.619 -17.871  29.402  1.00  0.00           H
ATOM   4189 1HA  GLY A 265     -29.564 -16.747  30.648  1.00  0.00           H
ATOM   4190 2HA  GLY A 265     -29.316 -18.243  29.767  1.00  0.00           H
ATOM   4191  N   PRO A 266     -28.573 -17.014  27.483  1.00  0.00           N
ATOM   4192  CA  PRO A 266     -27.553 -16.547  26.520  1.00  0.00           C
ATOM   4193  C   PRO A 266     -27.827 -15.172  25.935  1.00  0.00           C
ATOM   4194  O   PRO A 266     -26.929 -14.351  25.782  1.00  0.00           O
ATOM   4195  CB  PRO A 266     -27.610 -17.621  25.429  1.00  0.00           C
ATOM   4196  CG  PRO A 266     -28.130 -18.828  26.132  1.00  0.00           C
ATOM   4197  CD  PRO A 266     -29.172 -18.290  27.076  1.00  0.00           C
ATOM   4198  HA  PRO A 266     -26.570 -16.532  27.013  1.00  0.00           H
ATOM   4199 1HB  PRO A 266     -28.262 -17.289  24.608  1.00  0.00           H
ATOM   4200 2HB  PRO A 266     -26.608 -17.775  25.001  1.00  0.00           H
ATOM   4201 1HG  PRO A 266     -28.546 -19.541  25.404  1.00  0.00           H
ATOM   4202 2HG  PRO A 266     -27.313 -19.348  26.653  1.00  0.00           H
ATOM   4203 1HD  PRO A 266     -30.126 -18.172  26.541  1.00  0.00           H
ATOM   4204 2HD  PRO A 266     -29.285 -18.979  27.927  1.00  0.00           H
ATOM   4205  N   VAL A 267     -29.103 -14.915  25.694  1.00  0.00           N
ATOM   4206  CA  VAL A 267     -29.634 -14.158  24.574  1.00  0.00           C
ATOM   4207  C   VAL A 267     -30.065 -12.798  25.096  1.00  0.00           C
ATOM   4208  O   VAL A 267     -30.326 -12.643  26.287  1.00  0.00           O
ATOM   4209  CB  VAL A 267     -30.830 -14.884  23.928  1.00  0.00           C
ATOM   4210  CG1 VAL A 267     -31.371 -15.955  24.863  1.00  0.00           C
ATOM   4211  CG2 VAL A 267     -31.915 -13.879  23.574  1.00  0.00           C
ATOM   4212  H   VAL A 267     -29.741 -15.298  26.376  1.00  0.00           H
ATOM   4213  HA  VAL A 267     -28.850 -14.054  23.823  1.00  0.00           H
ATOM   4214  HB  VAL A 267     -30.491 -15.388  23.023  1.00  0.00           H
ATOM   4215 1HG1 VAL A 267     -32.215 -16.458  24.391  1.00  0.00           H
ATOM   4216 2HG1 VAL A 267     -30.586 -16.683  25.073  1.00  0.00           H
ATOM   4217 3HG1 VAL A 267     -31.700 -15.495  25.794  1.00  0.00           H
ATOM   4218 1HG2 VAL A 267     -32.757 -14.398  23.117  1.00  0.00           H
ATOM   4219 2HG2 VAL A 267     -32.250 -13.371  24.480  1.00  0.00           H
ATOM   4220 3HG2 VAL A 267     -31.519 -13.146  22.872  1.00  0.00           H
ATOM   4221  N   HIS A 268     -30.144 -11.814  24.213  1.00  0.00           N
ATOM   4222  CA  HIS A 268     -30.891 -10.608  24.530  1.00  0.00           C
ATOM   4223  C   HIS A 268     -31.824 -10.199  23.402  1.00  0.00           C
ATOM   4224  O   HIS A 268     -31.847 -10.816  22.342  1.00  0.00           O
ATOM   4225  CB  HIS A 268     -29.932  -9.455  24.846  1.00  0.00           C
ATOM   4226  CG  HIS A 268     -29.113  -9.015  23.671  1.00  0.00           C
ATOM   4227  ND1 HIS A 268     -27.932  -9.634  23.317  1.00  0.00           N
ATOM   4228  CD2 HIS A 268     -29.301  -8.022  22.773  1.00  0.00           C
ATOM   4229  CE1 HIS A 268     -27.431  -9.037  22.250  1.00  0.00           C
ATOM   4230  NE2 HIS A 268     -28.243  -8.058  21.898  1.00  0.00           N
ATOM   4231  H   HIS A 268     -29.689 -11.889  23.315  1.00  0.00           H
ATOM   4232  HA  HIS A 268     -31.510 -10.785  25.408  1.00  0.00           H
ATOM   4233 1HB  HIS A 268     -30.501  -8.596  25.205  1.00  0.00           H
ATOM   4234 2HB  HIS A 268     -29.252  -9.755  25.642  1.00  0.00           H
ATOM   4235  HD2 HIS A 268     -30.141  -7.324  22.747  1.00  0.00           H
ATOM   4236  HE1 HIS A 268     -26.505  -9.308  21.741  1.00  0.00           H
ATOM   4237  HE2 HIS A 268     -28.112  -7.430  21.118  1.00  0.00           H
ATOM   4238  N   SER A 269     -32.665  -9.216  23.698  1.00  0.00           N
ATOM   4239  CA  SER A 269     -33.563  -8.647  22.714  1.00  0.00           C
ATOM   4240  C   SER A 269     -33.598  -7.145  22.928  1.00  0.00           C
ATOM   4241  O   SER A 269     -33.482  -6.672  24.056  1.00  0.00           O
ATOM   4242  CB  SER A 269     -34.952  -9.240  22.837  1.00  0.00           C
ATOM   4243  OG  SER A 269     -35.580  -8.813  24.015  1.00  0.00           O
ATOM   4244  H   SER A 269     -32.680  -8.856  24.642  1.00  0.00           H
ATOM   4245  HA  SER A 269     -33.178  -8.878  21.719  1.00  0.00           H
ATOM   4246 1HB  SER A 269     -35.552  -8.946  21.975  1.00  0.00           H
ATOM   4247 2HB  SER A 269     -34.886 -10.328  22.831  1.00  0.00           H
ATOM   4248  HG  SER A 269     -35.387  -9.484  24.674  1.00  0.00           H
ATOM   4249  N   SER A 270     -33.753  -6.395  21.845  1.00  0.00           N
ATOM   4250  CA  SER A 270     -33.833  -4.947  21.934  1.00  0.00           C
ATOM   4251  C   SER A 270     -34.952  -4.443  21.037  1.00  0.00           C
ATOM   4252  O   SER A 270     -34.995  -4.763  19.850  1.00  0.00           O
ATOM   4253  CB  SER A 270     -32.514  -4.315  21.533  1.00  0.00           C
ATOM   4254  OG  SER A 270     -31.488  -4.696  22.407  1.00  0.00           O
ATOM   4255  H   SER A 270     -33.816  -6.837  20.940  1.00  0.00           H
ATOM   4256  HA  SER A 270     -34.049  -4.675  22.967  1.00  0.00           H
ATOM   4257 1HB  SER A 270     -32.260  -4.615  20.517  1.00  0.00           H
ATOM   4258 2HB  SER A 270     -32.614  -3.230  21.535  1.00  0.00           H
ATOM   4259  HG  SER A 270     -30.694  -4.261  22.090  1.00  0.00           H
ATOM   4260  N   LEU A 271     -35.862  -3.652  21.595  1.00  0.00           N
ATOM   4261  CA  LEU A 271     -36.931  -3.036  20.807  1.00  0.00           C
ATOM   4262  C   LEU A 271     -36.609  -1.579  20.479  1.00  0.00           C
ATOM   4263  O   LEU A 271     -35.834  -0.940  21.189  1.00  0.00           O
ATOM   4264  CB  LEU A 271     -38.262  -3.113  21.567  1.00  0.00           C
ATOM   4265  CG  LEU A 271     -38.742  -4.525  21.927  1.00  0.00           C
ATOM   4266  CD1 LEU A 271     -40.056  -4.435  22.689  1.00  0.00           C
ATOM   4267  CD2 LEU A 271     -38.898  -5.346  20.657  1.00  0.00           C
ATOM   4268  H   LEU A 271     -35.816  -3.471  22.587  1.00  0.00           H
ATOM   4269  HA  LEU A 271     -37.031  -3.585  19.870  1.00  0.00           H
ATOM   4270 1HB  LEU A 271     -38.165  -2.551  22.495  1.00  0.00           H
ATOM   4271 2HB  LEU A 271     -39.036  -2.643  20.960  1.00  0.00           H
ATOM   4272  HG  LEU A 271     -38.010  -5.003  22.582  1.00  0.00           H
ATOM   4273 1HD1 LEU A 271     -40.397  -5.439  22.944  1.00  0.00           H
ATOM   4274 2HD1 LEU A 271     -39.913  -3.859  23.600  1.00  0.00           H
ATOM   4275 3HD1 LEU A 271     -40.805  -3.944  22.065  1.00  0.00           H
ATOM   4276 1HD2 LEU A 271     -39.239  -6.350  20.913  1.00  0.00           H
ATOM   4277 2HD2 LEU A 271     -39.629  -4.871  20.004  1.00  0.00           H
ATOM   4278 3HD2 LEU A 271     -37.939  -5.409  20.144  1.00  0.00           H
ATOM   4279  N   TYR A 272     -37.191  -1.057  19.400  1.00  0.00           N
ATOM   4280  CA  TYR A 272     -36.954   0.354  19.029  1.00  0.00           C
ATOM   4281  C   TYR A 272     -38.261   1.116  18.749  1.00  0.00           C
ATOM   4282  O   TYR A 272     -39.221   0.537  18.243  1.00  0.00           O
ATOM   4283  CB  TYR A 272     -36.036   0.431  17.807  1.00  0.00           C
ATOM   4284  CG  TYR A 272     -34.852  -0.507  17.874  1.00  0.00           C
ATOM   4285  CD1 TYR A 272     -35.040  -1.875  17.725  1.00  0.00           C
ATOM   4286  CD2 TYR A 272     -33.577  -0.001  18.083  1.00  0.00           C
ATOM   4287  CE1 TYR A 272     -33.958  -2.731  17.788  1.00  0.00           C
ATOM   4288  CE2 TYR A 272     -32.496  -0.859  18.146  1.00  0.00           C
ATOM   4289  CZ  TYR A 272     -32.683  -2.220  17.996  1.00  0.00           C
ATOM   4290  OH  TYR A 272     -31.606  -3.074  18.059  1.00  0.00           O
ATOM   4291  H   TYR A 272     -37.801  -1.622  18.826  1.00  0.00           H
ATOM   4292  HA  TYR A 272     -36.468   0.855  19.867  1.00  0.00           H
ATOM   4293 1HB  TYR A 272     -36.606   0.198  16.906  1.00  0.00           H
ATOM   4294 2HB  TYR A 272     -35.658   1.447  17.699  1.00  0.00           H
ATOM   4295  HD1 TYR A 272     -36.041  -2.271  17.562  1.00  0.00           H
ATOM   4296  HD2 TYR A 272     -33.428   1.071  18.199  1.00  0.00           H
ATOM   4297  HE1 TYR A 272     -34.107  -3.805  17.670  1.00  0.00           H
ATOM   4298  HE2 TYR A 272     -31.493  -0.463  18.312  1.00  0.00           H
ATOM   4299  HH  TYR A 272     -30.798  -2.562  18.134  1.00  0.00           H
ATOM   4300  N   ASP A 273     -38.351   2.396  19.120  1.00  0.00           N
ATOM   4301  CA  ASP A 273     -39.703   2.940  19.267  1.00  0.00           C
ATOM   4302  C   ASP A 273     -40.706   2.950  18.095  1.00  0.00           C
ATOM   4303  O   ASP A 273     -41.852   2.550  18.301  1.00  0.00           O
ATOM   4304  CB  ASP A 273     -39.559   4.383  19.755  1.00  0.00           C
ATOM   4305  CG  ASP A 273     -40.773   5.244  19.430  1.00  0.00           C
ATOM   4306  OD1 ASP A 273     -41.871   4.808  19.686  1.00  0.00           O
ATOM   4307  OD2 ASP A 273     -40.591   6.326  18.924  1.00  0.00           O
ATOM   4308  H   ASP A 273     -37.558   2.993  19.301  1.00  0.00           H
ATOM   4309  HA  ASP A 273     -40.238   2.344  20.007  1.00  0.00           H
ATOM   4310 1HB  ASP A 273     -39.407   4.389  20.835  1.00  0.00           H
ATOM   4311 2HB  ASP A 273     -38.678   4.837  19.299  1.00  0.00           H
ATOM   4312  N   LEU A 274     -40.299   3.382  16.903  1.00  0.00           N
ATOM   4313  CA  LEU A 274     -39.159   4.262  16.708  1.00  0.00           C
ATOM   4314  C   LEU A 274     -39.655   5.496  15.955  1.00  0.00           C
ATOM   4315  O   LEU A 274     -40.261   5.374  14.891  1.00  0.00           O
ATOM   4316  CB  LEU A 274     -38.045   3.558  15.926  1.00  0.00           C
ATOM   4317  CG  LEU A 274     -36.740   4.350  15.769  1.00  0.00           C
ATOM   4318  CD1 LEU A 274     -36.088   4.531  17.133  1.00  0.00           C
ATOM   4319  CD2 LEU A 274     -35.811   3.614  14.813  1.00  0.00           C
ATOM   4320  H   LEU A 274     -40.824   3.072  16.097  1.00  0.00           H
ATOM   4321  HA  LEU A 274     -38.767   4.541  17.685  1.00  0.00           H
ATOM   4322 1HB  LEU A 274     -37.805   2.623  16.428  1.00  0.00           H
ATOM   4323 2HB  LEU A 274     -38.414   3.328  14.927  1.00  0.00           H
ATOM   4324  HG  LEU A 274     -36.960   5.340  15.369  1.00  0.00           H
ATOM   4325 1HD1 LEU A 274     -35.160   5.094  17.022  1.00  0.00           H
ATOM   4326 2HD1 LEU A 274     -36.765   5.078  17.790  1.00  0.00           H
ATOM   4327 3HD1 LEU A 274     -35.869   3.556  17.566  1.00  0.00           H
ATOM   4328 1HD2 LEU A 274     -34.884   4.177  14.701  1.00  0.00           H
ATOM   4329 2HD2 LEU A 274     -35.588   2.624  15.213  1.00  0.00           H
ATOM   4330 3HD2 LEU A 274     -36.295   3.514  13.842  1.00  0.00           H
ATOM   4331  N   SER A 275     -39.447   6.665  16.553  1.00  0.00           N
ATOM   4332  CA  SER A 275     -39.990   7.919  16.043  1.00  0.00           C
ATOM   4333  C   SER A 275     -39.552   8.254  14.621  1.00  0.00           C
ATOM   4334  O   SER A 275     -40.365   8.663  13.795  1.00  0.00           O
ATOM   4335  CB  SER A 275     -39.589   9.052  16.967  1.00  0.00           C
ATOM   4336  OG  SER A 275     -40.209   8.921  18.219  1.00  0.00           O
ATOM   4337  H   SER A 275     -38.889   6.676  17.395  1.00  0.00           H
ATOM   4338  HA  SER A 275     -41.078   7.842  16.020  1.00  0.00           H
ATOM   4339 1HB  SER A 275     -38.506   9.054  17.092  1.00  0.00           H
ATOM   4340 2HB  SER A 275     -39.867  10.003  16.518  1.00  0.00           H
ATOM   4341  HG  SER A 275     -40.288   7.977  18.377  1.00  0.00           H
ATOM   4342  N   CYS A 276     -38.262   8.094  14.345  1.00  0.00           N
ATOM   4343  CA  CYS A 276     -37.725   8.446  13.039  1.00  0.00           C
ATOM   4344  C   CYS A 276     -38.504   7.792  11.905  1.00  0.00           C
ATOM   4345  O   CYS A 276     -39.035   8.479  11.033  1.00  0.00           O
ATOM   4346  CB  CYS A 276     -36.257   8.032  12.942  1.00  0.00           C
ATOM   4347  SG  CYS A 276     -35.972   6.259  13.163  1.00  0.00           S
ATOM   4348  H   CYS A 276     -37.641   7.723  15.049  1.00  0.00           H
ATOM   4349  HA  CYS A 276     -37.794   9.528  12.918  1.00  0.00           H
ATOM   4350 1HB  CYS A 276     -35.862   8.318  11.966  1.00  0.00           H
ATOM   4351 2HB  CYS A 276     -35.677   8.564  13.697  1.00  0.00           H
ATOM   4352  HG  CYS A 276     -34.743   6.377  13.656  1.00  0.00           H
ATOM   4353  N   ILE A 277     -38.576   6.468  11.922  1.00  0.00           N
ATOM   4354  CA  ILE A 277     -39.208   5.726  10.836  1.00  0.00           C
ATOM   4355  C   ILE A 277     -40.650   6.158  10.595  1.00  0.00           C
ATOM   4356  O   ILE A 277     -41.097   6.259   9.453  1.00  0.00           O
ATOM   4357  CB  ILE A 277     -39.173   4.215  11.126  1.00  0.00           C
ATOM   4358  CG1 ILE A 277     -37.730   3.704  11.123  1.00  0.00           C
ATOM   4359  CG2 ILE A 277     -40.010   3.459  10.104  1.00  0.00           C
ATOM   4360  CD1 ILE A 277     -37.001   3.936   9.821  1.00  0.00           C
ATOM   4361  H   ILE A 277     -38.185   5.960  12.701  1.00  0.00           H
ATOM   4362  HA  ILE A 277     -38.653   5.918   9.918  1.00  0.00           H
ATOM   4363  HB  ILE A 277     -39.573   4.025  12.121  1.00  0.00           H
ATOM   4364 1HG1 ILE A 277     -37.169   4.193  11.920  1.00  0.00           H
ATOM   4365 2HG1 ILE A 277     -37.723   2.632  11.330  1.00  0.00           H
ATOM   4366 1HG2 ILE A 277     -39.973   2.393  10.322  1.00  0.00           H
ATOM   4367 2HG2 ILE A 277     -41.041   3.805  10.154  1.00  0.00           H
ATOM   4368 3HG2 ILE A 277     -39.614   3.638   9.105  1.00  0.00           H
ATOM   4369 1HD1 ILE A 277     -35.986   3.547   9.895  1.00  0.00           H
ATOM   4370 2HD1 ILE A 277     -37.526   3.424   9.012  1.00  0.00           H
ATOM   4371 3HD1 ILE A 277     -36.965   5.004   9.610  1.00  0.00           H
ATOM   4372  N   ASP A 278     -41.376   6.397  11.684  1.00  0.00           N
ATOM   4373  CA  ASP A 278     -42.800   6.715  11.612  1.00  0.00           C
ATOM   4374  C   ASP A 278     -43.134   8.194  11.420  1.00  0.00           C
ATOM   4375  O   ASP A 278     -44.289   8.539  11.169  1.00  0.00           O
ATOM   4376  CB  ASP A 278     -43.493   6.216  12.882  1.00  0.00           C
ATOM   4377  CG  ASP A 278     -43.497   4.697  12.998  1.00  0.00           C
ATOM   4378  OD1 ASP A 278     -43.417   4.044  11.983  1.00  0.00           O
ATOM   4379  OD2 ASP A 278     -43.581   4.206  14.097  1.00  0.00           O
ATOM   4380  H   ASP A 278     -40.926   6.357  12.587  1.00  0.00           H
ATOM   4381  HA  ASP A 278     -43.225   6.205  10.747  1.00  0.00           H
ATOM   4382 1HB  ASP A 278     -42.992   6.630  13.756  1.00  0.00           H
ATOM   4383 2HB  ASP A 278     -44.524   6.570  12.897  1.00  0.00           H
ATOM   4384  N   THR A 279     -42.142   9.070  11.537  1.00  0.00           N
ATOM   4385  CA  THR A 279     -42.403  10.498  11.380  1.00  0.00           C
ATOM   4386  C   THR A 279     -42.448  10.903   9.909  1.00  0.00           C
ATOM   4387  O   THR A 279     -41.479  11.425   9.364  1.00  0.00           O
ATOM   4388  CB  THR A 279     -41.339  11.335  12.112  1.00  0.00           C
ATOM   4389  OG1 THR A 279     -41.269  10.929  13.485  1.00  0.00           O
ATOM   4390  CG2 THR A 279     -41.683  12.815  12.040  1.00  0.00           C
ATOM   4391  H   THR A 279     -41.201   8.760  11.735  1.00  0.00           H
ATOM   4392  HA  THR A 279     -43.377  10.721  11.816  1.00  0.00           H
ATOM   4393  HB  THR A 279     -40.365  11.171  11.650  1.00  0.00           H
ATOM   4394  HG1 THR A 279     -42.103  10.527  13.742  1.00  0.00           H
ATOM   4395 1HG2 THR A 279     -40.920  13.392  12.563  1.00  0.00           H
ATOM   4396 2HG2 THR A 279     -41.725  13.129  10.998  1.00  0.00           H
ATOM   4397 3HG2 THR A 279     -42.651  12.986  12.511  1.00  0.00           H
ATOM   4398  N   CYS A 280     -43.592  10.662   9.283  1.00  0.00           N
ATOM   4399  CA  CYS A 280     -43.796  10.983   7.874  1.00  0.00           C
ATOM   4400  C   CYS A 280     -44.251  12.422   7.630  1.00  0.00           C
ATOM   4401  O   CYS A 280     -43.915  13.022   6.611  1.00  0.00           O
ATOM   4402  CB  CYS A 280     -44.831  10.034   7.270  1.00  0.00           C
ATOM   4403  SG  CYS A 280     -44.290   8.310   7.183  1.00  0.00           S
ATOM   4404  H   CYS A 280     -44.347  10.241   9.805  1.00  0.00           H
ATOM   4405  HA  CYS A 280     -42.849  10.855   7.349  1.00  0.00           H
ATOM   4406 1HB  CYS A 280     -45.747  10.070   7.862  1.00  0.00           H
ATOM   4407 2HB  CYS A 280     -45.080  10.361   6.261  1.00  0.00           H
ATOM   4408  HG  CYS A 280     -45.406   7.842   6.633  1.00  0.00           H
ATOM   4409  N   GLU A 281     -45.029  12.961   8.565  1.00  0.00           N
ATOM   4410  CA  GLU A 281     -45.610  14.291   8.412  1.00  0.00           C
ATOM   4411  C   GLU A 281     -44.609  15.425   8.190  1.00  0.00           C
ATOM   4412  O   GLU A 281     -44.805  16.254   7.301  1.00  0.00           O
ATOM   4413  CB  GLU A 281     -46.456  14.614   9.646  1.00  0.00           C
ATOM   4414  CG  GLU A 281     -47.138  15.973   9.601  1.00  0.00           C
ATOM   4415  CD  GLU A 281     -47.954  16.259  10.831  1.00  0.00           C
ATOM   4416  OE1 GLU A 281     -48.018  15.410  11.689  1.00  0.00           O
ATOM   4417  OE2 GLU A 281     -48.523  17.323  10.911  1.00  0.00           O
ATOM   4418  H   GLU A 281     -45.222  12.433   9.405  1.00  0.00           H
ATOM   4419  HA  GLU A 281     -46.248  14.290   7.527  1.00  0.00           H
ATOM   4420 1HB  GLU A 281     -47.228  13.855   9.765  1.00  0.00           H
ATOM   4421 2HB  GLU A 281     -45.826  14.585  10.536  1.00  0.00           H
ATOM   4422 1HG  GLU A 281     -46.378  16.747   9.500  1.00  0.00           H
ATOM   4423 2HG  GLU A 281     -47.780  16.020   8.724  1.00  0.00           H
ATOM   4424  N   LYS A 282     -43.541  15.471   8.979  1.00  0.00           N
ATOM   4425  CA  LYS A 282     -42.574  16.556   8.834  1.00  0.00           C
ATOM   4426  C   LYS A 282     -41.220  16.056   8.346  1.00  0.00           C
ATOM   4427  O   LYS A 282     -40.740  16.463   7.287  1.00  0.00           O
ATOM   4428  CB  LYS A 282     -42.406  17.297  10.161  1.00  0.00           C
ATOM   4429  CG  LYS A 282     -43.689  17.912  10.704  1.00  0.00           C
ATOM   4430  CD  LYS A 282     -44.265  18.934   9.736  1.00  0.00           C
ATOM   4431  CE  LYS A 282     -45.521  19.583  10.297  1.00  0.00           C
ATOM   4432  NZ  LYS A 282     -46.132  20.538   9.335  1.00  0.00           N
ATOM   4433  H   LYS A 282     -43.385  14.765   9.684  1.00  0.00           H
ATOM   4434  HA  LYS A 282     -42.948  17.255   8.086  1.00  0.00           H
ATOM   4435 1HB  LYS A 282     -42.019  16.611  10.915  1.00  0.00           H
ATOM   4436 2HB  LYS A 282     -41.678  18.097  10.040  1.00  0.00           H
ATOM   4437 1HG  LYS A 282     -44.426  17.126  10.871  1.00  0.00           H
ATOM   4438 2HG  LYS A 282     -43.483  18.402  11.656  1.00  0.00           H
ATOM   4439 1HD  LYS A 282     -43.523  19.708   9.539  1.00  0.00           H
ATOM   4440 2HD  LYS A 282     -44.512  18.443   8.795  1.00  0.00           H
ATOM   4441 1HE  LYS A 282     -46.251  18.813  10.540  1.00  0.00           H
ATOM   4442 2HE  LYS A 282     -45.276  20.119  11.214  1.00  0.00           H
ATOM   4443 1HZ  LYS A 282     -46.962  20.947   9.744  1.00  0.00           H
ATOM   4444 2HZ  LYS A 282     -45.471  21.270   9.117  1.00  0.00           H
ATOM   4445 3HZ  LYS A 282     -46.383  20.049   8.487  1.00  0.00           H
ATOM   4446  N   ASN A 283     -40.613  15.165   9.120  1.00  0.00           N
ATOM   4447  CA  ASN A 283     -39.321  14.594   8.765  1.00  0.00           C
ATOM   4448  C   ASN A 283     -39.025  13.329   9.558  1.00  0.00           C
ATOM   4449  O   ASN A 283     -39.193  13.301  10.776  1.00  0.00           O
ATOM   4450  CB  ASN A 283     -38.217  15.617   8.966  1.00  0.00           C
ATOM   4451  CG  ASN A 283     -38.067  16.029  10.404  1.00  0.00           C
ATOM   4452  OD1 ASN A 283     -37.682  15.219  11.257  1.00  0.00           O
ATOM   4453  ND2 ASN A 283     -38.360  17.271  10.689  1.00  0.00           N
ATOM   4454  H   ASN A 283     -41.059  14.874   9.978  1.00  0.00           H
ATOM   4455  HA  ASN A 283     -39.346  14.310   7.712  1.00  0.00           H
ATOM   4456 1HB  ASN A 283     -37.269  15.204   8.616  1.00  0.00           H
ATOM   4457 2HB  ASN A 283     -38.429  16.503   8.367  1.00  0.00           H
ATOM   4458 1HD2 ASN A 283     -38.278  17.601  11.629  1.00  0.00           H
ATOM   4459 2HD2 ASN A 283     -38.668  17.891   9.968  1.00  0.00           H
ATOM   4460  N   SER A 284     -38.562  12.298   8.866  1.00  0.00           N
ATOM   4461  CA  SER A 284     -38.024  11.116   9.523  1.00  0.00           C
ATOM   4462  C   SER A 284     -36.530  11.324   9.708  1.00  0.00           C
ATOM   4463  O   SER A 284     -35.872  11.874   8.827  1.00  0.00           O
ATOM   4464  CB  SER A 284     -38.293   9.869   8.706  1.00  0.00           C
ATOM   4465  OG  SER A 284     -39.665   9.595   8.643  1.00  0.00           O
ATOM   4466  H   SER A 284     -38.582  12.333   7.858  1.00  0.00           H
ATOM   4467  HA  SER A 284     -38.514  11.005  10.491  1.00  0.00           H
ATOM   4468 1HB  SER A 284     -37.900  10.001   7.699  1.00  0.00           H
ATOM   4469 2HB  SER A 284     -37.772   9.022   9.151  1.00  0.00           H
ATOM   4470  HG  SER A 284     -40.108  10.388   8.958  1.00  0.00           H
ATOM   4471  N   VAL A 285     -35.985  10.896  10.841  1.00  0.00           N
ATOM   4472  CA  VAL A 285     -34.545  11.024  11.022  1.00  0.00           C
ATOM   4473  C   VAL A 285     -33.842  10.413   9.817  1.00  0.00           C
ATOM   4474  O   VAL A 285     -32.880  10.980   9.288  1.00  0.00           O
ATOM   4475  CB  VAL A 285     -34.088  10.320  12.312  1.00  0.00           C
ATOM   4476  CG1 VAL A 285     -32.569  10.328  12.414  1.00  0.00           C
ATOM   4477  CG2 VAL A 285     -34.712  10.997  13.521  1.00  0.00           C
ATOM   4478  H   VAL A 285     -36.539  10.485  11.580  1.00  0.00           H
ATOM   4479  HA  VAL A 285     -34.300  12.084  11.102  1.00  0.00           H
ATOM   4480  HB  VAL A 285     -34.401   9.276  12.276  1.00  0.00           H
ATOM   4481 1HG1 VAL A 285     -32.263   9.825  13.331  1.00  0.00           H
ATOM   4482 2HG1 VAL A 285     -32.146   9.806  11.555  1.00  0.00           H
ATOM   4483 3HG1 VAL A 285     -32.212  11.357  12.427  1.00  0.00           H
ATOM   4484 1HG2 VAL A 285     -34.385  10.493  14.430  1.00  0.00           H
ATOM   4485 2HG2 VAL A 285     -34.403  12.042  13.554  1.00  0.00           H
ATOM   4486 3HG2 VAL A 285     -35.798  10.944  13.449  1.00  0.00           H
ATOM   4487  N   LEU A 286     -34.341   9.264   9.376  1.00  0.00           N
ATOM   4488  CA  LEU A 286     -33.836   8.605   8.180  1.00  0.00           C
ATOM   4489  C   LEU A 286     -33.945   9.525   6.974  1.00  0.00           C
ATOM   4490  O   LEU A 286     -33.029   9.605   6.159  1.00  0.00           O
ATOM   4491  CB  LEU A 286     -34.612   7.309   7.917  1.00  0.00           C
ATOM   4492  CG  LEU A 286     -34.186   6.519   6.673  1.00  0.00           C
ATOM   4493  CD1 LEU A 286     -32.730   6.096   6.813  1.00  0.00           C
ATOM   4494  CD2 LEU A 286     -35.091   5.310   6.503  1.00  0.00           C
ATOM   4495  H   LEU A 286     -35.098   8.836   9.892  1.00  0.00           H
ATOM   4496  HA  LEU A 286     -32.787   8.359   8.337  1.00  0.00           H
ATOM   4497 1HB  LEU A 286     -34.497   6.653   8.779  1.00  0.00           H
ATOM   4498 2HB  LEU A 286     -35.668   7.552   7.808  1.00  0.00           H
ATOM   4499  HG  LEU A 286     -34.263   7.158   5.792  1.00  0.00           H
ATOM   4500 1HD1 LEU A 286     -32.425   5.534   5.930  1.00  0.00           H
ATOM   4501 2HD1 LEU A 286     -32.102   6.980   6.914  1.00  0.00           H
ATOM   4502 3HD1 LEU A 286     -32.617   5.466   7.698  1.00  0.00           H
ATOM   4503 1HD2 LEU A 286     -34.789   4.750   5.618  1.00  0.00           H
ATOM   4504 2HD2 LEU A 286     -35.019   4.671   7.381  1.00  0.00           H
ATOM   4505 3HD2 LEU A 286     -36.122   5.645   6.386  1.00  0.00           H
ATOM   4506  N   GLU A 287     -35.110  10.159   6.856  1.00  0.00           N
ATOM   4507  CA  GLU A 287     -35.389  11.097   5.779  1.00  0.00           C
ATOM   4508  C   GLU A 287     -34.421  12.265   5.731  1.00  0.00           C
ATOM   4509  O   GLU A 287     -33.997  12.667   4.653  1.00  0.00           O
ATOM   4510  CB  GLU A 287     -36.818  11.630   5.913  1.00  0.00           C
ATOM   4511  CG  GLU A 287     -37.251  12.561   4.790  1.00  0.00           C
ATOM   4512  CD  GLU A 287     -38.687  12.989   4.905  1.00  0.00           C
ATOM   4513  OE1 GLU A 287     -39.257  12.815   5.954  1.00  0.00           O
ATOM   4514  OE2 GLU A 287     -39.215  13.492   3.939  1.00  0.00           O
ATOM   4515  H   GLU A 287     -35.823   9.977   7.548  1.00  0.00           H
ATOM   4516  HA  GLU A 287     -35.295  10.571   4.829  1.00  0.00           H
ATOM   4517 1HB  GLU A 287     -37.518  10.794   5.943  1.00  0.00           H
ATOM   4518 2HB  GLU A 287     -36.918  12.172   6.855  1.00  0.00           H
ATOM   4519 1HG  GLU A 287     -36.617  13.447   4.802  1.00  0.00           H
ATOM   4520 2HG  GLU A 287     -37.102  12.056   3.837  1.00  0.00           H
ATOM   4521  N   VAL A 288     -34.076  12.829   6.884  1.00  0.00           N
ATOM   4522  CA  VAL A 288     -33.111  13.914   6.883  1.00  0.00           C
ATOM   4523  C   VAL A 288     -31.767  13.310   6.514  1.00  0.00           C
ATOM   4524  O   VAL A 288     -30.949  13.925   5.826  1.00  0.00           O
ATOM   4525  CB  VAL A 288     -33.031  14.599   8.261  1.00  0.00           C
ATOM   4526  CG1 VAL A 288     -31.904  15.620   8.283  1.00  0.00           C
ATOM   4527  CG2 VAL A 288     -34.362  15.257   8.590  1.00  0.00           C
ATOM   4528  H   VAL A 288     -34.469  12.520   7.763  1.00  0.00           H
ATOM   4529  HA  VAL A 288     -33.426  14.658   6.150  1.00  0.00           H
ATOM   4530  HB  VAL A 288     -32.797  13.848   9.016  1.00  0.00           H
ATOM   4531 1HG1 VAL A 288     -31.860  16.094   9.264  1.00  0.00           H
ATOM   4532 2HG1 VAL A 288     -30.957  15.122   8.080  1.00  0.00           H
ATOM   4533 3HG1 VAL A 288     -32.086  16.379   7.522  1.00  0.00           H
ATOM   4534 1HG2 VAL A 288     -34.299  15.738   9.565  1.00  0.00           H
ATOM   4535 2HG2 VAL A 288     -34.597  16.003   7.831  1.00  0.00           H
ATOM   4536 3HG2 VAL A 288     -35.146  14.500   8.610  1.00  0.00           H
ATOM   4537  N   ILE A 289     -31.590  12.056   6.918  1.00  0.00           N
ATOM   4538  CA  ILE A 289     -30.327  11.366   6.736  1.00  0.00           C
ATOM   4539  C   ILE A 289     -30.333  10.761   5.350  1.00  0.00           C
ATOM   4540  O   ILE A 289     -29.289  10.425   4.810  1.00  0.00           O
ATOM   4541  CB  ILE A 289     -30.111  10.271   7.797  1.00  0.00           C
ATOM   4542  CG1 ILE A 289     -29.872  10.900   9.172  1.00  0.00           C
ATOM   4543  CG2 ILE A 289     -28.944   9.377   7.407  1.00  0.00           C
ATOM   4544  CD1 ILE A 289     -29.834   9.900  10.304  1.00  0.00           C
ATOM   4545  H   ILE A 289     -32.355  11.571   7.365  1.00  0.00           H
ATOM   4546  HA  ILE A 289     -29.520  12.091   6.833  1.00  0.00           H
ATOM   4547  HB  ILE A 289     -31.010   9.663   7.882  1.00  0.00           H
ATOM   4548 1HG1 ILE A 289     -28.925  11.442   9.164  1.00  0.00           H
ATOM   4549 2HG1 ILE A 289     -30.659  11.624   9.383  1.00  0.00           H
ATOM   4550 1HG2 ILE A 289     -28.804   8.609   8.169  1.00  0.00           H
ATOM   4551 2HG2 ILE A 289     -29.154   8.903   6.450  1.00  0.00           H
ATOM   4552 3HG2 ILE A 289     -28.036   9.975   7.325  1.00  0.00           H
ATOM   4553 1HD1 ILE A 289     -29.660  10.420  11.245  1.00  0.00           H
ATOM   4554 2HD1 ILE A 289     -30.787   9.369  10.352  1.00  0.00           H
ATOM   4555 3HD1 ILE A 289     -29.030   9.185  10.132  1.00  0.00           H
ATOM   4556  N   ALA A 290     -31.526  10.699   4.766  1.00  0.00           N
ATOM   4557  CA  ALA A 290     -31.761  10.122   3.447  1.00  0.00           C
ATOM   4558  C   ALA A 290     -31.634  11.197   2.386  1.00  0.00           C
ATOM   4559  O   ALA A 290     -31.650  10.908   1.190  1.00  0.00           O
ATOM   4560  CB  ALA A 290     -33.132   9.471   3.387  1.00  0.00           C
ATOM   4561  H   ALA A 290     -32.307  11.078   5.283  1.00  0.00           H
ATOM   4562  HA  ALA A 290     -30.999   9.363   3.269  1.00  0.00           H
ATOM   4563 1HB  ALA A 290     -33.290   9.046   2.396  1.00  0.00           H
ATOM   4564 2HB  ALA A 290     -33.192   8.679   4.135  1.00  0.00           H
ATOM   4565 3HB  ALA A 290     -33.898  10.217   3.587  1.00  0.00           H
ATOM   4566  N   TYR A 291     -31.584  12.444   2.839  1.00  0.00           N
ATOM   4567  CA  TYR A 291     -31.132  13.561   2.032  1.00  0.00           C
ATOM   4568  C   TYR A 291     -30.466  14.527   2.999  1.00  0.00           C
ATOM   4569  O   TYR A 291     -31.115  15.478   3.434  1.00  0.00           O
ATOM   4570  CB  TYR A 291     -32.285  14.224   1.274  1.00  0.00           C
ATOM   4571  CG  TYR A 291     -31.840  15.069   0.102  1.00  0.00           C
ATOM   4572  CD1 TYR A 291     -31.201  14.479  -0.980  1.00  0.00           C
ATOM   4573  CD2 TYR A 291     -32.069  16.439   0.108  1.00  0.00           C
ATOM   4574  CE1 TYR A 291     -30.795  15.252  -2.050  1.00  0.00           C
ATOM   4575  CE2 TYR A 291     -31.661  17.211  -0.961  1.00  0.00           C
ATOM   4576  CZ  TYR A 291     -31.026  16.621  -2.038  1.00  0.00           C
ATOM   4577  OH  TYR A 291     -30.623  17.393  -3.103  1.00  0.00           O
ATOM   4578  H   TYR A 291     -31.876  12.611   3.792  1.00  0.00           H
ATOM   4579  HA  TYR A 291     -30.417  13.190   1.297  1.00  0.00           H
ATOM   4580 1HB  TYR A 291     -32.964  13.457   0.901  1.00  0.00           H
ATOM   4581 2HB  TYR A 291     -32.851  14.859   1.955  1.00  0.00           H
ATOM   4582  HD1 TYR A 291     -31.024  13.403  -0.984  1.00  0.00           H
ATOM   4583  HD2 TYR A 291     -32.567  16.905   0.958  1.00  0.00           H
ATOM   4584  HE1 TYR A 291     -30.295  14.787  -2.897  1.00  0.00           H
ATOM   4585  HE2 TYR A 291     -31.840  18.286  -0.955  1.00  0.00           H
ATOM   4586  HH  TYR A 291     -29.672  17.312  -3.212  1.00  0.00           H
ATOM   4587  N   SER A 292     -29.230  14.273   3.437  1.00  0.00           N
ATOM   4588  CA  SER A 292     -28.175  13.472   2.796  1.00  0.00           C
ATOM   4589  C   SER A 292     -27.624  14.023   1.490  1.00  0.00           C
ATOM   4590  O   SER A 292     -27.030  13.261   0.727  1.00  0.00           O
ATOM   4591  CB  SER A 292     -28.701  12.073   2.542  1.00  0.00           C
ATOM   4592  OG  SER A 292     -27.668  11.129   2.603  1.00  0.00           O
ATOM   4593  H   SER A 292     -29.044  14.709   4.328  1.00  0.00           H
ATOM   4594  HA  SER A 292     -27.321  13.420   3.473  1.00  0.00           H
ATOM   4595 1HB  SER A 292     -29.464  11.831   3.281  1.00  0.00           H
ATOM   4596 2HB  SER A 292     -29.173  12.035   1.561  1.00  0.00           H
ATOM   4597  HG  SER A 292     -27.830  10.511   1.887  1.00  0.00           H
ATOM   4598  N   SER A 293     -27.785  15.308   1.195  1.00  0.00           N
ATOM   4599  CA  SER A 293     -26.935  15.801   0.128  1.00  0.00           C
ATOM   4600  C   SER A 293     -25.519  15.440   0.552  1.00  0.00           C
ATOM   4601  O   SER A 293     -24.686  15.060  -0.271  1.00  0.00           O
ATOM   4602  CB  SER A 293     -27.090  17.296  -0.070  1.00  0.00           C
ATOM   4603  OG  SER A 293     -26.309  17.744  -1.145  1.00  0.00           O
ATOM   4604  H   SER A 293     -28.429  15.944   1.643  1.00  0.00           H
ATOM   4605  HA  SER A 293     -27.224  15.307  -0.800  1.00  0.00           H
ATOM   4606 1HB  SER A 293     -28.138  17.532  -0.257  1.00  0.00           H
ATOM   4607 2HB  SER A 293     -26.794  17.816   0.839  1.00  0.00           H
ATOM   4608  HG  SER A 293     -25.455  17.312  -1.050  1.00  0.00           H
ATOM   4609  N   SER A 294     -25.257  15.559   1.851  1.00  0.00           N
ATOM   4610  CA  SER A 294     -24.006  15.092   2.416  1.00  0.00           C
ATOM   4611  C   SER A 294     -22.826  15.890   1.900  1.00  0.00           C
ATOM   4612  O   SER A 294     -21.801  15.325   1.520  1.00  0.00           O
ATOM   4613  CB  SER A 294     -23.809  13.622   2.098  1.00  0.00           C
ATOM   4614  OG  SER A 294     -24.928  12.872   2.477  1.00  0.00           O
ATOM   4615  H   SER A 294     -25.944  15.983   2.458  1.00  0.00           H
ATOM   4616  HA  SER A 294     -24.048  15.215   3.500  1.00  0.00           H
ATOM   4617 1HB  SER A 294     -23.632  13.503   1.029  1.00  0.00           H
ATOM   4618 2HB  SER A 294     -22.926  13.253   2.619  1.00  0.00           H
ATOM   4619  HG  SER A 294     -25.537  12.909   1.733  1.00  0.00           H
ATOM   4620  N   GLU A 295     -22.968  17.210   1.904  1.00  0.00           N
ATOM   4621  CA  GLU A 295     -21.881  18.046   1.449  1.00  0.00           C
ATOM   4622  C   GLU A 295     -21.070  18.236   2.713  1.00  0.00           C
ATOM   4623  O   GLU A 295     -20.886  19.342   3.219  1.00  0.00           O
ATOM   4624  CB  GLU A 295     -22.361  19.377   0.867  1.00  0.00           C
ATOM   4625  CG  GLU A 295     -21.245  20.281   0.363  1.00  0.00           C
ATOM   4626  CD  GLU A 295     -20.524  19.712  -0.829  1.00  0.00           C
ATOM   4627  OE1 GLU A 295     -21.140  19.009  -1.591  1.00  0.00           O
ATOM   4628  OE2 GLU A 295     -19.355  19.981  -0.975  1.00  0.00           O
ATOM   4629  H   GLU A 295     -23.825  17.644   2.219  1.00  0.00           H
ATOM   4630  HA  GLU A 295     -21.344  17.517   0.661  1.00  0.00           H
ATOM   4631 1HB  GLU A 295     -23.039  19.187   0.034  1.00  0.00           H
ATOM   4632 2HB  GLU A 295     -22.919  19.926   1.625  1.00  0.00           H
ATOM   4633 1HG  GLU A 295     -21.669  21.246   0.088  1.00  0.00           H
ATOM   4634 2HG  GLU A 295     -20.532  20.444   1.168  1.00  0.00           H
ATOM   4635  N   THR A 296     -20.589  17.097   3.200  1.00  0.00           N
ATOM   4636  CA  THR A 296     -19.825  16.982   4.433  1.00  0.00           C
ATOM   4637  C   THR A 296     -19.443  15.525   4.684  1.00  0.00           C
ATOM   4638  O   THR A 296     -20.263  14.621   4.501  1.00  0.00           O
ATOM   4639  CB  THR A 296     -20.616  17.533   5.634  1.00  0.00           C
ATOM   4640  OG1 THR A 296     -19.823  17.423   6.822  1.00  0.00           O
ATOM   4641  CG2 THR A 296     -21.912  16.760   5.820  1.00  0.00           C
ATOM   4642  H   THR A 296     -20.779  16.266   2.660  1.00  0.00           H
ATOM   4643  HA  THR A 296     -18.910  17.566   4.328  1.00  0.00           H
ATOM   4644  HB  THR A 296     -20.849  18.585   5.464  1.00  0.00           H
ATOM   4645  HG1 THR A 296     -19.427  18.275   7.023  1.00  0.00           H
ATOM   4646 1HG2 THR A 296     -22.459  17.162   6.672  1.00  0.00           H
ATOM   4647 2HG2 THR A 296     -22.522  16.851   4.922  1.00  0.00           H
ATOM   4648 3HG2 THR A 296     -21.685  15.708   5.998  1.00  0.00           H
ATOM   4649  N   PRO A 297     -18.124  15.313   5.122  1.00  0.00           N
ATOM   4650  CA  PRO A 297     -17.780  13.883   5.267  1.00  0.00           C
ATOM   4651  C   PRO A 297     -18.512  13.195   6.418  1.00  0.00           C
ATOM   4652  O   PRO A 297     -18.713  11.980   6.384  1.00  0.00           O
ATOM   4653  CB  PRO A 297     -16.271  13.928   5.523  1.00  0.00           C
ATOM   4654  CG  PRO A 297     -16.037  15.281   6.099  1.00  0.00           C
ATOM   4655  CD  PRO A 297     -16.982  16.179   5.346  1.00  0.00           C
ATOM   4656  HA  PRO A 297     -18.009  13.360   4.327  1.00  0.00           H
ATOM   4657 1HB  PRO A 297     -15.981  13.116   6.206  1.00  0.00           H
ATOM   4658 2HB  PRO A 297     -15.725  13.765   4.583  1.00  0.00           H
ATOM   4659 1HG  PRO A 297     -16.232  15.274   7.182  1.00  0.00           H
ATOM   4660 2HG  PRO A 297     -14.983  15.573   5.967  1.00  0.00           H
ATOM   4661 1HD  PRO A 297     -17.278  17.021   5.987  1.00  0.00           H
ATOM   4662 2HD  PRO A 297     -16.496  16.536   4.427  1.00  0.00           H
ATOM   4663  N   ASN A 298     -18.875  13.969   7.436  1.00  0.00           N
ATOM   4664  CA  ASN A 298     -19.447  13.438   8.671  1.00  0.00           C
ATOM   4665  C   ASN A 298     -20.850  12.843   8.557  1.00  0.00           C
ATOM   4666  O   ASN A 298     -21.121  11.775   9.103  1.00  0.00           O
ATOM   4667  CB  ASN A 298     -19.446  14.526   9.729  1.00  0.00           C
ATOM   4668  CG  ASN A 298     -18.068  14.819  10.256  1.00  0.00           C
ATOM   4669  OD1 ASN A 298     -17.159  13.989  10.147  1.00  0.00           O
ATOM   4670  ND2 ASN A 298     -17.896  15.987  10.821  1.00  0.00           N
ATOM   4671  H   ASN A 298     -18.745  14.966   7.343  1.00  0.00           H
ATOM   4672  HA  ASN A 298     -18.828  12.605   9.009  1.00  0.00           H
ATOM   4673 1HB  ASN A 298     -19.864  15.442   9.309  1.00  0.00           H
ATOM   4674 2HB  ASN A 298     -20.084  14.225  10.561  1.00  0.00           H
ATOM   4675 1HD2 ASN A 298     -16.999  16.236  11.188  1.00  0.00           H
ATOM   4676 2HD2 ASN A 298     -18.660  16.629  10.886  1.00  0.00           H
ATOM   4677  N   ARG A 299     -21.703  13.472   7.758  1.00  0.00           N
ATOM   4678  CA  ARG A 299     -23.096  13.050   7.631  1.00  0.00           C
ATOM   4679  C   ARG A 299     -23.244  11.576   7.240  1.00  0.00           C
ATOM   4680  O   ARG A 299     -24.119  10.878   7.753  1.00  0.00           O
ATOM   4681  CB  ARG A 299     -23.808  13.910   6.598  1.00  0.00           C
ATOM   4682  CG  ARG A 299     -25.297  13.637   6.455  1.00  0.00           C
ATOM   4683  CD  ARG A 299     -25.949  14.615   5.546  1.00  0.00           C
ATOM   4684  NE  ARG A 299     -25.773  15.984   6.003  1.00  0.00           N
ATOM   4685  CZ  ARG A 299     -26.450  16.543   7.024  1.00  0.00           C
ATOM   4686  NH1 ARG A 299     -27.343  15.838   7.685  1.00  0.00           N
ATOM   4687  NH2 ARG A 299     -26.214  17.799   7.364  1.00  0.00           N
ATOM   4688  H   ARG A 299     -21.378  14.266   7.223  1.00  0.00           H
ATOM   4689  HA  ARG A 299     -23.587  13.181   8.595  1.00  0.00           H
ATOM   4690 1HB  ARG A 299     -23.689  14.962   6.854  1.00  0.00           H
ATOM   4691 2HB  ARG A 299     -23.350  13.759   5.620  1.00  0.00           H
ATOM   4692 1HG  ARG A 299     -25.448  12.639   6.049  1.00  0.00           H
ATOM   4693 2HG  ARG A 299     -25.775  13.708   7.432  1.00  0.00           H
ATOM   4694 1HD  ARG A 299     -25.517  14.528   4.549  1.00  0.00           H
ATOM   4695 2HD  ARG A 299     -27.017  14.407   5.495  1.00  0.00           H
ATOM   4696  HE  ARG A 299     -25.092  16.556   5.520  1.00  0.00           H
ATOM   4697 1HH1 ARG A 299     -27.521  14.878   7.426  1.00  0.00           H
ATOM   4698 2HH1 ARG A 299     -27.848  16.258   8.451  1.00  0.00           H
ATOM   4699 1HH2 ARG A 299     -25.529  18.340   6.856  1.00  0.00           H
ATOM   4700 2HH2 ARG A 299     -26.721  18.218   8.131  1.00  0.00           H
ATOM   4701  N   HIS A 300     -22.350  11.094   6.386  1.00  0.00           N
ATOM   4702  CA  HIS A 300     -22.384   9.708   5.921  1.00  0.00           C
ATOM   4703  C   HIS A 300     -22.326   8.704   7.076  1.00  0.00           C
ATOM   4704  O   HIS A 300     -22.965   7.654   7.031  1.00  0.00           O
ATOM   4705  CB  HIS A 300     -21.224   9.442   4.957  1.00  0.00           C
ATOM   4706  CG  HIS A 300     -21.228  10.330   3.751  1.00  0.00           C
ATOM   4707  ND1 HIS A 300     -21.946  10.033   2.611  1.00  0.00           N
ATOM   4708  CD2 HIS A 300     -20.602  11.506   3.507  1.00  0.00           C
ATOM   4709  CE1 HIS A 300     -21.761  10.989   1.717  1.00  0.00           C
ATOM   4710  NE2 HIS A 300     -20.953  11.894   2.236  1.00  0.00           N
ATOM   4711  H   HIS A 300     -21.622  11.708   6.048  1.00  0.00           H
ATOM   4712  HA  HIS A 300     -23.318   9.525   5.391  1.00  0.00           H
ATOM   4713 1HB  HIS A 300     -20.277   9.582   5.479  1.00  0.00           H
ATOM   4714 2HB  HIS A 300     -21.261   8.406   4.619  1.00  0.00           H
ATOM   4715  HD2 HIS A 300     -19.947  12.045   4.190  1.00  0.00           H
ATOM   4716  HE1 HIS A 300     -22.205  11.025   0.723  1.00  0.00           H
ATOM   4717  HE2 HIS A 300     -20.636  12.736   1.778  1.00  0.00           H
ATOM   4718  N   ASP A 301     -21.551   9.035   8.102  1.00  0.00           N
ATOM   4719  CA  ASP A 301     -21.267   8.129   9.215  1.00  0.00           C
ATOM   4720  C   ASP A 301     -22.485   7.842  10.094  1.00  0.00           C
ATOM   4721  O   ASP A 301     -22.574   6.786  10.720  1.00  0.00           O
ATOM   4722  CB  ASP A 301     -20.148   8.708  10.084  1.00  0.00           C
ATOM   4723  CG  ASP A 301     -18.790   8.683   9.396  1.00  0.00           C
ATOM   4724  OD1 ASP A 301     -18.658   7.996   8.413  1.00  0.00           O
ATOM   4725  OD2 ASP A 301     -17.900   9.357   9.858  1.00  0.00           O
ATOM   4726  H   ASP A 301     -21.143   9.959   8.103  1.00  0.00           H
ATOM   4727  HA  ASP A 301     -20.941   7.172   8.808  1.00  0.00           H
ATOM   4728 1HB  ASP A 301     -20.387   9.739  10.347  1.00  0.00           H
ATOM   4729 2HB  ASP A 301     -20.079   8.143  11.013  1.00  0.00           H
ATOM   4730  N   MET A 302     -23.411   8.793  10.145  1.00  0.00           N
ATOM   4731  CA  MET A 302     -24.524   8.770  11.089  1.00  0.00           C
ATOM   4732  C   MET A 302     -25.559   7.667  10.853  1.00  0.00           C
ATOM   4733  O   MET A 302     -26.196   7.207  11.800  1.00  0.00           O
ATOM   4734  CB  MET A 302     -25.217  10.131  11.072  1.00  0.00           C
ATOM   4735  CG  MET A 302     -26.158  10.344   9.895  1.00  0.00           C
ATOM   4736  SD  MET A 302     -26.368  12.087   9.479  1.00  0.00           S
ATOM   4737  CE  MET A 302     -26.799  12.766  11.080  1.00  0.00           C
ATOM   4738  H   MET A 302     -23.331   9.563   9.495  1.00  0.00           H
ATOM   4739  HA  MET A 302     -24.128   8.580  12.087  1.00  0.00           H
ATOM   4740 1HB  MET A 302     -25.794  10.258  11.987  1.00  0.00           H
ATOM   4741 2HB  MET A 302     -24.465  10.921  11.047  1.00  0.00           H
ATOM   4742 1HG  MET A 302     -25.770   9.824   9.021  1.00  0.00           H
ATOM   4743 2HG  MET A 302     -27.136   9.928  10.131  1.00  0.00           H
ATOM   4744 1HE  MET A 302     -26.962  13.841  10.986  1.00  0.00           H
ATOM   4745 2HE  MET A 302     -27.712  12.292  11.443  1.00  0.00           H
ATOM   4746 3HE  MET A 302     -25.987  12.582  11.783  1.00  0.00           H
ATOM   4747  N   LEU A 303     -25.742   7.254   9.604  1.00  0.00           N
ATOM   4748  CA  LEU A 303     -26.779   6.279   9.275  1.00  0.00           C
ATOM   4749  C   LEU A 303     -26.547   4.918   9.931  1.00  0.00           C
ATOM   4750  O   LEU A 303     -27.463   4.102  10.011  1.00  0.00           O
ATOM   4751  CB  LEU A 303     -26.859   6.102   7.753  1.00  0.00           C
ATOM   4752  CG  LEU A 303     -27.969   5.173   7.248  1.00  0.00           C
ATOM   4753  CD1 LEU A 303     -29.322   5.701   7.706  1.00  0.00           C
ATOM   4754  CD2 LEU A 303     -27.903   5.079   5.731  1.00  0.00           C
ATOM   4755  H   LEU A 303     -25.157   7.617   8.865  1.00  0.00           H
ATOM   4756  HA  LEU A 303     -27.735   6.655   9.638  1.00  0.00           H
ATOM   4757 1HB  LEU A 303     -27.012   7.079   7.297  1.00  0.00           H
ATOM   4758 2HB  LEU A 303     -25.907   5.705   7.398  1.00  0.00           H
ATOM   4759  HG  LEU A 303     -27.837   4.180   7.678  1.00  0.00           H
ATOM   4760 1HD1 LEU A 303     -30.111   5.040   7.348  1.00  0.00           H
ATOM   4761 2HD1 LEU A 303     -29.348   5.738   8.795  1.00  0.00           H
ATOM   4762 3HD1 LEU A 303     -29.477   6.702   7.304  1.00  0.00           H
ATOM   4763 1HD2 LEU A 303     -28.693   4.418   5.372  1.00  0.00           H
ATOM   4764 2HD2 LEU A 303     -28.039   6.072   5.299  1.00  0.00           H
ATOM   4765 3HD2 LEU A 303     -26.934   4.683   5.432  1.00  0.00           H
ATOM   4766  N   LEU A 304     -25.333   4.676  10.411  1.00  0.00           N
ATOM   4767  CA  LEU A 304     -24.980   3.344  10.965  1.00  0.00           C
ATOM   4768  C   LEU A 304     -25.882   2.470  11.914  1.00  0.00           C
ATOM   4769  O   LEU A 304     -27.053   2.752  12.150  1.00  0.00           O
ATOM   4770  CB  LEU A 304     -23.647   3.546  11.697  1.00  0.00           C
ATOM   4771  CG  LEU A 304     -22.421   3.754  10.802  1.00  0.00           C
ATOM   4772  CD1 LEU A 304     -21.212   4.093  11.663  1.00  0.00           C
ATOM   4773  CD2 LEU A 304     -22.171   2.498   9.980  1.00  0.00           C
ATOM   4774  H   LEU A 304     -24.635   5.405  10.402  1.00  0.00           H
ATOM   4775  HA  LEU A 304     -24.870   2.643  10.137  1.00  0.00           H
ATOM   4776 1HB  LEU A 304     -23.736   4.417  12.346  1.00  0.00           H
ATOM   4777 2HB  LEU A 304     -23.457   2.673  12.322  1.00  0.00           H
ATOM   4778  HG  LEU A 304     -22.598   4.595  10.131  1.00  0.00           H
ATOM   4779 1HD1 LEU A 304     -20.340   4.241  11.026  1.00  0.00           H
ATOM   4780 2HD1 LEU A 304     -21.410   5.005  12.224  1.00  0.00           H
ATOM   4781 3HD1 LEU A 304     -21.019   3.275  12.355  1.00  0.00           H
ATOM   4782 1HD2 LEU A 304     -21.300   2.651   9.342  1.00  0.00           H
ATOM   4783 2HD2 LEU A 304     -21.994   1.655  10.645  1.00  0.00           H
ATOM   4784 3HD2 LEU A 304     -23.043   2.293   9.360  1.00  0.00           H
ATOM   4785  N   VAL A 305     -25.301   1.362  12.383  1.00  0.00           N
ATOM   4786  CA  VAL A 305     -25.960   0.282  13.136  1.00  0.00           C
ATOM   4787  C   VAL A 305     -27.207   0.465  14.020  1.00  0.00           C
ATOM   4788  O   VAL A 305     -28.185  -0.261  13.845  1.00  0.00           O
ATOM   4789  CB  VAL A 305     -24.879  -0.334  14.043  1.00  0.00           C
ATOM   4790  CG1 VAL A 305     -25.491  -1.375  14.970  1.00  0.00           C
ATOM   4791  CG2 VAL A 305     -23.778  -0.950  13.195  1.00  0.00           C
ATOM   4792  H   VAL A 305     -24.314   1.294  12.186  1.00  0.00           H
ATOM   4793  HA  VAL A 305     -26.330  -0.458  12.426  1.00  0.00           H
ATOM   4794  HB  VAL A 305     -24.458   0.450  14.674  1.00  0.00           H
ATOM   4795 1HG1 VAL A 305     -24.713  -1.800  15.604  1.00  0.00           H
ATOM   4796 2HG1 VAL A 305     -26.251  -0.904  15.592  1.00  0.00           H
ATOM   4797 3HG1 VAL A 305     -25.946  -2.167  14.376  1.00  0.00           H
ATOM   4798 1HG2 VAL A 305     -23.016  -1.383  13.843  1.00  0.00           H
ATOM   4799 2HG2 VAL A 305     -24.200  -1.729  12.559  1.00  0.00           H
ATOM   4800 3HG2 VAL A 305     -23.325  -0.178  12.570  1.00  0.00           H
ATOM   4801  N   GLU A 306     -27.182   1.389  14.977  1.00  0.00           N
ATOM   4802  CA  GLU A 306     -28.075   1.312  16.139  1.00  0.00           C
ATOM   4803  C   GLU A 306     -29.527   0.922  15.840  1.00  0.00           C
ATOM   4804  O   GLU A 306     -29.897  -0.247  15.944  1.00  0.00           O
ATOM   4805  CB  GLU A 306     -28.067   2.659  16.863  1.00  0.00           C
ATOM   4806  CG  GLU A 306     -26.863   2.882  17.769  1.00  0.00           C
ATOM   4807  CD  GLU A 306     -26.796   1.900  18.905  1.00  0.00           C
ATOM   4808  OE1 GLU A 306     -27.831   1.500  19.381  1.00  0.00           O
ATOM   4809  OE2 GLU A 306     -25.708   1.549  19.299  1.00  0.00           O
ATOM   4810  H   GLU A 306     -26.536   2.161  14.904  1.00  0.00           H
ATOM   4811  HA  GLU A 306     -27.702   0.537  16.810  1.00  0.00           H
ATOM   4812 1HB  GLU A 306     -28.088   3.468  16.131  1.00  0.00           H
ATOM   4813 2HB  GLU A 306     -28.964   2.750  17.477  1.00  0.00           H
ATOM   4814 1HG  GLU A 306     -25.954   2.790  17.174  1.00  0.00           H
ATOM   4815 2HG  GLU A 306     -26.902   3.892  18.169  1.00  0.00           H
ATOM   4816  N   PRO A 307     -30.336   1.897  15.455  1.00  0.00           N
ATOM   4817  CA  PRO A 307     -31.656   1.662  14.876  1.00  0.00           C
ATOM   4818  C   PRO A 307     -31.591   1.684  13.357  1.00  0.00           C
ATOM   4819  O   PRO A 307     -32.003   0.722  12.712  1.00  0.00           O
ATOM   4820  CB  PRO A 307     -32.490   2.826  15.422  1.00  0.00           C
ATOM   4821  CG  PRO A 307     -31.626   4.023  15.212  1.00  0.00           C
ATOM   4822  CD  PRO A 307     -30.225   3.519  15.436  1.00  0.00           C
ATOM   4823  HA  PRO A 307     -32.044   0.698  15.237  1.00  0.00           H
ATOM   4824 1HB  PRO A 307     -33.445   2.891  14.881  1.00  0.00           H
ATOM   4825 2HB  PRO A 307     -32.731   2.653  16.481  1.00  0.00           H
ATOM   4826 1HG  PRO A 307     -31.774   4.425  14.199  1.00  0.00           H
ATOM   4827 2HG  PRO A 307     -31.908   4.821  15.915  1.00  0.00           H
ATOM   4828 1HD  PRO A 307     -29.559   3.927  14.660  1.00  0.00           H
ATOM   4829 2HD  PRO A 307     -29.884   3.821  16.438  1.00  0.00           H
ATOM   4830  N   LEU A 308     -31.079   2.770  12.791  1.00  0.00           N
ATOM   4831  CA  LEU A 308     -31.389   3.113  11.411  1.00  0.00           C
ATOM   4832  C   LEU A 308     -30.897   2.104  10.374  1.00  0.00           C
ATOM   4833  O   LEU A 308     -31.663   1.679   9.509  1.00  0.00           O
ATOM   4834  CB  LEU A 308     -30.791   4.489  11.091  1.00  0.00           C
ATOM   4835  CG  LEU A 308     -31.519   5.691  11.708  1.00  0.00           C
ATOM   4836  CD1 LEU A 308     -30.688   6.949  11.503  1.00  0.00           C
ATOM   4837  CD2 LEU A 308     -32.893   5.833  11.072  1.00  0.00           C
ATOM   4838  H   LEU A 308     -30.463   3.370  13.320  1.00  0.00           H
ATOM   4839  HA  LEU A 308     -32.472   3.156  11.302  1.00  0.00           H
ATOM   4840 1HB  LEU A 308     -29.761   4.511  11.442  1.00  0.00           H
ATOM   4841 2HB  LEU A 308     -30.789   4.625  10.010  1.00  0.00           H
ATOM   4842  HG  LEU A 308     -31.629   5.535  12.782  1.00  0.00           H
ATOM   4843 1HD1 LEU A 308     -31.205   7.804  11.942  1.00  0.00           H
ATOM   4844 2HD1 LEU A 308     -29.719   6.828  11.984  1.00  0.00           H
ATOM   4845 3HD1 LEU A 308     -30.543   7.121  10.435  1.00  0.00           H
ATOM   4846 1HD2 LEU A 308     -33.410   6.687  11.511  1.00  0.00           H
ATOM   4847 2HD2 LEU A 308     -32.781   5.989   9.998  1.00  0.00           H
ATOM   4848 3HD2 LEU A 308     -33.473   4.928  11.248  1.00  0.00           H
ATOM   4849  N   ASN A 309     -29.625   1.726  10.489  1.00  0.00           N
ATOM   4850  CA  ASN A 309     -28.994   0.773   9.575  1.00  0.00           C
ATOM   4851  C   ASN A 309     -29.725  -0.557   9.403  1.00  0.00           C
ATOM   4852  O   ASN A 309     -29.937  -1.016   8.280  1.00  0.00           O
ATOM   4853  CB  ASN A 309     -27.568   0.512  10.027  1.00  0.00           C
ATOM   4854  CG  ASN A 309     -26.874  -0.518   9.179  1.00  0.00           C
ATOM   4855  OD1 ASN A 309     -26.722  -0.342   7.965  1.00  0.00           O
ATOM   4856  ND2 ASN A 309     -26.447  -1.590   9.796  1.00  0.00           N
ATOM   4857  H   ASN A 309     -29.079   2.118  11.242  1.00  0.00           H
ATOM   4858  HA  ASN A 309     -28.980   1.210   8.575  1.00  0.00           H
ATOM   4859 1HB  ASN A 309     -26.998   1.442   9.987  1.00  0.00           H
ATOM   4860 2HB  ASN A 309     -27.571   0.172  11.061  1.00  0.00           H
ATOM   4861 1HD2 ASN A 309     -25.979  -2.311   9.283  1.00  0.00           H
ATOM   4862 2HD2 ASN A 309     -26.592  -1.691  10.780  1.00  0.00           H
ATOM   4863  N   ARG A 310     -30.049  -1.179  10.533  1.00  0.00           N
ATOM   4864  CA  ARG A 310     -30.802  -2.426  10.575  1.00  0.00           C
ATOM   4865  C   ARG A 310     -32.186  -2.280   9.942  1.00  0.00           C
ATOM   4866  O   ARG A 310     -32.655  -3.179   9.242  1.00  0.00           O
ATOM   4867  CB  ARG A 310     -30.955  -2.901  12.013  1.00  0.00           C
ATOM   4868  CG  ARG A 310     -31.802  -4.152  12.185  1.00  0.00           C
ATOM   4869  CD  ARG A 310     -31.196  -5.325  11.505  1.00  0.00           C
ATOM   4870  NE  ARG A 310     -32.063  -6.490  11.554  1.00  0.00           N
ATOM   4871  CZ  ARG A 310     -32.077  -7.392  12.555  1.00  0.00           C
ATOM   4872  NH1 ARG A 310     -31.265  -7.249  13.580  1.00  0.00           N
ATOM   4873  NH2 ARG A 310     -32.907  -8.420  12.506  1.00  0.00           N
ATOM   4874  H   ARG A 310     -29.753  -0.754  11.401  1.00  0.00           H
ATOM   4875  HA  ARG A 310     -30.252  -3.182  10.013  1.00  0.00           H
ATOM   4876 1HB  ARG A 310     -29.973  -3.107  12.434  1.00  0.00           H
ATOM   4877 2HB  ARG A 310     -31.410  -2.110  12.610  1.00  0.00           H
ATOM   4878 1HG  ARG A 310     -31.898  -4.383  13.246  1.00  0.00           H
ATOM   4879 2HG  ARG A 310     -32.793  -3.983  11.760  1.00  0.00           H
ATOM   4880 1HD  ARG A 310     -31.010  -5.082  10.458  1.00  0.00           H
ATOM   4881 2HD  ARG A 310     -30.255  -5.580  11.990  1.00  0.00           H
ATOM   4882  HE  ARG A 310     -32.702  -6.634  10.785  1.00  0.00           H
ATOM   4883 1HH1 ARG A 310     -30.630  -6.464  13.615  1.00  0.00           H
ATOM   4884 2HH1 ARG A 310     -31.275  -7.925  14.328  1.00  0.00           H
ATOM   4885 1HH2 ARG A 310     -33.530  -8.530  11.720  1.00  0.00           H
ATOM   4886 2HH2 ARG A 310     -32.914  -9.096  13.256  1.00  0.00           H
ATOM   4887  N   LEU A 311     -32.835  -1.146  10.189  1.00  0.00           N
ATOM   4888  CA  LEU A 311     -34.189  -0.937   9.725  1.00  0.00           C
ATOM   4889  C   LEU A 311     -34.194  -0.883   8.213  1.00  0.00           C
ATOM   4890  O   LEU A 311     -35.069  -1.452   7.568  1.00  0.00           O
ATOM   4891  CB  LEU A 311     -34.768   0.359  10.305  1.00  0.00           C
ATOM   4892  CG  LEU A 311     -35.030   0.354  11.817  1.00  0.00           C
ATOM   4893  CD1 LEU A 311     -35.030   1.783  12.338  1.00  0.00           C
ATOM   4894  CD2 LEU A 311     -36.359  -0.333  12.101  1.00  0.00           C
ATOM   4895  H   LEU A 311     -32.374  -0.413  10.711  1.00  0.00           H
ATOM   4896  HA  LEU A 311     -34.803  -1.772  10.063  1.00  0.00           H
ATOM   4897 1HB  LEU A 311     -34.079   1.173  10.092  1.00  0.00           H
ATOM   4898 2HB  LEU A 311     -35.713   0.571   9.807  1.00  0.00           H
ATOM   4899  HG  LEU A 311     -34.228  -0.187  12.323  1.00  0.00           H
ATOM   4900 1HD1 LEU A 311     -35.214   1.779  13.413  1.00  0.00           H
ATOM   4901 2HD1 LEU A 311     -34.061   2.243  12.139  1.00  0.00           H
ATOM   4902 3HD1 LEU A 311     -35.810   2.354  11.838  1.00  0.00           H
ATOM   4903 1HD2 LEU A 311     -36.544  -0.337  13.174  1.00  0.00           H
ATOM   4904 2HD2 LEU A 311     -37.160   0.209  11.596  1.00  0.00           H
ATOM   4905 3HD2 LEU A 311     -36.325  -1.357  11.733  1.00  0.00           H
ATOM   4906  N   LEU A 312     -33.201  -0.205   7.644  1.00  0.00           N
ATOM   4907  CA  LEU A 312     -33.029  -0.200   6.196  1.00  0.00           C
ATOM   4908  C   LEU A 312     -32.795  -1.600   5.636  1.00  0.00           C
ATOM   4909  O   LEU A 312     -33.384  -1.978   4.626  1.00  0.00           O
ATOM   4910  CB  LEU A 312     -31.852   0.707   5.815  1.00  0.00           C
ATOM   4911  CG  LEU A 312     -32.114   2.215   5.913  1.00  0.00           C
ATOM   4912  CD1 LEU A 312     -30.794   2.968   5.815  1.00  0.00           C
ATOM   4913  CD2 LEU A 312     -33.068   2.637   4.803  1.00  0.00           C
ATOM   4914  H   LEU A 312     -32.553   0.315   8.218  1.00  0.00           H
ATOM   4915  HA  LEU A 312     -33.938   0.192   5.741  1.00  0.00           H
ATOM   4916 1HB  LEU A 312     -31.008   0.475   6.465  1.00  0.00           H
ATOM   4917 2HB  LEU A 312     -31.562   0.487   4.788  1.00  0.00           H
ATOM   4918  HG  LEU A 312     -32.559   2.445   6.881  1.00  0.00           H
ATOM   4919 1HD1 LEU A 312     -30.981   4.040   5.885  1.00  0.00           H
ATOM   4920 2HD1 LEU A 312     -30.139   2.661   6.630  1.00  0.00           H
ATOM   4921 3HD1 LEU A 312     -30.317   2.745   4.862  1.00  0.00           H
ATOM   4922 1HD2 LEU A 312     -33.254   3.710   4.873  1.00  0.00           H
ATOM   4923 2HD2 LEU A 312     -32.622   2.409   3.835  1.00  0.00           H
ATOM   4924 3HD2 LEU A 312     -34.008   2.097   4.908  1.00  0.00           H
ATOM   4925  N   GLN A 313     -31.927  -2.368   6.282  1.00  0.00           N
ATOM   4926  CA  GLN A 313     -31.608  -3.704   5.798  1.00  0.00           C
ATOM   4927  C   GLN A 313     -32.866  -4.563   5.787  1.00  0.00           C
ATOM   4928  O   GLN A 313     -33.087  -5.362   4.880  1.00  0.00           O
ATOM   4929  CB  GLN A 313     -30.526  -4.357   6.664  1.00  0.00           C
ATOM   4930  CG  GLN A 313     -29.149  -3.729   6.519  1.00  0.00           C
ATOM   4931  CD  GLN A 313     -28.150  -4.298   7.505  1.00  0.00           C
ATOM   4932  OE1 GLN A 313     -28.524  -4.902   8.515  1.00  0.00           O
ATOM   4933  NE2 GLN A 313     -26.866  -4.102   7.224  1.00  0.00           N
ATOM   4934  H   GLN A 313     -31.478  -2.030   7.121  1.00  0.00           H
ATOM   4935  HA  GLN A 313     -31.229  -3.622   4.779  1.00  0.00           H
ATOM   4936 1HB  GLN A 313     -30.815  -4.295   7.713  1.00  0.00           H
ATOM   4937 2HB  GLN A 313     -30.443  -5.413   6.408  1.00  0.00           H
ATOM   4938 1HG  GLN A 313     -28.781  -3.920   5.511  1.00  0.00           H
ATOM   4939 2HG  GLN A 313     -29.231  -2.657   6.691  1.00  0.00           H
ATOM   4940 1HE2 GLN A 313     -26.158  -4.453   7.842  1.00  0.00           H
ATOM   4941 2HE2 GLN A 313     -26.604  -3.604   6.397  1.00  0.00           H
ATOM   4942  N   ASP A 314     -33.679  -4.382   6.819  1.00  0.00           N
ATOM   4943  CA  ASP A 314     -34.926  -5.114   6.988  1.00  0.00           C
ATOM   4944  C   ASP A 314     -35.926  -4.831   5.879  1.00  0.00           C
ATOM   4945  O   ASP A 314     -36.583  -5.748   5.391  1.00  0.00           O
ATOM   4946  CB  ASP A 314     -35.556  -4.771   8.340  1.00  0.00           C
ATOM   4947  CG  ASP A 314     -34.795  -5.365   9.518  1.00  0.00           C
ATOM   4948  OD1 ASP A 314     -33.987  -6.236   9.297  1.00  0.00           O
ATOM   4949  OD2 ASP A 314     -35.030  -4.948  10.625  1.00  0.00           O
ATOM   4950  H   ASP A 314     -33.410  -3.701   7.514  1.00  0.00           H
[truncated: 2,621,780 more chars]
