# Supplementary material for: The conformational wave in capsaicin activation of transient receptor potential vanilloid 1 ion channel
Source: Nat Commun. 2018 Jul 23;9:2879. doi: 10.1038/s41467-018-05339-6 (PMC6056546; doi:10.1038/s41467-018-05339-6)
Supplement: Supplementary file 6 — Supplementary Data 3 [file 41467_2018_5339_MOESM6_ESM.txt]

UNK	-180 -180 9999		3 2 2 0 0.252621	62.7	-149.6	-180.0	0.0		6.7	21.5	21.7	0.0
UNK	-180 -180 9999		3 1 2 0 0.193349	61.5	-132.6	-177.0	0.0		5.4	14.7	19.0	0.0
UNK	-180 -180 9999		2 2 2 0 0.106891	-171.1	-168.4	-180.0	0.0		9.3	15.6	21.7	0.0
UNK	-180 -180 9999		3 2 3 0 0.088188	62.7	-149.6	0.1	0.0		6.7	21.5	30.1	0.0
UNK	-180 -180 9999		2 3 2 0 0.081876	-168.9	97.8	-180.0	0.0		6.8	11.2	21.7	0.0
UNK	-180 -180 9999		3 3 2 0 0.076659	61.1	114.6	-180.0	0.0		3.3	2.7	21.7	0.0
UNK	-180 -180 9999		3 1 3 0 0.067980	61.6	-132.6	2.7	0.0		5.4	14.7	30.1	0.0
UNK	-180 -180 9999		2 1 3 0 0.037326	-171.1	-168.4	0.1	0.0		9.3	15.6	30.1	0.0
UNK	-180 -180 9999		2 3 3 0 0.029491	-169.0	96.0	-0.4	0.0		6.8	9.4	30.1	0.0
UNK	-180 -180 9999		3 3 3 0 0.026760	61.1	114.6	0.1	0.0		3.3	2.7	30.1	0.0
UNK	-180 -180 9999		1 2 3 0 0.012783	-144.1	-173.7	2.6	0.0		11.2	12.6	30.1	0.0
UNK	-180 -180 9999		3 1 1 0 0.007864	64.3	-100.3	-34.4	0.0		4.9	2.9	9.6	0.0
UNK	-180 -180 9999		3 2 1 0 0.005139	62.7	-149.6	-89.8	0.0		6.7	21.5	30.1	0.0
UNK	-180 -180 9999		1 2 2 0 0.002982	-99.3	-163.3	-0.0	0.0		11.1	22.4	30.1	0.0
UNK	-180 -180 9999		2 2 3 0 0.002174	-171.1	-168.4	89.7	0.0		9.3	15.6	30.1	0.0
UNK	-180 -180 9999		2 2 1 0 0.002153	-171.0	-168.2	-88.7	0.0		9.2	15.8	30.1	0.0
UNK	-180 -180 9999		2 3 1 0 0.001663	-168.9	97.8	-88.7	0.0		6.8	11.2	30.1	0.0
UNK	-180 -180 9999		3 3 1 0 0.001560	61.1	114.6	-89.9	0.0		3.3	2.7	30.1	0.0
UNK	-180 -180 9999		1 2 1 0 0.001301	-167.5	178.6	-87.9	0.0		7.1	8.8	30.1	0.0
UNK	-180 -180 9999		2 1 2 0 0.000855	-94.1	-80.3	-180.0	0.0		5.8	5.2	21.7	0.0
UNK	-180 -180 9999		1 1 2 0 0.000299	-94.1	-80.3	0.1	0.0		5.8	5.2	30.1	0.0
UNK	-180 -180 9999		1 1 1 0 0.000044	-96.8	-70.8	-153.4	0.0		0.8	1.3	7.4	0.0
UNK	-180 -180 9999		1 1 3 0 0.000017	-94.1	-80.3	90.0	0.0		5.8	5.2	30.1	0.0
UNK	-180 -180 9999		1 3 3 0 0.000017	-92.6	-151.8	90.0	0.0		2.8	20.3	30.1	0.0
UNK	-180 -180 9999		1 3 2 0 0.000006	-17.5	176.7	-180.0	0.0		3.6	8.7	21.7	0.0
UNK	-180 -180 9999		1 3 1 0 0.000002	-7.6	-147.4	14.9	0.0		1.0	8.3	20.4	0.0
UNK	-180 -180 9999		2 1 1 0 0.000000	-107.5	-29.6	-90.0	0.0		0.1	0.3	30.1	0.0
UNK	-180 -170 9999		3 2 2 0 0.294372	61.3	-156.9	-180.0	0.0		6.0	26.5	21.7	0.0
UNK	-180 -170 9999		3 3 2 0 0.121103	61.7	175.0	-178.7	0.0		8.6	8.5	20.6	0.0
UNK	-180 -170 9999		1 1 2 0 0.114678	-169.3	-150.8	-180.0	0.0		9.7	20.6	21.7	0.0
UNK	-180 -170 9999		3 2 3 0 0.102766	61.3	-156.9	0.1	0.0		6.0	26.5	30.1	0.0
UNK	-180 -170 9999		3 1 2 0 0.091016	62.4	-143.1	0.6	0.0		5.4	18.1	30.1	0.0
UNK	-180 -170 9999		2 3 1 0 0.079068	-166.7	99.7	-180.0	0.0		5.3	10.1	21.7	0.0
UNK	-180 -170 9999		2 2 3 0 0.051791	-170.4	-158.7	1.9	0.0		5.2	23.9	30.1	0.0
UNK	-180 -170 9999		2 2 2 0 0.037938	-170.6	-172.4	0.1	0.0		9.5	12.9	30.1	0.0
UNK	-180 -170 9999		3 3 3 0 0.031342	62.6	118.5	2.2	0.0		4.0	4.5	30.1	0.0
UNK	-180 -170 9999		2 3 3 0 0.027522	-166.6	99.7	0.1	0.0		5.3	10.1	30.1	0.0
UNK	-180 -170 9999		3 2 1 0 0.015898	78.7	-77.4	-171.9	0.0		1.8	1.9	15.0	0.0
UNK	-180 -170 9999		3 1 3 0 0.005990	61.3	-156.9	89.9	0.0		6.0	26.5	30.1	0.0
UNK	-180 -170 9999		3 1 1 0 0.005987	61.3	-156.9	-89.6	0.0		5.9	26.5	30.1	0.0
UNK	-180 -170 9999		2 1 1 0 0.004825	-100.1	-89.0	180.0	0.0		8.4	7.7	21.7	0.0
UNK	-180 -170 9999		2 1 2 0 0.002334	-169.3	-150.8	89.9	0.0		9.7	20.6	30.1	0.0
UNK	-180 -170 9999		2 2 1 0 0.002333	-169.3	-150.8	-89.8	0.0		9.7	20.6	30.1	0.0
UNK	-180 -170 9999		1 3 3 0 0.002212	-170.6	-172.4	90.0	0.0		9.5	12.9	30.1	0.0
UNK	-180 -170 9999		3 3 1 0 0.001834	62.1	169.3	-90.0	0.0		7.9	7.3	30.1	0.0
UNK	-180 -170 9999		1 2 2 0 0.001833	-104.4	-152.4	3.3	0.0		5.2	21.3	30.0	0.0
UNK	-180 -170 9999		1 1 3 0 0.001684	-100.1	-89.0	-0.0	0.0		8.4	7.7	30.1	0.0
UNK	-180 -170 9999		2 3 2 0 0.001607	-166.6	99.7	89.5	0.0		5.3	10.1	30.1	0.0
UNK	-180 -170 9999		1 2 1 0 0.001538	-166.0	100.2	-88.2	0.0		4.9	9.9	30.1	0.0
UNK	-180 -170 9999		1 2 3 0 0.000224	-113.7	176.2	-0.1	0.0		2.1	8.7	30.1	0.0
UNK	-180 -170 9999		1 1 1 0 0.000098	-100.1	-89.0	-90.0	0.0		8.4	7.7	30.1	0.0
UNK	-180 -170 9999		1 3 2 0 0.000006	-14.4	-146.7	-180.0	0.0		2.5	11.2	21.7	0.0
UNK	-180 -170 9999		1 3 1 0 0.000002	-14.4	-146.7	0.0	0.0		2.5	11.2	30.1	0.0
UNK	-180 -170 9999		2 1 3 0 0.000000	-109.8	-30.9	0.0	0.0		0.1	0.3	30.1	0.0
UNK	-180 -160 9999		3 2 2 0 0.291575	61.1	-150.7	-177.8	0.0		6.0	22.4	19.7	0.0
UNK	-180 -160 9999		3 2 1 0 0.102111	61.2	-150.7	2.1	0.0		5.9	22.4	30.1	0.0
UNK	-180 -160 9999		3 3 1 0 0.102069	-170.5	-143.6	-178.4	0.0		8.7	16.6	20.2	0.0
UNK	-180 -160 9999		2 2 2 0 0.098196	61.7	170.6	-178.9	0.0		8.7	7.5	20.7	0.0
UNK	-180 -160 9999		3 2 3 0 0.090913	61.6	-173.3	0.8	0.0		5.8	12.9	30.1	0.0
UNK	-180 -160 9999		1 1 2 0 0.085845	-170.3	99.5	-180.0	0.0		7.2	10.1	21.7	0.0
UNK	-180 -160 9999		2 1 2 0 0.068123	-168.8	102.6	-173.2	0.0		6.2	8.8	15.9	0.0
UNK	-180 -160 9999		1 2 3 0 0.041855	-168.2	-151.4	2.6	0.0		4.4	21.9	30.1	0.0
UNK	-180 -160 9999		3 1 1 0 0.033767	67.2	-104.6	1.2	0.0		5.8	9.6	30.1	0.0
UNK	-180 -160 9999		3 3 2 0 0.031123	62.5	118.0	-0.0	0.0		4.1	4.6	30.1	0.0
UNK	-180 -160 9999		1 1 3 0 0.029970	-170.3	99.5	0.1	0.0		7.2	10.1	30.1	0.0
UNK	-180 -160 9999		3 1 3 0 0.005462	63.0	-151.0	89.9	0.0		5.3	22.7	30.1	0.0
UNK	-180 -160 9999		2 2 3 0 0.005462	63.0	-151.0	-89.7	0.0		5.3	22.7	30.1	0.0
UNK	-180 -160 9999		3 3 3 0 0.004842	63.3	-175.1	89.9	0.0		5.3	11.9	30.1	0.0
UNK	-180 -160 9999		1 3 2 0 0.003525	-138.6	169.9	0.2	0.0		6.2	6.9	30.1	0.0
UNK	-180 -160 9999		3 1 2 0 0.001713	63.0	118.2	89.9	0.0		3.8	4.1	30.1	0.0
UNK	-180 -160 9999		1 3 3 0 0.001712	63.0	118.2	-89.7	0.0		3.8	4.1	30.1	0.0
UNK	-180 -160 9999		2 2 1 0 0.001319	-169.7	-123.5	89.9	0.0		9.0	30.1	30.1	0.0
UNK	-180 -160 9999		1 3 1 0 0.000244	-95.3	-64.2	-180.0	0.0		1.8	7.9	21.7	0.0
UNK	-180 -160 9999		2 3 1 0 0.000089	-95.5	-64.1	0.0	0.0		1.8	7.8	30.1	0.0
UNK	-180 -160 9999		1 2 2 0 0.000081	-125.3	-150.8	-14.8	0.0		1.5	21.6	20.6	0.0
UNK	-180 -160 9999		1 1 1 0 0.000001	-14.4	-146.7	0.0	0.0		3.3	11.2	30.1	0.0
UNK	-180 -160 9999		2 3 2 0 0.000000	73.2	5.5	-180.0	0.0		0.3	0.1	21.7	0.0
UNK	-180 -160 9999		1 2 1 0 0.000000	73.2	5.5	0.0	0.0		0.3	0.1	30.1	0.0
UNK	-180 -160 9999		2 3 3 0 0.000000	-57.6	104.4	0.1	0.0		7.6	5.0	30.1	0.0
UNK	-180 -160 9999		2 1 1 0 0.000000	-57.6	104.4	0.1	0.0		7.6	5.0	30.1	0.0
UNK	-180 -160 9999		2 1 3 0 0.000000	-57.6	104.4	0.1	0.0		7.6	5.0	30.1	0.0
UNK	-180 -150 9999		1 2 3 0 0.262276	61.8	-154.7	-180.0	0.0		6.7	25.3	21.7	0.0
UNK	-180 -150 9999		2 2 2 0 0.183916	63.7	-140.5	-180.0	0.0		5.7	16.9	21.7	0.0
UNK	-180 -150 9999		2 3 1 0 0.112950	-168.3	-160.2	179.5	0.0		4.6	22.5	21.2	0.0
UNK	-180 -150 9999		3 2 2 0 0.091559	61.8	-154.7	0.1	0.0		6.7	25.3	30.1	0.0
UNK	-180 -150 9999		3 2 3 0 0.080472	61.7	-173.7	1.7	0.0		6.3	12.8	30.1	0.0
UNK	-180 -150 9999		3 1 3 0 0.066636	62.5	120.0	-179.4	0.0		3.8	3.6	21.2	0.0
UNK	-180 -150 9999		2 1 2 0 0.066088	-167.0	100.1	-180.0	0.0		5.6	9.9	21.7	0.0
UNK	-180 -150 9999		1 2 1 0 0.032634	-167.8	-151.1	0.1	0.0		8.7	20.9	30.1	0.0
UNK	-180 -150 9999		3 1 2 0 0.029758	66.1	-107.4	1.4	0.0		5.9	10.6	30.1	0.0
UNK	-180 -150 9999		3 3 2 0 0.023330	62.4	119.9	-0.4	0.0		3.8	3.5	30.1	0.0
UNK	-180 -150 9999		1 2 2 0 0.023069	-167.0	100.1	0.0	0.0		5.6	9.9	30.1	0.0
UNK	-180 -150 9999		2 1 3 0 0.007191	-169.4	156.4	1.6	0.0		10.7	7.1	30.1	0.0
UNK	-180 -150 9999		3 3 3 0 0.005337	61.8	-154.7	89.9	0.0		6.7	25.3	30.1	0.0
UNK	-180 -150 9999		3 1 1 0 0.005336	61.8	-154.7	-89.7	0.0		6.7	25.3	30.1	0.0
UNK	-180 -150 9999		1 3 3 0 0.004499	63.0	-174.8	-89.7	0.0		5.7	12.1	30.1	0.0
UNK	-180 -150 9999		2 1 1 0 0.001600	-170.7	-140.0	90.0	0.0		8.3	15.3	30.1	0.0
UNK	-180 -150 9999		1 1 2 0 0.001600	-170.7	-140.0	-90.0	0.0		8.3	15.3	30.1	0.0
UNK	-180 -150 9999		2 3 2 0 0.001358	-167.2	99.9	-89.8	0.0		5.8	10.0	30.1	0.0
UNK	-180 -150 9999		3 2 1 0 0.000350	77.0	-81.0	90.0	0.0		2.3	2.3	30.1	0.0
UNK	-180 -150 9999		1 1 3 0 0.000035	-97.9	-64.2	-2.8	0.0		1.6	7.9	29.9	0.0
UNK	-180 -150 9999		3 3 1 0 0.000002	39.6	105.9	-160.4	0.0		0.3	0.5	9.4	0.0
UNK	-180 -150 9999		1 3 1 0 0.000002	-64.7	-133.3	0.0	0.0		2.9	11.3	30.1	0.0
UNK	-180 -150 9999		1 1 1 0 0.000000	-65.3	-133.4	-52.7	0.0		3.4	10.9	5.8	0.0
UNK	-180 -150 9999		2 2 3 0 0.000000	-94.6	-64.2	89.8	0.0		1.2	7.8	30.1	0.0
UNK	-180 -150 9999		2 2 1 0 0.000000	81.7	-36.6	-180.0	0.0		0.1	0.1	21.7	0.0
UNK	-180 -150 9999		2 3 3 0 0.000000	81.6	-36.6	-58.8	0.0		0.1	0.1	5.8	0.0
UNK	-180 -150 9999		1 3 2 0 0.000000	-128.8	-19.9	-180.0	0.0		0.1	0.2	21.7	0.0
UNK	-180 -140 9999		3 2 2 0 0.265732	64.4	-162.1	179.9	0.0		5.2	21.5	21.6	0.0
UNK	-180 -140 9999		3 1 2 0 0.197287	62.8	-128.9	-178.5	0.0		6.0	14.8	20.3	0.0
UNK	-180 -140 9999		2 2 2 0 0.133585	-169.6	-159.5	178.2	0.0		4.9	23.1	19.9	0.0
UNK	-180 -140 9999		3 2 3 0 0.095074	61.6	-143.8	-1.5	0.0		6.7	18.3	30.1	0.0
UNK	-180 -140 9999		2 3 2 0 0.078605	-168.8	99.4	-180.0	0.0		6.9	10.2	21.7	0.0
UNK	-180 -140 9999		3 3 2 0 0.063802	63.6	123.9	-180.0	0.0		4.1	6.5	21.7	0.0
UNK	-180 -140 9999		3 1 3 0 0.048441	63.2	-117.1	1.1	0.0		6.5	13.9	30.1	0.0
UNK	-180 -140 9999		2 2 3 0 0.045625	-169.7	-158.7	-0.7	0.0		4.9	23.8	30.1	0.0
UNK	-180 -140 9999		2 3 3 0 0.030300	-169.4	99.2	-0.7	0.0		4.5	10.9	30.1	0.0
UNK	-180 -140 9999		3 3 3 0 0.022272	63.6	123.9	0.0	0.0		4.1	6.5	30.1	0.0
UNK	-180 -140 9999		3 2 1 0 0.005406	62.4	-162.1	-88.1	0.0		7.1	21.8	30.1	0.0
UNK	-180 -140 9999		1 2 3 0 0.004597	-100.7	-154.3	3.2	0.0		8.1	21.6	30.1	0.0
UNK	-180 -140 9999		2 2 1 0 0.003627	-168.6	-158.3	-68.6	0.0		4.2	24.4	7.7	0.0
UNK	-180 -140 9999		2 1 3 0 0.002733	-170.9	-170.4	89.2	0.0		5.4	14.2	30.1	0.0
UNK	-180 -140 9999		2 3 1 0 0.001515	-168.6	102.2	-88.4	0.0		4.1	9.4	30.1	0.0
UNK	-180 -140 9999		3 1 1 0 0.001167	70.6	-93.2	-90.0	0.0		6.0	3.9	30.1	0.0
UNK	-180 -140 9999		1 2 2 0 0.000113	-98.8	-173.1	179.9	0.0		2.9	13.7	21.6	0.0
UNK	-180 -140 9999		1 1 2 0 0.000081	-95.1	-63.1	-180.0	0.0		1.5	7.0	21.7	0.0
UNK	-180 -140 9999		1 1 3 0 0.000028	-95.1	-63.1	0.0	0.0		1.5	7.0	30.1	0.0
UNK	-180 -140 9999		1 1 1 0 0.000006	-97.8	-61.5	-79.5	0.0		1.9	6.0	30.1	0.0
UNK	-180 -140 9999		1 3 2 0 0.000003	-35.4	177.9	-179.3	0.0		2.8	9.2	21.1	0.0
UNK	-180 -140 9999		1 3 1 0 0.000000	-26.1	175.3	0.0	0.0		2.6	8.2	30.1	0.0
UNK	-180 -140 9999		1 3 3 0 0.000000	-64.8	-133.3	90.0	0.0		3.1	11.1	30.1	0.0
UNK	-180 -140 9999		1 2 1 0 0.000000	-64.8	-133.3	-90.0	0.0		3.1	11.1	30.1	0.0
UNK	-180 -140 9999		3 3 1 0 0.000000	35.4	102.7	-50.0	0.0		0.3	0.6	6.0	0.0
UNK	-180 -140 9999		2 1 1 0 0.000000	-120.6	-40.1	0.0	0.0		0.1	0.3	30.1	0.0
UNK	-180 -140 9999		2 1 2 0 0.000000	-120.7	-40.3	157.7	0.0		0.1	0.3	8.5	0.0
UNK	-180 -130 9999		3 2 2 0 0.328729	60.6	-164.4	-180.0	0.0		7.8	19.6	21.7	0.0
UNK	-180 -130 9999		2 2 2 0 0.169112	-170.7	-163.0	-178.8	0.0		5.5	19.9	20.6	0.0
UNK	-180 -130 9999		3 2 3 0 0.114747	60.6	-164.4	0.1	0.0		7.8	19.6	30.1	0.0
UNK	-180 -130 9999		2 3 2 0 0.109428	-168.7	99.4	-180.0	0.0		5.0	10.7	21.7	0.0
UNK	-180 -130 9999		3 1 2 0 0.099555	61.2	-138.2	0.1	0.0		6.9	16.2	30.1	0.0
UNK	-180 -130 9999		2 2 3 0 0.059218	-170.7	-163.0	0.8	0.0		5.5	20.0	30.1	0.0
UNK	-180 -130 9999		3 3 3 0 0.038745	60.9	131.8	179.9	0.0		6.7	3.8	21.6	0.0
UNK	-180 -130 9999		2 3 3 0 0.038206	-168.7	99.4	0.1	0.0		5.0	10.7	30.1	0.0
UNK	-180 -130 9999		2 1 3 0 0.016974	-162.0	-119.7	0.1	0.0		7.4	30.1	30.1	0.0
UNK	-180 -130 9999		3 1 3 0 0.006689	60.6	-164.4	89.7	0.0		7.7	19.6	30.1	0.0
UNK	-180 -130 9999		3 2 1 0 0.006687	60.6	-164.4	-89.1	0.0		7.7	19.6	30.1	0.0
UNK	-180 -130 9999		1 2 3 0 0.003023	-171.3	-174.4	90.0	0.0		5.8	11.8	30.1	0.0
UNK	-180 -130 9999		2 2 1 0 0.003023	-171.3	-174.4	-90.0	0.0		5.8	11.8	30.1	0.0
UNK	-180 -130 9999		1 3 1 0 0.002487	62.4	171.3	-89.3	0.0		8.1	7.6	30.1	0.0
UNK	-180 -130 9999		2 3 1 0 0.002226	-168.7	99.4	-89.6	0.0		5.0	10.7	30.1	0.0
UNK	-180 -130 9999		1 2 2 0 0.000964	-151.2	174.7	0.1	0.0		1.5	7.8	30.1	0.0
UNK	-180 -130 9999		1 1 2 0 0.000129	-96.6	-65.2	-179.9	0.0		1.6	8.7	21.7	0.0
UNK	-180 -130 9999		1 1 3 0 0.000037	-95.9	-65.2	-1.7	0.0		1.5	8.7	30.1	0.0
UNK	-180 -130 9999		1 2 1 0 0.000011	-104.3	157.7	-89.6	0.0		3.6	7.0	30.1	0.0
UNK	-180 -130 9999		1 3 2 0 0.000008	-65.3	-133.4	23.5	0.0		4.8	10.6	14.9	0.0
UNK	-180 -130 9999		2 1 2 0 0.000001	-104.9	-67.7	90.0	0.0		1.6	10.0	30.1	0.0
UNK	-180 -130 9999		1 1 1 0 0.000001	-104.9	-67.7	-90.0	0.0		1.6	10.0	30.1	0.0
UNK	-180 -130 9999		3 3 2 0 0.000000	34.5	114.0	0.0	0.0		0.4	0.4	30.1	0.0
UNK	-180 -130 9999		1 3 3 0 0.000000	-21.0	119.5	-25.6	0.0		2.3	6.2	13.9	0.0
UNK	-180 -130 9999		3 1 1 0 0.000000	78.5	-39.6	-180.0	0.0		0.1	0.1	21.7	0.0
UNK	-180 -130 9999		3 3 1 0 0.000000	78.5	-39.6	0.0	0.0		0.1	0.1	30.1	0.0
UNK	-180 -130 9999		2 1 1 0 0.000000	-142.7	-10.8	-153.5	0.0		0.1	0.1	7.4	0.0
UNK	-180 -120 9999		3 2 2 0 0.290286	62.1	-167.1	-180.0	0.0		7.2	17.7	21.7	0.0
UNK	-180 -120 9999		1 3 2 0 0.196483	-170.9	-154.8	-178.9	0.0		5.6	24.4	20.8	0.0
UNK	-180 -120 9999		2 3 2 0 0.123345	-169.6	98.5	-178.0	0.0		4.7	11.4	19.9	0.0
UNK	-180 -120 9999		3 2 3 0 0.118265	61.8	-145.0	0.3	0.0		7.0	18.9	30.1	0.0
UNK	-180 -120 9999		2 1 3 0 0.062993	-172.4	-155.3	0.0	0.0		6.2	24.2	30.1	0.0
UNK	-180 -120 9999		3 3 2 0 0.058127	62.6	115.1	-175.5	0.0		4.3	6.0	17.7	0.0
UNK	-180 -120 9999		2 1 2 0 0.054654	-170.4	-164.9	0.1	0.0		5.0	18.2	30.1	0.0
UNK	-180 -120 9999		2 3 3 0 0.042535	-167.9	98.2	0.0	0.0		4.3	11.5	30.1	0.0
UNK	-180 -120 9999		3 3 3 0 0.020592	62.8	115.2	2.7	0.0		4.3	6.1	30.1	0.0
UNK	-180 -120 9999		3 2 1 0 0.005964	61.0	-163.7	-87.3	0.0		8.8	20.6	30.1	0.0
UNK	-180 -120 9999		3 1 3 0 0.005907	62.1	-167.0	89.3	0.0		7.2	17.7	30.1	0.0
UNK	-180 -120 9999		2 1 1 0 0.004965	-98.5	-141.4	3.3	0.0		7.1	14.9	30.0	0.0
UNK	-180 -120 9999		2 2 3 0 0.003672	-172.4	-155.3	90.0	0.0		6.2	24.2	30.1	0.0
UNK	-180 -120 9999		2 2 1 0 0.003672	-172.4	-155.3	-90.0	0.0		6.2	24.2	30.1	0.0
UNK	-180 -120 9999		3 1 1 0 0.003514	52.5	-109.2	-13.9	0.0		3.5	2.7	21.2	0.0
UNK	-180 -120 9999		2 3 1 0 0.002478	-167.9	98.2	-90.0	0.0		4.3	11.5	30.1	0.0
UNK	-180 -120 9999		3 3 1 0 0.001174	62.9	114.8	-89.6	0.0		4.2	5.6	30.1	0.0
UNK	-180 -120 9999		2 2 2 0 0.001174	62.9	114.8	89.9	0.0		4.2	5.6	30.1	0.0
UNK	-180 -120 9999		1 1 3 0 0.000135	-112.2	-68.1	-180.0	0.0		2.8	8.2	21.7	0.0
UNK	-180 -120 9999		1 1 2 0 0.000047	-112.2	-68.1	0.0	0.0		2.8	8.2	30.1	0.0
UNK	-180 -120 9999		3 1 2 0 0.000007	64.3	-80.4	-180.0	0.0		0.4	0.3	21.7	0.0
UNK	-180 -120 9999		1 2 1 0 0.000004	-85.8	166.4	-163.2	0.0		1.4	6.4	10.4	0.0
UNK	-180 -120 9999		1 3 3 0 0.000004	-85.8	166.4	163.1	0.0		1.4	6.4	10.4	0.0
UNK	-180 -120 9999		1 2 2 0 0.000003	-112.2	-68.1	-90.0	0.0		2.8	8.2	30.1	0.0
UNK	-180 -120 9999		1 2 3 0 0.000001	-85.9	166.5	16.6	0.0		1.4	6.4	19.2	0.0
UNK	-180 -120 9999		1 3 1 0 0.000000	-26.2	175.3	0.0	0.0		1.7	8.4	30.1	0.0
UNK	-180 -120 9999		1 1 1 0 0.000000	36.3	104.6	-46.3	0.0		0.2	0.3	6.4	0.0
UNK	-180 -110 9999		3 2 2 0 0.246826	62.5	-168.6	-180.0	0.0		6.9	16.6	21.7	0.0
UNK	-180 -110 9999		2 2 2 0 0.168967	-170.7	-148.7	-178.8	0.0		5.4	20.1	20.7	0.0
UNK	-180 -110 9999		2 3 2 0 0.126554	-170.3	96.7	-179.1	0.0		5.4	9.6	20.9	0.0
UNK	-180 -110 9999		1 3 2 0 0.094891	45.6	179.9	180.0	0.0		6.4	10.1	21.7	0.0
UNK	-180 -110 9999		3 2 3 0 0.090449	62.1	-156.5	-0.6	0.0		7.4	26.5	30.1	0.0
UNK	-180 -110 9999		3 3 2 0 0.059437	61.7	115.1	179.9	0.0		4.7	6.0	21.6	0.0
UNK	-180 -110 9999		2 1 3 0 0.057473	-170.9	-149.3	0.0	0.0		5.8	20.1	30.1	0.0
UNK	-180 -110 9999		2 2 3 0 0.050492	-169.3	-162.7	-0.1	0.0		4.7	20.0	30.1	0.0
UNK	-180 -110 9999		2 3 3 0 0.044254	-170.3	96.8	0.7	0.0		5.4	9.7	30.1	0.0
UNK	-180 -110 9999		1 3 3 0 0.033124	45.6	179.9	-0.0	0.0		6.4	10.1	30.1	0.0
UNK	-180 -110 9999		1 2 2 0 0.004396	-96.1	-179.8	-180.0	0.0		5.5	10.4	21.7	0.0
UNK	-180 -110 9999		3 1 1 0 0.004365	60.1	-159.9	-84.2	0.0		8.2	24.4	30.1	0.0
UNK	-180 -110 9999		3 1 3 0 0.004330	59.4	-160.3	88.7	0.0		7.3	24.0	30.1	0.0
UNK	-180 -110 9999		2 1 2 0 0.003350	-170.9	-149.3	90.0	0.0		5.8	20.1	30.1	0.0
UNK	-180 -110 9999		2 1 1 0 0.003350	-170.9	-149.3	-90.0	0.0		5.8	20.1	30.1	0.0
UNK	-180 -110 9999		2 3 1 0 0.002482	-170.9	97.0	-89.7	0.0		5.5	9.9	30.1	0.0
UNK	-180 -110 9999		1 2 3 0 0.001535	-96.1	-179.8	0.1	0.0		5.5	10.4	30.1	0.0
UNK	-180 -110 9999		1 3 1 0 0.001155	62.2	115.2	-92.0	0.0		4.6	6.3	30.1	0.0
UNK	-180 -110 9999		3 3 3 0 0.001140	62.3	115.7	90.2	0.0		4.5	6.8	30.1	0.0
UNK	-180 -110 9999		1 1 2 0 0.000600	-117.1	-71.6	-180.0	0.0		6.0	9.0	21.7	0.0
UNK	-180 -110 9999		1 2 1 0 0.000517	45.3	152.1	-90.0	0.0		6.1	8.4	30.1	0.0
UNK	-180 -110 9999		1 1 3 0 0.000210	-117.1	-71.6	0.0	0.0		6.0	9.0	30.1	0.0
UNK	-180 -110 9999		2 2 1 0 0.000089	-96.1	-179.8	-89.8	0.0		5.5	10.4	30.1	0.0
UNK	-180 -110 9999		1 1 1 0 0.000012	-117.1	-71.6	-90.0	0.0		6.0	9.0	30.1	0.0
UNK	-180 -110 9999		3 3 1 0 0.000000	27.9	105.6	0.1	0.0		0.4	1.1	30.1	0.0
UNK	-180 -110 9999		3 1 2 0 0.000000	65.1	-75.7	-180.0	0.0		0.2	0.2	21.7	0.0
UNK	-180 -110 9999		3 2 1 0 0.000000	65.1	-75.7	0.0	0.0		0.2	0.2	30.1	0.0
UNK	-180 -100 9999		3 1 3 0 0.234826	61.3	-161.3	-178.1	0.0		8.4	23.1	20.0	0.0
UNK	-180 -100 9999		2 2 2 0 0.205068	-171.3	-149.5	-179.7	0.0		5.9	20.4	21.5	0.0
UNK	-180 -100 9999		2 3 2 0 0.149627	-170.6	97.4	-179.8	0.0		5.6	10.4	21.6	0.0
UNK	-180 -100 9999		3 2 1 0 0.114067	62.2	-139.9	-0.4	0.0		6.9	16.8	30.1	0.0
UNK	-180 -100 9999		3 3 2 0 0.075844	60.3	115.0	180.0	0.0		5.3	5.9	21.6	0.0
UNK	-180 -100 9999		2 2 3 0 0.069269	-170.7	-149.3	0.2	0.0		5.4	20.5	30.1	0.0
UNK	-180 -100 9999		1 3 2 0 0.066302	49.6	-174.7	4.1	0.0		5.7	12.1	29.2	0.0
UNK	-180 -100 9999		2 3 3 0 0.052182	-170.4	97.1	0.4	0.0		5.4	10.1	30.1	0.0
UNK	-180 -100 9999		1 3 1 0 0.004833	82.5	-74.5	-180.0	0.0		2.4	2.3	21.7	0.0
UNK	-180 -100 9999		1 3 3 0 0.004549	49.0	-158.5	90.0	0.0		6.4	24.3	30.1	0.0
UNK	-180 -100 9999		3 2 2 0 0.004548	49.0	-158.5	-89.9	0.0		6.4	24.3	30.1	0.0
UNK	-180 -100 9999		2 2 1 0 0.004019	-175.5	-147.0	-89.3	0.0		7.6	18.6	30.1	0.0
UNK	-180 -100 9999		2 1 3 0 0.004019	-175.5	-147.0	89.8	0.0		7.6	18.6	30.1	0.0
UNK	-180 -100 9999		3 1 1 0 0.003350	59.8	-114.3	-88.4	0.0		9.0	9.9	30.1	0.0
UNK	-180 -100 9999		2 3 1 0 0.002719	-170.8	97.4	-89.7	0.0		5.4	10.3	30.1	0.0
UNK	-180 -100 9999		3 2 3 0 0.001687	82.5	-74.5	0.0	0.0		2.4	2.3	30.1	0.0
UNK	-180 -100 9999		1 1 2 0 0.001671	-124.9	-72.3	-180.0	0.0		7.5	5.7	21.7	0.0
UNK	-180 -100 9999		1 1 3 0 0.000583	-124.9	-72.3	0.0	0.0		7.5	5.7	30.1	0.0
UNK	-180 -100 9999		1 2 2 0 0.000579	-92.5	-152.0	-180.0	0.0		2.5	18.5	21.7	0.0
UNK	-180 -100 9999		1 2 3 0 0.000212	-86.0	166.5	16.5	0.0		4.0	6.5	19.3	0.0
UNK	-180 -100 9999		1 1 1 0 0.000034	-124.9	-72.3	-90.0	0.0		7.5	5.7	30.1	0.0
UNK	-180 -100 9999		1 2 1 0 0.000012	-92.5	-152.0	-89.9	0.0		2.5	18.5	30.1	0.0
UNK	-180 -100 9999		3 1 2 0 0.000000	-26.1	175.3	0.0	0.0		3.7	8.4	30.1	0.0
UNK	-180 -100 9999		3 3 3 0 0.000000	-20.8	119.4	25.4	0.0		30.1	6.1	13.8	0.0
UNK	-180 -100 9999		3 3 1 0 0.000000	-20.9	119.7	-90.0	0.0		30.1	6.1	30.1	0.0
UNK	-180 -100 9999		2 1 2 0 0.000000	-140.9	-9.2	-180.0	0.0		0.1	0.5	21.7	0.0
UNK	-180 -100 9999		2 1 1 0 0.000000	-140.9	-9.2	0.0	0.0		0.1	0.5	30.1	0.0
UNK	-180 -90 9999		3 2 2 0 0.248737	53.3	-151.5	-180.0	0.0		6.6	23.9	21.7	0.0
UNK	-180 -90 9999		1 2 2 0 0.226042	-172.3	-159.8	-180.0	0.0		6.5	23.2	21.7	0.0
UNK	-180 -90 9999		2 3 2 0 0.160343	-170.8	98.2	-178.5	0.0		5.6	11.3	20.4	0.0
UNK	-180 -90 9999		3 2 3 0 0.086829	53.3	-151.5	0.0	0.0		6.6	23.9	30.1	0.0
UNK	-180 -90 9999		2 2 1 0 0.081139	-173.7	-156.7	-2.4	0.0		6.5	25.9	30.1	0.0
UNK	-180 -90 9999		3 3 2 0 0.080482	58.2	119.2	-177.8	0.0		5.4	8.1	19.7	0.0
UNK	-180 -90 9999		2 3 3 0 0.056038	-170.8	98.3	1.1	0.0		5.6	11.4	30.1	0.0
UNK	-180 -90 9999		3 3 3 0 0.027617	58.7	119.2	1.7	0.0		5.2	8.0	30.1	0.0
UNK	-180 -90 9999		1 1 2 0 0.005154	-94.9	-70.7	-180.0	0.0		4.8	11.4	21.7	0.0
UNK	-180 -90 9999		1 3 3 0 0.005062	53.3	-151.5	90.0	0.0		6.6	23.9	30.1	0.0
UNK	-180 -90 9999		3 2 1 0 0.005061	53.3	-151.5	-90.0	0.0		6.6	23.9	30.1	0.0
UNK	-180 -90 9999		2 2 2 0 0.004496	-170.5	-159.2	-79.3	0.0		5.0	23.5	30.1	0.0
UNK	-180 -90 9999		2 2 3 0 0.004367	-171.8	-170.4	89.4	0.0		6.6	14.4	30.1	0.0
UNK	-180 -90 9999		2 3 1 0 0.003098	-176.4	99.8	-89.1	0.0		9.0	10.6	30.1	0.0
UNK	-180 -90 9999		2 1 2 0 0.001799	-94.9	-70.7	0.0	0.0		4.8	11.4	30.1	0.0
UNK	-180 -90 9999		3 3 1 0 0.001455	62.0	116.4	-89.8	0.0		4.6	7.4	30.1	0.0
UNK	-180 -90 9999		2 1 3 0 0.001118	-92.6	-152.0	0.1	0.0		5.3	18.3	30.1	0.0
UNK	-180 -90 9999		1 2 3 0 0.000886	-93.4	-177.9	0.1	0.0		4.8	11.2	30.1	0.0
UNK	-180 -90 9999		1 1 3 0 0.000105	-94.9	-70.7	90.0	0.0		4.8	11.4	30.1	0.0
UNK	-180 -90 9999		1 1 1 0 0.000105	-94.9	-70.7	-90.0	0.0		4.8	11.4	30.1	0.0
UNK	-180 -90 9999		1 2 1 0 0.000065	-92.6	-152.0	-89.9	0.0		5.3	18.3	30.1	0.0
UNK	-180 -90 9999		1 3 2 0 0.000001	-14.5	-146.7	-180.0	0.0		2.4	11.3	21.7	0.0
UNK	-180 -90 9999		1 3 1 0 0.000001	-14.5	-146.7	0.0	0.0		2.4	11.3	30.1	0.0
UNK	-180 -90 9999		3 1 2 0 0.000000	66.3	-72.7	-180.0	0.0		0.2	0.2	21.7	0.0
UNK	-180 -90 9999		3 1 3 0 0.000000	66.3	-72.7	0.0	0.0		0.2	0.2	30.1	0.0
UNK	-180 -90 9999		3 1 1 0 0.000000	66.0	-72.9	-27.2	0.0		0.2	0.2	13.0	0.0
UNK	-180 -90 9999		2 1 1 0 0.000000	-113.3	-9.6	-25.6	0.0		0.1	0.3	13.9	0.0
UNK	-180 -80 9999		3 2 2 0 0.285133	62.4	-143.9	179.9	0.0		5.8	18.4	21.6	0.0
UNK	-180 -80 9999		1 2 2 0 0.155177	-170.9	-167.3	-178.6	0.0		5.6	16.4	20.5	0.0
UNK	-180 -80 9999		2 3 2 0 0.114747	-172.3	97.4	179.8	0.0		6.9	10.3	21.5	0.0
UNK	-180 -80 9999		3 1 3 0 0.096435	63.0	-144.0	0.0	0.0		5.6	18.5	30.1	0.0
UNK	-180 -80 9999		3 1 1 0 0.059138	56.1	118.1	-180.0	0.0		6.1	6.2	21.7	0.0
UNK	-180 -80 9999		2 2 3 0 0.055499	-173.1	-156.8	-1.7	0.0		6.2	25.8	30.1	0.0
UNK	-180 -80 9999		2 1 2 0 0.054017	-167.9	-100.7	-179.3	0.0		6.4	10.3	21.2	0.0
UNK	-180 -80 9999		3 3 2 0 0.050374	57.6	-173.2	0.5	0.0		5.6	12.6	30.1	0.0
UNK	-180 -80 9999		2 3 3 0 0.040147	-172.0	97.5	0.8	0.0		6.7	10.4	30.1	0.0
UNK	-180 -80 9999		1 2 3 0 0.023086	-161.9	175.9	0.8	0.0		4.7	8.1	30.1	0.0
UNK	-180 -80 9999		2 2 1 0 0.019166	-167.3	-109.1	0.1	0.0		5.1	10.6	30.1	0.0
UNK	-180 -80 9999		3 2 3 0 0.017816	62.3	-109.4	2.6	0.0		4.4	8.4	30.1	0.0
UNK	-180 -80 9999		1 3 3 0 0.005570	63.0	-143.8	89.7	0.0		5.5	18.4	30.1	0.0
UNK	-180 -80 9999		3 1 2 0 0.005565	63.0	-143.7	-89.1	0.0		5.5	18.4	30.1	0.0
UNK	-180 -80 9999		1 1 1 0 0.003314	-99.7	-70.8	-2.1	0.0		9.0	6.0	30.1	0.0
UNK	-180 -80 9999		2 1 3 0 0.003093	-174.4	-147.5	89.7	0.0		6.8	19.1	30.1	0.0
UNK	-180 -80 9999		2 2 2 0 0.003093	-174.4	-147.5	-88.9	0.0		6.8	19.1	30.1	0.0
UNK	-180 -80 9999		3 2 1 0 0.002561	45.7	-177.4	-89.9	0.0		6.6	11.0	30.1	0.0
UNK	-180 -80 9999		2 3 1 0 0.002140	-170.2	101.1	-87.5	0.0		5.6	9.8	30.1	0.0
UNK	-180 -80 9999		1 2 1 0 0.001968	-170.0	174.6	-87.0	0.0		5.9	7.6	30.1	0.0
UNK	-180 -80 9999		1 1 3 0 0.001803	-92.6	-152.0	0.1	0.0		5.4	18.1	30.1	0.0
UNK	-180 -80 9999		1 1 2 0 0.000156	-94.8	-70.7	-90.0	0.0		7.9	11.3	30.1	0.0
UNK	-180 -80 9999		1 3 2 0 0.000002	-17.5	176.8	-180.0	0.0		4.2	9.1	21.7	0.0
UNK	-180 -80 9999		1 3 1 0 0.000001	-5.6	-147.6	12.4	0.0		0.8	7.7	22.2	0.0
UNK	-180 -80 9999		3 3 3 0 0.000000	-20.8	119.4	25.2	0.0		30.1	6.1	13.9	0.0
UNK	-180 -80 9999		3 3 1 0 0.000000	1.1	102.6	-43.8	0.0		0.4	0.7	6.8	0.0
UNK	-180 -80 9999		2 1 1 0 0.000000	-136.5	-16.4	-180.0	0.0		0.1	0.2	21.7	0.0
UNK	-180 -70 9999		3 2 2 0 0.194530	61.6	-139.2	-180.0	0.0		8.5	16.5	21.7	0.0
UNK	-180 -70 9999		1 2 2 0 0.165423	-173.0	-154.1	179.0	0.0		7.1	22.9	20.7	0.0
UNK	-180 -70 9999		3 2 1 0 0.161845	49.1	-174.9	-179.5	0.0		6.6	11.9	21.3	0.0
UNK	-180 -70 9999		2 3 2 0 0.116342	-169.9	95.9	-178.8	0.0		5.1	8.9	20.7	0.0
UNK	-180 -70 9999		1 3 3 0 0.102216	63.1	-147.6	0.5	0.0		5.3	20.5	30.1	0.0
UNK	-180 -70 9999		2 2 1 0 0.058840	-174.1	-158.1	0.6	0.0		7.6	25.0	30.1	0.0
UNK	-180 -70 9999		3 2 3 0 0.054095	50.5	-175.3	-0.1	0.0		5.4	11.8	30.1	0.0
UNK	-180 -70 9999		2 3 3 0 0.040610	-169.8	95.7	1.2	0.0		5.1	8.7	30.1	0.0
UNK	-180 -70 9999		2 2 3 0 0.039666	-174.4	-131.1	2.8	0.0		7.3	14.4	30.1	0.0
UNK	-180 -70 9999		3 3 3 0 0.032457	62.6	114.8	0.1	0.0		3.8	3.7	30.1	0.0
UNK	-180 -70 9999		2 1 2 0 0.010301	-94.0	-68.0	-180.0	0.0		5.6	11.3	21.7	0.0
UNK	-180 -70 9999		1 1 1 0 0.003596	-94.0	-68.0	0.1	0.0		5.6	11.3	30.1	0.0
UNK	-180 -70 9999		3 1 1 0 0.003565	48.3	-149.9	-90.0	0.0		6.6	21.8	30.1	0.0
UNK	-180 -70 9999		2 1 3 0 0.003106	-171.5	-149.5	89.9	0.0		6.5	19.8	30.1	0.0
UNK	-180 -70 9999		2 1 1 0 0.003106	-171.5	-149.5	-89.7	0.0		6.5	19.8	30.1	0.0
UNK	-180 -70 9999		1 2 3 0 0.003038	-99.0	-148.2	1.3	0.0		10.7	16.0	30.1	0.0
UNK	-180 -70 9999		2 3 1 0 0.002338	-170.8	97.2	-89.7	0.0		6.2	10.2	30.1	0.0
UNK	-180 -70 9999		1 3 2 0 0.002302	53.4	173.7	89.3	0.0		5.6	7.6	30.1	0.0
UNK	-180 -70 9999		3 3 1 0 0.002285	53.5	173.5	-87.6	0.0		5.6	7.5	30.1	0.0
UNK	-180 -70 9999		1 1 2 0 0.000210	-94.0	-68.0	-89.6	0.0		5.6	11.3	30.1	0.0
UNK	-180 -70 9999		1 2 1 0 0.000124	-98.1	-176.3	-89.7	0.0		6.8	12.2	30.1	0.0
UNK	-180 -70 9999		3 3 2 0 0.000001	-17.6	176.7	0.0	0.0		3.7	9.0	30.1	0.0
UNK	-180 -70 9999		3 1 2 0 0.000001	-20.8	119.3	-155.1	0.0		5.6	6.0	7.8	0.0
UNK	-180 -70 9999		1 3 1 0 0.000000	-20.9	119.7	0.0	0.0		30.1	6.0	30.1	0.0
UNK	-180 -70 9999		1 1 3 0 0.000000	38.3	31.1	0.0	0.0		0.1	0.1	30.1	0.0
UNK	-180 -70 9999		3 1 3 0 0.000000	-57.6	104.4	0.1	0.0		7.6	5.0	30.1	0.0
UNK	-180 -70 9999		2 2 2 0 0.000000	-57.6	104.4	0.1	0.0		7.6	5.0	30.1	0.0
UNK	-180 -60 9999		3 1 2 0 0.253133	62.2	-137.8	-180.0	0.0		6.2	16.1	21.7	0.0
UNK	-180 -60 9999		2 1 2 0 0.153705	-171.7	-160.8	-176.6	0.0		5.8	21.9	18.6	0.0
UNK	-180 -60 9999		2 3 2 0 0.110704	-170.4	96.1	-179.2	0.0		5.7	9.1	21.0	0.0
UNK	-180 -60 9999		1 3 3 0 0.110533	46.2	179.9	-175.6	0.0		6.1	9.8	17.8	0.0
UNK	-180 -60 9999		3 2 3 0 0.067730	59.5	-160.2	0.1	0.0		7.8	24.0	30.1	0.0
UNK	-180 -60 9999		3 2 1 0 0.063013	63.4	-136.8	0.1	0.0		4.6	15.8	30.1	0.0
UNK	-180 -60 9999		2 2 2 0 0.060422	-170.9	-113.0	178.8	0.0		6.2	20.7	20.5	0.0
UNK	-180 -60 9999		2 2 1 0 0.053403	-171.1	-161.1	2.2	0.0		6.1	21.9	30.1	0.0
UNK	-180 -60 9999		2 3 3 0 0.038462	-170.4	95.9	1.0	0.0		5.7	8.8	30.1	0.0
UNK	-180 -60 9999		3 3 3 0 0.020891	58.0	114.9	-0.4	0.0		6.1	5.4	30.1	0.0
UNK	-180 -60 9999		2 2 3 0 0.020888	-171.3	-107.9	1.9	0.0		6.4	12.6	30.1	0.0
UNK	-180 -60 9999		1 1 2 0 0.009712	-98.0	-69.6	-177.5	0.0		8.7	12.1	19.4	0.0
UNK	-180 -60 9999		1 2 2 0 0.007945	-98.3	-152.5	-180.0	0.0		10.5	18.3	21.7	0.0
UNK	-180 -60 9999		3 2 2 0 0.005165	62.2	-137.8	-87.3	0.0		6.1	16.1	30.1	0.0
UNK	-180 -60 9999		3 1 3 0 0.005154	62.2	-137.8	89.3	0.0		6.2	16.1	30.1	0.0
UNK	-180 -60 9999		1 2 3 0 0.004561	-97.8	-156.3	4.5	0.0		6.6	22.7	28.9	0.0
UNK	-180 -60 9999		1 1 3 0 0.003400	-98.3	-69.9	1.8	0.0		9.0	11.9	30.1	0.0
UNK	-180 -60 9999		2 1 3 0 0.002878	-170.9	-159.5	89.8	0.0		5.3	23.1	30.1	0.0
UNK	-180 -60 9999		2 1 1 0 0.002876	-170.9	-159.5	-89.4	0.0		5.3	23.1	30.1	0.0
UNK	-180 -60 9999		2 3 1 0 0.002239	-171.0	95.9	-89.8	0.0		5.9	8.8	30.1	0.0
UNK	-180 -60 9999		3 3 2 0 0.001777	54.0	170.7	-88.9	0.0		5.3	7.0	30.1	0.0
UNK	-180 -60 9999		3 1 1 0 0.001059	60.9	116.3	90.0	0.0		4.7	6.5	30.1	0.0
UNK	-180 -60 9999		1 1 1 0 0.000187	-98.4	-72.5	-89.9	0.0		8.6	10.3	30.1	0.0
UNK	-180 -60 9999		1 2 1 0 0.000162	-98.3	-152.5	-89.6	0.0		10.5	18.3	30.1	0.0
UNK	-180 -60 9999		1 3 2 0 0.000003	-17.2	176.8	-180.0	0.0		3.0	9.0	21.7	0.0
UNK	-180 -60 9999		1 3 1 0 0.000001	-17.2	176.8	0.0	0.0		3.0	9.0	30.1	0.0
UNK	-180 -60 9999		3 3 1 0 0.000000	3.1	68.6	-151.1	0.0		0.1	1.2	6.9	0.0
UNK	-180 -50 9999		3 2 2 0 0.199611	53.9	-150.7	-180.0	0.0		6.3	23.5	21.7	0.0
UNK	-180 -50 9999		1 1 2 0 0.167321	-172.7	-149.5	-175.4	0.0		6.5	20.1	17.6	0.0
UNK	-180 -50 9999		3 3 2 0 0.130042	51.1	176.6	-180.0	0.0		5.2	8.5	21.7	0.0
UNK	-180 -50 9999		2 3 3 0 0.125395	-171.6	96.6	-180.0	0.0		6.5	9.4	21.7	0.0
UNK	-180 -50 9999		3 1 1 0 0.069682	53.9	-150.7	0.1	0.0		6.3	23.5	30.1	0.0
UNK	-180 -50 9999		2 2 3 0 0.060140	-172.8	-160.8	-6.6	0.0		6.8	22.2	26.6	0.0
UNK	-180 -50 9999		2 1 2 0 0.057194	-171.8	-171.0	0.1	0.0		6.2	14.0	30.1	0.0
UNK	-180 -50 9999		3 3 3 0 0.045398	51.1	176.6	0.1	0.0		5.2	8.5	30.1	0.0
UNK	-180 -50 9999		2 3 2 0 0.043775	-171.6	96.6	0.1	0.0		6.5	9.4	30.1	0.0
UNK	-180 -50 9999		2 2 1 0 0.037058	-172.6	-126.5	4.0	0.0		6.2	15.7	29.3	0.0
UNK	-180 -50 9999		3 2 3 0 0.016749	64.2	-106.9	0.9	0.0		4.2	8.2	30.1	0.0
UNK	-180 -50 9999		1 1 1 0 0.014189	-149.5	-85.1	-179.0	0.0		9.1	4.3	20.8	0.0
UNK	-180 -50 9999		3 1 3 0 0.004062	53.9	-150.7	90.0	0.0		6.3	23.5	30.1	0.0
UNK	-180 -50 9999		3 1 2 0 0.004061	53.9	-150.7	-89.9	0.0		6.3	23.5	30.1	0.0
UNK	-180 -50 9999		1 1 3 0 0.004013	-99.0	-68.6	0.3	0.0		9.8	11.3	30.1	0.0
UNK	-180 -50 9999		1 2 3 0 0.003638	-97.7	-152.5	0.1	0.0		8.5	18.3	30.1	0.0
UNK	-180 -50 9999		1 3 3 0 0.003365	53.8	-176.6	90.0	0.0		6.2	10.9	30.1	0.0
UNK	-180 -50 9999		2 1 3 0 0.003334	-171.8	-170.9	89.8	0.0		6.2	14.0	30.1	0.0
UNK	-180 -50 9999		2 2 2 0 0.003333	-171.8	-170.9	-89.3	0.0		6.2	14.0	30.1	0.0
UNK	-180 -50 9999		2 3 1 0 0.002551	-171.6	96.6	-89.7	0.0		6.5	9.4	30.1	0.0
UNK	-180 -50 9999		2 1 1 0 0.002000	-171.8	-126.2	-89.7	0.0		6.2	17.0	30.1	0.0
UNK	-180 -50 9999		3 2 1 0 0.001506	60.3	-111.3	-90.0	0.0		5.0	9.1	30.1	0.0
UNK	-180 -50 9999		3 3 1 0 0.001367	56.9	116.7	-89.9	0.0		6.0	6.1	30.1	0.0
UNK	-180 -50 9999		1 2 2 0 0.000212	-97.7	-152.5	-89.6	0.0		8.5	18.3	30.1	0.0
UNK	-180 -50 9999		1 3 1 0 0.000003	-17.2	176.8	-180.0	0.0		3.0	9.0	21.7	0.0
UNK	-180 -50 9999		1 2 1 0 0.000001	-17.2	176.8	0.0	0.0		3.0	9.0	30.1	0.0
UNK	-180 -50 9999		1 3 2 0 0.000000	13.8	92.2	26.0	0.0		0.2	0.1	13.4	0.0
UNK	-180 -40 9999		3 2 2 0 0.266461	59.9	-152.1	179.7	0.0		9.5	23.2	21.4	0.0
UNK	-180 -40 9999		2 1 1 0 0.165856	-170.7	-157.9	-180.0	0.0		5.4	24.7	21.7	0.0
UNK	-180 -40 9999		2 3 2 0 0.121027	-170.7	98.1	-178.9	0.0		5.6	11.2	20.7	0.0
UNK	-180 -40 9999		3 3 2 0 0.088840	61.1	175.3	-178.9	0.0		4.4	7.9	20.7	0.0
UNK	-180 -40 9999		3 2 3 0 0.077801	59.5	-166.7	0.1	0.0		8.2	18.1	30.1	0.0
UNK	-180 -40 9999		3 1 2 0 0.063220	62.1	-137.5	2.4	0.0		7.9	15.9	30.1	0.0
UNK	-180 -40 9999		2 1 3 0 0.057899	-170.7	-157.9	0.1	0.0		5.4	24.7	30.1	0.0
UNK	-180 -40 9999		2 1 2 0 0.046627	-168.3	-172.1	0.0	0.0		5.3	13.3	30.1	0.0
UNK	-180 -40 9999		2 3 3 0 0.041123	-171.5	99.7	0.2	0.0		6.2	10.6	30.1	0.0
UNK	-180 -40 9999		3 3 3 0 0.023432	58.0	115.5	0.6	0.0		6.1	6.0	30.1	0.0
UNK	-180 -40 9999		1 2 3 0 0.017504	-151.9	-86.1	-179.4	0.0		8.0	5.7	21.2	0.0
UNK	-180 -40 9999		1 2 1 0 0.006094	-151.8	-86.1	0.6	0.0		8.0	5.8	30.1	0.0
UNK	-180 -40 9999		3 1 3 0 0.003904	52.1	-150.8	89.9	0.0		6.6	23.3	30.1	0.0
UNK	-180 -40 9999		3 2 1 0 0.003903	52.1	-150.8	-89.6	0.0		6.6	23.3	30.1	0.0
UNK	-180 -40 9999		2 2 3 0 0.003422	-98.7	-152.8	2.0	0.0		9.0	18.4	30.1	0.0
UNK	-180 -40 9999		2 2 1 0 0.003375	-170.7	-157.9	-89.0	0.0		5.4	24.7	30.1	0.0
UNK	-180 -40 9999		1 1 2 0 0.003375	-170.7	-157.9	89.7	0.0		5.4	24.7	30.1	0.0
UNK	-180 -40 9999		2 3 1 0 0.002304	-170.8	100.2	-89.6	0.0		6.0	10.3	30.1	0.0
UNK	-180 -40 9999		1 3 3 0 0.001331	57.0	116.2	90.0	0.0		6.2	5.8	30.1	0.0
UNK	-180 -40 9999		3 3 1 0 0.001331	57.0	116.2	-89.9	0.0		6.2	5.8	30.1	0.0
UNK	-180 -40 9999		3 1 1 0 0.000759	68.1	-97.7	-90.0	0.0		5.8	6.0	30.1	0.0
UNK	-180 -40 9999		1 1 1 0 0.000222	-97.2	-68.4	-89.2	0.0		8.1	11.3	30.1	0.0
UNK	-180 -40 9999		1 2 2 0 0.000187	-97.2	-152.6	-89.4	0.0		7.3	18.3	30.1	0.0
UNK	-180 -40 9999		1 3 2 0 0.000002	-26.2	175.3	-180.0	0.0		30.1	8.2	21.7	0.0
UNK	-180 -40 9999		1 3 1 0 0.000001	-16.0	177.3	22.6	0.0		1.9	9.4	15.4	0.0
UNK	-180 -40 9999		2 2 2 0 0.000000	39.9	33.5	0.0	0.0		0.1	0.1	30.1	0.0
UNK	-180 -40 9999		1 1 3 0 0.000000	-57.6	104.4	0.1	0.0		7.6	5.0	30.1	0.0
UNK	-180 -30 9999		1 1 3 0 0.324159	63.2	-170.4	-179.4	0.0		5.5	14.8	21.2	0.0
UNK	-180 -30 9999		1 3 3 0 0.188240	-170.5	-158.6	-180.0	0.0		5.9	24.4	21.7	0.0
UNK	-180 -30 9999		1 2 2 0 0.125748	-172.0	99.6	-175.8	0.0		6.3	10.6	18.0	0.0
UNK	-180 -30 9999		3 2 2 0 0.091801	61.6	-172.1	0.1	0.0		5.1	13.5	30.1	0.0
UNK	-180 -30 9999		2 1 2 0 0.088345	64.7	116.4	178.6	0.0		3.6	4.2	20.3	0.0
UNK	-180 -30 9999		1 3 1 0 0.065708	-170.5	-158.6	0.1	0.0		5.9	24.4	30.1	0.0
UNK	-180 -30 9999		3 1 2 0 0.045219	-172.3	99.5	2.8	0.0		6.5	10.7	30.1	0.0
UNK	-180 -30 9999		3 3 3 0 0.028220	59.3	169.2	1.8	0.0		4.3	6.7	30.1	0.0
UNK	-180 -30 9999		2 1 1 0 0.011939	-98.7	-68.3	-180.0	0.0		9.5	11.0	21.7	0.0
UNK	-180 -30 9999		3 3 2 0 0.009323	-95.1	-177.2	-180.0	0.0		7.1	11.7	21.7	0.0
UNK	-180 -30 9999		1 2 3 0 0.006117	-148.6	-175.1	0.1	0.0		7.3	12.2	30.1	0.0
UNK	-180 -30 9999		1 3 2 0 0.005351	61.6	-172.1	-89.9	0.0		5.1	13.5	30.1	0.0
UNK	-180 -30 9999		2 2 2 0 0.004168	-98.7	-68.3	0.1	0.0		9.5	11.0	30.1	0.0
UNK	-180 -30 9999		1 1 1 0 0.003831	-170.5	-158.6	-89.0	0.0		5.9	24.4	30.1	0.0
UNK	-180 -30 9999		2 1 3 0 0.001427	62.5	174.6	-90.0	0.0		4.7	7.7	30.1	0.0
UNK	-180 -30 9999		1 1 2 0 0.000262	-149.2	-84.4	-89.0	0.0		10.4	3.5	30.1	0.0
UNK	-180 -30 9999		2 2 3 0 0.000140	80.9	-75.4	90.0	0.0		2.2	2.1	30.1	0.0
UNK	-180 -30 9999		1 2 1 0 0.000001	-16.1	177.3	22.6	0.0		1.9	9.4	15.4	0.0
UNK	-180 -30 9999		2 2 1 0 0.000000	58.9	-3.5	-180.0	0.0		0.1	0.2	21.7	0.0
UNK	-180 -30 9999		2 3 1 0 0.000000	58.9	-3.5	0.0	0.0		0.1	0.2	30.1	0.0
UNK	-180 -30 9999		3 1 3 0 0.000000	-57.6	104.4	0.1	0.0		7.6	5.0	30.1	0.0
UNK	-180 -30 9999		3 2 1 0 0.000000	-57.6	104.4	0.1	0.0		7.6	5.0	30.1	0.0
UNK	-180 -30 9999		2 3 3 0 0.000000	-57.6	104.4	0.1	0.0		7.6	5.0	30.1	0.0
UNK	-180 -30 9999		3 2 3 0 0.000000	-57.6	104.4	0.1	0.0		7.6	5.0	30.1	0.0
UNK	-180 -30 9999		3 3 1 0 0.000000	-57.6	104.4	0.1	0.0		7.6	5.0	30.1	0.0
UNK	-180 -30 9999		3 1 1 0 0.000000	-57.6	104.4	0.1	0.0		7.6	5.0	30.1	0.0
UNK	-180 -30 9999		2 3 2 0 0.000000	-57.6	104.4	0.1	0.0		7.6	5.0	30.1	0.0
UNK	-180 -20 9999		2 2 2 0 0.214463	-172.0	-149.5	-177.4	0.0		5.9	20.5	19.4	0.0
UNK	-180 -20 9999		3 2 2 0 0.207011	57.2	-150.9	-180.0	0.0		6.3	23.5	21.7	0.0
UNK	-180 -20 9999		2 3 2 0 0.148492	-171.6	99.2	-180.0	0.0		6.4	10.8	21.6	0.0
UNK	-180 -20 9999		3 3 2 0 0.117683	57.2	171.9	-179.3	0.0		5.1	7.1	21.1	0.0
UNK	-180 -20 9999		3 2 3 0 0.076619	61.1	-164.8	-2.7	0.0		7.7	20.0	30.0	0.0
UNK	-180 -20 9999		2 2 3 0 0.074479	-171.6	-149.5	0.1	0.0		5.7	20.6	30.1	0.0
UNK	-180 -20 9999		2 3 3 0 0.051517	-173.0	99.5	0.9	0.0		7.0	10.7	30.1	0.0
UNK	-180 -20 9999		3 3 3 0 0.041262	57.3	172.1	0.2	0.0		5.1	7.2	30.1	0.0
UNK	-180 -20 9999		3 1 2 0 0.015252	67.0	-108.0	9.1	0.0		4.2	11.0	24.8	0.0
UNK	-180 -20 9999		2 1 2 0 0.014121	-98.6	-68.3	-179.0	0.0		9.4	11.0	20.9	0.0
UNK	-180 -20 9999		1 1 3 0 0.007982	-150.8	-87.4	0.1	0.0		7.0	7.2	30.1	0.0
UNK	-180 -20 9999		1 2 3 0 0.004529	-97.0	-170.9	2.3	0.0		7.9	15.7	30.1	0.0
UNK	-180 -20 9999		2 1 3 0 0.004341	-171.6	-149.5	89.9	0.0		5.7	20.6	30.1	0.0
UNK	-180 -20 9999		2 2 1 0 0.004340	-171.6	-149.5	-89.7	0.0		5.7	20.6	30.1	0.0
UNK	-180 -20 9999		3 1 3 0 0.004212	57.2	-150.9	89.8	0.0		6.3	23.5	30.1	0.0
UNK	-180 -20 9999		3 2 1 0 0.004212	57.2	-150.9	-89.4	0.0		6.3	23.5	30.1	0.0
UNK	-180 -20 9999		2 3 1 0 0.002801	-168.3	98.1	-89.4	0.0		4.6	11.5	30.1	0.0
UNK	-180 -20 9999		3 1 1 0 0.002658	60.2	-136.1	-89.8	0.0		5.7	16.0	30.1	0.0
UNK	-180 -20 9999		2 1 1 0 0.001683	-171.3	-110.0	-89.7	0.0		6.6	20.0	30.1	0.0
UNK	-180 -20 9999		3 3 1 0 0.001565	60.4	114.9	-89.8	0.0		5.3	6.1	30.1	0.0
UNK	-180 -20 9999		1 1 2 0 0.000281	-96.7	-68.6	-88.6	0.0		7.3	11.4	30.1	0.0
UNK	-180 -20 9999		1 3 3 0 0.000262	-96.6	-171.6	88.5	0.0		7.3	15.2	30.1	0.0
UNK	-180 -20 9999		1 2 1 0 0.000233	-95.7	-144.1	-77.9	0.0		6.6	14.2	30.1	0.0
UNK	-180 -20 9999		1 3 1 0 0.000001	-26.7	175.4	-153.1	0.0		30.1	8.4	7.3	0.0
UNK	-180 -20 9999		1 2 2 0 0.000000	-24.3	-124.0	-153.9	0.0		30.1	4.2	7.5	0.0
UNK	-180 -20 9999		1 1 1 0 0.000000	-134.2	-1.8	0.0	0.0		0.1	0.1	30.1	0.0
UNK	-180 -20 9999		1 3 2 0 0.000000	-57.6	104.4	0.1	0.0		7.6	5.0	30.1	0.0
UNK	-180 -10 9999		3 1 2 0 0.302131	62.7	-147.4	178.6	0.0		5.3	20.2	20.3	0.0
UNK	-180 -10 9999		2 2 2 0 0.193595	-171.9	-163.5	175.5	0.0		6.1	19.5	17.6	0.0
UNK	-180 -10 9999		2 3 2 0 0.123290	-169.2	99.5	-180.0	0.0		4.7	10.7	21.7	0.0
UNK	-180 -10 9999		3 2 3 0 0.108182	62.4	-147.5	1.5	0.0		5.4	20.2	30.1	0.0
UNK	-180 -10 9999		2 2 3 0 0.064298	-172.4	-169.2	0.6	0.0		6.6	15.1	30.1	0.0
UNK	-180 -10 9999		3 2 2 0 0.064215	58.3	113.5	178.6	0.0		5.8	5.0	20.3	0.0
UNK	-180 -10 9999		2 3 3 0 0.043039	-169.2	99.5	0.1	0.0		4.7	10.7	30.1	0.0
UNK	-180 -10 9999		2 2 1 0 0.031790	-172.4	-118.9	0.7	0.0		6.5	21.2	30.1	0.0
UNK	-180 -10 9999		3 3 3 0 0.022115	60.5	113.4	0.2	0.0		5.2	4.8	30.1	0.0
UNK	-180 -10 9999		1 1 2 0 0.012095	-97.2	-68.2	179.3	0.0		8.3	11.2	21.0	0.0
UNK	-180 -10 9999		3 1 3 0 0.005710	63.3	-142.9	89.9	0.0		5.0	17.9	30.1	0.0
UNK	-180 -10 9999		3 1 1 0 0.005688	63.3	-142.8	-89.6	0.0		5.0	17.8	30.1	0.0
UNK	-180 -10 9999		1 2 1 0 0.004236	-102.2	-81.4	-0.3	0.0		11.8	10.2	30.1	0.0
UNK	-180 -10 9999		1 1 1 0 0.004224	-97.1	-68.2	0.5	0.0		8.1	11.2	30.1	0.0
UNK	-180 -10 9999		1 2 3 0 0.003824	-97.9	-173.1	1.6	0.0		8.6	14.2	30.1	0.0
UNK	-180 -10 9999		2 1 3 0 0.003688	-170.5	-150.1	89.9	0.0		5.6	20.8	30.1	0.0
UNK	-180 -10 9999		2 1 2 0 0.003688	-170.5	-150.1	-89.8	0.0		5.6	20.8	30.1	0.0
UNK	-180 -10 9999		2 3 1 0 0.002487	-169.0	99.4	-83.9	0.0		4.6	10.8	30.1	0.0
UNK	-180 -10 9999		3 3 2 0 0.001220	59.7	114.9	-88.5	0.0		5.4	6.4	30.1	0.0
UNK	-180 -10 9999		1 1 3 0 0.000249	-96.9	-68.2	86.6	0.0		7.7	11.1	30.1	0.0
UNK	-180 -10 9999		1 2 2 0 0.000234	-96.4	-68.5	-87.8	0.0		6.9	11.1	30.1	0.0
UNK	-180 -10 9999		1 3 2 0 0.000001	-21.0	119.7	-180.0	0.0		30.1	6.1	21.7	0.0
UNK	-180 -10 9999		3 3 1 0 0.000000	-16.2	177.3	22.9	0.0		2.0	9.3	15.2	0.0
UNK	-180 -10 9999		1 3 1 0 0.000000	-108.0	-33.8	-123.7	0.0		0.1	7.4	5.1	0.0
UNK	-180 -10 9999		1 3 3 0 0.000000	-114.8	27.5	0.0	0.0		1.2	0.3	30.1	0.0
UNK	-180 -10 9999		3 2 1 0 0.000000	-57.6	104.4	0.1	0.0		7.6	5.0	30.1	0.0
UNK	-180 -10 9999		2 1 1 0 0.000000	-57.6	104.4	0.1	0.0		7.6	5.0	30.1	0.0
UNK	-180 0 9999		3 2 2 0 0.221375	53.7	-169.9	-180.0	0.0		6.6	14.6	21.7	0.0
UNK	-180 0 9999		2 2 2 0 0.212667	-170.9	-164.5	-176.8	0.0		5.8	18.8	18.8	0.0
UNK	-180 0 9999		2 3 2 0 0.151868	-170.6	98.3	-180.0	0.0		5.7	11.4	21.7	0.0
UNK	-180 0 9999		3 2 3 0 0.077283	53.7	-169.9	0.1	0.0		6.6	14.6	30.1	0.0
UNK	-180 0 9999		3 3 2 0 0.074905	59.9	113.3	-180.0	0.0		5.5	4.6	21.7	0.0
UNK	-180 0 9999		2 2 3 0 0.071179	-171.1	-147.0	0.1	0.0		5.8	18.9	30.1	0.0
UNK	-180 0 9999		2 3 3 0 0.053016	-170.6	98.3	0.1	0.0		5.7	11.4	30.1	0.0
UNK	-180 0 9999		3 1 3 0 0.049643	55.3	-125.7	0.1	0.0		4.7	12.7	30.1	0.0
UNK	-180 0 9999		3 3 3 0 0.026149	59.9	113.3	0.1	0.0		5.5	4.6	30.1	0.0
UNK	-180 0 9999		1 1 2 0 0.013561	-98.4	-68.9	-180.0	0.0		9.5	11.8	21.7	0.0
UNK	-180 0 9999		1 2 2 0 0.013047	-97.4	-166.8	179.8	0.0		8.2	19.1	21.5	0.0
UNK	-180 0 9999		2 3 1 0 0.004857	-170.1	98.6	-61.7	0.0		4.6	11.3	6.1	0.0
UNK	-180 0 9999		1 1 3 0 0.004787	-98.2	-67.1	0.2	0.0		9.1	9.9	30.1	0.0
UNK	-180 0 9999		3 2 1 0 0.004667	53.9	-169.1	-83.9	0.0		6.1	15.2	30.1	0.0
UNK	-180 0 9999		1 2 3 0 0.004539	-100.4	-160.8	0.1	0.0		10.7	24.3	30.1	0.0
UNK	-180 0 9999		3 1 2 0 0.004296	55.6	-149.2	-75.5	0.0		3.9	22.0	30.1	0.0
UNK	-180 0 9999		2 1 1 0 0.004150	-171.0	-147.0	-87.0	0.0		5.8	18.9	30.1	0.0
UNK	-180 0 9999		2 1 3 0 0.004148	-171.1	-147.0	89.2	0.0		5.8	18.9	30.1	0.0
UNK	-180 0 9999		3 1 1 0 0.002265	68.5	-100.4	-89.4	0.0		6.0	7.0	30.1	0.0
UNK	-180 0 9999		3 3 1 0 0.001527	59.9	113.3	-87.7	0.0		5.4	4.6	30.1	0.0
UNK	-180 0 9999		2 2 1 0 0.000041	-91.9	-139.2	-75.9	0.0		3.8	12.9	30.1	0.0
UNK	-180 0 9999		1 1 1 0 0.000029	-97.4	-81.1	-90.0	0.0		7.8	11.7	30.1	0.0
UNK	-180 0 9999		1 3 1 0 0.000001	-16.9	176.9	-180.0	0.0		2.7	8.9	21.7	0.0
UNK	-180 0 9999		1 3 3 0 0.000000	-26.6	175.4	153.0	0.0		30.1	8.3	7.3	0.0
UNK	-180 0 9999		1 3 2 0 0.000000	-16.9	176.9	0.0	0.0		2.7	8.9	30.1	0.0
UNK	-180 0 9999		1 2 1 0 0.000000	-23.8	-123.4	0.0	0.0		30.1	4.5	30.1	0.0
UNK	-180 0 9999		2 1 2 0 0.000000	-108.6	-36.4	124.4	0.0		0.1	1.7	5.1	0.0
UNK	-180 10 9999		3 2 2 0 0.219986	53.3	-148.8	-175.6	0.0		5.0	22.0	17.8	0.0
UNK	-180 10 9999		2 2 2 0 0.205885	-170.7	-149.5	-179.5	0.0		5.4	20.6	21.3	0.0
UNK	-180 10 9999		2 3 2 0 0.147393	-174.2	96.6	179.9	0.0		7.9	9.3	21.6	0.0
UNK	-180 10 9999		3 3 2 0 0.078648	60.0	114.4	179.5	0.0		5.4	5.6	21.1	0.0
UNK	-180 10 9999		3 1 2 0 0.074093	60.0	-137.3	0.1	0.0		8.9	15.5	30.1	0.0
UNK	-180 10 9999		3 2 3 0 0.072630	57.2	-149.5	0.1	0.0		4.6	22.9	30.1	0.0
UNK	-180 10 9999		2 2 3 0 0.072101	-170.7	-149.5	-0.2	0.0		5.4	20.6	30.1	0.0
UNK	-180 10 9999		2 3 3 0 0.054259	-174.2	96.5	-0.2	0.0		8.2	9.2	30.1	0.0
UNK	-180 10 9999		3 3 3 0 0.024840	59.9	113.0	0.0	0.0		5.2	4.4	30.1	0.0
UNK	-180 10 9999		1 1 2 0 0.013975	-97.4	-68.2	180.0	0.0		8.6	11.2	21.6	0.0
UNK	-180 10 9999		1 1 3 0 0.004602	-97.2	-68.2	-0.0	0.0		9.1	11.5	30.1	0.0
UNK	-180 10 9999		1 2 3 0 0.004589	-96.6	-162.1	0.0	0.0		7.2	23.6	30.1	0.0
UNK	-180 10 9999		3 2 1 0 0.004325	60.2	-136.9	-88.7	0.0		9.1	15.4	30.1	0.0
UNK	-180 10 9999		3 1 3 0 0.004320	59.8	-136.8	89.7	0.0		8.8	15.4	30.1	0.0
UNK	-180 10 9999		2 1 3 0 0.004158	-171.8	-173.5	79.8	0.0		6.1	12.4	30.1	0.0
UNK	-180 10 9999		2 2 1 0 0.003874	-168.5	-161.0	-89.4	0.0		4.7	21.8	30.1	0.0
UNK	-180 10 9999		1 3 3 0 0.003599	57.4	-176.1	89.9	0.0		4.5	11.1	30.1	0.0
UNK	-180 10 9999		3 1 1 0 0.002837	57.7	-124.6	-89.8	0.0		4.8	13.5	30.1	0.0
UNK	-180 10 9999		2 3 1 0 0.002390	-170.4	98.5	-84.6	0.0		5.5	11.3	30.1	0.0
UNK	-180 10 9999		3 3 1 0 0.001435	60.3	113.3	-87.0	0.0		5.0	4.6	30.1	0.0
UNK	-180 10 9999		1 2 2 0 0.000039	-100.0	-152.4	-89.6	0.0		8.0	18.7	30.1	0.0
UNK	-180 10 9999		1 1 1 0 0.000022	-97.3	-82.8	-89.6	0.0		7.6	11.3	30.1	0.0
UNK	-180 10 9999		1 3 2 0 0.000001	-17.4	176.8	-180.0	0.0		3.6	8.8	21.7	0.0
UNK	-180 10 9999		1 3 1 0 0.000000	-17.4	176.8	0.0	0.0		3.6	8.8	30.1	0.0
UNK	-180 10 9999		1 2 1 0 0.000000	-23.7	-123.3	0.0	0.0		30.1	4.5	30.1	0.0
UNK	-180 10 9999		2 1 2 0 0.000000	-110.0	-40.1	-180.0	0.0		0.1	1.2	21.7	0.0
UNK	-180 10 9999		2 1 1 0 0.000000	-110.1	-40.7	-123.2	0.0		0.1	1.6	5.1	0.0
UNK	-180 20 9999		3 2 2 0 0.238757	51.1	-147.3	-179.5	0.0		6.5	20.8	21.3	0.0
UNK	-180 20 9999		1 1 2 0 0.223824	-171.1	-156.3	-180.0	0.0		5.7	25.7	21.7	0.0
UNK	-180 20 9999		2 3 2 0 0.150648	-171.5	100.7	176.3	0.0		6.1	10.0	18.2	0.0
UNK	-180 20 9999		2 2 3 0 0.078178	-171.1	-156.4	0.1	0.0		5.7	25.8	30.1	0.0
UNK	-180 20 9999		3 3 2 0 0.076671	60.0	113.4	-179.6	0.0		5.4	4.6	21.4	0.0
UNK	-180 20 9999		3 2 3 0 0.072996	61.0	-171.0	-0.4	0.0		7.6	15.2	30.1	0.0
UNK	-180 20 9999		3 1 1 0 0.059820	56.8	-137.6	-0.1	0.0		4.2	16.5	30.1	0.0
UNK	-180 20 9999		2 3 3 0 0.046139	-170.4	98.2	0.1	0.0		6.0	11.3	30.1	0.0
UNK	-180 20 9999		3 3 3 0 0.026359	58.6	119.5	-0.6	0.0		5.1	8.0	30.1	0.0
UNK	-180 20 9999		1 1 3 0 0.004681	-97.2	-163.8	1.0	0.0		8.0	21.9	30.1	0.0
UNK	-180 20 9999		3 1 3 0 0.003846	58.8	-151.1	90.0	0.0		4.9	23.8	30.1	0.0
UNK	-180 20 9999		3 2 1 0 0.003845	58.8	-151.1	-89.9	0.0		4.9	23.8	30.1	0.0
UNK	-180 20 9999		3 1 2 0 0.003735	77.6	-79.0	-180.0	0.0		1.9	2.0	21.7	0.0
UNK	-180 20 9999		2 2 1 0 0.003532	-170.2	-145.8	-89.7	0.0		5.0	18.4	30.1	0.0
UNK	-180 20 9999		2 3 1 0 0.002689	-170.4	98.2	-89.7	0.0		6.0	11.3	30.1	0.0
UNK	-180 20 9999		3 3 1 0 0.001533	61.1	113.3	-77.9	0.0		4.5	4.7	30.1	0.0
UNK	-180 20 9999		1 2 1 0 0.001436	60.5	112.5	87.2	0.0		5.1	4.1	30.1	0.0
UNK	-180 20 9999		2 1 2 0 0.000652	-102.1	-110.1	-180.0	0.0		8.8	30.1	21.7	0.0
UNK	-180 20 9999		1 3 1 0 0.000414	-96.8	177.3	0.1	0.0		5.9	9.2	30.1	0.0
UNK	-180 20 9999		1 3 2 0 0.000201	-101.3	-110.3	0.3	0.0		8.2	30.1	30.1	0.0
UNK	-180 20 9999		1 3 3 0 0.000028	-97.6	-178.5	88.6	0.0		6.4	11.0	30.1	0.0
UNK	-180 20 9999		1 1 1 0 0.000011	-100.7	-152.3	-89.6	0.0		7.6	18.8	30.1	0.0
UNK	-180 20 9999		2 1 3 0 0.000006	-98.0	-82.6	89.9	0.0		8.6	11.9	30.1	0.0
UNK	-180 20 9999		2 1 1 0 0.000000	-112.8	-48.0	-155.3	0.0		0.1	22.8	7.8	0.0
UNK	-180 20 9999		1 2 2 0 0.000000	-112.8	-48.1	-54.5	0.0		0.1	22.9	5.7	0.0
UNK	-180 20 9999		2 2 2 0 0.000000	-128.0	-18.1	0.0	0.0		0.1	0.2	30.1	0.0
UNK	-180 20 9999		1 2 3 0 0.000000	73.3	4.9	-180.0	0.0		0.3	0.1	21.7	0.0
UNK	-180 30 9999		2 1 3 0 0.227761	-172.3	-161.1	-180.0	0.0		6.4	21.8	21.7	0.0
UNK	-180 30 9999		2 1 2 0 0.194134	58.4	-172.8	-177.9	0.0		5.3	12.8	19.8	0.0
UNK	-180 30 9999		1 2 3 0 0.143372	58.0	-126.5	-177.3	0.0		5.4	13.3	19.3	0.0
UNK	-180 30 9999		2 3 1 0 0.089516	57.1	116.3	179.9	0.0		6.4	6.3	21.6	0.0
UNK	-180 30 9999		1 1 3 0 0.079501	-172.3	-161.1	0.0	0.0		6.4	21.8	30.1	0.0
UNK	-180 30 9999		3 3 3 0 0.067450	60.5	-151.2	0.1	0.0		5.0	24.0	30.1	0.0
UNK	-180 30 9999		1 3 3 0 0.050991	-170.4	99.8	2.5	0.0		5.2	10.6	30.1	0.0
UNK	-180 30 9999		3 2 3 0 0.050012	58.4	-126.9	0.5	0.0		5.5	13.6	30.1	0.0
UNK	-180 30 9999		1 1 2 0 0.049420	-168.5	-177.0	-0.5	0.0		4.5	10.5	30.1	0.0
UNK	-180 30 9999		1 3 2 0 0.031203	57.3	116.4	0.8	0.0		6.3	6.4	30.1	0.0
UNK	-180 30 9999		3 3 2 0 0.004025	-97.8	-158.5	0.6	0.0		9.4	22.5	30.1	0.0
UNK	-180 30 9999		1 2 1 0 0.002745	-170.0	175.9	-85.7	0.0		5.3	7.9	30.1	0.0
UNK	-180 30 9999		1 3 1 0 0.002657	62.8	-152.5	90.0	0.0		4.5	24.6	30.1	0.0
UNK	-180 30 9999		2 2 2 0 0.002656	62.8	-152.5	-89.9	0.0		4.5	24.6	30.1	0.0
UNK	-180 30 9999		1 1 1 0 0.002361	62.7	-177.3	-89.9	0.0		4.4	10.5	30.1	0.0
UNK	-180 30 9999		1 2 2 0 0.001659	60.2	115.7	90.0	0.0		5.2	6.2	30.1	0.0
UNK	-180 30 9999		2 2 1 0 0.000442	-97.5	-163.9	-2.2	0.0		6.4	21.6	30.1	0.0
UNK	-180 30 9999		3 1 1 0 0.000071	-116.7	-94.0	-180.0	0.0		4.6	7.5	21.7	0.0
UNK	-180 30 9999		3 1 2 0 0.000025	-116.7	-94.0	0.0	0.0		4.6	7.5	30.1	0.0
UNK	-180 30 9999		2 2 3 0 0.000000	74.6	5.0	-180.0	0.0		0.2	0.1	21.7	0.0
UNK	-180 30 9999		2 1 1 0 0.000000	74.6	5.0	0.0	0.0		0.2	0.1	30.1	0.0
UNK	-180 30 9999		2 3 2 0 0.000000	56.7	34.9	-29.5	0.0		0.1	0.2	11.8	0.0
UNK	-180 30 9999		3 2 2 0 0.000000	-57.6	104.4	0.1	0.0		7.6	5.0	30.1	0.0
UNK	-180 30 9999		3 1 3 0 0.000000	-57.6	104.4	0.1	0.0		7.6	5.0	30.1	0.0
UNK	-180 30 9999		3 3 1 0 0.000000	-57.6	104.4	0.1	0.0		7.6	5.0	30.1	0.0
UNK	-180 30 9999		3 2 1 0 0.000000	-57.6	104.4	0.1	0.0		7.6	5.0	30.1	0.0
UNK	-180 30 9999		2 3 3 0 0.000000	-57.6	104.4	0.1	0.0		7.6	5.0	30.1	0.0
UNK	-180 40 9999		1 3 2 0 0.206520	61.4	-147.1	-180.0	0.0		4.6	21.2	21.7	0.0
UNK	-180 40 9999		1 2 2 0 0.190426	-173.6	-150.9	178.4	0.0		9.6	20.4	20.1	0.0
UNK	-180 40 9999		2 3 2 0 0.188956	-171.5	99.1	-180.0	0.0		6.0	11.0	21.7	0.0
UNK	-180 40 9999		3 3 2 0 0.087460	60.8	113.7	178.4	0.0		5.1	5.1	20.2	0.0
UNK	-180 40 9999		2 3 3 0 0.066141	-171.2	99.1	0.0	0.0		5.9	11.0	30.1	0.0
UNK	-180 40 9999		3 2 1 0 0.063380	60.6	-160.5	0.0	0.0		5.6	22.0	30.1	0.0
UNK	-180 40 9999		2 2 3 0 0.061844	-175.1	-150.8	0.0	0.0		9.6	20.1	30.1	0.0
UNK	-180 40 9999		3 2 3 0 0.043693	63.1	-173.1	-0.1	0.0		4.9	12.6	30.1	0.0
UNK	-180 40 9999		3 3 1 0 0.030274	58.5	112.1	0.1	0.0		5.8	4.0	30.1	0.0
UNK	-180 40 9999		1 1 2 0 0.015758	-101.3	-74.0	179.9	0.0		11.0	7.8	21.6	0.0
UNK	-180 40 9999		1 2 3 0 0.008999	-117.0	-148.6	1.0	0.0		9.7	19.7	30.1	0.0
UNK	-180 40 9999		3 1 2 0 0.008215	67.6	-97.9	-0.2	0.0		7.1	5.4	30.1	0.0
UNK	-180 40 9999		1 1 3 0 0.005632	-94.7	-70.3	0.0	0.0		5.7	4.4	30.1	0.0
UNK	-180 40 9999		3 2 2 0 0.004099	60.4	-157.0	-83.5	0.0		5.3	25.4	30.1	0.0
UNK	-180 40 9999		2 3 1 0 0.003843	-171.5	99.1	-88.8	0.0		6.0	11.0	30.1	0.0
UNK	-180 40 9999		3 1 3 0 0.003711	60.6	-160.3	88.4	0.0		5.5	22.1	30.1	0.0
UNK	-180 40 9999		2 2 1 0 0.003084	-162.7	-152.6	-86.2	0.0		7.6	22.0	30.1	0.0
UNK	-180 40 9999		2 1 2 0 0.002903	-163.3	-154.1	89.0	0.0		6.9	22.8	30.1	0.0
UNK	-180 40 9999		2 2 2 0 0.002377	-164.6	-144.6	-45.4	0.0		4.1	16.3	6.5	0.0
UNK	-180 40 9999		3 3 3 0 0.001765	58.6	112.1	88.8	0.0		5.8	4.0	30.1	0.0
UNK	-180 40 9999		3 1 1 0 0.000777	75.7	-76.6	-162.8	0.0		1.0	1.1	10.3	0.0
UNK	-180 40 9999		1 2 1 0 0.000135	-142.0	155.7	-89.9	0.0		6.4	7.7	30.1	0.0
UNK	-180 40 9999		1 1 1 0 0.000007	-94.3	-60.6	-55.9	0.0		0.4	0.9	5.7	0.0
UNK	-180 40 9999		1 3 3 0 0.000001	-93.1	-177.9	90.0	0.0		10.0	11.2	30.1	0.0
UNK	-180 40 9999		1 3 1 0 0.000000	-26.6	175.4	-153.0	0.0		30.1	8.4	7.3	0.0
UNK	-180 40 9999		2 1 1 0 0.000000	-142.5	-9.2	-153.4	0.0		0.1	0.1	7.4	0.0
UNK	-180 40 9999		2 1 3 0 0.000000	-142.5	-9.2	26.7	0.0		0.1	0.1	13.0	0.0
UNK	-180 50 9999		3 3 2 0 0.377487	62.9	-164.2	-178.9	0.0		5.6	19.5	20.7	0.0
UNK	-180 50 9999		2 2 2 0 0.146449	-171.2	-163.7	-180.0	0.0		8.8	19.4	21.7	0.0
UNK	-180 50 9999		3 2 3 0 0.129327	62.9	-164.4	0.4	0.0		5.5	19.3	30.1	0.0
UNK	-180 50 9999		2 3 2 0 0.111004	-168.9	98.2	-179.9	0.0		6.3	10.9	21.7	0.0
UNK	-180 50 9999		3 1 3 0 0.056923	63.1	-140.6	-180.0	0.0		5.0	17.2	21.7	0.0
UNK	-180 50 9999		2 2 3 0 0.051156	-171.2	-163.7	0.1	0.0		8.8	19.4	30.1	0.0
UNK	-180 50 9999		2 3 3 0 0.038055	-170.9	99.0	0.5	0.0		7.3	10.4	30.1	0.0
UNK	-180 50 9999		3 3 3 0 0.033290	63.3	116.4	0.8	0.0		3.2	2.8	30.1	0.0
UNK	-180 50 9999		3 2 1 0 0.019869	63.1	-140.6	0.1	0.0		5.0	17.2	30.1	0.0
UNK	-180 50 9999		1 1 2 0 0.013365	-97.6	-74.8	-178.0	0.0		6.5	5.3	19.9	0.0
UNK	-180 50 9999		1 1 1 0 0.006024	-97.3	-166.7	0.2	0.0		6.6	18.8	30.1	0.0
UNK	-180 50 9999		1 1 3 0 0.004813	-95.7	-74.3	-1.0	0.0		7.6	7.0	30.1	0.0
UNK	-180 50 9999		2 1 3 0 0.002966	-170.5	-150.2	89.3	0.0		8.9	20.1	30.1	0.0
UNK	-180 50 9999		2 2 1 0 0.002936	-170.4	-150.1	-87.1	0.0		8.9	20.1	30.1	0.0
UNK	-180 50 9999		2 3 1 0 0.001657	-165.0	97.8	-88.1	0.0		4.1	11.2	30.1	0.0
UNK	-180 50 9999		3 1 2 0 0.001434	62.4	115.1	89.9	0.0		2.5	1.8	30.1	0.0
UNK	-180 50 9999		1 3 1 0 0.001432	62.4	115.1	-89.7	0.0		2.5	1.8	30.1	0.0
UNK	-180 50 9999		3 1 1 0 0.001159	63.1	-140.6	-89.0	0.0		4.9	17.2	30.1	0.0
UNK	-180 50 9999		3 2 2 0 0.000469	71.9	-80.3	-180.0	0.0		0.9	0.9	21.7	0.0
UNK	-180 50 9999		2 1 1 0 0.000088	-113.7	-67.4	-87.1	0.0		7.7	6.7	30.1	0.0
UNK	-180 50 9999		1 2 1 0 0.000081	-99.0	-177.4	0.5	0.0		4.6	11.6	30.1	0.0
UNK	-180 50 9999		1 2 3 0 0.000010	71.9	-80.3	90.0	0.0		0.9	0.9	30.1	0.0
UNK	-180 50 9999		1 3 3 0 0.000005	-97.1	179.8	88.8	0.0		4.5	10.2	30.1	0.0
UNK	-180 50 9999		1 2 2 0 0.000001	-96.8	176.0	-89.4	0.0		4.0	8.8	30.1	0.0
UNK	-180 50 9999		3 3 1 0 0.000001	38.3	118.6	-141.3	0.0		0.9	0.3	5.5	0.0
UNK	-180 50 9999		1 3 2 0 0.000000	80.7	-37.9	0.0	0.0		0.1	0.1	30.1	0.0
UNK	-180 50 9999		2 1 2 0 0.000000	-141.6	-12.1	-154.4	0.0		0.1	0.1	7.6	0.0
UNK	-180 60 9999		3 2 2 0 0.362083	62.6	-147.0	-180.0	0.0		5.6	20.0	21.7	0.0
UNK	-180 60 9999		2 1 2 0 0.170231	-172.8	-152.7	178.6	0.0		7.5	21.2	20.4	0.0
UNK	-180 60 9999		3 2 3 0 0.131428	63.0	-158.3	0.1	0.0		5.5	25.1	30.1	0.0
UNK	-180 60 9999		3 3 3 0 0.114330	63.6	-167.7	0.1	0.0		5.1	16.5	30.1	0.0
UNK	-180 60 9999		2 1 3 0 0.061990	-173.2	-152.5	-0.7	0.0		7.6	21.2	30.1	0.0
UNK	-180 60 9999		1 3 2 0 0.059110	-169.0	-100.0	-180.0	0.0		9.9	15.7	21.7	0.0
UNK	-180 60 9999		2 2 1 0 0.039069	-169.2	96.9	0.2	0.0		6.4	10.3	30.1	0.0
UNK	-180 60 9999		2 3 3 0 0.021328	-165.7	-114.3	-1.0	0.0		8.2	28.9	30.1	0.0
UNK	-180 60 9999		1 2 1 0 0.008193	53.8	154.3	-180.0	0.0		5.2	8.4	21.7	0.0
UNK	-180 60 9999		3 2 1 0 0.007926	62.5	-131.2	-71.7	0.0		5.1	14.3	9.5	0.0
UNK	-180 60 9999		1 1 3 0 0.006747	-102.0	-158.9	0.1	0.0		9.7	24.9	30.1	0.0
UNK	-180 60 9999		3 1 3 0 0.005823	62.4	-130.4	85.9	0.0		5.6	14.8	30.1	0.0
UNK	-180 60 9999		1 1 1 0 0.004478	-94.9	-69.9	0.7	0.0		7.2	5.2	30.1	0.0
UNK	-180 60 9999		1 1 2 0 0.003061	-171.7	-151.6	-89.7	0.0		7.2	20.3	30.1	0.0
UNK	-180 60 9999		2 3 1 0 0.002126	-168.0	97.5	-87.2	0.0		5.6	11.1	30.1	0.0
UNK	-180 60 9999		3 3 2 0 0.001868	62.1	165.9	-88.8	0.0		4.7	6.4	30.1	0.0
UNK	-180 60 9999		2 2 3 0 0.000167	53.8	154.3	89.9	0.0		5.2	8.4	30.1	0.0
UNK	-180 60 9999		3 3 1 0 0.000025	-83.1	131.2	-180.0	0.0		4.7	3.5	21.7	0.0
UNK	-180 60 9999		1 3 1 0 0.000014	-93.9	154.3	0.1	0.0		5.4	6.8	30.1	0.0
UNK	-180 60 9999		1 2 3 0 0.000002	33.4	118.8	0.0	0.0		1.2	0.4	30.1	0.0
UNK	-180 60 9999		3 1 1 0 0.000001	69.9	-74.2	-155.0	0.0		0.4	0.4	7.7	0.0
UNK	-180 60 9999		3 1 2 0 0.000001	70.7	-73.7	0.0	0.0		0.4	0.4	30.1	0.0
UNK	-180 60 9999		2 2 2 0 0.000000	18.0	91.5	-125.1	0.0		0.2	1.9	5.0	0.0
UNK	-180 60 9999		2 1 1 0 0.000000	80.3	-43.6	-180.0	0.0		0.1	0.1	21.7	0.0
UNK	-180 60 9999		1 2 2 0 0.000000	29.4	41.9	0.0	0.0		0.2	0.1	30.1	0.0
UNK	-180 60 9999		2 3 2 0 0.000000	-57.6	104.4	0.1	0.0		7.6	5.0	30.1	0.0
UNK	-180 60 9999		1 3 3 0 0.000000	-57.6	104.4	0.1	0.0		7.6	5.0	30.1	0.0
UNK	-180 70 9999		3 2 2 0 0.340577	62.0	-160.8	-180.0	0.0		6.8	22.9	21.7	0.0
UNK	-180 70 9999		2 2 2 0 0.136685	-166.4	-169.3	-180.0	0.0		4.7	15.2	21.7	0.0
UNK	-180 70 9999		3 2 3 0 0.120954	62.6	-157.8	0.1	0.0		6.1	25.7	30.1	0.0
UNK	-180 70 9999		3 3 2 0 0.119890	58.8	118.6	-178.0	0.0		5.8	8.2	19.9	0.0
UNK	-180 70 9999		2 3 2 0 0.097493	-170.9	97.3	-180.0	0.0		7.2	10.6	21.7	0.0
UNK	-180 70 9999		2 2 3 0 0.047712	-166.4	-169.3	0.0	0.0		4.7	15.2	30.1	0.0
UNK	-180 70 9999		3 3 3 0 0.041787	58.8	118.6	1.7	0.0		5.9	8.3	30.1	0.0
UNK	-180 70 9999		2 3 3 0 0.034354	-169.8	97.4	-0.2	0.0		6.7	10.8	30.1	0.0
UNK	-180 70 9999		1 2 2 0 0.015502	-98.1	-167.7	179.9	0.0		7.0	18.0	21.6	0.0
UNK	-180 70 9999		1 2 3 0 0.014765	-139.2	-165.1	1.5	0.0		10.9	18.7	30.1	0.0
UNK	-180 70 9999		3 2 1 0 0.006680	62.9	-145.2	-83.2	0.0		5.7	19.0	30.1	0.0
UNK	-180 70 9999		3 1 3 0 0.006487	62.9	-145.3	88.3	0.0		5.7	19.1	30.1	0.0
UNK	-180 70 9999		1 1 1 0 0.004101	-94.3	-73.1	-1.0	0.0		7.2	5.8	30.1	0.0
UNK	-180 70 9999		2 1 3 0 0.002777	-166.3	-169.2	88.3	0.0		4.6	15.2	30.1	0.0
UNK	-180 70 9999		2 1 2 0 0.002520	-171.8	-152.3	-83.8	0.0		8.5	21.4	30.1	0.0
UNK	-180 70 9999		3 3 1 0 0.002285	58.9	118.6	-89.6	0.0		6.0	7.9	30.1	0.0
UNK	-180 70 9999		2 1 1 0 0.002057	-170.5	-134.4	-89.7	0.0		9.2	14.2	30.1	0.0
UNK	-180 70 9999		2 3 1 0 0.001984	-170.9	97.3	-89.5	0.0		7.2	10.6	30.1	0.0
UNK	-180 70 9999		2 2 1 0 0.000902	-166.7	-92.9	-86.6	0.0		8.8	10.1	30.1	0.0
UNK	-180 70 9999		1 1 3 0 0.000223	-97.2	-71.7	87.9	0.0		8.0	8.4	30.1	0.0
UNK	-180 70 9999		1 1 2 0 0.000211	-96.4	-68.0	-88.1	0.0		8.1	5.4	30.1	0.0
UNK	-180 70 9999		1 3 2 0 0.000051	-83.5	131.6	-180.0	0.0		3.4	3.4	21.7	0.0
UNK	-180 70 9999		1 3 3 0 0.000001	-83.5	131.6	90.0	0.0		3.4	3.4	30.1	0.0
UNK	-180 70 9999		1 3 1 0 0.000001	-83.5	131.6	-90.0	0.0		3.4	3.4	30.1	0.0
UNK	-180 70 9999		3 1 2 0 0.000001	70.2	-73.6	-180.0	0.0		0.4	0.4	21.7	0.0
UNK	-180 70 9999		3 1 1 0 0.000000	70.2	-73.6	0.0	0.0		0.4	0.4	30.1	0.0
UNK	-180 70 9999		1 2 1 0 0.000000	-20.5	-142.4	6.2	0.0		30.1	10.6	27.4	0.0
UNK	-180 80 9999		3 1 3 0 0.246729	61.4	-160.0	-179.2	0.0		7.7	23.8	21.0	0.0
UNK	-180 80 9999		3 2 1 0 0.242660	63.4	-167.6	-179.0	0.0		5.8	17.0	20.8	0.0
UNK	-180 80 9999		2 2 3 0 0.098942	-171.4	-161.8	177.9	0.0		9.8	21.0	19.7	0.0
UNK	-180 80 9999		2 3 2 0 0.095514	-171.3	-170.1	-177.1	0.0		9.7	14.4	19.1	0.0
UNK	-180 80 9999		3 2 3 0 0.088663	58.8	-160.9	0.0	0.0		6.6	22.0	30.1	0.0
UNK	-180 80 9999		3 2 2 0 0.080076	60.9	-141.3	3.8	0.0		6.5	17.2	29.5	0.0
UNK	-180 80 9999		2 2 1 0 0.034438	-171.7	-169.1	0.4	0.0		10.0	15.0	30.1	0.0
UNK	-180 80 9999		3 3 3 0 0.027453	61.8	114.7	-0.6	0.0		4.1	4.0	30.1	0.0
UNK	-180 80 9999		2 3 3 0 0.026863	-170.6	96.4	0.1	0.0		7.3	9.7	30.1	0.0
UNK	-180 80 9999		2 1 3 0 0.016218	-168.7	-100.3	0.1	0.0		6.7	10.1	30.1	0.0
UNK	-180 80 9999		1 2 2 0 0.008407	-135.6	-167.7	2.1	0.0		11.6	17.0	30.1	0.0
UNK	-180 80 9999		1 2 3 0 0.007397	-93.6	-66.6	-178.0	0.0		5.9	5.3	19.9	0.0
UNK	-180 80 9999		2 1 2 0 0.005340	-156.8	-86.8	-0.8	0.0		8.3	6.5	30.1	0.0
UNK	-180 80 9999		1 3 3 0 0.004542	63.4	-165.9	87.7	0.0		5.1	17.8	30.1	0.0
UNK	-180 80 9999		3 1 1 0 0.004440	63.0	-146.3	-82.2	0.0		5.0	19.8	30.1	0.0
UNK	-180 80 9999		3 3 2 0 0.004341	63.4	-170.9	-88.9	0.0		5.1	14.3	30.1	0.0
UNK	-180 80 9999		1 1 1 0 0.003037	-96.5	-71.9	0.1	0.0		7.8	7.5	30.1	0.0
UNK	-180 80 9999		2 2 2 0 0.001887	-171.2	-149.9	-89.9	0.0		8.5	19.8	30.1	0.0
UNK	-180 80 9999		2 3 1 0 0.001570	-170.6	96.5	-90.0	0.0		7.3	9.7	30.1	0.0
UNK	-180 80 9999		1 1 2 0 0.001464	58.6	121.7	89.2	0.0		4.8	4.2	30.1	0.0
UNK	-180 80 9999		1 1 3 0 0.000013	70.0	-78.1	-180.0	0.0		0.6	0.6	21.7	0.0
UNK	-180 80 9999		2 1 1 0 0.000005	70.0	-78.1	0.0	0.0		0.6	0.6	30.1	0.0
UNK	-180 80 9999		1 3 2 0 0.000000	-26.7	175.4	-153.1	0.0		30.1	8.4	7.3	0.0
UNK	-180 80 9999		3 3 1 0 0.000000	-21.0	119.7	-180.0	0.0		30.1	6.2	21.7	0.0
UNK	-180 80 9999		1 3 1 0 0.000000	-17.2	176.9	0.0	0.0		4.2	8.9	30.1	0.0
UNK	-180 80 9999		1 2 1 0 0.000000	-23.8	-123.4	0.0	0.0		30.1	4.5	30.1	0.0
UNK	-180 80 9999		3 1 2 0 0.000000	18.0	103.3	0.1	0.0		0.2	0.2	30.1	0.0
UNK	-180 90 9999		3 2 2 0 0.296353	61.3	-150.9	-179.9	0.0		6.3	22.5	21.7	0.0
UNK	-180 90 9999		3 1 2 0 0.127295	61.1	-117.5	179.3	0.0		5.8	12.1	20.9	0.0
UNK	-180 90 9999		2 2 2 0 0.115238	-172.8	-164.4	-179.0	0.0		10.3	18.6	20.8	0.0
UNK	-180 90 9999		3 2 3 0 0.102883	61.3	-156.2	1.5	0.0		6.9	26.5	30.1	0.0
UNK	-180 90 9999		3 3 2 0 0.091353	61.7	120.2	-180.0	0.0		4.6	6.0	21.7	0.0
UNK	-180 90 9999		2 3 2 0 0.082215	-169.6	95.4	-176.7	0.0		6.8	8.7	18.7	0.0
UNK	-180 90 9999		3 1 1 0 0.044619	61.2	-111.5	1.0	0.0		7.1	8.6	30.1	0.0
UNK	-180 90 9999		2 2 3 0 0.040277	-172.5	-164.4	0.8	0.0		10.3	18.7	30.1	0.0
UNK	-180 90 9999		3 3 3 0 0.031793	61.7	120.2	0.2	0.0		4.6	5.9	30.1	0.0
UNK	-180 90 9999		2 3 3 0 0.028904	-169.5	95.4	-2.6	0.0		6.8	8.7	30.1	0.0
UNK	-180 90 9999		2 1 2 0 0.009993	-97.7	-75.1	-180.0	0.0		8.4	9.2	21.7	0.0
UNK	-180 90 9999		3 1 3 0 0.005286	63.1	-168.0	84.6	0.0		6.2	16.8	30.1	0.0
UNK	-180 90 9999		3 2 1 0 0.004891	61.2	-132.0	-83.3	0.0		6.6	14.7	30.1	0.0
UNK	-180 90 9999		1 2 3 0 0.004824	-104.7	-170.0	0.1	0.0		12.2	16.2	30.1	0.0
UNK	-180 90 9999		1 1 1 0 0.004541	-149.3	-86.2	-0.4	0.0		8.6	6.8	30.1	0.0
UNK	-180 90 9999		2 1 3 0 0.002243	-169.7	-163.9	89.9	0.0		10.2	19.1	30.1	0.0
UNK	-180 90 9999		2 2 1 0 0.002243	-169.7	-163.9	-89.6	0.0		10.2	19.1	30.1	0.0
UNK	-180 90 9999		2 3 1 0 0.001636	-169.7	95.0	-89.9	0.0		6.7	8.3	30.1	0.0
UNK	-180 90 9999		3 3 1 0 0.001604	62.5	115.0	-88.8	0.0		3.4	3.0	30.1	0.0
UNK	-180 90 9999		2 1 1 0 0.001337	-166.9	-128.3	-89.9	0.0		7.9	15.6	30.1	0.0
UNK	-180 90 9999		1 1 3 0 0.000194	-92.8	-72.8	84.7	0.0		6.3	5.4	30.1	0.0
UNK	-180 90 9999		1 1 2 0 0.000190	-96.6	-71.0	-86.6	0.0		7.4	7.9	30.1	0.0
UNK	-180 90 9999		1 2 2 0 0.000087	-92.9	-144.0	-48.3	0.0		3.2	16.0	6.1	0.0
UNK	-180 90 9999		1 3 2 0 0.000001	-18.6	145.5	-176.5	0.0		4.8	30.1	18.6	0.0
UNK	-180 90 9999		1 3 3 0 0.000000	-26.2	175.3	0.0	0.0		30.1	8.2	30.1	0.0
UNK	-180 90 9999		1 3 1 0 0.000000	-16.1	177.4	-22.8	0.0		2.0	9.4	15.5	0.0
UNK	-180 90 9999		1 2 1 0 0.000000	-23.8	-123.4	0.0	0.0		30.1	4.5	30.1	0.0
UNK	-180 100 9999		3 2 1 0 0.227094	60.5	-148.2	177.6	0.0		6.4	20.8	19.4	0.0
UNK	-180 100 9999		3 3 2 0 0.115880	59.8	-171.9	-174.3	0.0		5.3	13.4	16.7	0.0
UNK	-180 100 9999		3 2 2 0 0.096905	63.4	-111.8	-175.4	0.0		5.7	11.0	17.6	0.0
UNK	-180 100 9999		2 2 1 0 0.087221	-171.1	-159.1	-179.7	0.0		8.8	23.7	21.5	0.0
UNK	-180 100 9999		1 3 3 0 0.080082	59.8	-148.0	0.8	0.0		6.7	20.6	30.1	0.0
UNK	-180 100 9999		3 2 3 0 0.073195	61.4	-171.5	1.8	0.0		5.9	14.0	30.1	0.0
UNK	-180 100 9999		3 1 2 0 0.072463	59.0	113.7	-178.5	0.0		3.9	3.1	20.4	0.0
UNK	-180 100 9999		2 3 2 0 0.065775	-169.3	96.3	-180.0	0.0		6.5	9.7	21.7	0.0
UNK	-180 100 9999		3 1 3 0 0.060601	60.0	-130.8	1.7	0.0		6.5	14.1	30.1	0.0
UNK	-180 100 9999		2 2 3 0 0.028996	-169.6	-149.9	0.1	0.0		8.4	19.9	30.1	0.0
UNK	-180 100 9999		3 3 3 0 0.025195	61.8	119.9	0.0	0.0		5.1	8.3	30.1	0.0
UNK	-180 100 9999		2 3 3 0 0.022962	-169.3	96.3	0.1	0.0		6.5	9.7	30.1	0.0
UNK	-180 100 9999		2 2 2 0 0.014682	-170.6	-102.4	0.5	0.0		6.8	11.8	30.1	0.0
UNK	-180 100 9999		1 2 3 0 0.010264	-144.0	-170.0	0.3	0.0		12.8	14.9	30.1	0.0
UNK	-180 100 9999		1 1 1 0 0.007930	-94.7	-73.3	-178.1	0.0		6.6	7.7	20.0	0.0
UNK	-180 100 9999		1 1 3 0 0.002763	-94.7	-73.2	-1.7	0.0		6.6	7.6	30.1	0.0
UNK	-180 100 9999		2 1 3 0 0.001690	-169.6	-149.9	90.0	0.0		8.4	19.9	30.1	0.0
UNK	-180 100 9999		2 1 1 0 0.001690	-169.6	-149.9	-89.9	0.0		8.4	19.9	30.1	0.0
UNK	-180 100 9999		1 3 2 0 0.001469	61.8	119.9	-89.3	0.0		5.1	8.3	30.1	0.0
UNK	-180 100 9999		2 1 2 0 0.001469	61.8	119.9	89.8	0.0		5.1	8.3	30.1	0.0
UNK	-180 100 9999		2 3 1 0 0.001338	-169.3	96.3	-89.9	0.0		6.5	9.7	30.1	0.0
UNK	-180 100 9999		1 2 2 0 0.000173	-96.8	-144.6	-81.8	0.0		5.6	16.2	30.1	0.0
UNK	-180 100 9999		1 1 2 0 0.000161	-96.6	-72.3	-87.2	0.0		8.2	6.1	30.1	0.0
UNK	-180 100 9999		1 3 1 0 0.000001	-19.4	150.4	-171.1	0.0		6.0	30.1	14.5	0.0
UNK	-180 100 9999		1 2 1 0 0.000000	-22.9	-147.1	5.8	0.0		30.1	13.5	27.7	0.0
UNK	-180 100 9999		3 3 1 0 0.000000	-21.0	119.7	0.0	0.0		30.1	6.1	30.1	0.0
UNK	-180 100 9999		3 1 1 0 0.000000	-57.6	104.4	0.1	0.0		7.6	5.0	30.1	0.0
UNK	-180 110 9999		3 1 2 0 0.306143	60.6	-147.1	-180.0	0.0		6.6	20.1	21.7	0.0
UNK	-180 110 9999		2 2 3 0 0.113550	-170.8	-149.8	-180.0	0.0		9.0	19.8	21.7	0.0
UNK	-180 110 9999		3 2 3 0 0.106872	60.6	-147.1	0.1	0.0		6.6	20.1	30.1	0.0
UNK	-180 110 9999		1 1 2 0 0.104044	60.6	116.4	-177.1	0.0		5.0	5.7	19.1	0.0
UNK	-180 110 9999		2 3 2 0 0.086237	-170.5	98.6	-178.4	0.0		7.1	10.7	20.2	0.0
UNK	-180 110 9999		3 2 1 0 0.083836	63.3	-137.6	0.1	0.0		5.7	16.1	30.1	0.0
UNK	-180 110 9999		2 2 1 0 0.039640	-170.8	-149.8	0.1	0.0		9.0	19.8	30.1	0.0
UNK	-180 110 9999		2 2 2 0 0.038233	-170.0	-170.9	-0.0	0.0		9.9	13.9	30.1	0.0
UNK	-180 110 9999		3 3 3 0 0.035788	59.9	116.2	2.3	0.0		5.4	6.4	30.1	0.0
UNK	-180 110 9999		2 3 3 0 0.029929	-170.1	98.8	1.7	0.0		6.9	10.6	30.1	0.0
UNK	-180 110 9999		1 2 1 0 0.017922	-118.2	-169.7	-179.8	0.0		19.7	16.1	21.6	0.0
UNK	-180 110 9999		1 2 3 0 0.013577	-141.1	-166.8	-0.0	0.0		11.9	17.3	30.1	0.0
UNK	-180 110 9999		3 1 1 0 0.006233	60.7	-147.0	-87.0	0.0		6.5	20.1	30.1	0.0
UNK	-180 110 9999		3 1 3 0 0.006228	60.6	-147.1	89.2	0.0		6.6	20.1	30.1	0.0
UNK	-180 110 9999		1 1 3 0 0.003634	-94.8	-74.6	0.1	0.0		7.1	6.0	30.1	0.0
UNK	-180 110 9999		1 3 1 0 0.002346	-170.4	-169.8	-81.1	0.0		9.2	14.6	30.1	0.0
UNK	-180 110 9999		3 3 1 0 0.001935	62.5	117.0	-89.4	0.0		4.2	4.7	30.1	0.0
UNK	-180 110 9999		1 1 1 0 0.001935	62.5	117.0	89.8	0.0		4.2	4.7	30.1	0.0
UNK	-180 110 9999		2 3 1 0 0.001701	-168.9	99.2	-89.9	0.0		6.2	10.3	30.1	0.0
UNK	-180 110 9999		1 2 2 0 0.000215	-94.3	-74.6	-85.7	0.0		7.1	6.0	30.1	0.0
UNK	-180 110 9999		1 3 2 0 0.000000	-16.1	177.3	22.8	0.0		1.9	9.4	15.3	0.0
UNK	-180 110 9999		1 3 3 0 0.000000	-143.0	83.8	90.0	0.0		0.1	0.4	30.1	0.0
UNK	-180 110 9999		2 1 1 0 0.000000	14.5	91.5	-26.0	0.0		0.2	0.2	13.7	0.0
UNK	-180 110 9999		2 1 3 0 0.000000	14.6	91.6	55.7	0.0		0.2	0.2	5.7	0.0
UNK	-180 110 9999		3 2 2 0 0.000000	-57.6	104.4	0.1	0.0		7.6	5.0	30.1	0.0
UNK	-180 110 9999		3 3 2 0 0.000000	-57.6	104.4	0.1	0.0		7.6	5.0	30.1	0.0
UNK	-180 110 9999		2 1 2 0 0.000000	-57.6	104.4	0.1	0.0		7.6	5.0	30.1	0.0
UNK	-180 120 9999		3 2 2 0 0.309974	61.0	-149.3	180.0	0.0		6.2	21.5	21.7	0.0
UNK	-180 120 9999		3 3 2 0 0.129517	62.2	165.6	-180.0	0.0		5.9	6.6	21.7	0.0
UNK	-180 120 9999		2 1 2 0 0.116724	-170.5	-149.6	-180.0	0.0		9.5	19.8	21.7	0.0
UNK	-180 120 9999		3 2 3 0 0.108525	61.3	-149.3	-0.0	0.0		6.2	21.5	30.1	0.0
UNK	-180 120 9999		2 3 2 0 0.089909	-170.2	98.3	179.8	0.0		7.1	10.9	21.5	0.0
UNK	-180 120 9999		3 1 1 0 0.078287	63.0	-133.2	-0.1	0.0		5.7	15.1	30.1	0.0
UNK	-180 120 9999		2 2 1 0 0.040748	-170.5	-149.6	0.1	0.0		9.5	19.8	30.1	0.0
UNK	-180 120 9999		3 3 3 0 0.036400	60.1	114.8	-1.1	0.0		5.0	4.9	30.1	0.0
UNK	-180 120 9999		2 3 3 0 0.031360	-170.3	95.3	1.5	0.0		7.1	8.6	30.1	0.0
UNK	-180 120 9999		2 1 3 0 0.017010	-170.9	-109.0	-1.8	0.0		10.4	23.1	30.1	0.0
UNK	-180 120 9999		1 2 3 0 0.010336	-145.7	177.8	-3.8	0.0		14.4	8.8	29.0	0.0
UNK	-180 120 9999		3 1 3 0 0.006182	61.0	-149.2	89.6	0.0		6.2	21.4	30.1	0.0
UNK	-180 120 9999		3 2 1 0 0.006158	61.1	-149.2	-88.5	0.0		6.2	21.4	30.1	0.0
UNK	-180 120 9999		3 1 2 0 0.004304	61.7	-130.6	-88.2	0.0		5.7	14.2	30.1	0.0
UNK	-180 120 9999		1 1 3 0 0.003899	-97.5	-76.9	2.0	0.0		8.7	7.6	30.1	0.0
UNK	-180 120 9999		2 2 3 0 0.002375	-170.5	-149.6	90.0	0.0		9.5	19.8	30.1	0.0
UNK	-180 120 9999		2 2 2 0 0.002375	-170.5	-149.6	-89.8	0.0		9.5	19.8	30.1	0.0
UNK	-180 120 9999		3 3 1 0 0.001917	59.3	112.9	-89.5	0.0		4.7	3.7	30.1	0.0
UNK	-180 120 9999		2 3 1 0 0.001769	-170.2	94.6	-89.8	0.0		7.0	7.8	30.1	0.0
UNK	-180 120 9999		2 1 1 0 0.001458	-170.6	-126.1	-89.8	0.0		9.6	16.4	30.1	0.0
UNK	-180 120 9999		1 3 3 0 0.000281	-109.9	-168.5	89.6	0.0		10.7	17.1	30.1	0.0
UNK	-180 120 9999		1 2 2 0 0.000280	-109.9	-168.5	-88.6	0.0		10.6	17.1	30.1	0.0
UNK	-180 120 9999		1 1 2 0 0.000210	-96.7	-76.2	-89.4	0.0		6.1	5.3	30.1	0.0
UNK	-180 120 9999		1 3 1 0 0.000001	-22.1	-137.0	-162.9	0.0		30.1	8.2	10.3	0.0
UNK	-180 120 9999		1 3 2 0 0.000001	-16.2	177.3	22.8	0.0		1.9	9.3	15.3	0.0
UNK	-180 120 9999		1 2 1 0 0.000000	16.0	91.7	0.0	0.0		0.2	0.2	30.1	0.0
UNK	-180 120 9999		1 1 1 0 0.000000	-128.0	3.7	-180.0	0.0		0.1	0.1	21.7	0.0
UNK	-180 130 9999		3 2 2 0 0.293983	61.9	-149.2	180.0	0.0		6.1	21.4	21.7	0.0
UNK	-180 130 9999		3 3 2 0 0.133792	61.3	167.0	179.9	0.0		6.9	6.8	21.6	0.0
UNK	-180 130 9999		2 1 2 0 0.112602	-170.6	-164.5	-179.9	0.0		8.7	18.7	21.7	0.0
UNK	-180 130 9999		3 2 3 0 0.103238	61.6	-149.2	0.0	0.0		6.2	21.4	30.1	0.0
UNK	-180 130 9999		3 1 2 0 0.087585	60.6	-136.2	0.0	0.0		6.4	15.5	30.1	0.0
UNK	-180 130 9999		2 3 3 0 0.085326	-169.2	97.4	-177.6	0.0		6.7	10.9	19.5	0.0
UNK	-180 130 9999		2 2 2 0 0.038961	-169.1	-165.1	0.1	0.0		8.6	18.2	30.1	0.0
UNK	-180 130 9999		3 3 3 0 0.035747	59.9	115.1	0.2	0.0		4.4	3.9	30.1	0.0
UNK	-180 130 9999		2 2 3 0 0.032190	-171.3	-142.2	-0.6	0.0		8.2	15.9	30.1	0.0
UNK	-180 130 9999		2 3 1 0 0.029930	-169.2	95.2	1.6	0.0		7.1	8.5	30.1	0.0
UNK	-180 130 9999		1 1 2 0 0.010050	-100.6	-81.9	-180.0	0.0		10.3	10.0	21.7	0.0
UNK	-180 130 9999		3 1 3 0 0.005924	58.8	-151.0	89.8	0.0		6.7	22.7	30.1	0.0
UNK	-180 130 9999		3 2 1 0 0.005924	58.8	-151.0	-89.4	0.0		6.7	22.7	30.1	0.0
UNK	-180 130 9999		1 2 3 0 0.005464	-118.6	-150.9	0.5	0.0		16.8	20.7	30.1	0.0
UNK	-180 130 9999		3 1 1 0 0.005105	60.6	-136.2	-90.0	0.0		6.4	15.5	30.1	0.0
UNK	-180 130 9999		1 1 3 0 0.003559	-93.8	-73.3	5.1	0.0		5.8	7.4	28.3	0.0
UNK	-180 130 9999		2 1 3 0 0.002223	-170.7	-149.5	89.9	0.0		9.9	19.8	30.1	0.0
UNK	-180 130 9999		2 2 1 0 0.002223	-170.7	-149.5	-89.8	0.0		9.9	19.8	30.1	0.0
UNK	-180 130 9999		3 3 1 0 0.001937	62.0	116.7	-89.3	0.0		4.2	4.4	30.1	0.0
UNK	-180 130 9999		2 3 2 0 0.001617	-170.7	99.5	-82.8	0.0		7.4	10.1	30.1	0.0
UNK	-180 130 9999		2 1 1 0 0.001372	-170.2	-126.1	-89.8	0.0		9.9	16.0	30.1	0.0
UNK	-180 130 9999		1 2 2 0 0.000825	-143.7	-169.5	-89.5	0.0		12.4	15.3	30.1	0.0
UNK	-180 130 9999		1 3 3 0 0.000215	-100.3	-170.3	89.2	0.0		7.0	15.9	30.1	0.0
UNK	-180 130 9999		1 1 1 0 0.000205	-100.6	-81.9	-89.6	0.0		10.2	10.0	30.1	0.0
UNK	-180 130 9999		1 3 1 0 0.000002	-22.4	-137.0	-162.6	0.0		30.1	8.3	10.1	0.0
UNK	-180 130 9999		1 2 1 0 0.000001	-16.3	177.3	-22.9	0.0		2.0	9.3	15.5	0.0
UNK	-180 130 9999		1 3 2 0 0.000000	21.4	92.1	53.9	0.0		0.3	0.2	5.7	0.0
UNK	-180 140 9999		3 2 2 0 0.305223	58.7	-151.1	-180.0	0.0		7.5	22.7	21.7	0.0
UNK	-180 140 9999		3 3 2 0 0.138075	61.1	168.6	179.4	0.0		7.3	7.0	21.1	0.0
UNK	-180 140 9999		3 2 3 0 0.106554	58.7	-151.1	0.1	0.0		7.5	22.7	30.1	0.0
UNK	-180 140 9999		2 1 2 0 0.105254	-171.5	-149.5	-180.0	0.0		9.3	19.7	21.7	0.0
UNK	-180 140 9999		3 1 2 0 0.084961	59.0	-144.2	0.0	0.0		8.3	18.4	30.1	0.0
UNK	-180 140 9999		2 3 2 0 0.081050	-171.0	99.0	-180.0	0.0		7.8	10.4	21.7	0.0
UNK	-180 140 9999		2 2 1 0 0.039434	-170.3	-144.7	-0.1	0.0		5.0	17.8	30.1	0.0
UNK	-180 140 9999		2 1 3 0 0.033010	-171.0	-174.8	0.1	0.0		9.3	11.6	30.1	0.0
UNK	-180 140 9999		3 3 3 0 0.032185	59.9	116.7	-1.5	0.0		4.1	3.8	30.1	0.0
UNK	-180 140 9999		2 3 3 0 0.028277	-171.1	99.0	0.0	0.0		7.8	10.4	30.1	0.0
UNK	-180 140 9999		1 1 2 0 0.010060	-95.9	-75.4	-178.4	0.0		7.7	7.4	20.2	0.0
UNK	-180 140 9999		3 1 3 0 0.006211	58.7	-151.1	89.8	0.0		7.5	22.7	30.1	0.0
UNK	-180 140 9999		3 2 1 0 0.006211	58.7	-151.1	-89.4	0.0		7.4	22.7	30.1	0.0
UNK	-180 140 9999		1 2 3 0 0.005358	-114.6	-150.8	-0.5	0.0		15.8	20.4	30.1	0.0
UNK	-180 140 9999		3 1 1 0 0.004389	60.5	-136.2	-89.8	0.0		5.9	15.6	30.1	0.0
UNK	-180 140 9999		1 1 3 0 0.003521	-95.8	-75.4	1.7	0.0		7.6	7.5	30.1	0.0
UNK	-180 140 9999		2 2 3 0 0.002142	-171.5	-149.5	89.9	0.0		9.3	19.7	30.1	0.0
UNK	-180 140 9999		2 1 1 0 0.002141	-171.5	-149.5	-89.8	0.0		9.3	19.7	30.1	0.0
UNK	-180 140 9999		2 2 2 0 0.001924	-171.0	-174.8	-89.8	0.0		9.3	11.6	30.1	0.0
UNK	-180 140 9999		3 3 1 0 0.001745	60.4	117.2	-89.9	0.0		4.9	6.8	30.1	0.0
UNK	-180 140 9999		2 3 1 0 0.001602	-170.6	98.5	-83.1	0.0		7.3	10.8	30.1	0.0
UNK	-180 140 9999		1 2 1 0 0.000251	-98.3	-152.2	-89.6	0.0		7.3	19.8	30.1	0.0
UNK	-180 140 9999		1 3 3 0 0.000228	-97.1	-175.9	89.9	0.0		6.5	12.3	30.1	0.0
UNK	-180 140 9999		1 1 1 0 0.000194	-94.1	-71.8	-90.0	0.0		6.6	6.6	30.1	0.0
UNK	-180 140 9999		1 3 1 0 0.000001	-16.3	177.3	23.0	0.0		2.0	9.3	15.1	0.0
UNK	-180 140 9999		1 3 2 0 0.000000	-23.8	-123.4	0.0	0.0		30.1	4.5	30.1	0.0
UNK	-180 140 9999		1 2 2 0 0.000000	42.9	42.2	121.0	0.0		0.1	0.3	5.3	0.0
UNK	-180 150 9999		3 1 2 0 0.301801	58.9	-151.2	-180.0	0.0		8.2	22.7	21.7	0.0
UNK	-180 150 9999		3 2 2 0 0.162013	61.1	170.3	179.7	0.0		6.9	7.1	21.3	0.0
UNK	-180 150 9999		3 2 3 0 0.105355	58.9	-151.2	0.1	0.0		8.2	22.7	30.1	0.0
UNK	-180 150 9999		2 2 3 0 0.103939	-170.8	-168.0	-180.0	0.0		8.6	15.9	21.7	0.0
UNK	-180 150 9999		3 1 3 0 0.087288	60.4	-136.1	0.1	0.0		6.4	15.6	30.1	0.0
UNK	-180 150 9999		3 3 2 0 0.082733	-169.3	95.6	-177.8	0.0		7.1	8.9	19.7	0.0
UNK	-180 150 9999		2 3 2 0 0.038604	-170.5	-164.1	-0.1	0.0		8.8	19.0	30.1	0.0
UNK	-180 150 9999		2 1 1 0 0.034691	-167.7	-149.5	3.5	0.0		8.7	19.9	29.9	0.0
UNK	-180 150 9999		3 3 3 0 0.031566	60.3	115.7	0.1	0.0		4.0	3.9	30.1	0.0
UNK	-180 150 9999		2 1 3 0 0.029240	-168.6	96.3	0.1	0.0		6.6	9.8	30.1	0.0
UNK	-180 150 9999		3 1 1 0 0.006141	58.9	-151.2	-89.4	0.0		8.2	22.7	30.1	0.0
UNK	-180 150 9999		1 2 3 0 0.005996	-118.2	-152.1	2.2	0.0		15.1	21.6	30.1	0.0
UNK	-180 150 9999		1 1 3 0 0.003583	-95.7	-76.8	0.8	0.0		7.6	7.4	30.1	0.0
UNK	-180 150 9999		3 3 1 0 0.003038	63.0	169.8	-87.7	0.0		5.8	7.0	30.1	0.0
UNK	-180 150 9999		1 1 2 0 0.002017	-170.5	-167.1	-86.1	0.0		8.5	16.6	30.1	0.0
UNK	-180 150 9999		2 1 2 0 0.001994	-166.0	-149.9	-90.1	0.0		8.2	20.1	30.1	0.0
UNK	-180 150 9999		1 3 1 0 0.000001	-16.4	177.2	23.1	0.0		2.0	9.2	15.1	0.0
UNK	-180 150 9999		2 2 2 0 0.000000	57.6	14.6	-180.0	0.0		0.1	0.2	21.7	0.0
UNK	-180 150 9999		1 3 2 0 0.000000	57.4	14.3	-28.2	0.0		0.2	0.2	12.5	0.0
UNK	-180 150 9999		1 2 2 0 0.000000	57.5	14.4	-122.0	0.0		0.2	0.2	5.2	0.0
UNK	-180 150 9999		1 1 1 0 0.000000	-57.6	104.4	0.1	0.0		7.6	5.0	30.1	0.0
UNK	-180 150 9999		3 2 1 0 0.000000	-57.6	104.4	0.1	0.0		7.6	5.0	30.1	0.0
UNK	-180 150 9999		1 2 1 0 0.000000	-57.6	104.4	0.1	0.0		7.6	5.0	30.1	0.0
UNK	-180 150 9999		2 2 1 0 0.000000	-57.6	104.4	0.1	0.0		7.6	5.0	30.1	0.0
UNK	-180 150 9999		2 3 3 0 0.000000	-57.6	104.4	0.1	0.0		7.6	5.0	30.1	0.0
UNK	-180 150 9999		2 3 1 0 0.000000	-57.6	104.4	0.1	0.0		7.6	5.0	30.1	0.0
UNK	-180 150 9999		1 3 3 0 0.000000	-57.6	104.4	0.1	0.0		7.6	5.0	30.1	0.0
UNK	-180 160 9999		1 1 1 0 0.300925	61.1	-149.9	-180.0	0.0		6.2	21.8	21.7	0.0
UNK	-180 160 9999		2 1 1 0 0.137195	63.0	169.5	-178.8	0.0		5.3	6.9	20.7	0.0
UNK	-180 160 9999		1 3 3 0 0.110040	-170.2	-149.3	179.9	0.0		10.0	19.7	21.6	0.0
UNK	-180 160 9999		3 2 3 0 0.105046	61.1	-149.9	0.0	0.0		6.2	21.8	30.1	0.0
UNK	-180 160 9999		3 1 3 0 0.091304	60.2	-136.1	0.1	0.0		7.2	15.5	30.1	0.0
UNK	-180 160 9999		2 1 3 0 0.085361	-169.5	99.3	-180.0	0.0		6.9	10.3	21.7	0.0
UNK	-180 160 9999		2 3 3 0 0.036447	-167.9	-149.7	3.4	0.0		9.0	20.0	29.9	0.0
UNK	-180 160 9999		1 2 2 0 0.032234	-169.2	-175.3	-3.3	0.0		8.5	11.3	29.4	0.0
UNK	-180 160 9999		1 2 3 0 0.030438	-170.4	97.9	0.3	0.0		7.6	11.1	30.1	0.0
UNK	-180 160 9999		3 3 3 0 0.030209	60.7	119.4	0.0	0.0		4.1	3.7	30.1	0.0
UNK	-180 160 9999		3 2 1 0 0.010026	-102.3	-83.4	-180.0	0.0		11.9	9.6	21.7	0.0
UNK	-180 160 9999		1 3 1 0 0.006124	61.1	-149.9	90.0	0.0		6.2	21.8	30.1	0.0
UNK	-180 160 9999		3 1 1 0 0.006123	61.1	-149.9	-90.0	0.0		6.2	21.8	30.1	0.0
UNK	-180 160 9999		1 1 2 0 0.005567	63.4	-169.5	-90.0	0.0		5.5	15.4	30.1	0.0
UNK	-180 160 9999		3 2 2 0 0.005428	-117.3	-152.0	2.1	0.0		9.0	21.9	30.1	0.0
UNK	-180 160 9999		2 1 2 0 0.003500	-102.3	-83.4	0.0	0.0		11.9	9.6	30.1	0.0
UNK	-180 160 9999		1 1 3 0 0.002091	-166.3	-169.1	-84.0	0.0		9.6	15.1	30.1	0.0
UNK	-180 160 9999		3 3 2 0 0.001737	-169.5	99.3	-89.2	0.0		6.9	10.3	30.1	0.0
UNK	-180 160 9999		2 2 1 0 0.000204	-102.3	-83.4	-90.0	0.0		11.9	9.6	30.1	0.0
UNK	-180 160 9999		1 3 2 0 0.000002	-17.1	176.8	0.0	0.0		2.8	8.8	30.1	0.0
UNK	-180 160 9999		2 2 2 0 0.000000	54.0	24.8	0.0	0.0		0.1	0.1	30.1	0.0
UNK	-180 160 9999		2 3 1 0 0.000000	-57.6	104.4	0.1	0.0		7.6	5.0	30.1	0.0
UNK	-180 160 9999		2 2 3 0 0.000000	-57.6	104.4	0.1	0.0		7.6	5.0	30.1	0.0
UNK	-180 160 9999		1 2 1 0 0.000000	-57.6	104.4	0.1	0.0		7.6	5.0	30.1	0.0
UNK	-180 160 9999		3 3 1 0 0.000000	-57.6	104.4	0.1	0.0		7.6	5.0	30.1	0.0
UNK	-180 160 9999		2 3 2 0 0.000000	-57.6	104.4	0.1	0.0		7.6	5.0	30.1	0.0
UNK	-180 160 9999		3 1 2 0 0.000000	-57.6	104.4	0.1	0.0		7.6	5.0	30.1	0.0
UNK	-180 170 9999		3 2 2 0 0.262691	60.8	-149.9	-180.0	0.0		7.2	21.8	21.7	0.0
UNK	-180 170 9999		3 1 2 0 0.201432	59.8	-136.1	-180.0	0.0		8.7	15.5	21.7	0.0
UNK	-180 170 9999		1 2 2 0 0.094272	-167.5	-150.4	-178.2	0.0		9.3	20.4	20.1	0.0
UNK	-180 170 9999		3 2 3 0 0.091699	60.8	-149.9	0.0	0.0		7.2	21.8	30.1	0.0
UNK	-180 170 9999		3 3 2 0 0.080165	61.3	119.9	-180.0	0.0		4.6	6.4	21.7	0.0
UNK	-180 170 9999		2 2 2 0 0.073788	-167.9	98.0	-180.0	0.0		5.9	11.1	21.7	0.0
UNK	-180 170 9999		3 1 3 0 0.070318	59.8	-136.1	0.1	0.0		8.7	15.5	30.1	0.0
UNK	-180 170 9999		2 2 1 0 0.033832	-170.0	-150.2	1.9	0.0		9.8	20.2	30.1	0.0
UNK	-180 170 9999		3 3 3 0 0.027985	61.3	119.9	0.1	0.0		4.6	6.4	30.1	0.0
UNK	-180 170 9999		2 3 1 0 0.025757	-167.9	98.0	0.1	0.0		5.9	11.1	30.1	0.0
UNK	-180 170 9999		1 2 3 0 0.009918	-169.0	160.8	-0.0	0.0		10.1	6.1	30.1	0.0
UNK	-180 170 9999		1 1 3 0 0.005745	-122.0	-149.9	0.0	0.0		9.4	20.8	30.1	0.0
UNK	-180 170 9999		3 2 1 0 0.005345	60.8	-149.9	-90.0	0.0		7.2	21.8	30.1	0.0
UNK	-180 170 9999		3 1 1 0 0.004099	59.8	-136.1	-89.8	0.0		8.7	15.5	30.1	0.0
UNK	-180 170 9999		2 1 2 0 0.003031	-99.1	-87.2	-180.0	0.0		7.8	6.4	21.7	0.0
UNK	-180 170 9999		2 2 3 0 0.001914	-167.1	-150.5	90.0	0.0		9.1	20.5	30.1	0.0
UNK	-180 170 9999		1 1 2 0 0.001914	-167.1	-150.5	-89.9	0.0		9.1	20.5	30.1	0.0
UNK	-180 170 9999		3 3 1 0 0.001631	61.3	119.9	-89.7	0.0		4.6	6.4	30.1	0.0
UNK	-180 170 9999		2 3 2 0 0.001556	-167.9	98.2	-79.3	0.0		5.8	10.9	30.1	0.0
UNK	-180 170 9999		2 3 3 0 0.001499	-167.9	98.0	87.9	0.0		5.9	11.1	30.1	0.0
UNK	-180 170 9999		1 1 1 0 0.001058	-99.1	-87.2	0.1	0.0		7.8	6.4	30.1	0.0
UNK	-180 170 9999		1 3 2 0 0.000228	-138.7	170.5	-89.6	0.0		7.6	7.0	30.1	0.0
UNK	-180 170 9999		1 2 1 0 0.000062	-99.1	-87.2	-89.9	0.0		7.8	6.4	30.1	0.0
UNK	-180 170 9999		1 3 3 0 0.000058	-98.2	-175.8	89.9	0.0		4.5	12.2	30.1	0.0
UNK	-180 170 9999		1 3 1 0 0.000002	-26.6	175.4	-153.0	0.0		30.1	8.3	7.3	0.0
UNK	-180 170 9999		2 1 1 0 0.000000	-124.2	-12.0	-180.0	0.0		0.1	0.1	21.7	0.0
UNK	-180 170 9999		2 1 3 0 0.000000	-124.2	-12.0	0.0	0.0		0.1	0.1	30.1	0.0
UNK	-180 180 9999		3 2 2 0 0.252621	62.7	-149.6	-180.0	0.0		6.7	21.5	21.7	0.0
UNK	-180 180 9999		3 1 2 0 0.193349	61.5	-132.6	-177.0	0.0		5.4	14.7	19.0	0.0
UNK	-180 180 9999		2 2 2 0 0.106891	-171.1	-168.4	-180.0	0.0		9.3	15.6	21.7	0.0
UNK	-180 180 9999		3 2 3 0 0.088188	62.7	-149.6	0.1	0.0		6.7	21.5	30.1	0.0
UNK	-180 180 9999		2 3 2 0 0.081876	-168.9	97.8	-180.0	0.0		6.8	11.2	21.7	0.0
UNK	-180 180 9999		3 3 2 0 0.076659	61.1	114.6	-180.0	0.0		3.3	2.7	21.7	0.0
UNK	-180 180 9999		3 1 3 0 0.067980	61.6	-132.6	2.7	0.0		5.4	14.7	30.1	0.0
UNK	-180 180 9999		2 1 3 0 0.037326	-171.1	-168.4	0.1	0.0		9.3	15.6	30.1	0.0
UNK	-180 180 9999		2 3 3 0 0.029491	-169.0	96.0	-0.4	0.0		6.8	9.4	30.1	0.0
UNK	-180 180 9999		3 3 3 0 0.026760	61.1	114.6	0.1	0.0		3.3	2.7	30.1	0.0
UNK	-180 180 9999		1 2 3 0 0.012783	-144.1	-173.7	2.6	0.0		11.2	12.6	30.1	0.0
UNK	-180 180 9999		3 1 1 0 0.007864	64.3	-100.3	-34.4	0.0		4.9	2.9	9.6	0.0
UNK	-180 180 9999		3 2 1 0 0.005139	62.7	-149.6	-89.8	0.0		6.7	21.5	30.1	0.0
UNK	-180 180 9999		1 2 2 0 0.002982	-99.3	-163.3	-0.0	0.0		11.1	22.4	30.1	0.0
UNK	-180 180 9999		2 2 3 0 0.002174	-171.1	-168.4	89.7	0.0		9.3	15.6	30.1	0.0
UNK	-180 180 9999		2 2 1 0 0.002153	-171.0	-168.2	-88.7	0.0		9.2	15.8	30.1	0.0
UNK	-180 180 9999		2 3 1 0 0.001663	-168.9	97.8	-88.7	0.0		6.8	11.2	30.1	0.0
UNK	-180 180 9999		3 3 1 0 0.001560	61.1	114.6	-89.9	0.0		3.3	2.7	30.1	0.0
UNK	-180 180 9999		1 2 1 0 0.001301	-167.5	178.6	-87.9	0.0		7.1	8.8	30.1	0.0
UNK	-180 180 9999		2 1 2 0 0.000855	-94.1	-80.3	-180.0	0.0		5.8	5.2	21.7	0.0
UNK	-180 180 9999		1 1 2 0 0.000299	-94.1	-80.3	0.1	0.0		5.8	5.2	30.1	0.0
UNK	-180 180 9999		1 1 1 0 0.000044	-96.8	-70.8	-153.4	0.0		0.8	1.3	7.4	0.0
UNK	-180 180 9999		1 1 3 0 0.000017	-94.1	-80.3	90.0	0.0		5.8	5.2	30.1	0.0
UNK	-180 180 9999		1 3 3 0 0.000017	-92.6	-151.8	90.0	0.0		2.8	20.3	30.1	0.0
UNK	-180 180 9999		1 3 2 0 0.000006	-17.5	176.7	-180.0	0.0		3.6	8.7	21.7	0.0
UNK	-180 180 9999		1 3 1 0 0.000002	-7.6	-147.4	14.9	0.0		1.0	8.3	20.4	0.0
UNK	-180 180 9999		2 1 1 0 0.000000	-107.5	-29.6	-90.0	0.0		0.1	0.3	30.1	0.0
UNK	-170 -180 9999		3 2 2 0 0.286204	62.6	-168.4	-180.0	0.0		12.1	16.6	21.7	0.0
UNK	-170 -180 9999		3 1 2 0 0.155653	66.3	-91.0	-178.4	0.0		7.2	8.3	20.2	0.0
UNK	-170 -180 9999		2 2 2 0 0.116931	-169.0	-166.9	180.0	0.0		12.3	16.5	21.7	0.0
UNK	-170 -180 9999		3 2 3 0 0.099616	63.0	-168.5	0.1	0.0		11.7	16.5	30.1	0.0
UNK	-170 -180 9999		2 3 2 0 0.089328	-169.1	97.1	-180.0	0.0		6.4	10.7	21.7	0.0
UNK	-170 -180 9999		3 3 2 0 0.074848	62.7	118.0	-180.0	0.0		5.3	3.1	21.7	0.0
UNK	-170 -180 9999		3 1 3 0 0.054329	66.3	-91.4	1.3	0.0		7.4	8.7	30.1	0.0
UNK	-170 -180 9999		2 2 3 0 0.041868	-168.6	-160.0	0.1	0.0		12.3	22.6	30.1	0.0
UNK	-170 -180 9999		2 3 3 0 0.030649	-169.3	98.9	0.1	0.0		6.7	10.7	30.1	0.0
UNK	-170 -180 9999		3 3 3 0 0.026058	62.9	117.9	0.1	0.0		5.2	3.0	30.1	0.0
UNK	-170 -180 9999		3 2 1 0 0.005781	63.1	-167.9	-83.1	0.0		11.6	17.2	30.1	0.0
UNK	-170 -180 9999		3 1 1 0 0.003040	64.9	-92.1	-90.0	0.0		6.6	8.2	30.1	0.0
UNK	-170 -180 9999		1 1 2 0 0.002404	-89.8	-130.2	-176.9	0.0		9.4	14.0	18.9	0.0
UNK	-170 -180 9999		2 1 2 0 0.002304	-169.9	-147.4	-85.0	0.0		13.1	18.7	30.1	0.0
UNK	-170 -180 9999		2 1 3 0 0.002281	-169.7	-150.8	89.9	0.0		12.9	20.8	30.1	0.0
UNK	-170 -180 9999		2 3 1 0 0.001758	-168.5	98.9	-81.8	0.0		6.8	10.7	30.1	0.0
UNK	-170 -180 9999		1 3 3 0 0.001665	-168.8	100.7	88.9	0.0		6.9	9.8	30.1	0.0
UNK	-170 -180 9999		3 3 1 0 0.001517	62.9	118.0	-89.4	0.0		5.2	3.0	30.1	0.0
UNK	-170 -180 9999		1 3 2 0 0.001516	-91.2	179.6	180.0	0.0		10.0	9.8	21.7	0.0
UNK	-170 -180 9999		1 1 3 0 0.000953	-86.7	-142.7	0.4	0.0		7.2	15.6	30.1	0.0
UNK	-170 -180 9999		1 2 3 0 0.000683	-90.7	-84.8	-0.0	0.0		10.6	12.8	30.1	0.0
UNK	-170 -180 9999		1 3 1 0 0.000529	-91.2	179.6	-0.0	0.0		10.0	9.8	30.1	0.0
UNK	-170 -180 9999		1 2 1 0 0.000044	-29.7	-179.6	-42.9	0.0		30.1	10.3	7.0	0.0
UNK	-170 -180 9999		1 1 1 0 0.000042	-93.3	-124.1	-89.9	0.0		9.2	30.1	30.1	0.0
UNK	-170 -180 9999		1 2 2 0 0.000000	-108.9	-29.7	-180.0	0.0		0.1	0.3	21.7	0.0
UNK	-170 -180 9999		2 1 1 0 0.000000	-108.9	-29.7	0.0	0.0		0.1	0.3	30.1	0.0
UNK	-170 -180 9999		2 2 1 0 0.000000	60.3	16.8	0.0	0.0		0.1	0.1	30.1	0.0
UNK	-170 -170 9999		3 2 2 0 0.276398	62.4	-164.2	-179.2	0.0		12.3	20.1	21.0	0.0
UNK	-170 -170 9999		3 1 2 0 0.144008	68.3	-87.4	-179.2	0.0		6.5	6.3	21.0	0.0
UNK	-170 -170 9999		2 2 2 0 0.126985	-169.7	-164.4	178.9	0.0		6.1	18.5	20.6	0.0
UNK	-170 -170 9999		3 2 3 0 0.095993	60.5	-157.2	0.1	0.0		12.0	26.1	30.1	0.0
UNK	-170 -170 9999		3 3 2 0 0.088513	61.1	118.3	-177.1	0.0		7.3	4.8	19.1	0.0
UNK	-170 -170 9999		2 3 2 0 0.083969	-169.2	100.8	-178.4	0.0		4.8	10.2	20.2	0.0
UNK	-170 -170 9999		3 1 3 0 0.050486	68.2	-87.7	0.6	0.0		6.6	6.5	30.1	0.0
UNK	-170 -170 9999		2 2 3 0 0.048101	-170.8	-146.1	-0.0	0.0		7.2	18.7	30.1	0.0
UNK	-170 -170 9999		2 3 3 0 0.032258	-169.2	99.7	-1.2	0.0		5.0	10.8	30.1	0.0
UNK	-170 -170 9999		3 3 3 0 0.030588	59.9	117.9	1.8	0.0		7.1	4.3	30.1	0.0
UNK	-170 -170 9999		3 2 1 0 0.005595	60.5	-157.2	-89.6	0.0		12.0	26.1	30.1	0.0
UNK	-170 -170 9999		1 1 2 0 0.002994	-95.9	-89.1	-180.0	0.0		12.1	12.2	21.7	0.0
UNK	-170 -170 9999		3 1 1 0 0.002918	68.5	-87.0	-89.7	0.0		6.3	6.1	30.1	0.0
UNK	-170 -170 9999		1 2 3 0 0.002199	-170.1	-150.6	89.9	0.0		12.9	20.6	30.1	0.0
UNK	-170 -170 9999		2 2 1 0 0.002199	-170.1	-150.6	-89.7	0.0		12.9	20.6	30.1	0.0
UNK	-170 -170 9999		3 3 1 0 0.001773	62.7	119.0	-89.6	0.0		7.3	5.4	30.1	0.0
UNK	-170 -170 9999		2 3 1 0 0.001609	-166.4	98.4	-87.2	0.0		4.8	11.5	30.1	0.0
UNK	-170 -170 9999		2 1 3 0 0.001209	-165.8	-121.4	89.4	0.0		9.7	30.1	30.1	0.0
UNK	-170 -170 9999		1 1 3 0 0.001045	-95.9	-89.1	0.0	0.0		12.1	12.2	30.1	0.0
UNK	-170 -170 9999		1 2 2 0 0.000439	-25.3	-149.5	-180.0	0.0		30.1	15.7	21.7	0.0
UNK	-170 -170 9999		1 3 2 0 0.000348	-18.9	103.2	-180.0	0.0		11.2	9.3	21.7	0.0
UNK	-170 -170 9999		1 2 1 0 0.000153	-25.3	-149.5	0.0	0.0		30.1	15.7	30.1	0.0
UNK	-170 -170 9999		1 3 3 0 0.000121	-18.9	103.2	0.0	0.0		11.2	9.3	30.1	0.0
UNK	-170 -170 9999		1 1 1 0 0.000061	-95.9	-89.1	-90.0	0.0		12.1	12.2	30.1	0.0
UNK	-170 -170 9999		1 3 1 0 0.000038	-29.7	-179.6	-43.1	0.0		30.1	10.3	6.9	0.0
UNK	-170 -170 9999		2 1 2 0 0.000000	-111.3	-28.9	-180.0	0.0		0.1	0.3	21.7	0.0
UNK	-170 -170 9999		2 1 1 0 0.000000	-111.3	-28.9	0.0	0.0		0.1	0.3	30.1	0.0
UNK	-170 -160 9999		3 2 2 0 0.324630	63.1	-171.4	-180.0	0.0		11.6	14.5	21.7	0.0
UNK	-170 -160 9999		2 2 2 0 0.135208	-168.1	-161.2	-179.7	0.0		12.9	21.4	21.5	0.0
UNK	-170 -160 9999		3 2 3 0 0.113325	63.1	-171.4	0.1	0.0		11.6	14.5	30.1	0.0
UNK	-170 -160 9999		3 3 2 0 0.107872	62.2	118.1	-179.6	0.0		7.2	5.0	21.4	0.0
UNK	-170 -160 9999		2 3 2 0 0.102808	-170.6	99.4	-180.0	0.0		7.8	10.3	21.7	0.0
UNK	-170 -160 9999		3 1 1 0 0.063366	64.7	-94.0	0.1	0.0		8.5	10.0	30.1	0.0
UNK	-170 -160 9999		2 2 1 0 0.047331	-167.9	-157.8	-0.5	0.0		12.9	24.8	30.1	0.0
UNK	-170 -160 9999		3 3 3 0 0.037750	62.2	118.1	0.5	0.0		7.2	5.1	30.1	0.0
UNK	-170 -160 9999		2 3 3 0 0.035888	-170.6	99.4	0.1	0.0		7.8	10.3	30.1	0.0
UNK	-170 -160 9999		3 2 1 0 0.006621	63.1	-171.4	-88.4	0.0		11.6	14.5	30.1	0.0
UNK	-170 -160 9999		3 1 3 0 0.006607	63.1	-171.4	89.6	0.0		11.6	14.5	30.1	0.0
UNK	-170 -160 9999		3 1 2 0 0.003694	64.7	-94.0	-89.6	0.0		8.5	10.0	30.1	0.0
UNK	-170 -160 9999		2 2 3 0 0.002792	-168.1	-159.0	85.3	0.0		12.9	23.5	30.1	0.0
UNK	-170 -160 9999		1 1 1 0 0.002588	-168.2	-163.3	-88.8	0.0		12.1	19.5	30.1	0.0
UNK	-170 -160 9999		2 3 1 0 0.002114	-170.1	-178.8	-89.6	0.0		12.6	9.6	30.1	0.0
UNK	-170 -160 9999		3 3 1 0 0.002099	62.5	118.3	-89.7	0.0		6.6	4.4	30.1	0.0
UNK	-170 -160 9999		1 3 3 0 0.002092	-170.6	99.4	90.0	0.0		7.8	10.3	30.1	0.0
UNK	-170 -160 9999		1 2 3 0 0.001761	-115.1	-74.9	0.1	0.0		30.1	10.6	30.1	0.0
UNK	-170 -160 9999		1 1 2 0 0.000533	-92.5	-138.5	-175.3	0.0		7.0	14.6	17.5	0.0
UNK	-170 -160 9999		1 3 2 0 0.000446	-35.7	-177.3	-179.1	0.0		11.3	10.7	20.9	0.0
UNK	-170 -160 9999		1 1 3 0 0.000190	-92.6	-138.5	-5.3	0.0		7.0	14.6	27.7	0.0
UNK	-170 -160 9999		1 2 1 0 0.000159	-36.6	-177.1	-1.3	0.0		11.8	10.9	30.1	0.0
UNK	-170 -160 9999		1 2 2 0 0.000119	-128.9	154.3	160.3	0.0		1.6	9.1	9.3	0.0
UNK	-170 -160 9999		1 3 1 0 0.000008	-25.3	-149.5	-90.0	0.0		11.1	15.6	30.1	0.0
UNK	-170 -160 9999		2 1 3 0 0.000000	-77.2	-91.0	90.0	0.0		2.2	30.1	30.1	0.0
UNK	-170 -160 9999		2 1 2 0 0.000000	-127.6	-14.8	-180.0	0.0		0.1	0.2	21.7	0.0
UNK	-170 -160 9999		2 1 1 0 0.000000	-127.6	-14.8	0.0	0.0		0.1	0.2	30.1	0.0
UNK	-170 -150 9999		3 2 2 0 0.286974	62.3	-155.4	-180.0	0.0		12.2	24.4	21.7	0.0
UNK	-170 -150 9999		3 1 2 0 0.147910	66.2	-92.5	-177.9	0.0		8.5	9.4	19.8	0.0
UNK	-170 -150 9999		2 2 2 0 0.124824	-167.0	-158.1	-180.0	0.0		5.0	24.5	21.7	0.0
UNK	-170 -150 9999		3 2 3 0 0.100181	62.3	-155.4	0.1	0.0		12.2	24.4	30.1	0.0
UNK	-170 -150 9999		2 3 2 0 0.086779	-168.8	97.2	-180.0	0.0		4.5	10.4	21.7	0.0
UNK	-170 -150 9999		3 3 2 0 0.077853	62.6	120.1	-180.0	0.0		6.3	3.8	21.7	0.0
UNK	-170 -150 9999		3 1 3 0 0.058294	61.4	-130.2	-1.3	0.0		8.9	17.0	30.1	0.0
UNK	-170 -150 9999		2 2 3 0 0.043561	-167.0	-158.1	0.1	0.0		5.0	24.5	30.1	0.0
UNK	-170 -150 9999		2 3 3 0 0.030202	-168.7	97.3	-0.0	0.0		4.4	10.5	30.1	0.0
UNK	-170 -150 9999		3 3 3 0 0.027178	62.6	120.1	0.1	0.0		6.3	3.8	30.1	0.0
UNK	-170 -150 9999		3 1 1 0 0.005839	62.3	-155.4	-89.7	0.0		12.2	24.4	30.1	0.0
UNK	-170 -150 9999		2 1 3 0 0.002569	-167.3	-157.7	88.5	0.0		5.1	24.8	30.1	0.0
UNK	-170 -150 9999		2 2 1 0 0.002247	-168.1	-151.1	-88.4	0.0		10.1	20.8	30.1	0.0
UNK	-170 -150 9999		3 3 1 0 0.002181	58.4	178.1	-80.9	0.0		4.9	9.5	30.1	0.0
UNK	-170 -150 9999		2 3 1 0 0.001653	-170.1	101.0	-88.9	0.0		7.5	9.5	30.1	0.0
UNK	-170 -150 9999		1 2 2 0 0.000806	-82.5	175.8	-179.9	0.0		10.5	8.4	21.7	0.0
UNK	-170 -150 9999		1 2 3 0 0.000281	-82.7	176.0	0.1	0.0		10.7	8.4	30.1	0.0
UNK	-170 -150 9999		1 1 2 0 0.000264	-45.4	-133.5	-168.8	0.0		11.6	10.7	13.1	0.0
UNK	-170 -150 9999		1 3 2 0 0.000193	-36.2	110.4	174.0	0.0		7.2	8.2	16.5	0.0
UNK	-170 -150 9999		1 1 3 0 0.000112	-49.0	-136.8	-0.9	0.0		7.9	12.5	30.1	0.0
UNK	-170 -150 9999		1 3 1 0 0.000060	-33.4	111.0	2.6	0.0		6.2	7.4	30.1	0.0
UNK	-170 -150 9999		1 3 3 0 0.000018	-143.1	152.0	90.0	0.0		2.1	22.8	30.1	0.0
UNK	-170 -150 9999		1 2 1 0 0.000017	-82.8	176.2	-88.6	0.0		10.6	8.5	30.1	0.0
UNK	-170 -150 9999		1 1 1 0 0.000004	-49.3	-120.7	-90.0	0.0		8.7	9.6	30.1	0.0
UNK	-170 -150 9999		2 1 2 0 0.000000	-121.7	-28.1	-180.0	0.0		0.1	0.2	21.7	0.0
UNK	-170 -150 9999		2 1 1 0 0.000000	-121.7	-28.1	0.0	0.0		0.1	0.2	30.1	0.0
UNK	-170 -150 9999		3 2 1 0 0.000000	39.8	32.4	-151.2	0.0		0.2	0.1	6.9	0.0
UNK	-170 -140 9999		3 2 2 0 0.315558	64.7	-161.4	-180.0	0.0		10.9	23.0	21.7	0.0
UNK	-170 -140 9999		2 2 2 0 0.140504	-170.0	-164.9	179.9	0.0		11.9	18.3	21.6	0.0
UNK	-170 -140 9999		3 2 3 0 0.110156	64.7	-161.4	0.0	0.0		10.9	23.0	30.1	0.0
UNK	-170 -140 9999		2 3 2 0 0.101336	-168.6	98.8	-180.0	0.0		6.7	10.8	21.7	0.0
UNK	-170 -140 9999		3 1 2 0 0.096138	63.4	-139.2	0.3	0.0		11.5	16.0	30.1	0.0
UNK	-170 -140 9999		3 3 2 0 0.089542	63.4	124.0	-180.0	0.0		8.1	6.7	21.7	0.0
UNK	-170 -140 9999		2 2 3 0 0.052601	-169.0	-152.4	-1.7	0.0		5.6	22.6	30.1	0.0
UNK	-170 -140 9999		2 3 3 0 0.035279	-168.6	98.9	0.2	0.0		6.7	10.8	30.1	0.0
UNK	-170 -140 9999		3 3 3 0 0.031648	60.1	116.9	0.1	0.0		5.0	2.8	30.1	0.0
UNK	-170 -140 9999		3 1 3 0 0.006422	64.7	-161.4	90.0	0.0		10.9	23.0	30.1	0.0
UNK	-170 -140 9999		3 2 1 0 0.006421	64.7	-161.4	-90.0	0.0		10.9	23.0	30.1	0.0
UNK	-170 -140 9999		3 1 1 0 0.004308	63.9	-126.4	-90.0	0.0		10.0	30.1	30.1	0.0
UNK	-170 -140 9999		2 3 1 0 0.003974	-162.6	98.7	-44.4	0.0		2.6	11.7	6.7	0.0
UNK	-170 -140 9999		2 1 3 0 0.002854	-171.2	-164.8	86.8	0.0		12.6	18.3	30.1	0.0
UNK	-170 -140 9999		2 2 1 0 0.002244	-165.0	-151.3	-88.0	0.0		3.9	21.9	30.1	0.0
UNK	-170 -140 9999		1 2 2 0 0.000375	-37.2	-160.1	-169.5	0.0		6.5	24.5	13.5	0.0
UNK	-170 -140 9999		1 1 2 0 0.000300	-45.1	-133.6	168.9	0.0		6.8	10.6	13.1	0.0
UNK	-170 -140 9999		1 2 1 0 0.000140	-48.7	-136.9	-0.8	0.0		9.3	12.4	30.1	0.0
UNK	-170 -140 9999		1 2 3 0 0.000095	-36.3	-177.1	3.2	0.0		4.3	10.9	30.1	0.0
UNK	-170 -140 9999		1 3 3 0 0.000066	-56.5	119.6	0.0	0.0		3.8	7.8	30.1	0.0
UNK	-170 -140 9999		1 3 2 0 0.000021	-148.3	151.9	90.0	0.0		2.0	29.9	30.1	0.0
UNK	-170 -140 9999		1 1 3 0 0.000010	-89.5	-84.0	2.6	0.0		1.1	8.4	30.1	0.0
UNK	-170 -140 9999		1 1 1 0 0.000005	-49.2	-120.7	-90.0	0.0		7.0	9.5	30.1	0.0
UNK	-170 -140 9999		1 3 1 0 0.000004	-56.5	119.6	-90.0	0.0		3.8	7.8	30.1	0.0
UNK	-170 -140 9999		3 3 1 0 0.000000	31.3	102.7	-90.0	0.0		0.6	1.4	30.1	0.0
UNK	-170 -140 9999		2 1 2 0 0.000000	-120.5	-40.1	-180.0	0.0		0.1	0.3	21.7	0.0
UNK	-170 -140 9999		2 1 1 0 0.000000	-120.5	-40.1	0.0	0.0		0.1	0.3	30.1	0.0
UNK	-170 -130 9999		3 1 2 0 0.237454	62.7	-164.0	-179.3	0.0		8.4	20.8	21.1	0.0
UNK	-170 -130 9999		2 2 2 0 0.166980	-170.8	-163.1	-178.0	0.0		7.2	19.8	19.9	0.0
UNK	-170 -130 9999		3 2 2 0 0.166012	60.1	-132.6	-180.0	0.0		7.1	15.8	21.7	0.0
UNK	-170 -130 9999		2 3 3 0 0.119476	-171.1	98.9	-179.5	0.0		6.4	11.2	21.3	0.0
UNK	-170 -130 9999		3 2 1 0 0.096649	62.3	-145.8	0.2	0.0		11.6	18.3	30.1	0.0
UNK	-170 -130 9999		3 2 3 0 0.091955	63.3	-169.6	-1.4	0.0		11.2	15.9	30.1	0.0
UNK	-170 -130 9999		2 2 3 0 0.058516	-170.8	-163.0	1.4	0.0		7.2	19.8	30.1	0.0
UNK	-170 -130 9999		2 3 1 0 0.042317	-171.0	99.0	0.8	0.0		6.4	11.1	30.1	0.0
UNK	-170 -130 9999		3 1 3 0 0.004495	62.0	-164.1	84.4	0.0		7.4	20.8	30.1	0.0
UNK	-170 -130 9999		3 1 1 0 0.003412	60.5	-132.8	-87.5	0.0		7.3	15.7	30.1	0.0
UNK	-170 -130 9999		2 2 1 0 0.003314	-170.7	-162.9	-89.7	0.0		7.1	19.9	30.1	0.0
UNK	-170 -130 9999		1 3 2 0 0.002009	-85.7	152.3	-177.2	0.0		9.3	28.1	19.1	0.0
UNK	-170 -130 9999		2 3 2 0 0.001634	-168.3	99.9	-89.1	0.0		4.2	10.8	30.1	0.0
UNK	-170 -130 9999		1 1 2 0 0.001401	-86.7	-65.6	-176.3	0.0		2.3	8.4	18.4	0.0
UNK	-170 -130 9999		1 3 1 0 0.001023	59.1	168.2	-89.5	0.0		3.9	7.3	30.1	0.0
UNK	-170 -130 9999		1 3 3 0 0.000746	-159.9	171.3	89.2	0.0		3.1	6.9	30.1	0.0
UNK	-170 -130 9999		3 3 3 0 0.000724	60.6	135.0	89.4	0.0		7.2	5.2	30.1	0.0
UNK	-170 -130 9999		1 2 3 0 0.000704	-85.3	152.4	2.9	0.0		8.9	28.4	30.1	0.0
UNK	-170 -130 9999		1 1 3 0 0.000585	-86.4	-66.0	3.0	0.0		2.5	8.7	30.1	0.0
UNK	-170 -130 9999		1 2 2 0 0.000579	-155.0	95.7	-14.4	0.0		0.5	14.4	20.9	0.0
UNK	-170 -130 9999		3 3 2 0 0.000007	-18.9	103.2	-180.0	0.0		1.8	9.5	21.7	0.0
UNK	-170 -130 9999		1 2 1 0 0.000005	-57.2	119.5	-90.0	0.0		6.0	8.1	30.1	0.0
UNK	-170 -130 9999		1 1 1 0 0.000005	-97.5	-68.5	-90.0	0.0		1.6	11.9	30.1	0.0
UNK	-170 -130 9999		2 1 2 0 0.000000	-141.9	75.9	90.0	0.0		0.1	0.2	30.1	0.0
UNK	-170 -130 9999		2 1 1 0 0.000000	-142.7	-10.8	-153.5	0.0		0.1	0.1	7.4	0.0
UNK	-170 -130 9999		2 1 3 0 0.000000	-142.7	-10.8	26.6	0.0		0.1	0.1	13.1	0.0
UNK	-170 -130 9999		3 3 1 0 0.000000	42.7	30.5	-29.2	0.0		0.2	0.1	12.0	0.0
UNK	-170 -120 9999		3 2 2 0 0.312087	62.7	-171.3	178.2	0.0		12.2	14.6	19.9	0.0
UNK	-170 -120 9999		2 2 2 0 0.184304	-170.9	-154.8	-178.4	0.0		7.5	24.5	20.3	0.0
UNK	-170 -120 9999		2 3 2 0 0.126377	-169.3	97.2	-180.0	0.0		5.1	10.4	21.7	0.0
UNK	-170 -120 9999		3 2 3 0 0.113633	62.7	-156.0	-0.3	0.0		11.5	24.8	30.1	0.0
UNK	-170 -120 9999		2 1 3 0 0.063509	-172.5	-155.3	0.0	0.0		9.4	24.4	30.1	0.0
UNK	-170 -120 9999		1 3 2 0 0.058907	60.3	115.7	-180.0	0.0		8.6	6.0	21.7	0.0
UNK	-170 -120 9999		2 3 3 0 0.044145	-169.3	97.2	0.0	0.0		5.1	10.4	30.1	0.0
UNK	-170 -120 9999		3 2 1 0 0.035083	61.1	-116.6	0.8	0.0		6.2	28.3	30.1	0.0
UNK	-170 -120 9999		3 3 3 0 0.020771	59.8	115.4	-0.8	0.0		9.1	5.8	30.1	0.0
UNK	-170 -120 9999		1 2 2 0 0.009866	-91.8	-173.1	-178.4	0.0		11.2	13.8	20.2	0.0
UNK	-170 -120 9999		3 1 3 0 0.005113	60.6	-160.2	89.1	0.0		7.2	24.3	30.1	0.0
UNK	-170 -120 9999		3 1 1 0 0.004568	62.1	-172.1	-87.4	0.0		7.2	14.5	30.1	0.0
UNK	-170 -120 9999		2 2 3 0 0.003702	-172.5	-155.3	90.0	0.0		9.4	24.4	30.1	0.0
UNK	-170 -120 9999		2 2 1 0 0.003702	-172.5	-155.3	-90.0	0.0		9.4	24.4	30.1	0.0
UNK	-170 -120 9999		1 2 1 0 0.003481	-92.1	-173.1	-1.2	0.0		11.3	13.8	30.1	0.0
UNK	-170 -120 9999		1 1 2 0 0.002947	-90.6	-68.9	-176.8	0.0		2.9	12.2	18.8	0.0
UNK	-170 -120 9999		2 3 1 0 0.002569	-169.3	97.3	-90.0	0.0		5.1	10.4	30.1	0.0
UNK	-170 -120 9999		3 1 2 0 0.001249	49.9	-96.5	-148.7	0.0		1.2	2.0	6.4	0.0
UNK	-170 -120 9999		2 1 1 0 0.001194	60.2	116.2	89.7	0.0		8.5	6.4	30.1	0.0
UNK	-170 -120 9999		3 3 2 0 0.001193	60.1	116.3	-88.9	0.0		8.5	6.4	30.1	0.0
UNK	-170 -120 9999		1 1 3 0 0.001028	-90.2	-68.9	2.3	0.0		2.9	12.1	30.1	0.0
UNK	-170 -120 9999		1 2 3 0 0.000181	-89.6	-173.9	89.9	0.0		9.9	13.2	30.1	0.0
UNK	-170 -120 9999		1 3 1 0 0.000181	-89.6	-174.0	-89.8	0.0		9.9	13.2	30.1	0.0
UNK	-170 -120 9999		1 3 3 0 0.000155	-57.1	119.5	0.0	0.0		5.8	8.0	30.1	0.0
UNK	-170 -120 9999		1 1 1 0 0.000054	-96.2	-69.9	-90.0	0.0		3.1	11.9	30.1	0.0
UNK	-170 -120 9999		3 3 1 0 0.000000	30.0	40.3	-150.5	0.0		0.2	0.1	6.8	0.0
UNK	-170 -120 9999		2 1 2 0 0.000000	30.0	40.3	0.0	0.0		0.2	0.1	30.1	0.0
UNK	-170 -110 9999		3 2 2 0 0.284381	60.6	-151.3	-180.0	0.0		8.2	21.4	21.7	0.0
UNK	-170 -110 9999		2 2 2 0 0.187849	-171.0	-149.3	-180.0	0.0		8.0	20.3	21.7	0.0
UNK	-170 -110 9999		2 3 2 0 0.138462	-170.4	96.4	-178.4	0.0		6.0	9.4	20.3	0.0
UNK	-170 -110 9999		3 2 3 0 0.119013	60.4	-152.1	-1.6	0.0		12.6	22.3	30.1	0.0
UNK	-170 -110 9999		2 2 1 0 0.065575	-171.0	-149.3	0.0	0.0		8.0	20.3	30.1	0.0
UNK	-170 -110 9999		3 3 2 0 0.062928	59.5	115.2	-180.0	0.0		9.4	5.6	21.7	0.0
UNK	-170 -110 9999		2 3 3 0 0.048384	-170.5	96.7	0.9	0.0		6.0	9.7	30.1	0.0
UNK	-170 -110 9999		2 1 3 0 0.035388	-168.9	-127.2	0.0	0.0		5.7	11.1	30.1	0.0
UNK	-170 -110 9999		3 3 3 0 0.021968	59.5	115.2	0.1	0.0		9.4	5.6	30.1	0.0
UNK	-170 -110 9999		3 1 1 0 0.005877	69.2	-149.1	-54.8	0.0		4.6	19.5	5.7	0.0
UNK	-170 -110 9999		3 1 2 0 0.005769	60.8	-151.3	88.9	0.0		8.3	21.3	30.1	0.0
UNK	-170 -110 9999		3 1 3 0 0.005390	46.5	-108.9	2.4	0.0		2.8	8.3	30.1	0.0
UNK	-170 -110 9999		2 2 3 0 0.003823	-171.0	-149.3	90.0	0.0		8.0	20.3	30.1	0.0
UNK	-170 -110 9999		2 1 2 0 0.003822	-171.0	-149.3	-90.0	0.0		8.0	20.3	30.1	0.0
UNK	-170 -110 9999		2 3 1 0 0.002810	-170.5	96.5	-89.7	0.0		6.0	9.5	30.1	0.0
UNK	-170 -110 9999		1 2 2 0 0.001819	-74.8	-151.1	-180.0	0.0		3.7	17.7	21.7	0.0
UNK	-170 -110 9999		1 3 2 0 0.001436	-88.6	136.4	-178.6	0.0		5.7	14.0	20.4	0.0
UNK	-170 -110 9999		2 1 1 0 0.001280	59.5	115.2	89.8	0.0		9.4	5.6	30.1	0.0
UNK	-170 -110 9999		1 3 1 0 0.001280	59.4	115.3	-89.3	0.0		9.4	5.6	30.1	0.0
UNK	-170 -110 9999		1 1 2 0 0.001074	-91.4	-64.3	174.2	0.0		2.1	7.9	16.6	0.0
UNK	-170 -110 9999		1 1 3 0 0.000898	-88.5	-66.1	-4.0	0.0		3.1	9.2	28.8	0.0
UNK	-170 -110 9999		1 2 3 0 0.000635	-74.8	-151.1	0.0	0.0		3.7	17.7	30.1	0.0
UNK	-170 -110 9999		3 2 1 0 0.000045	-36.9	-177.3	-1.5	0.0		2.2	11.0	30.1	0.0
UNK	-170 -110 9999		1 3 3 0 0.000037	-74.8	-151.1	90.0	0.0		3.7	17.7	30.1	0.0
UNK	-170 -110 9999		1 2 1 0 0.000037	-74.8	-151.1	-90.0	0.0		3.7	17.7	30.1	0.0
UNK	-170 -110 9999		1 1 1 0 0.000021	-72.7	-120.3	-90.0	0.0		4.9	30.1	30.1	0.0
UNK	-170 -110 9999		3 3 1 0 0.000000	18.7	72.1	-126.1	0.0		0.2	0.5	5.0	0.0
UNK	-170 -100 9999		1 1 3 0 0.228824	60.8	-150.3	178.5	0.0		8.4	20.8	20.2	0.0
UNK	-170 -100 9999		3 1 2 0 0.195351	62.2	-162.9	-180.0	0.0		7.1	21.9	21.7	0.0
UNK	-170 -100 9999		2 2 1 0 0.154892	-171.4	-159.8	-179.8	0.0		8.9	23.1	21.6	0.0
UNK	-170 -100 9999		2 3 3 0 0.113779	-170.6	96.6	-180.0	0.0		6.4	9.6	21.7	0.0
UNK	-170 -100 9999		3 2 2 0 0.090930	65.2	-153.7	2.9	0.0		10.1	22.8	30.1	0.0
UNK	-170 -100 9999		2 2 3 0 0.052986	-171.2	-149.5	0.5	0.0		7.9	20.5	30.1	0.0
UNK	-170 -100 9999		2 3 2 0 0.039719	-170.6	96.6	0.1	0.0		6.4	9.6	30.1	0.0
UNK	-170 -100 9999		3 3 3 0 0.037513	60.9	-171.9	0.0	0.0		8.0	13.5	30.1	0.0
UNK	-170 -100 9999		3 1 3 0 0.028053	58.4	-128.8	5.0	0.0		8.0	21.1	28.4	0.0
UNK	-170 -100 9999		3 1 1 0 0.018778	65.6	-91.2	0.2	0.0		8.1	7.8	30.1	0.0
UNK	-170 -100 9999		3 3 1 0 0.015395	59.5	118.5	0.1	0.0		7.4	7.4	30.1	0.0
UNK	-170 -100 9999		1 3 2 0 0.003587	-74.8	-151.1	-180.0	0.0		7.1	17.6	21.7	0.0
UNK	-170 -100 9999		3 2 3 0 0.003359	63.0	-131.6	-89.7	0.0		9.5	16.0	30.1	0.0
UNK	-170 -100 9999		1 2 2 0 0.002942	-171.3	-146.6	88.7	0.0		7.2	18.8	30.1	0.0
UNK	-170 -100 9999		2 1 3 0 0.002886	-168.9	-155.3	-89.9	0.0		6.0	25.1	30.1	0.0
UNK	-170 -100 9999		1 2 1 0 0.002527	59.2	-161.3	-86.4	0.0		9.0	21.8	30.1	0.0
UNK	-170 -100 9999		2 3 1 0 0.002315	-170.6	96.6	-89.7	0.0		6.4	9.6	30.1	0.0
UNK	-170 -100 9999		1 2 3 0 0.001919	-87.0	-73.9	-180.0	0.0		2.7	9.8	21.7	0.0
UNK	-170 -100 9999		2 1 2 0 0.001252	-74.8	-151.1	0.0	0.0		7.1	17.6	30.1	0.0
UNK	-170 -100 9999		2 2 2 0 0.001072	-74.4	-178.8	0.0	0.0		6.8	10.3	30.1	0.0
UNK	-170 -100 9999		1 1 2 0 0.000670	-87.0	-73.9	0.0	0.0		2.7	9.8	30.1	0.0
UNK	-170 -100 9999		3 3 2 0 0.000593	-77.1	-91.0	0.0	0.0		6.3	30.1	30.1	0.0
UNK	-170 -100 9999		1 3 1 0 0.000549	50.4	127.9	90.0	0.0		8.5	8.8	30.1	0.0
UNK	-170 -100 9999		1 1 1 0 0.000073	-74.8	-151.1	-90.0	0.0		7.1	17.6	30.1	0.0
UNK	-170 -100 9999		2 1 1 0 0.000019	-18.7	103.3	-180.0	0.0		8.9	9.5	21.7	0.0
UNK	-170 -100 9999		1 3 3 0 0.000017	-151.8	97.8	-55.5	0.0		0.3	2.2	5.7	0.0
UNK	-170 -100 9999		3 2 1 0 0.000000	28.0	44.0	0.0	0.0		0.2	0.1	30.1	0.0
UNK	-170 -90 9999		2 2 2 0 0.228333	-171.4	-148.9	-180.0	0.0		7.9	20.2	21.7	0.0
UNK	-170 -90 9999		3 2 3 0 0.212577	59.5	-170.0	179.5	0.0		5.1	16.0	21.1	0.0
UNK	-170 -90 9999		2 3 2 0 0.168121	-170.7	98.0	-179.2	0.0		6.3	11.1	21.0	0.0
UNK	-170 -90 9999		2 2 3 0 0.079620	-171.4	-148.9	0.1	0.0		7.8	20.2	30.1	0.0
UNK	-170 -90 9999		3 2 1 0 0.074399	59.8	-170.2	-0.4	0.0		5.2	15.9	30.1	0.0
UNK	-170 -90 9999		3 3 3 0 0.072718	61.3	115.2	-180.0	0.0		8.2	5.9	21.7	0.0
UNK	-170 -90 9999		2 3 3 0 0.058768	-170.8	97.9	0.5	0.0		6.3	11.0	30.1	0.0
UNK	-170 -90 9999		3 2 2 0 0.029975	58.4	-108.0	-2.5	0.0		7.7	18.4	30.1	0.0
UNK	-170 -90 9999		1 3 1 0 0.025385	61.3	115.2	0.1	0.0		8.2	5.9	30.1	0.0
UNK	-170 -90 9999		1 1 2 0 0.007977	-74.8	-151.1	-180.0	0.0		5.2	17.5	21.7	0.0
UNK	-170 -90 9999		2 1 2 0 0.007767	-86.9	-73.8	-180.0	0.0		5.2	9.8	21.7	0.0
UNK	-170 -90 9999		1 2 2 0 0.006781	-74.4	-178.8	-180.0	0.0		5.0	10.3	21.7	0.0
UNK	-170 -90 9999		2 2 1 0 0.004510	-170.6	-148.5	-83.1	0.0		6.7	20.1	30.1	0.0
UNK	-170 -90 9999		2 1 3 0 0.004493	-169.8	-164.0	90.0	0.0		6.7	18.9	30.1	0.0
UNK	-170 -90 9999		3 1 2 0 0.003708	53.1	-151.5	-90.0	0.0		10.6	23.3	30.1	0.0
UNK	-170 -90 9999		2 3 1 0 0.003265	-171.2	100.3	-89.7	0.0		6.6	10.3	30.1	0.0
UNK	-170 -90 9999		3 3 1 0 0.003093	61.4	-173.0	-89.8	0.0		7.8	12.9	30.1	0.0
UNK	-170 -90 9999		1 1 1 0 0.002785	-74.8	-151.1	0.0	0.0		5.2	17.5	30.1	0.0
UNK	-170 -90 9999		1 1 3 0 0.002711	-86.9	-73.8	0.0	0.0		5.2	9.8	30.1	0.0
UNK	-170 -90 9999		1 2 3 0 0.002367	-74.4	-178.8	0.0	0.0		5.0	10.3	30.1	0.0
UNK	-170 -90 9999		1 3 3 0 0.000162	-74.8	-151.1	90.0	0.0		5.2	17.5	30.1	0.0
UNK	-170 -90 9999		1 2 1 0 0.000162	-74.8	-151.1	-90.0	0.0		5.2	17.5	30.1	0.0
UNK	-170 -90 9999		2 1 1 0 0.000158	-86.9	-73.8	-90.0	0.0		5.2	9.8	30.1	0.0
UNK	-170 -90 9999		3 1 1 0 0.000094	-18.7	103.3	-180.0	0.0		12.2	9.7	21.7	0.0
UNK	-170 -90 9999		1 3 2 0 0.000046	-25.3	-149.5	0.0	0.0		30.1	15.5	30.1	0.0
UNK	-170 -90 9999		3 3 2 0 0.000025	33.9	-141.5	-38.6	0.0		1.4	13.7	8.1	0.0
UNK	-170 -90 9999		3 1 3 0 0.000000	33.5	45.5	-120.5	0.0		0.1	0.1	5.3	0.0
UNK	-170 -80 9999		2 2 2 0 0.239509	-171.6	-163.8	-180.0	0.0		7.6	19.0	21.7	0.0
UNK	-170 -80 9999		3 2 2 0 0.183743	59.7	-151.1	-180.0	0.0		9.2	22.6	21.7	0.0
UNK	-170 -80 9999		2 3 2 0 0.165498	-170.4	98.6	-179.9	0.0		5.7	11.4	21.7	0.0
UNK	-170 -80 9999		2 2 3 0 0.083608	-171.6	-163.8	0.1	0.0		7.6	19.0	30.1	0.0
UNK	-170 -80 9999		3 3 2 0 0.077015	60.6	116.7	179.1	0.0		8.3	7.1	20.8	0.0
UNK	-170 -80 9999		3 2 3 0 0.064141	59.7	-151.1	0.0	0.0		9.2	22.6	30.1	0.0
UNK	-170 -80 9999		2 3 3 0 0.059679	-170.5	98.5	0.1	0.0		5.9	11.5	30.1	0.0
UNK	-170 -80 9999		3 1 3 0 0.042633	58.1	-126.8	0.5	0.0		6.9	30.1	30.1	0.0
UNK	-170 -80 9999		3 3 3 0 0.027089	59.7	115.1	1.8	0.0		9.2	5.7	30.1	0.0
UNK	-170 -80 9999		1 1 2 0 0.012122	-86.8	-73.8	-180.0	0.0		8.9	9.7	21.7	0.0
UNK	-170 -80 9999		1 2 2 0 0.011249	-90.9	-149.9	180.0	0.0		7.7	17.2	21.7	0.0
UNK	-170 -80 9999		2 1 2 0 0.004884	-171.6	-163.6	87.4	0.0		7.5	19.1	30.1	0.0
UNK	-170 -80 9999		2 2 1 0 0.004765	-171.5	-147.8	-88.0	0.0		8.6	19.2	30.1	0.0
UNK	-170 -80 9999		1 1 3 0 0.004232	-86.8	-73.8	0.0	0.0		8.9	9.7	30.1	0.0
UNK	-170 -80 9999		1 2 3 0 0.003927	-90.9	-149.9	-0.0	0.0		7.7	17.2	30.1	0.0
UNK	-170 -80 9999		3 1 2 0 0.003739	59.7	-151.1	-90.0	0.0		9.2	22.6	30.1	0.0
UNK	-170 -80 9999		2 3 1 0 0.003343	-169.1	96.2	-89.8	0.0		4.9	9.4	30.1	0.0
UNK	-170 -80 9999		3 2 1 0 0.003253	59.7	-175.2	-89.7	0.0		7.2	11.7	30.1	0.0
UNK	-170 -80 9999		2 1 3 0 0.002328	-140.9	-79.0	0.0	0.0		7.5	3.1	30.1	0.0
UNK	-170 -80 9999		1 3 2 0 0.001575	59.5	117.5	-85.4	0.0		8.4	7.4	30.1	0.0
UNK	-170 -80 9999		1 2 1 0 0.000918	-82.8	131.0	0.0	0.0		9.2	11.3	30.1	0.0
UNK	-170 -80 9999		1 1 1 0 0.000247	-86.8	-73.8	-90.0	0.0		8.9	9.7	30.1	0.0
UNK	-170 -80 9999		2 1 1 0 0.000223	-90.5	-59.7	-90.0	0.0		8.0	4.8	30.1	0.0
UNK	-170 -80 9999		1 3 3 0 0.000202	-90.7	179.8	90.0	0.0		7.9	10.0	30.1	0.0
UNK	-170 -80 9999		1 3 1 0 0.000078	-18.7	103.3	0.0	0.0		12.3	10.0	30.1	0.0
UNK	-170 -80 9999		3 1 1 0 0.000000	12.1	65.2	-180.0	0.0		0.1	0.2	21.7	0.0
UNK	-170 -80 9999		3 3 1 0 0.000000	47.3	25.2	0.0	0.0		0.1	0.1	30.1	0.0
UNK	-170 -70 9999		2 3 2 0 0.231689	-171.5	-149.0	-179.4	0.0		8.3	20.1	21.2	0.0
UNK	-170 -70 9999		3 1 1 0 0.182600	51.0	-163.0	-180.0	0.0		10.0	20.5	21.7	0.0
UNK	-170 -70 9999		3 1 2 0 0.107240	62.7	113.5	-180.0	0.0		4.2	2.2	21.7	0.0
UNK	-170 -70 9999		1 1 1 0 0.085342	-169.2	-99.0	-178.4	0.0		9.3	9.8	20.2	0.0
UNK	-170 -70 9999		2 2 1 0 0.080709	-171.1	-166.0	0.1	0.0		8.7	17.5	30.1	0.0
UNK	-170 -70 9999		2 1 2 0 0.066605	-171.7	-135.5	0.1	0.0		7.9	14.7	30.1	0.0
UNK	-170 -70 9999		3 2 3 0 0.064279	52.0	-163.6	1.1	0.0		9.9	19.8	30.1	0.0
UNK	-170 -70 9999		2 3 3 0 0.059947	-170.7	98.1	0.4	0.0		6.4	11.2	30.1	0.0
UNK	-170 -70 9999		3 1 3 0 0.041618	55.7	-124.8	0.0	0.0		9.8	26.1	30.1	0.0
UNK	-170 -70 9999		3 3 3 0 0.037650	62.7	113.5	0.1	0.0		4.2	2.2	30.1	0.0
UNK	-170 -70 9999		1 2 2 0 0.010688	-87.5	-176.8	-179.1	0.0		8.3	11.6	21.0	0.0
UNK	-170 -70 9999		2 2 3 0 0.004451	-173.0	-149.7	90.0	0.0		9.2	20.6	30.1	0.0
UNK	-170 -70 9999		2 2 2 0 0.004450	-173.0	-149.7	-90.0	0.0		9.2	20.6	30.1	0.0
UNK	-170 -70 9999		1 1 3 0 0.004397	-87.8	-71.0	-2.4	0.0		9.1	11.1	30.1	0.0
UNK	-170 -70 9999		1 1 2 0 0.004032	-90.6	-150.0	-0.0	0.0		11.8	17.1	30.1	0.0
UNK	-170 -70 9999		1 2 3 0 0.003730	-87.6	-176.8	0.4	0.0		8.3	11.6	30.1	0.0
UNK	-170 -70 9999		3 2 1 0 0.003552	60.2	-149.3	-89.7	0.0		8.7	21.5	30.1	0.0
UNK	-170 -70 9999		2 3 1 0 0.003435	-170.3	96.5	-89.8	0.0		5.9	9.5	30.1	0.0
UNK	-170 -70 9999		3 3 1 0 0.002173	62.7	113.5	88.8	0.0		4.2	2.2	30.1	0.0
UNK	-170 -70 9999		1 3 1 0 0.000884	-87.4	130.6	0.0	0.0		10.6	8.6	30.1	0.0
UNK	-170 -70 9999		1 3 3 0 0.000209	-90.3	179.9	90.0	0.0		11.4	10.1	30.1	0.0
UNK	-170 -70 9999		1 2 1 0 0.000209	-90.3	179.9	-90.0	0.0		11.4	10.1	30.1	0.0
UNK	-170 -70 9999		3 3 2 0 0.000112	-18.7	103.3	0.0	0.0		9.9	10.0	30.1	0.0
UNK	-170 -70 9999		1 3 2 0 0.000000	0.6	75.7	-180.0	0.0		0.2	2.4	21.7	0.0
UNK	-170 -70 9999		3 2 2 0 0.000000	7.7	66.8	-57.8	0.0		0.1	0.3	5.8	0.0
UNK	-170 -70 9999		2 1 1 0 0.000000	-171.6	28.3	142.4	0.0		0.1	0.1	5.6	0.0
UNK	-170 -70 9999		2 1 3 0 0.000000	-171.4	28.3	-38.0	0.0		0.1	0.1	8.3	0.0
UNK	-170 -60 9999		3 1 1 0 0.295737	62.3	-137.6	-180.0	0.0		11.3	15.8	21.7	0.0
UNK	-170 -60 9999		2 2 2 0 0.199037	-171.0	-151.4	-178.7	0.0		7.6	21.9	20.5	0.0
UNK	-170 -60 9999		2 3 2 0 0.145617	-170.8	96.1	-180.0	0.0		6.5	9.1	21.7	0.0
UNK	-170 -60 9999		3 2 3 0 0.103249	62.3	-137.6	0.1	0.0		11.3	15.8	30.1	0.0
UNK	-170 -60 9999		2 2 3 0 0.069662	-171.1	-151.4	-0.6	0.0		7.7	21.9	30.1	0.0
UNK	-170 -60 9999		3 1 3 0 0.063315	60.9	115.1	-180.0	0.0		8.6	5.9	21.7	0.0
UNK	-170 -60 9999		2 3 3 0 0.050970	-170.5	96.2	1.1	0.0		6.3	9.2	30.1	0.0
UNK	-170 -60 9999		3 3 3 0 0.022209	60.7	115.1	0.0	0.0		8.7	5.9	30.1	0.0
UNK	-170 -60 9999		1 1 2 0 0.011237	-88.9	-64.7	-179.5	0.0		9.2	7.9	21.3	0.0
UNK	-170 -60 9999		1 2 2 0 0.009621	-87.4	-176.7	-179.3	0.0		9.9	11.7	21.1	0.0
UNK	-170 -60 9999		3 2 2 0 0.006036	62.3	-137.7	-88.1	0.0		11.3	15.8	30.1	0.0
UNK	-170 -60 9999		2 1 3 0 0.004001	-171.0	-151.2	89.8	0.0		7.4	21.8	30.1	0.0
UNK	-170 -60 9999		2 2 1 0 0.004001	-171.0	-151.2	-89.3	0.0		7.4	21.8	30.1	0.0
UNK	-170 -60 9999		1 1 3 0 0.003923	-89.0	-64.7	0.2	0.0		9.2	8.0	30.1	0.0
UNK	-170 -60 9999		1 2 3 0 0.003566	-87.9	-151.8	0.1	0.0		9.9	18.3	30.1	0.0
UNK	-170 -60 9999		2 3 1 0 0.002963	-170.8	96.1	-89.8	0.0		6.5	9.1	30.1	0.0
UNK	-170 -60 9999		3 3 1 0 0.002616	56.9	-178.4	87.1	0.0		8.4	10.2	30.1	0.0
UNK	-170 -60 9999		1 3 2 0 0.001303	60.9	115.3	-86.2	0.0		8.4	5.9	30.1	0.0
UNK	-170 -60 9999		1 3 1 0 0.000402	-63.1	119.7	12.5	0.0		4.0	7.6	22.1	0.0
UNK	-170 -60 9999		1 1 1 0 0.000224	-91.9	-68.8	-89.8	0.0		10.2	12.2	30.1	0.0
UNK	-170 -60 9999		1 2 1 0 0.000188	-89.0	-174.9	-89.5	0.0		8.1	12.7	30.1	0.0
UNK	-170 -60 9999		3 2 1 0 0.000122	-13.7	-144.2	6.1	0.0		4.3	11.2	27.4	0.0
UNK	-170 -60 9999		1 3 3 0 0.000000	-2.0	81.8	-157.9	0.0		0.3	2.6	8.5	0.0
UNK	-170 -60 9999		2 1 2 0 0.000000	-127.7	-19.1	-180.0	0.0		0.1	0.3	21.7	0.0
UNK	-170 -60 9999		2 1 1 0 0.000000	-127.7	-19.1	0.0	0.0		0.1	0.3	30.1	0.0
UNK	-170 -60 9999		3 1 2 0 0.000000	31.3	36.4	0.0	0.0		0.1	0.1	30.1	0.0
UNK	-170 -60 9999		3 3 2 0 0.000000	-57.6	104.4	0.1	0.0		7.6	5.0	30.1	0.0
UNK	-170 -50 9999		2 2 2 0 0.219678	-170.7	-164.3	-178.9	0.0		7.8	18.9	20.7	0.0
UNK	-170 -50 9999		3 2 2 0 0.180457	55.6	-158.0	-180.0	0.0		9.4	25.1	21.7	0.0
UNK	-170 -50 9999		2 3 1 0 0.160050	-171.0	99.1	179.9	0.0		6.5	11.0	21.6	0.0
UNK	-170 -50 9999		3 1 2 0 0.087132	64.8	-92.2	-179.4	0.0		8.9	8.5	21.2	0.0
UNK	-170 -50 9999		2 2 3 0 0.076783	-170.6	-163.9	0.6	0.0		7.8	19.2	30.1	0.0
UNK	-170 -50 9999		3 3 2 0 0.073088	57.5	115.7	-180.0	0.0		11.0	6.1	21.7	0.0
UNK	-170 -50 9999		3 2 3 0 0.062986	55.6	-158.0	0.1	0.0		9.4	25.1	30.1	0.0
UNK	-170 -50 9999		2 3 3 0 0.055978	-171.1	99.1	0.0	0.0		6.6	11.0	30.1	0.0
UNK	-170 -50 9999		3 3 3 0 0.025514	57.5	115.7	0.1	0.0		11.0	6.1	30.1	0.0
UNK	-170 -50 9999		1 1 2 0 0.012144	-88.8	-66.1	-174.8	0.0		7.7	9.2	17.2	0.0
UNK	-170 -50 9999		1 2 2 0 0.011092	-87.5	-174.7	-179.7	0.0		10.0	12.8	21.5	0.0
UNK	-170 -50 9999		2 2 1 0 0.004447	-171.6	-149.0	-89.0	0.0		7.9	20.3	30.1	0.0
UNK	-170 -50 9999		2 1 3 0 0.004446	-171.6	-149.0	89.7	0.0		7.9	20.3	30.1	0.0
UNK	-170 -50 9999		1 1 3 0 0.004333	-89.4	-66.4	4.9	0.0		8.4	9.5	28.5	0.0
UNK	-170 -50 9999		1 2 3 0 0.003989	-88.0	-152.0	0.2	0.0		10.5	18.4	30.1	0.0
UNK	-170 -50 9999		3 1 3 0 0.003673	55.6	-158.0	90.0	0.0		9.4	25.1	30.1	0.0
UNK	-170 -50 9999		3 2 1 0 0.003672	55.7	-158.0	-89.8	0.0		9.4	25.1	30.1	0.0
UNK	-170 -50 9999		2 3 2 0 0.003218	-171.3	96.8	-89.7	0.0		7.2	9.7	30.1	0.0
UNK	-170 -50 9999		3 1 1 0 0.002554	50.8	-130.8	-89.8	0.0		10.3	17.1	30.1	0.0
UNK	-170 -50 9999		1 3 1 0 0.002547	-89.7	-179.9	0.0	0.0		9.5	10.2	30.1	0.0
UNK	-170 -50 9999		3 3 1 0 0.001487	57.5	115.7	-89.8	0.0		11.0	6.1	30.1	0.0
UNK	-170 -50 9999		1 1 1 0 0.000242	-92.4	-68.9	-89.8	0.0		10.6	12.2	30.1	0.0
UNK	-170 -50 9999		1 3 2 0 0.000224	-89.0	-174.7	-89.4	0.0		11.1	12.8	30.1	0.0
UNK	-170 -50 9999		1 2 1 0 0.000159	-13.7	-144.1	-6.6	0.0		4.0	11.1	26.7	0.0
UNK	-170 -50 9999		1 3 3 0 0.000107	-18.7	103.3	0.0	0.0		7.4	9.4	30.1	0.0
UNK	-170 -50 9999		2 1 2 0 0.000000	-126.6	-17.0	-180.0	0.0		0.1	0.6	21.7	0.0
UNK	-170 -50 9999		2 1 1 0 0.000000	-126.6	-17.0	0.0	0.0		0.1	0.6	30.1	0.0
UNK	-170 -40 9999		3 2 2 0 0.305435	60.0	-149.8	-180.0	0.0		10.2	20.7	21.7	0.0
UNK	-170 -40 9999		2 3 2 0 0.183742	-171.4	-154.3	-180.0	0.0		8.0	23.9	21.7	0.0
UNK	-170 -40 9999		3 1 2 0 0.108293	55.4	-132.2	-178.9	0.0		9.6	17.3	20.7	0.0
UNK	-170 -40 9999		3 2 3 0 0.106659	60.0	-149.9	0.0	0.0		10.2	20.7	30.1	0.0
UNK	-170 -40 9999		2 2 1 0 0.064038	-171.4	-154.0	0.1	0.0		8.0	23.7	30.1	0.0
UNK	-170 -40 9999		3 1 3 0 0.061219	65.7	-93.3	0.1	0.0		8.7	10.0	30.1	0.0
UNK	-170 -40 9999		3 3 2 0 0.058213	57.1	116.2	-180.0	0.0		10.8	5.9	21.7	0.0
UNK	-170 -40 9999		2 3 3 0 0.045751	-170.9	98.1	0.1	0.0		6.5	11.2	30.1	0.0
UNK	-170 -40 9999		3 3 3 0 0.020322	57.1	116.2	0.1	0.0		10.8	5.9	30.1	0.0
UNK	-170 -40 9999		1 1 2 0 0.009946	-91.3	-67.7	-180.0	0.0		9.3	11.0	21.7	0.0
UNK	-170 -40 9999		1 3 3 0 0.009275	-86.2	-166.3	-177.0	0.0		8.4	18.9	18.9	0.0
UNK	-170 -40 9999		3 2 1 0 0.006214	60.0	-149.8	-90.0	0.0		10.2	20.7	30.1	0.0
UNK	-170 -40 9999		2 2 2 0 0.003632	-171.4	-150.0	-88.5	0.0		8.1	20.8	30.1	0.0
UNK	-170 -40 9999		2 2 3 0 0.003625	-171.4	-150.0	89.6	0.0		8.1	20.8	30.1	0.0
UNK	-170 -40 9999		1 1 3 0 0.003471	-91.3	-67.7	-0.0	0.0		9.3	11.0	30.1	0.0
UNK	-170 -40 9999		1 1 1 0 0.002978	-89.8	-174.2	0.1	0.0		11.0	13.1	30.1	0.0
UNK	-170 -40 9999		2 3 1 0 0.002669	-170.9	98.1	-88.9	0.0		6.5	11.2	30.1	0.0
UNK	-170 -40 9999		3 1 1 0 0.002194	54.2	-132.0	-89.7	0.0		10.6	17.1	30.1	0.0
UNK	-170 -40 9999		3 3 1 0 0.001184	57.1	116.2	-89.9	0.0		10.8	5.9	30.1	0.0
UNK	-170 -40 9999		1 2 3 0 0.000630	-85.8	135.9	-2.8	0.0		8.9	14.5	29.9	0.0
UNK	-170 -40 9999		1 2 2 0 0.000174	-89.8	-174.2	-89.3	0.0		10.9	13.1	30.1	0.0
UNK	-170 -40 9999		1 3 1 0 0.000174	-89.8	-174.2	89.8	0.0		11.0	13.1	30.1	0.0
UNK	-170 -40 9999		1 2 1 0 0.000139	-51.9	-134.8	5.7	0.0		3.6	13.0	27.8	0.0
UNK	-170 -40 9999		1 3 2 0 0.000025	-87.4	135.5	-89.9	0.0		8.9	13.1	30.1	0.0
UNK	-170 -40 9999		2 1 1 0 0.000000	-57.6	104.4	0.1	0.0		7.6	5.0	30.1	0.0
UNK	-170 -40 9999		2 1 3 0 0.000000	-57.6	104.4	0.1	0.0		7.6	5.0	30.1	0.0
UNK	-170 -40 9999		2 1 2 0 0.000000	-57.6	104.4	0.1	0.0		7.6	5.0	30.1	0.0
UNK	-170 -30 9999		3 2 2 0 0.303457	62.6	-148.8	-180.0	0.0		12.2	19.9	21.7	0.0
UNK	-170 -30 9999		2 2 2 0 0.184117	-171.4	-162.2	-179.8	0.0		8.3	20.7	21.6	0.0
UNK	-170 -30 9999		3 2 3 0 0.105952	62.6	-148.8	0.1	0.0		12.2	19.9	30.1	0.0
UNK	-170 -30 9999		3 1 2 0 0.077077	60.1	-120.3	-179.8	0.0		7.6	30.1	21.6	0.0
UNK	-170 -30 9999		1 1 1 0 0.070977	-170.6	-106.1	-180.0	0.0		8.9	13.0	21.7	0.0
UNK	-170 -30 9999		3 3 2 0 0.067172	62.2	113.9	-180.0	0.0		3.4	1.8	21.7	0.0
UNK	-170 -30 9999		2 2 3 0 0.064351	-171.5	-161.1	0.0	0.0		8.4	21.7	30.1	0.0
UNK	-170 -30 9999		2 3 3 0 0.045709	-171.8	98.4	0.1	0.0		7.2	11.4	30.1	0.0
UNK	-170 -30 9999		3 3 3 0 0.034906	62.5	114.5	0.0	0.0		6.3	3.7	30.1	0.0
UNK	-170 -30 9999		1 2 2 0 0.009473	-86.1	-170.0	-180.0	0.0		9.6	15.9	21.7	0.0
UNK	-170 -30 9999		3 1 3 0 0.006223	62.7	-148.7	82.7	0.0		12.0	19.8	30.1	0.0
UNK	-170 -30 9999		3 2 1 0 0.006118	62.8	-172.3	-89.7	0.0		11.2	13.8	30.1	0.0
UNK	-170 -30 9999		1 1 3 0 0.003577	-88.7	-67.8	-1.3	0.0		9.3	10.8	30.1	0.0
UNK	-170 -30 9999		2 2 1 0 0.003421	-170.8	-148.4	-86.1	0.0		6.9	20.0	30.1	0.0
UNK	-170 -30 9999		2 1 3 0 0.003398	-171.3	-148.8	89.9	0.0		8.5	19.8	30.1	0.0
UNK	-170 -30 9999		1 2 3 0 0.003307	-86.5	-170.2	0.0	0.0		9.8	15.7	30.1	0.0
UNK	-170 -30 9999		2 3 2 0 0.002658	-170.8	98.8	-85.7	0.0		6.3	11.3	30.1	0.0
UNK	-170 -30 9999		1 3 1 0 0.002353	-87.9	175.8	0.1	0.0		8.9	8.5	30.1	0.0
UNK	-170 -30 9999		2 1 2 0 0.002075	-170.8	-122.8	-89.8	0.0		7.3	13.6	30.1	0.0
UNK	-170 -30 9999		3 1 1 0 0.001405	63.8	-95.8	-89.7	0.0		8.3	11.4	30.1	0.0
UNK	-170 -30 9999		3 3 1 0 0.001184	56.9	116.0	-89.5	0.0		11.1	6.0	30.1	0.0
UNK	-170 -30 9999		2 3 1 0 0.000486	-158.2	97.7	-38.7	0.0		1.4	13.4	8.1	0.0
UNK	-170 -30 9999		1 1 2 0 0.000198	-91.6	-70.0	-88.7	0.0		11.5	11.5	30.1	0.0
UNK	-170 -30 9999		1 2 1 0 0.000193	-86.7	-170.4	-88.5	0.0		9.8	15.6	30.1	0.0
UNK	-170 -30 9999		1 3 3 0 0.000193	-86.2	-170.1	89.6	0.0		9.6	15.8	30.1	0.0
UNK	-170 -30 9999		1 3 2 0 0.000020	-87.3	135.5	-89.9	0.0		8.7	13.1	30.1	0.0
UNK	-170 -30 9999		2 1 1 0 0.000000	58.7	-4.3	0.0	0.0		0.1	0.2	30.1	0.0
UNK	-170 -20 9999		3 2 2 0 0.374372	62.8	-167.9	179.9	0.0		10.4	16.7	21.6	0.0
UNK	-170 -20 9999		2 1 2 0 0.227672	-171.1	-165.5	-180.0	0.0		7.6	17.7	21.7	0.0
UNK	-170 -20 9999		2 2 3 0 0.079899	-171.2	-165.8	0.0	0.0		7.7	17.5	30.1	0.0
UNK	-170 -20 9999		3 3 2 0 0.073273	59.5	114.8	-180.0	0.0		9.9	5.9	21.7	0.0
UNK	-170 -20 9999		3 2 3 0 0.062367	54.1	-166.7	0.1	0.0		10.4	17.3	30.1	0.0
UNK	-170 -20 9999		2 3 1 0 0.057083	-170.6	98.8	0.8	0.0		6.2	11.3	30.1	0.0
UNK	-170 -20 9999		3 1 2 0 0.034103	59.7	-120.0	0.1	0.0		7.4	30.1	30.1	0.0
UNK	-170 -20 9999		3 3 3 0 0.025579	59.5	114.8	0.1	0.0		9.9	5.9	30.1	0.0
UNK	-170 -20 9999		1 1 3 0 0.013073	-88.3	-68.2	-180.0	0.0		9.1	11.2	21.7	0.0
UNK	-170 -20 9999		2 2 1 0 0.011864	-87.7	-152.4	179.5	0.0		10.6	18.7	21.1	0.0
UNK	-170 -20 9999		2 2 2 0 0.004719	-172.3	-168.7	-83.3	0.0		9.1	15.4	30.1	0.0
UNK	-170 -20 9999		1 1 1 0 0.004548	-88.4	-68.2	0.1	0.0		9.0	11.2	30.1	0.0
UNK	-170 -20 9999		2 1 3 0 0.004385	-171.7	-145.1	-88.8	0.0		8.3	18.0	30.1	0.0
UNK	-170 -20 9999		1 2 1 0 0.004120	-87.7	-152.5	1.5	0.0		10.0	18.7	30.1	0.0
UNK	-170 -20 9999		3 1 3 0 0.003641	54.1	-166.5	88.7	0.0		10.2	17.4	30.1	0.0
UNK	-170 -20 9999		3 2 1 0 0.003509	57.8	-169.2	-88.2	0.0		8.4	15.3	30.1	0.0
UNK	-170 -20 9999		1 2 3 0 0.003355	-85.1	-176.2	0.1	0.0		7.7	11.8	30.1	0.0
UNK	-170 -20 9999		2 3 2 0 0.003322	-171.2	99.7	-88.2	0.0		6.8	10.7	30.1	0.0
UNK	-170 -20 9999		3 1 1 0 0.002689	56.9	-130.9	-88.0	0.0		8.5	18.3	30.1	0.0
UNK	-170 -20 9999		1 3 1 0 0.002262	-87.5	133.8	175.9	0.0		10.0	11.4	17.9	0.0
UNK	-170 -20 9999		1 2 2 0 0.001491	59.5	114.8	89.9	0.0		9.9	5.9	30.1	0.0
UNK	-170 -20 9999		3 3 1 0 0.001491	59.5	114.8	-89.7	0.0		9.9	5.9	30.1	0.0
UNK	-170 -20 9999		2 3 3 0 0.000523	-156.2	94.0	-14.6	0.0		0.7	7.5	20.7	0.0
UNK	-170 -20 9999		1 1 2 0 0.000270	-85.9	-65.0	-78.8	0.0		6.1	7.9	30.1	0.0
UNK	-170 -20 9999		1 3 3 0 0.000237	-71.2	122.6	0.0	0.0		5.8	7.7	30.1	0.0
UNK	-170 -20 9999		1 3 2 0 0.000153	-88.8	-174.1	-89.3	0.0		9.2	13.2	30.1	0.0
UNK	-170 -20 9999		2 1 1 0 0.000000	-131.2	-6.1	-180.0	0.0		0.1	0.2	21.7	0.0
UNK	-170 -10 9999		2 2 2 0 0.243529	-171.2	-159.6	-179.9	0.0		7.6	23.0	21.7	0.0
UNK	-170 -10 9999		3 3 2 0 0.187907	58.1	-157.4	-179.9	0.0		8.1	25.7	21.7	0.0
UNK	-170 -10 9999		2 3 2 0 0.172330	-170.8	98.5	-179.9	0.0		6.3	11.5	21.7	0.0
UNK	-170 -10 9999		3 2 3 0 0.109970	60.3	-163.9	-0.0	0.0		6.7	20.9	30.1	0.0
UNK	-170 -10 9999		2 2 3 0 0.084616	-171.1	-159.5	0.1	0.0		7.5	23.1	30.1	0.0
UNK	-170 -10 9999		2 3 3 0 0.060230	-170.9	98.6	0.2	0.0		6.3	11.4	30.1	0.0
UNK	-170 -10 9999		3 3 3 0 0.041711	60.2	117.1	0.3	0.0		5.3	3.0	30.1	0.0
UNK	-170 -10 9999		3 2 1 0 0.037352	59.4	-121.5	0.1	0.0		7.6	30.1	30.1	0.0
UNK	-170 -10 9999		1 1 2 0 0.015589	-87.5	-73.2	-180.0	0.0		7.2	9.3	21.7	0.0
UNK	-170 -10 9999		1 2 2 0 0.012067	-89.3	-169.3	175.3	0.0		10.1	16.5	17.5	0.0
UNK	-170 -10 9999		1 1 3 0 0.005529	-88.2	-73.8	-1.2	0.0		8.6	10.6	30.1	0.0
UNK	-170 -10 9999		2 2 1 0 0.004889	-170.6	-166.3	-80.4	0.0		6.8	17.0	30.1	0.0
UNK	-170 -10 9999		1 2 1 0 0.004322	-88.6	-168.5	6.0	0.0		9.0	17.1	27.5	0.0
UNK	-170 -10 9999		3 1 3 0 0.003828	56.7	-165.0	87.0	0.0		8.2	18.6	30.1	0.0
UNK	-170 -10 9999		3 2 2 0 0.003761	55.8	-165.9	-87.8	0.0		9.2	17.9	30.1	0.0
UNK	-170 -10 9999		2 1 2 0 0.003750	-170.0	-138.0	-89.3	0.0		6.4	15.1	30.1	0.0
UNK	-170 -10 9999		2 3 1 0 0.003475	-170.6	98.6	-84.4	0.0		6.0	11.4	30.1	0.0
UNK	-170 -10 9999		3 3 1 0 0.002064	63.9	113.4	-89.8	0.0		4.2	2.2	30.1	0.0
UNK	-170 -10 9999		2 1 3 0 0.001570	-169.5	-101.9	88.0	0.0		8.8	11.3	30.1	0.0
UNK	-170 -10 9999		1 2 3 0 0.000763	-83.6	133.1	10.6	0.0		6.0	10.6	23.7	0.0
UNK	-170 -10 9999		1 1 1 0 0.000320	-87.4	-73.1	-87.3	0.0		7.2	9.2	30.1	0.0
UNK	-170 -10 9999		1 3 3 0 0.000244	-85.0	-174.9	86.9	0.0		8.2	12.6	30.1	0.0
UNK	-170 -10 9999		1 3 1 0 0.000110	-88.4	-174.5	-89.4	0.0		8.8	12.9	30.1	0.0
UNK	-170 -10 9999		1 3 2 0 0.000073	-36.9	-177.2	1.5	0.0		30.1	10.9	30.1	0.0
UNK	-170 -10 9999		2 1 1 0 0.000000	-109.3	-32.1	-57.4	0.0		0.1	6.9	5.8	0.0
UNK	-170 -10 9999		3 1 1 0 0.000000	-57.6	104.4	0.1	0.0		7.6	5.0	30.1	0.0
UNK	-170 -10 9999		3 1 2 0 0.000000	-57.6	104.4	0.1	0.0		7.6	5.0	30.1	0.0
UNK	-170 0 9999		3 2 1 0 0.231049	59.5	-158.2	-179.9	0.0		6.1	26.5	21.7	0.0
UNK	-170 0 9999		2 2 3 0 0.194781	-171.4	-160.2	-180.0	0.0		8.3	22.6	21.7	0.0
UNK	-170 0 9999		2 3 2 0 0.136712	-170.9	98.4	-180.0	0.0		6.6	11.5	21.7	0.0
UNK	-170 0 9999		3 2 3 0 0.088193	59.8	-157.7	-0.1	0.0		6.7	26.2	30.1	0.0
UNK	-170 0 9999		2 2 2 0 0.070083	-170.9	-104.5	-180.0	0.0		9.5	14.3	21.7	0.0
UNK	-170 0 9999		2 2 1 0 0.068473	-172.1	-161.1	-0.0	0.0		8.5	21.7	30.1	0.0
UNK	-170 0 9999		3 1 1 0 0.062514	65.8	-94.5	-1.7	0.0		9.6	11.3	30.1	0.0
UNK	-170 0 9999		2 1 2 0 0.059204	61.3	114.8	179.7	0.0		8.4	5.7	21.4	0.0
UNK	-170 0 9999		2 3 3 0 0.047767	-171.1	98.8	0.1	0.0		6.6	11.2	30.1	0.0
UNK	-170 0 9999		3 3 3 0 0.020652	61.3	114.8	-0.5	0.0		8.4	5.7	30.1	0.0
UNK	-170 0 9999		3 1 3 0 0.007968	52.2	134.3	0.4	0.0		5.3	13.3	30.1	0.0
UNK	-170 0 9999		1 1 1 0 0.003649	-91.4	-67.0	0.1	0.0		11.1	10.1	30.1	0.0
UNK	-170 0 9999		1 2 3 0 0.003501	-85.0	-165.7	2.9	0.0		7.9	19.4	30.1	0.0
UNK	-170 0 9999		3 1 2 0 0.003002	59.8	-165.1	-84.2	0.0		8.8	18.4	30.1	0.0
UNK	-170 0 9999		1 1 3 0 0.001903	-86.9	134.0	-179.5	0.0		9.1	12.3	21.3	0.0
UNK	-170 0 9999		1 3 1 0 0.000458	-87.0	134.2	0.1	0.0		8.9	12.0	30.1	0.0
UNK	-170 0 9999		3 2 2 0 0.000092	-80.6	-87.3	-82.2	0.0		4.0	9.3	30.1	0.0
UNK	-170 0 9999		1 3 3 0 0.000000	-57.6	104.4	0.1	0.0		7.6	5.0	30.1	0.0
UNK	-170 0 9999		2 3 1 0 0.000000	-57.6	104.4	0.1	0.0		7.6	5.0	30.1	0.0
UNK	-170 0 9999		1 2 2 0 0.000000	-57.6	104.4	0.1	0.0		7.6	5.0	30.1	0.0
UNK	-170 0 9999		1 3 2 0 0.000000	-57.6	104.4	0.1	0.0		7.6	5.0	30.1	0.0
UNK	-170 0 9999		2 1 3 0 0.000000	-57.6	104.4	0.1	0.0		7.6	5.0	30.1	0.0
UNK	-170 0 9999		1 1 2 0 0.000000	-57.6	104.4	0.1	0.0		7.6	5.0	30.1	0.0
UNK	-170 0 9999		1 2 1 0 0.000000	-57.6	104.4	0.1	0.0		7.6	5.0	30.1	0.0
UNK	-170 0 9999		3 3 1 0 0.000000	-57.6	104.4	0.1	0.0		7.6	5.0	30.1	0.0
UNK	-170 0 9999		3 3 2 0 0.000000	-57.6	104.4	0.1	0.0		7.6	5.0	30.1	0.0
UNK	-170 0 9999		2 1 1 0 0.000000	-57.6	104.4	0.1	0.0		7.6	5.0	30.1	0.0
UNK	-170 10 9999		1 2 1 0 0.253040	63.5	-159.0	-180.0	0.0		11.9	25.3	21.7	0.0
UNK	-170 10 9999		1 3 3 0 0.147873	-171.5	-158.1	-180.0	0.0		8.0	24.6	21.7	0.0
UNK	-170 10 9999		3 1 1 0 0.143547	-171.2	-164.9	178.9	0.0		7.7	18.2	20.6	0.0
UNK	-170 10 9999		3 1 2 0 0.094978	-170.6	-129.1	-178.9	0.0		7.0	13.6	20.7	0.0
UNK	-170 10 9999		3 2 1 0 0.088514	62.8	-152.2	-0.8	0.0		11.1	22.1	30.1	0.0
UNK	-170 10 9999		3 2 3 0 0.086756	62.7	-158.6	0.1	0.0		11.4	25.7	30.1	0.0
UNK	-170 10 9999		2 2 3 0 0.051621	-171.5	-158.1	0.1	0.0		8.0	24.6	30.1	0.0
UNK	-170 10 9999		1 2 2 0 0.045574	60.7	115.1	-180.0	0.0		8.9	6.0	21.7	0.0
UNK	-170 10 9999		2 3 3 0 0.036367	-171.0	98.1	0.1	0.0		6.7	11.2	30.1	0.0
UNK	-170 10 9999		1 3 1 0 0.019729	63.6	-93.0	0.3	0.0		9.2	8.4	30.1	0.0
UNK	-170 10 9999		3 3 3 0 0.015910	60.7	115.1	0.1	0.0		8.9	6.0	30.1	0.0
UNK	-170 10 9999		3 1 3 0 0.005589	-87.7	-176.1	179.9	0.0		6.3	12.0	21.6	0.0
UNK	-170 10 9999		2 2 2 0 0.002811	-87.5	-67.6	-4.4	0.0		7.6	10.4	28.5	0.0
UNK	-170 10 9999		1 2 3 0 0.002608	-88.3	-168.0	0.8	0.0		9.2	17.5	30.1	0.0
UNK	-170 10 9999		1 1 3 0 0.002236	-85.5	-147.3	3.3	0.0		8.4	15.9	30.0	0.0
UNK	-170 10 9999		1 3 2 0 0.001149	63.6	-93.3	-89.0	0.0		8.9	8.6	30.1	0.0
UNK	-170 10 9999		2 1 1 0 0.000876	61.9	114.3	-89.0	0.0		8.2	5.5	30.1	0.0
UNK	-170 10 9999		1 1 1 0 0.000595	58.7	151.5	-16.1	0.0		1.9	23.8	19.7	0.0
UNK	-170 10 9999		3 3 2 0 0.000130	61.6	105.5	-153.0	0.0		0.9	0.5	7.3	0.0
UNK	-170 10 9999		3 3 1 0 0.000034	-61.2	121.2	0.1	0.0		6.1	8.3	30.1	0.0
UNK	-170 10 9999		2 1 2 0 0.000023	-90.8	-169.4	89.2	0.0		3.0	16.4	30.1	0.0
UNK	-170 10 9999		2 3 2 0 0.000023	-90.8	-169.3	-87.3	0.0		3.0	16.5	30.1	0.0
UNK	-170 10 9999		2 1 3 0 0.000015	-88.1	-151.5	-89.6	0.0		10.8	18.6	30.1	0.0
UNK	-170 10 9999		1 1 2 0 0.000000	-111.6	-35.3	-90.0	0.0		0.1	0.6	30.1	0.0
UNK	-170 10 9999		3 2 2 0 0.000000	55.8	34.9	0.0	0.0		0.1	0.3	30.1	0.0
UNK	-170 10 9999		2 3 1 0 0.000000	-57.6	104.4	0.1	0.0		7.6	5.0	30.1	0.0
UNK	-170 10 9999		2 2 1 0 0.000000	-57.6	104.4	0.1	0.0		7.6	5.0	30.1	0.0
UNK	-170 20 9999		3 2 2 0 0.247080	62.4	-165.5	178.9	0.0		9.4	19.3	20.6	0.0
UNK	-170 20 9999		2 2 2 0 0.159684	-171.6	-158.8	180.0	0.0		8.3	23.9	21.6	0.0
UNK	-170 20 9999		2 3 2 0 0.112592	-171.0	98.4	-180.0	0.0		6.5	11.5	21.7	0.0
UNK	-170 20 9999		3 2 3 0 0.096600	62.9	-150.8	1.9	0.0		11.3	21.1	30.1	0.0
UNK	-170 20 9999		3 2 1 0 0.095741	63.5	-166.9	0.9	0.0		11.8	17.9	30.1	0.0
UNK	-170 20 9999		3 1 2 0 0.061506	61.0	-96.8	-179.5	0.0		8.9	10.2	21.3	0.0
UNK	-170 20 9999		2 2 3 0 0.055443	-171.2	-159.8	0.1	0.0		7.6	22.8	30.1	0.0
UNK	-170 20 9999		3 3 2 0 0.048901	61.1	114.5	180.0	0.0		8.5	5.5	21.6	0.0
UNK	-170 20 9999		3 1 3 0 0.042742	63.1	-107.2	-0.7	0.0		10.7	22.1	30.1	0.0
UNK	-170 20 9999		2 3 3 0 0.039305	-171.0	98.4	0.1	0.0		6.5	11.5	30.1	0.0
UNK	-170 20 9999		3 3 3 0 0.017077	60.8	114.3	0.3	0.0		9.0	5.4	30.1	0.0
UNK	-170 20 9999		3 1 1 0 0.004805	63.0	-177.4	-89.7	0.0		11.1	11.0	30.1	0.0
UNK	-170 20 9999		1 1 2 0 0.003052	-86.8	-168.1	179.4	0.0		8.1	17.4	21.1	0.0
UNK	-170 20 9999		1 2 2 0 0.002827	-86.7	-67.7	179.9	0.0		7.4	8.7	21.5	0.0
UNK	-170 20 9999		2 2 1 0 0.002806	-170.1	-145.8	-89.8	0.0		6.6	18.6	30.1	0.0
UNK	-170 20 9999		1 1 3 0 0.002574	-93.9	-68.1	1.2	0.0		7.7	11.6	30.1	0.0
UNK	-170 20 9999		1 2 3 0 0.002409	-83.3	-166.0	-1.4	0.0		5.7	19.0	30.1	0.0
UNK	-170 20 9999		2 3 1 0 0.002294	-171.0	98.4	-88.6	0.0		6.5	11.5	30.1	0.0
UNK	-170 20 9999		1 3 2 0 0.001517	-87.9	131.2	179.4	0.0		10.9	8.9	21.1	0.0
UNK	-170 20 9999		3 3 1 0 0.000942	60.8	117.7	-80.3	0.0		6.9	7.3	30.1	0.0
UNK	-170 20 9999		2 1 3 0 0.000036	-117.8	-108.0	89.9	0.0		30.1	30.1	30.1	0.0
UNK	-170 20 9999		1 3 3 0 0.000026	-150.4	151.2	90.0	0.0		8.7	30.1	30.1	0.0
UNK	-170 20 9999		1 3 1 0 0.000024	-61.0	121.3	0.1	0.0		8.1	8.2	30.1	0.0
UNK	-170 20 9999		1 2 1 0 0.000011	-95.5	-163.0	-89.8	0.0		13.6	22.1	30.1	0.0
UNK	-170 20 9999		1 1 1 0 0.000005	-94.2	-105.4	-87.3	0.0		13.7	30.1	30.1	0.0
UNK	-170 20 9999		2 1 2 0 0.000000	-113.3	-40.5	-125.2	0.0		0.1	0.8	5.0	0.0
UNK	-170 20 9999		2 1 1 0 0.000000	-113.3	-40.4	-54.8	0.0		0.1	0.8	5.7	0.0
UNK	-170 30 9999		1 2 1 0 0.370030	62.5	-165.3	179.8	0.0		11.9	19.0	21.5	0.0
UNK	-170 30 9999		2 2 2 0 0.203258	-171.7	-161.2	-180.0	0.0		8.7	21.6	21.7	0.0
UNK	-170 30 9999		2 3 2 0 0.135754	-169.8	99.1	-177.2	0.0		5.5	11.1	19.2	0.0
UNK	-170 30 9999		3 2 3 0 0.087860	62.1	-167.4	0.2	0.0		7.2	17.9	30.1	0.0
UNK	-170 30 9999		2 2 3 0 0.070954	-171.7	-161.2	0.0	0.0		8.7	21.6	30.1	0.0
UNK	-170 30 9999		2 3 3 0 0.047806	-170.2	99.2	2.5	0.0		5.8	11.0	30.1	0.0
UNK	-170 30 9999		3 1 1 0 0.033468	56.9	-126.0	0.8	0.0		6.6	29.1	30.1	0.0
UNK	-170 30 9999		3 3 3 0 0.022604	57.8	116.8	0.5	0.0		10.2	6.7	30.1	0.0
UNK	-170 30 9999		2 1 2 0 0.006794	-84.9	-132.2	-176.8	0.0		7.5	11.6	18.8	0.0
UNK	-170 30 9999		1 3 2 0 0.004341	-85.8	172.2	179.7	0.0		6.9	7.5	21.4	0.0
UNK	-170 30 9999		2 2 1 0 0.004137	-171.7	-161.2	-89.3	0.0		8.7	21.6	30.1	0.0
UNK	-170 30 9999		2 1 3 0 0.004136	-171.7	-161.2	89.8	0.0		8.7	21.6	30.1	0.0
UNK	-170 30 9999		1 1 2 0 0.003269	56.2	-154.6	-86.0	0.0		9.0	25.5	30.1	0.0
UNK	-170 30 9999		2 3 1 0 0.002689	-168.7	98.9	-88.8	0.0		4.7	11.4	30.1	0.0
UNK	-170 30 9999		1 2 3 0 0.001474	-85.4	172.5	0.1	0.0		6.6	7.6	30.1	0.0
UNK	-170 30 9999		1 2 2 0 0.001281	60.5	116.5	89.9	0.0		8.3	6.9	30.1	0.0
UNK	-170 30 9999		3 2 1 0 0.000056	-74.8	-151.0	0.0	0.0		6.1	17.8	30.1	0.0
UNK	-170 30 9999		1 1 3 0 0.000047	-111.7	-147.0	6.7	0.0		5.4	16.1	26.9	0.0
UNK	-170 30 9999		1 1 1 0 0.000032	-26.1	-149.5	-157.8	0.0		30.1	15.1	8.5	0.0
UNK	-170 30 9999		1 3 3 0 0.000003	-74.4	-178.8	90.0	0.0		6.6	10.3	30.1	0.0
UNK	-170 30 9999		1 3 1 0 0.000003	-74.4	-178.8	-90.0	0.0		6.6	10.3	30.1	0.0
UNK	-170 30 9999		2 1 1 0 0.000002	-87.0	-73.9	-90.0	0.0		4.7	10.1	30.1	0.0
UNK	-170 30 9999		3 2 2 0 0.000000	30.0	91.0	-89.9	0.0		0.3	0.8	30.1	0.0
UNK	-170 30 9999		3 1 2 0 0.000000	74.5	3.9	0.0	0.0		0.4	0.2	30.1	0.0
UNK	-170 30 9999		3 3 1 0 0.000000	-57.6	104.4	0.1	0.0		7.6	5.0	30.1	0.0
UNK	-170 30 9999		3 3 2 0 0.000000	-57.6	104.4	0.1	0.0		7.6	5.0	30.1	0.0
UNK	-170 30 9999		3 1 3 0 0.000000	-57.6	104.4	0.1	0.0		7.6	5.0	30.1	0.0
UNK	-170 40 9999		3 2 2 0 0.281206	64.1	-138.8	179.6	0.0		10.8	15.9	21.3	0.0
UNK	-170 40 9999		2 3 1 0 0.149546	-171.5	-133.9	180.0	0.0		7.9	14.5	21.6	0.0
UNK	-170 40 9999		2 1 2 0 0.135734	-171.1	99.2	-180.0	0.0		6.8	11.0	21.7	0.0
UNK	-170 40 9999		3 2 1 0 0.070234	60.4	-140.6	-1.7	0.0		6.6	16.4	30.1	0.0
UNK	-170 40 9999		1 2 1 0 0.062462	59.3	115.2	-180.0	0.0		9.9	6.1	21.7	0.0
UNK	-170 40 9999		3 2 3 0 0.053765	56.6	-155.7	0.2	0.0		10.5	26.4	30.1	0.0
UNK	-170 40 9999		2 2 1 0 0.052435	-171.1	-135.1	-0.1	0.0		7.3	14.4	30.1	0.0
UNK	-170 40 9999		2 2 3 0 0.051270	-169.8	-158.9	0.9	0.0		12.8	23.7	30.1	0.0
UNK	-170 40 9999		2 3 3 0 0.047753	-171.1	99.2	0.0	0.0		6.8	11.0	30.1	0.0
UNK	-170 40 9999		3 1 3 0 0.026002	61.2	-116.3	0.1	0.0		7.5	28.7	30.1	0.0
UNK	-170 40 9999		1 3 2 0 0.023376	56.2	139.9	-177.8	0.0		6.2	27.1	19.7	0.0
UNK	-170 40 9999		3 3 3 0 0.022008	58.2	115.9	0.4	0.0		10.5	6.4	30.1	0.0
UNK	-170 40 9999		1 3 1 0 0.011574	-87.3	-67.2	-179.9	0.0		5.0	5.3	21.7	0.0
UNK	-170 40 9999		1 3 3 0 0.004340	-90.3	-73.4	-1.2	0.0		7.0	8.6	30.1	0.0
UNK	-170 40 9999		2 1 3 0 0.002872	60.0	-151.5	-77.5	0.0		5.8	23.2	30.1	0.0
UNK	-170 40 9999		1 1 2 0 0.002664	-88.8	-151.9	6.4	0.0		6.4	18.4	27.1	0.0
UNK	-170 40 9999		3 3 1 0 0.001369	28.2	-130.5	-24.3	0.0		1.7	11.7	14.7	0.0
UNK	-170 40 9999		1 2 2 0 0.001319	-74.8	126.8	-168.2	0.0		3.6	8.6	12.8	0.0
UNK	-170 40 9999		1 2 3 0 0.000027	-57.3	119.5	0.0	0.0		7.1	8.1	30.1	0.0
UNK	-170 40 9999		1 1 3 0 0.000024	-77.1	-91.0	0.0	0.0		4.3	30.1	30.1	0.0
UNK	-170 40 9999		3 1 1 0 0.000009	-20.1	-134.9	0.0	0.0		30.1	8.2	30.1	0.0
UNK	-170 40 9999		2 3 2 0 0.000007	-22.1	-139.8	23.9	0.0		30.1	9.2	14.6	0.0
UNK	-170 40 9999		1 1 1 0 0.000003	-74.8	-151.0	-90.0	0.0		4.7	17.7	30.1	0.0
UNK	-170 40 9999		2 2 2 0 0.000001	-94.5	-65.9	-89.9	0.0		2.7	9.5	30.1	0.0
UNK	-170 40 9999		2 1 1 0 0.000000	40.5	32.8	-151.2	0.0		0.2	0.1	6.9	0.0
UNK	-170 40 9999		3 1 2 0 0.000000	40.5	32.8	0.0	0.0		0.2	0.1	30.1	0.0
UNK	-170 40 9999		3 3 2 0 0.000000	-57.6	104.4	0.1	0.0		7.6	5.0	30.1	0.0
UNK	-170 50 9999		3 1 2 0 0.244825	62.8	-140.7	179.5	0.0		9.4	16.4	21.1	0.0
UNK	-170 50 9999		2 2 2 0 0.182074	-172.0	-166.7	-177.5	0.0		8.7	16.9	19.4	0.0
UNK	-170 50 9999		3 2 1 0 0.119219	62.8	-155.8	0.0	0.0		11.8	24.7	30.1	0.0
UNK	-170 50 9999		1 3 2 0 0.105719	-170.4	98.0	180.0	0.0		7.6	11.2	21.7	0.0
UNK	-170 50 9999		3 3 2 0 0.096474	63.0	122.9	-178.6	0.0		8.2	6.4	20.4	0.0
UNK	-170 50 9999		2 2 3 0 0.062969	-171.9	-166.5	1.8	0.0		8.6	17.0	30.1	0.0
UNK	-170 50 9999		2 2 1 0 0.047643	-170.9	-153.7	-0.6	0.0		12.3	22.6	30.1	0.0
UNK	-170 50 9999		2 3 1 0 0.036898	-170.4	98.0	0.0	0.0		7.6	11.2	30.1	0.0
UNK	-170 50 9999		3 2 3 0 0.036523	60.2	-132.0	0.1	0.0		8.5	17.4	30.1	0.0
UNK	-170 50 9999		3 3 3 0 0.034063	62.7	116.5	0.8	0.0		5.3	3.0	30.1	0.0
UNK	-170 50 9999		1 1 2 0 0.011616	-88.2	-68.4	-180.0	0.0		7.3	7.0	21.7	0.0
UNK	-170 50 9999		1 1 3 0 0.004317	-86.6	-72.5	-1.8	0.0		7.9	9.6	30.1	0.0
UNK	-170 50 9999		1 2 2 0 0.004182	-85.7	-166.9	-177.9	0.0		7.6	18.4	19.8	0.0
UNK	-170 50 9999		1 2 1 0 0.003808	-84.5	-165.6	-1.3	0.0		7.1	19.2	30.1	0.0
UNK	-170 50 9999		2 3 2 0 0.003228	-168.9	-162.8	-83.4	0.0		5.6	19.8	30.1	0.0
UNK	-170 50 9999		2 3 3 0 0.002135	-171.1	98.1	-85.9	0.0		8.2	11.0	30.1	0.0
UNK	-170 50 9999		3 3 1 0 0.001599	62.3	114.8	-89.8	0.0		3.9	2.1	30.1	0.0
UNK	-170 50 9999		2 1 3 0 0.001202	-168.5	-108.8	78.4	0.0		12.2	23.2	30.1	0.0
UNK	-170 50 9999		3 1 3 0 0.000455	55.4	-150.9	90.0	0.0		7.3	21.7	30.1	0.0
UNK	-170 50 9999		3 2 2 0 0.000455	55.4	-150.9	-89.8	0.0		7.3	21.7	30.1	0.0
UNK	-170 50 9999		3 1 1 0 0.000397	63.0	-98.8	-86.6	0.0		9.0	13.3	30.1	0.0
UNK	-170 50 9999		1 1 1 0 0.000083	-83.8	-65.7	-83.9	0.0		3.7	8.0	30.1	0.0
UNK	-170 50 9999		1 3 1 0 0.000064	-59.9	119.5	-164.3	0.0		5.1	8.4	10.9	0.0
UNK	-170 50 9999		1 3 3 0 0.000035	-63.1	120.0	13.5	0.0		6.1	7.9	21.4	0.0
UNK	-170 50 9999		1 2 3 0 0.000018	-36.4	-177.2	-0.0	0.0		5.2	10.9	30.1	0.0
UNK	-170 50 9999		2 1 2 0 0.000000	-141.7	-12.1	-154.4	0.0		0.1	0.1	7.6	0.0
UNK	-170 50 9999		2 1 1 0 0.000000	-141.7	-12.1	25.7	0.0		0.1	0.1	13.6	0.0
UNK	-170 60 9999		3 1 2 0 0.310267	62.2	-155.4	-179.8	0.0		11.3	24.6	21.6	0.0
UNK	-170 60 9999		1 1 1 0 0.176571	-172.1	-163.4	-179.4	0.0		8.8	19.6	21.2	0.0
UNK	-170 60 9999		3 1 3 0 0.110613	62.1	-157.8	0.0	0.0		11.9	26.4	30.1	0.0
UNK	-170 60 9999		2 1 2 0 0.098435	-170.4	97.9	-179.9	0.0		7.6	11.2	21.7	0.0
UNK	-170 60 9999		1 2 1 0 0.091187	63.3	120.6	-179.9	0.0		6.7	4.4	21.7	0.0
UNK	-170 60 9999		2 2 3 0 0.061643	-172.1	-163.5	0.6	0.0		8.7	19.5	30.1	0.0
UNK	-170 60 9999		3 2 3 0 0.057115	62.5	-118.9	1.0	0.0		10.5	30.1	30.1	0.0
UNK	-170 60 9999		2 3 1 0 0.035205	-168.8	96.7	-1.3	0.0		4.5	9.9	30.1	0.0
UNK	-170 60 9999		3 3 3 0 0.030978	62.4	119.7	0.1	0.0		6.3	3.7	30.1	0.0
UNK	-170 60 9999		1 3 3 0 0.010801	-87.6	-162.6	179.8	0.0		8.9	22.1	21.5	0.0
UNK	-170 60 9999		3 2 2 0 0.006216	63.0	-166.3	81.3	0.0		10.6	18.6	30.1	0.0
UNK	-170 60 9999		1 1 2 0 0.003926	-87.5	-69.2	0.1	0.0		6.4	6.9	30.1	0.0
UNK	-170 60 9999		1 2 3 0 0.002861	-82.4	-167.3	-5.2	0.0		5.5	17.6	27.8	0.0
UNK	-170 60 9999		3 1 1 0 0.002675	63.9	-99.5	-89.3	0.0		9.9	14.7	30.1	0.0
UNK	-170 60 9999		3 2 1 0 0.001321	51.3	-95.0	-9.8	0.0		2.3	2.3	24.1	0.0
UNK	-170 60 9999		3 3 1 0 0.000080	53.8	149.1	-89.8	0.0		8.2	12.3	30.1	0.0
UNK	-170 60 9999		2 1 1 0 0.000060	-85.7	135.5	3.0	0.0		5.7	14.0	30.1	0.0
UNK	-170 60 9999		1 1 3 0 0.000027	-92.1	-67.4	-89.2	0.0		6.0	11.1	30.1	0.0
UNK	-170 60 9999		1 3 2 0 0.000011	-27.3	-149.7	-4.3	0.0		9.4	15.8	28.5	0.0
UNK	-170 60 9999		2 2 1 0 0.000008	-26.8	179.6	0.0	0.0		7.4	9.3	30.1	0.0
UNK	-170 60 9999		1 2 2 0 0.000000	43.4	29.6	-180.0	0.0		0.2	0.1	21.7	0.0
UNK	-170 60 9999		2 1 3 0 0.000000	43.4	29.6	0.0	0.0		0.2	0.1	30.1	0.0
UNK	-170 60 9999		2 3 3 0 0.000000	-57.6	104.4	0.1	0.0		7.6	5.0	30.1	0.0
UNK	-170 60 9999		1 3 1 0 0.000000	-57.6	104.4	0.1	0.0		7.6	5.0	30.1	0.0
UNK	-170 60 9999		2 2 2 0 0.000000	-57.6	104.4	0.1	0.0		7.6	5.0	30.1	0.0
UNK	-170 60 9999		3 3 2 0 0.000000	-57.6	104.4	0.1	0.0		7.6	5.0	30.1	0.0
UNK	-170 60 9999		2 3 2 0 0.000000	-57.6	104.4	0.1	0.0		7.6	5.0	30.1	0.0
UNK	-170 70 9999		3 1 3 0 0.327738	61.3	-157.9	-179.1	0.0		11.6	26.2	20.9	0.0
UNK	-170 70 9999		3 2 3 0 0.115421	61.5	-158.1	0.6	0.0		12.1	25.9	30.1	0.0
UNK	-170 70 9999		1 3 1 0 0.102750	61.2	116.1	-179.4	0.0		6.2	3.6	21.2	0.0
UNK	-170 70 9999		3 3 2 0 0.100807	-165.8	-179.1	-178.2	0.0		10.2	9.6	20.1	0.0
UNK	-170 70 9999		3 2 1 0 0.095376	62.7	-139.6	0.3	0.0		11.3	16.2	30.1	0.0
UNK	-170 70 9999		2 2 3 0 0.059893	-171.4	-170.0	0.1	0.0		8.0	14.5	30.1	0.0
UNK	-170 70 9999		1 1 1 0 0.057335	-167.3	-96.2	-180.0	0.0		12.1	12.2	21.7	0.0
UNK	-170 70 9999		2 2 1 0 0.044439	-170.5	-148.6	0.1	0.0		12.3	19.3	30.1	0.0
UNK	-170 70 9999		3 3 3 0 0.036131	61.2	116.0	0.4	0.0		6.2	3.6	30.1	0.0
UNK	-170 70 9999		2 3 3 0 0.035033	-170.5	97.2	0.1	0.0		7.6	10.6	30.1	0.0
UNK	-170 70 9999		2 1 1 0 0.011169	-88.3	-158.7	179.7	0.0		9.3	24.7	21.4	0.0
UNK	-170 70 9999		1 2 3 0 0.003912	-87.0	-67.9	1.1	0.0		6.1	6.2	30.1	0.0
UNK	-170 70 9999		1 1 3 0 0.003624	-86.9	-172.1	1.0	0.0		8.3	14.3	30.1	0.0
UNK	-170 70 9999		1 3 3 0 0.002124	62.8	119.4	80.6	0.0		6.4	4.2	30.1	0.0
UNK	-170 70 9999		1 3 2 0 0.001962	-87.4	-131.5	0.9	0.0		8.4	12.5	30.1	0.0
UNK	-170 70 9999		2 3 2 0 0.001934	61.9	115.5	-88.8	0.0		5.5	3.2	30.1	0.0
UNK	-170 70 9999		2 1 2 0 0.000163	-85.1	-73.4	-87.3	0.0		4.7	10.4	30.1	0.0
UNK	-170 70 9999		2 1 3 0 0.000151	-85.0	135.4	3.6	0.0		8.5	14.0	29.8	0.0
UNK	-170 70 9999		1 2 1 0 0.000024	-36.5	-177.3	-1.6	0.0		6.1	10.8	30.1	0.0
UNK	-170 70 9999		1 2 2 0 0.000015	-27.2	-149.6	-7.4	0.0		30.1	15.7	26.0	0.0
UNK	-170 70 9999		2 3 1 0 0.000000	24.6	63.9	-180.0	0.0		0.1	0.4	21.7	0.0
UNK	-170 70 9999		3 1 1 0 0.000000	24.7	64.0	28.3	0.0		0.1	0.4	12.2	0.0
UNK	-170 70 9999		2 2 2 0 0.000000	41.8	30.5	-29.4	0.0		0.2	0.1	11.9	0.0
UNK	-170 70 9999		1 1 2 0 0.000000	-57.6	104.4	0.1	0.0		7.6	5.0	30.1	0.0
UNK	-170 70 9999		3 3 1 0 0.000000	-57.6	104.4	0.1	0.0		7.6	5.0	30.1	0.0
UNK	-170 70 9999		3 1 2 0 0.000000	-57.6	104.4	0.1	0.0		7.6	5.0	30.1	0.0
UNK	-170 70 9999		3 2 2 0 0.000000	-57.6	104.4	0.1	0.0		7.6	5.0	30.1	0.0
UNK	-170 80 9999		3 2 3 0 0.220418	62.9	-162.4	-180.0	0.0		11.4	21.6	21.7	0.0
UNK	-170 80 9999		2 3 2 0 0.203659	63.9	-170.5	179.6	0.0		11.0	15.2	21.3	0.0
UNK	-170 80 9999		3 1 2 0 0.091981	63.2	-109.9	-180.0	0.0		10.7	24.9	21.7	0.0
UNK	-170 80 9999		2 1 3 0 0.088364	-171.0	-161.6	-180.0	0.0		12.6	21.2	21.7	0.0
UNK	-170 80 9999		1 1 2 0 0.076941	62.9	-162.4	0.0	0.0		11.4	21.6	30.1	0.0
UNK	-170 80 9999		2 3 1 0 0.068241	-170.4	96.5	-180.0	0.0		7.6	9.9	21.7	0.0
UNK	-170 80 9999		2 1 2 0 0.060760	62.4	-138.1	0.1	0.0		11.0	15.9	30.1	0.0
UNK	-170 80 9999		2 2 2 0 0.049287	-168.6	-122.4	-180.0	0.0		12.6	28.1	21.7	0.0
UNK	-170 80 9999		2 2 3 0 0.040276	-170.4	-162.6	-0.0	0.0		6.9	20.2	30.1	0.0
UNK	-170 80 9999		2 2 1 0 0.024257	-169.7	-135.7	0.1	0.0		11.7	14.4	30.1	0.0
UNK	-170 80 9999		2 3 3 0 0.023822	-170.4	96.5	0.1	0.0		7.6	9.9	30.1	0.0
UNK	-170 80 9999		3 3 3 0 0.023566	61.8	121.0	0.1	0.0		8.1	5.9	30.1	0.0
UNK	-170 80 9999		1 1 1 0 0.007649	-88.3	-71.2	-178.5	0.0		8.7	9.3	20.3	0.0
UNK	-170 80 9999		1 3 3 0 0.007477	-89.7	-166.7	179.8	0.0		9.9	18.3	21.5	0.0
UNK	-170 80 9999		3 1 3 0 0.004515	62.9	-162.4	86.9	0.0		11.5	21.6	30.1	0.0
UNK	-170 80 9999		1 1 3 0 0.002623	-88.5	-71.2	1.8	0.0		9.0	9.6	30.1	0.0
UNK	-170 80 9999		1 2 3 0 0.002339	-87.5	-174.7	0.1	0.0		8.6	12.6	30.1	0.0
UNK	-170 80 9999		1 2 2 0 0.002213	-87.0	-168.2	0.2	0.0		8.4	17.2	30.1	0.0
UNK	-170 80 9999		3 3 2 0 0.001377	61.8	121.0	-88.3	0.0		8.1	5.9	30.1	0.0
UNK	-170 80 9999		3 2 2 0 0.000093	-83.8	-85.7	-82.8	0.0		4.9	8.5	30.1	0.0
UNK	-170 80 9999		1 3 1 0 0.000071	-64.1	119.7	10.5	0.0		4.4	7.2	23.7	0.0
UNK	-170 80 9999		1 2 1 0 0.000036	-88.1	-174.9	-89.5	0.0		10.2	12.7	30.1	0.0
UNK	-170 80 9999		3 1 1 0 0.000022	-18.8	103.3	-180.0	0.0		24.9	9.3	21.7	0.0
UNK	-170 80 9999		1 3 2 0 0.000011	-90.4	179.9	-90.0	0.0		5.3	10.1	30.1	0.0
UNK	-170 80 9999		3 3 1 0 0.000000	-18.8	103.3	-90.0	0.0		24.9	9.3	30.1	0.0
UNK	-170 80 9999		3 2 1 0 0.000000	18.4	70.8	55.5	0.0		0.1	0.3	5.7	0.0
UNK	-170 80 9999		2 1 1 0 0.000000	-141.0	-11.1	-180.0	0.0		0.1	0.3	21.7	0.0
UNK	-170 90 9999		1 3 3 0 0.274246	63.1	-168.0	-180.0	0.0		11.5	16.9	21.7	0.0
UNK	-170 90 9999		3 1 2 0 0.187895	62.7	-130.5	180.0	0.0		10.6	16.7	21.6	0.0
UNK	-170 90 9999		2 2 2 0 0.115369	-169.6	-162.4	179.9	0.0		12.2	20.4	21.6	0.0
UNK	-170 90 9999		3 2 3 0 0.095737	63.1	-168.0	0.1	0.0		11.5	16.9	30.1	0.0
UNK	-170 90 9999		3 2 2 0 0.085767	62.4	115.5	-179.6	0.0		7.6	5.0	21.4	0.0
UNK	-170 90 9999		2 3 2 0 0.085641	-170.5	97.8	-180.0	0.0		7.6	11.3	21.7	0.0
UNK	-170 90 9999		2 2 3 0 0.040209	-170.1	-162.5	0.1	0.0		12.6	20.2	30.1	0.0
UNK	-170 90 9999		3 3 3 0 0.030006	62.4	115.4	0.1	0.0		7.5	4.9	30.1	0.0
UNK	-170 90 9999		2 3 3 0 0.029970	-169.5	95.5	2.8	0.0		6.8	8.8	30.1	0.0
UNK	-170 90 9999		2 1 3 0 0.016990	-168.5	-96.0	0.1	0.0		12.6	12.5	30.1	0.0
UNK	-170 90 9999		1 2 3 0 0.009792	-88.2	-75.0	178.9	0.0		8.9	10.3	20.6	0.0
UNK	-170 90 9999		1 2 2 0 0.008903	-86.8	-169.0	178.3	0.0		8.3	16.5	20.0	0.0
UNK	-170 90 9999		1 1 3 0 0.003756	62.4	-130.9	-87.9	0.0		10.5	16.5	30.1	0.0
UNK	-170 90 9999		1 1 2 0 0.003400	-88.4	-69.8	1.2	0.0		7.4	7.7	30.1	0.0
UNK	-170 90 9999		2 1 2 0 0.003213	-87.0	-168.5	0.1	0.0		8.5	16.9	30.1	0.0
UNK	-170 90 9999		2 2 1 0 0.002608	-168.0	-154.9	-65.1	0.0		11.5	23.8	6.6	0.0
UNK	-170 90 9999		3 3 2 0 0.002098	53.7	-144.2	-53.0	0.0		2.3	18.1	5.8	0.0
UNK	-170 90 9999		2 3 1 0 0.001767	-167.3	97.8	-61.7	0.0		6.6	11.2	6.1	0.0
UNK	-170 90 9999		3 3 1 0 0.001748	62.3	114.4	-82.6	0.0		5.6	3.2	30.1	0.0
UNK	-170 90 9999		1 2 1 0 0.000570	-86.8	134.6	0.4	0.0		8.7	12.9	30.1	0.0
UNK	-170 90 9999		1 1 1 0 0.000199	-85.3	-75.0	-88.4	0.0		6.8	10.2	30.1	0.0
UNK	-170 90 9999		1 3 2 0 0.000071	-88.9	-174.5	-89.4	0.0		9.7	13.0	30.1	0.0
UNK	-170 90 9999		1 3 1 0 0.000041	-36.7	-177.3	-0.9	0.0		30.1	10.9	30.1	0.0
UNK	-170 90 9999		3 1 1 0 0.000002	32.8	110.4	-165.4	0.0		30.1	0.2	11.3	0.0
UNK	-170 90 9999		3 1 3 0 0.000000	20.1	62.0	0.0	0.0		0.1	0.3	30.1	0.0
UNK	-170 90 9999		2 1 1 0 0.000000	-142.0	-8.9	0.0	0.0		0.1	0.5	30.1	0.0
UNK	-170 90 9999		3 2 1 0 0.000000	-57.6	104.4	0.1	0.0		7.6	5.0	30.1	0.0
UNK	-170 100 9999		3 2 2 0 0.296889	62.9	-154.6	179.8	0.0		11.8	23.7	21.5	0.0
UNK	-170 100 9999		2 2 2 0 0.155983	-170.7	-162.9	180.0	0.0		7.1	19.9	21.7	0.0
UNK	-170 100 9999		3 2 1 0 0.103400	62.9	-154.6	0.3	0.0		11.8	23.7	30.1	0.0
UNK	-170 100 9999		2 3 2 0 0.100255	-170.0	102.2	-180.0	0.0		5.5	9.5	21.7	0.0
UNK	-170 100 9999		3 3 2 0 0.091970	62.4	115.0	-180.0	0.0		7.5	4.8	21.7	0.0
UNK	-170 100 9999		3 1 3 0 0.065715	62.1	-127.8	-0.9	0.0		10.8	30.1	30.1	0.0
UNK	-170 100 9999		2 2 3 0 0.058260	-171.0	-163.6	-0.3	0.0		7.6	19.3	30.1	0.0
UNK	-170 100 9999		2 3 3 0 0.034999	-170.0	102.2	0.1	0.0		5.5	9.5	30.1	0.0
UNK	-170 100 9999		3 3 3 0 0.033220	61.0	116.6	-2.5	0.0		7.0	4.4	30.1	0.0
UNK	-170 100 9999		2 1 1 0 0.010798	-87.8	-70.0	-179.9	0.0		6.9	7.6	21.7	0.0
UNK	-170 100 9999		1 3 2 0 0.010038	-88.0	-169.8	179.3	0.0		9.0	15.9	21.0	0.0
UNK	-170 100 9999		1 3 3 0 0.006393	-141.2	171.2	2.8	0.0		8.0	7.0	30.1	0.0
UNK	-170 100 9999		3 1 2 0 0.006282	62.7	-148.8	-79.6	0.0		11.6	19.9	30.1	0.0
UNK	-170 100 9999		3 2 3 0 0.005577	62.9	-165.0	89.9	0.0		10.3	19.0	30.1	0.0
UNK	-170 100 9999		1 1 1 0 0.003820	-88.0	-71.4	0.0	0.0		7.3	8.4	30.1	0.0
UNK	-170 100 9999		1 2 3 0 0.003187	-89.5	-152.5	6.5	0.0		8.4	20.3	27.1	0.0
UNK	-170 100 9999		2 2 1 0 0.003004	-172.0	-165.3	-88.3	0.0		9.8	18.1	30.1	0.0
UNK	-170 100 9999		2 1 3 0 0.002998	-172.0	-165.3	89.5	0.0		9.8	18.1	30.1	0.0
UNK	-170 100 9999		2 3 1 0 0.002078	-169.6	101.5	-82.7	0.0		5.2	9.8	30.1	0.0
UNK	-170 100 9999		3 3 1 0 0.001845	62.2	114.8	-86.8	0.0		5.9	3.4	30.1	0.0
UNK	-170 100 9999		3 1 1 0 0.001842	62.2	114.8	89.1	0.0		5.9	3.4	30.1	0.0
UNK	-170 100 9999		1 3 1 0 0.000615	-87.2	134.0	2.6	0.0		8.9	11.9	30.1	0.0
UNK	-170 100 9999		1 2 2 0 0.000385	-73.1	123.5	-166.5	0.0		3.7	6.2	11.9	0.0
UNK	-170 100 9999		1 1 3 0 0.000192	-79.4	-69.6	-47.4	0.0		2.0	8.7	6.2	0.0
UNK	-170 100 9999		1 1 2 0 0.000192	-88.1	-65.5	-88.7	0.0		5.9	5.1	30.1	0.0
UNK	-170 100 9999		1 2 1 0 0.000062	-36.7	-177.0	-4.6	0.0		30.1	11.1	28.3	0.0
UNK	-170 100 9999		2 1 2 0 0.000000	-144.5	-3.0	0.0	0.0		0.1	0.5	30.1	0.0
UNK	-170 110 9999		3 2 2 0 0.269269	63.2	-161.3	-179.5	0.0		12.1	22.9	21.3	0.0
UNK	-170 110 9999		3 1 2 0 0.147485	61.8	-119.7	-178.0	0.0		12.0	30.1	19.9	0.0
UNK	-170 110 9999		2 1 2 0 0.113538	-170.4	-158.4	180.0	0.0		12.2	24.3	21.7	0.0
UNK	-170 110 9999		3 2 3 0 0.093909	63.2	-161.3	1.0	0.0		12.1	23.0	30.1	0.0
UNK	-170 110 9999		3 3 2 0 0.086683	62.1	116.0	-180.0	0.0		7.2	4.7	21.7	0.0
UNK	-170 110 9999		2 1 1 0 0.085372	-170.4	97.2	-180.0	0.0		7.6	10.6	21.7	0.0
UNK	-170 110 9999		3 1 3 0 0.050926	61.9	-121.1	2.7	0.0		12.3	30.1	30.1	0.0
UNK	-170 110 9999		2 2 3 0 0.039763	-168.2	-146.1	-1.9	0.0		5.4	18.7	30.1	0.0
UNK	-170 110 9999		3 3 3 0 0.030437	61.6	115.8	1.1	0.0		7.0	4.4	30.1	0.0
UNK	-170 110 9999		2 3 3 0 0.029883	-170.4	97.3	0.2	0.0		7.6	10.7	30.1	0.0
UNK	-170 110 9999		2 3 1 0 0.017747	-168.7	96.7	-12.9	0.0		7.3	10.2	21.9	0.0
UNK	-170 110 9999		2 2 2 0 0.009974	-87.7	-71.7	-180.0	0.0		7.4	8.7	21.7	0.0
UNK	-170 110 9999		3 2 1 0 0.005373	63.4	-170.4	-88.3	0.0		11.3	15.2	30.1	0.0
UNK	-170 110 9999		1 3 3 0 0.003485	-87.8	-72.4	0.1	0.0		8.2	9.6	30.1	0.0
UNK	-170 110 9999		3 1 1 0 0.002923	63.6	-95.5	-86.8	0.0		8.0	10.5	30.1	0.0
UNK	-170 110 9999		1 2 3 0 0.002644	-88.4	-169.6	2.6	0.0		8.9	16.0	30.1	0.0
UNK	-170 110 9999		1 3 2 0 0.002258	-87.0	176.1	-0.4	0.0		8.1	8.6	30.1	0.0
UNK	-170 110 9999		2 2 1 0 0.002230	-170.3	-151.2	-88.6	0.0		11.9	20.9	30.1	0.0
UNK	-170 110 9999		1 1 3 0 0.002225	-170.3	-151.2	89.6	0.0		11.9	20.9	30.1	0.0
UNK	-170 110 9999		1 1 2 0 0.001764	62.1	116.0	89.9	0.0		7.2	4.7	30.1	0.0
UNK	-170 110 9999		3 3 1 0 0.001764	62.1	116.0	-89.7	0.0		7.2	4.7	30.1	0.0
UNK	-170 110 9999		1 2 1 0 0.000187	-88.7	-68.1	-89.1	0.0		7.0	6.7	30.1	0.0
UNK	-170 110 9999		1 3 1 0 0.000130	-89.6	-174.4	-89.4	0.0		9.9	13.0	30.1	0.0
UNK	-170 110 9999		1 2 2 0 0.000031	-20.1	-134.9	0.0	0.0		30.1	8.1	30.1	0.0
UNK	-170 110 9999		2 3 2 0 0.000000	11.0	89.2	0.0	0.0		0.1	0.5	30.1	0.0
UNK	-170 110 9999		1 1 1 0 0.000000	-128.6	-17.9	0.0	0.0		0.1	0.2	30.1	0.0
UNK	-170 110 9999		2 1 3 0 0.000000	-57.6	104.4	0.1	0.0		7.6	5.0	30.1	0.0
UNK	-170 120 9999		3 1 2 0 0.324634	62.4	-167.4	-179.8	0.0		12.4	17.4	21.7	0.0
UNK	-170 120 9999		1 2 2 0 0.130603	-168.2	-162.5	-180.0	0.0		13.0	20.2	21.7	0.0
UNK	-170 120 9999		3 2 1 0 0.112613	62.5	-167.1	0.5	0.0		12.2	17.7	30.1	0.0
UNK	-170 120 9999		2 2 1 0 0.102852	61.7	114.9	-178.8	0.0		7.4	4.5	20.7	0.0
UNK	-170 120 9999		1 1 2 0 0.101334	-170.4	98.2	-179.8	0.0		7.6	11.0	21.6	0.0
UNK	-170 120 9999		3 1 3 0 0.074426	62.5	-129.0	0.2	0.0		10.7	18.5	30.1	0.0
UNK	-170 120 9999		2 2 3 0 0.047004	-169.4	-162.8	-1.1	0.0		12.9	20.0	30.1	0.0
UNK	-170 120 9999		3 3 3 0 0.036200	61.6	115.0	0.9	0.0		7.4	4.5	30.1	0.0
UNK	-170 120 9999		2 3 3 0 0.035273	-170.5	95.6	1.9	0.0		7.6	8.9	30.1	0.0
UNK	-170 120 9999		3 1 1 0 0.006300	62.8	-149.0	-89.0	0.0		10.9	20.1	30.1	0.0
UNK	-170 120 9999		3 2 3 0 0.006295	62.8	-149.0	89.7	0.0		10.9	20.1	30.1	0.0
UNK	-170 120 9999		1 1 3 0 0.004127	-88.0	-72.8	0.3	0.0		8.9	10.4	30.1	0.0
UNK	-170 120 9999		3 2 2 0 0.003447	65.7	-95.5	-86.3	0.0		9.6	12.1	30.1	0.0
UNK	-170 120 9999		1 2 3 0 0.003292	-88.0	-151.8	0.2	0.0		9.2	19.2	30.1	0.0
UNK	-170 120 9999		2 1 1 0 0.002579	-164.9	-154.5	-89.9	0.0		9.0	23.5	30.1	0.0
UNK	-170 120 9999		2 1 3 0 0.002579	-164.9	-154.5	90.0	0.0		9.0	23.5	30.1	0.0
UNK	-170 120 9999		1 2 1 0 0.002330	-87.7	172.0	0.0	0.0		8.3	7.5	30.1	0.0
UNK	-170 120 9999		1 3 3 0 0.002055	62.0	114.9	89.9	0.0		7.5	4.6	30.1	0.0
UNK	-170 120 9999		3 3 1 0 0.002054	62.0	114.9	-89.7	0.0		7.5	4.6	30.1	0.0
UNK	-170 120 9999		1 1 1 0 0.000000	36.9	44.3	0.0	0.0		0.1	0.1	30.1	0.0
UNK	-170 120 9999		2 2 2 0 0.000000	-57.6	104.4	0.1	0.0		7.6	5.0	30.1	0.0
UNK	-170 120 9999		2 3 1 0 0.000000	-57.6	104.4	0.1	0.0		7.6	5.0	30.1	0.0
UNK	-170 120 9999		2 3 2 0 0.000000	-57.6	104.4	0.1	0.0		7.6	5.0	30.1	0.0
UNK	-170 120 9999		2 1 2 0 0.000000	-57.6	104.4	0.1	0.0		7.6	5.0	30.1	0.0
UNK	-170 120 9999		1 3 1 0 0.000000	-57.6	104.4	0.1	0.0		7.6	5.0	30.1	0.0
UNK	-170 120 9999		3 3 2 0 0.000000	-57.6	104.4	0.1	0.0		7.6	5.0	30.1	0.0
UNK	-170 120 9999		1 3 2 0 0.000000	-57.6	104.4	0.1	0.0		7.6	5.0	30.1	0.0
UNK	-170 130 9999		3 2 2 0 0.313367	63.1	-163.3	-179.0	0.0		11.7	20.9	20.8	0.0
UNK	-170 130 9999		1 1 2 0 0.125672	-170.7	-157.3	-180.0	0.0		12.2	25.4	21.7	0.0
UNK	-170 130 9999		3 2 3 0 0.109343	63.0	-163.2	0.1	0.0		11.9	21.0	30.1	0.0
UNK	-170 130 9999		2 3 2 0 0.099169	60.8	116.0	179.7	0.0		6.5	3.9	21.3	0.0
UNK	-170 130 9999		2 2 2 0 0.098018	-170.4	95.9	-180.0	0.0		7.8	9.2	21.7	0.0
UNK	-170 130 9999		3 1 1 0 0.055762	65.1	-94.0	0.5	0.0		8.9	10.1	30.1	0.0
UNK	-170 130 9999		2 2 1 0 0.044408	-170.1	-164.9	1.0	0.0		13.0	18.1	30.1	0.0
UNK	-170 130 9999		2 3 3 0 0.034217	-170.4	95.9	0.1	0.0		7.8	9.2	30.1	0.0
UNK	-170 130 9999		3 3 3 0 0.034144	61.1	115.8	0.1	0.0		6.3	3.7	30.1	0.0
UNK	-170 130 9999		2 1 3 0 0.030254	-165.5	-131.4	1.5	0.0		10.5	14.2	30.1	0.0
UNK	-170 130 9999		1 1 1 0 0.010872	-87.9	-71.0	-176.4	0.0		8.4	9.3	18.5	0.0
UNK	-170 130 9999		1 3 1 0 0.010171	-87.6	-151.8	179.7	0.0		8.9	19.5	21.4	0.0
UNK	-170 130 9999		3 2 1 0 0.006407	63.0	-163.2	-87.4	0.0		11.9	21.0	30.1	0.0
UNK	-170 130 9999		3 1 3 0 0.006375	63.0	-163.2	89.3	0.0		11.9	21.0	30.1	0.0
UNK	-170 130 9999		1 1 3 0 0.003880	-87.9	-70.9	5.6	0.0		8.1	8.5	27.9	0.0
UNK	-170 130 9999		1 2 2 0 0.003544	-88.2	-151.8	0.2	0.0		9.3	19.4	30.1	0.0
UNK	-170 130 9999		3 1 2 0 0.003192	65.7	-93.1	-88.8	0.0		7.9	9.4	30.1	0.0
UNK	-170 130 9999		2 1 2 0 0.002564	-170.6	-157.3	-89.5	0.0		12.3	25.5	30.1	0.0
UNK	-170 130 9999		2 2 3 0 0.002558	-170.7	-157.3	89.9	0.0		12.2	25.5	30.1	0.0
UNK	-170 130 9999		2 3 1 0 0.001994	-170.4	95.9	-89.9	0.0		7.8	9.2	30.1	0.0
UNK	-170 130 9999		3 3 1 0 0.001949	62.3	115.0	-89.8	0.0		7.2	4.5	30.1	0.0
UNK	-170 130 9999		1 2 3 0 0.001739	-87.7	170.6	0.1	0.0		8.1	7.2	30.1	0.0
UNK	-170 130 9999		1 2 1 0 0.000200	-89.0	-174.6	-89.4	0.0		9.5	12.7	30.1	0.0
UNK	-170 130 9999		1 3 3 0 0.000200	-89.0	-174.6	89.8	0.0		9.5	12.7	30.1	0.0
UNK	-170 130 9999		3 3 2 0 0.000000	63.6	-6.6	150.5	0.0		0.1	0.2	6.8	0.0
UNK	-170 130 9999		1 3 2 0 0.000000	63.6	-6.6	-150.5	0.0		0.1	0.2	6.8	0.0
UNK	-170 130 9999		2 1 1 0 0.000000	63.6	-6.6	-29.5	0.0		0.1	0.2	11.8	0.0
UNK	-170 140 9999		3 2 2 0 0.311738	62.9	-164.8	180.0	0.0		11.4	19.5	21.7	0.0
UNK	-170 140 9999		1 1 3 0 0.125428	-169.0	-162.7	-177.4	0.0		12.6	20.0	19.3	0.0
UNK	-170 140 9999		3 2 1 0 0.104826	62.7	-157.5	0.1	0.0		11.1	26.3	30.1	0.0
UNK	-170 140 9999		3 3 2 0 0.099156	60.6	115.0	-180.0	0.0		6.8	3.9	21.7	0.0
UNK	-170 140 9999		2 3 2 0 0.096892	-170.3	97.5	-179.0	0.0		7.5	10.9	20.8	0.0
UNK	-170 140 9999		3 1 3 0 0.057562	65.9	-93.1	0.9	0.0		8.8	10.0	30.1	0.0
UNK	-170 140 9999		2 2 1 0 0.044017	-169.4	-161.1	-2.7	0.0		13.0	21.5	30.0	0.0
UNK	-170 140 9999		3 3 3 0 0.034614	60.6	115.0	0.0	0.0		6.8	3.9	30.1	0.0
UNK	-170 140 9999		2 3 1 0 0.033779	-169.3	96.0	0.1	0.0		7.0	9.4	30.1	0.0
UNK	-170 140 9999		2 2 3 0 0.032285	-168.7	-133.5	-0.0	0.0		12.9	14.0	30.1	0.0
UNK	-170 140 9999		2 1 1 0 0.011118	-87.7	-71.5	-175.9	0.0		6.9	8.1	18.1	0.0
UNK	-170 140 9999		3 1 2 0 0.009891	-88.8	-150.7	-174.2	0.0		8.9	19.0	16.7	0.0
UNK	-170 140 9999		1 1 2 0 0.009035	66.8	113.1	166.7	0.0		1.7	0.8	12.0	0.0
UNK	-170 140 9999		3 3 1 0 0.008989	66.8	113.1	-166.7	0.0		1.7	0.8	12.0	0.0
UNK	-170 140 9999		3 1 1 0 0.005995	62.8	-165.8	-89.5	0.0		10.7	18.4	30.1	0.0
UNK	-170 140 9999		3 2 3 0 0.005995	62.8	-165.8	89.9	0.0		10.7	18.4	30.1	0.0
UNK	-170 140 9999		1 3 1 0 0.003924	-87.6	-71.5	3.3	0.0		6.9	8.2	30.1	0.0
UNK	-170 140 9999		1 2 1 0 0.003537	-88.1	-151.6	0.0	0.0		9.2	19.5	30.1	0.0
UNK	-170 140 9999		1 2 3 0 0.001219	-88.7	160.8	0.1	0.0		8.1	6.8	30.1	0.0
UNK	-170 140 9999		1 1 1 0 0.000000	42.6	42.1	-180.0	0.0		0.1	0.3	21.7	0.0
UNK	-170 140 9999		1 2 2 0 0.000000	42.6	42.1	150.9	0.0		0.1	0.3	6.9	0.0
UNK	-170 140 9999		1 3 2 0 0.000000	42.6	42.1	0.0	0.0		0.1	0.3	30.1	0.0
UNK	-170 140 9999		2 1 3 0 0.000000	-57.6	104.4	0.1	0.0		7.6	5.0	30.1	0.0
UNK	-170 140 9999		1 3 3 0 0.000000	-57.6	104.4	0.1	0.0		7.6	5.0	30.1	0.0
UNK	-170 140 9999		2 2 2 0 0.000000	-57.6	104.4	0.1	0.0		7.6	5.0	30.1	0.0
UNK	-170 140 9999		2 3 3 0 0.000000	-57.6	104.4	0.1	0.0		7.6	5.0	30.1	0.0
UNK	-170 140 9999		2 1 2 0 0.000000	-57.6	104.4	0.1	0.0		7.6	5.0	30.1	0.0
UNK	-170 150 9999		3 2 2 0 0.275023	62.9	-166.2	-178.8	0.0		11.3	18.2	20.6	0.0
UNK	-170 150 9999		3 3 2 0 0.173492	63.2	176.1	180.0	0.0		9.9	8.8	21.6	0.0
UNK	-170 150 9999		2 1 3 0 0.112590	-168.7	-163.0	-180.0	0.0		13.0	19.7	21.7	0.0
UNK	-170 150 9999		3 2 3 0 0.092825	62.9	-149.6	-0.0	0.0		11.0	20.4	30.1	0.0
UNK	-170 150 9999		2 3 3 0 0.085499	-169.4	95.3	-177.0	0.0		7.1	8.7	19.0	0.0
UNK	-170 150 9999		3 1 1 0 0.052122	65.5	-93.3	0.6	0.0		8.2	9.9	30.1	0.0
UNK	-170 150 9999		3 3 3 0 0.050886	63.4	172.6	-0.7	0.0		9.7	7.8	30.1	0.0
UNK	-170 150 9999		2 2 1 0 0.039756	-170.3	-162.7	-2.6	0.0		13.0	20.0	30.1	0.0
UNK	-170 150 9999		2 2 3 0 0.030943	-169.2	-135.9	-0.8	0.0		12.8	14.4	30.1	0.0
UNK	-170 150 9999		2 3 1 0 0.030193	-169.9	97.2	-0.4	0.0		7.5	10.6	30.1	0.0
UNK	-170 150 9999		2 1 2 0 0.010077	-86.7	-74.0	-180.0	0.0		8.2	11.1	21.7	0.0
UNK	-170 150 9999		1 2 2 0 0.008995	-90.6	-150.0	180.0	0.0		10.6	18.3	21.7	0.0
UNK	-170 150 9999		1 3 2 0 0.007798	-90.4	179.8	180.0	0.0		10.1	10.0	21.7	0.0
UNK	-170 150 9999		3 2 1 0 0.005376	62.9	-149.5	-88.8	0.0		10.9	20.4	30.1	0.0
UNK	-170 150 9999		3 1 3 0 0.005370	62.9	-149.5	89.7	0.0		10.9	20.4	30.1	0.0
UNK	-170 150 9999		1 1 2 0 0.003518	-86.7	-74.0	0.0	0.0		8.2	11.1	30.1	0.0
UNK	-170 150 9999		1 1 3 0 0.003140	-90.6	-150.0	-0.0	0.0		10.6	18.3	30.1	0.0
UNK	-170 150 9999		3 1 2 0 0.002907	67.1	-89.4	-89.8	0.0		7.0	7.1	30.1	0.0
UNK	-170 150 9999		1 2 3 0 0.002722	-90.4	179.8	-0.0	0.0		10.1	10.0	30.1	0.0
UNK	-170 150 9999		2 1 1 0 0.002165	-165.1	-150.5	-90.3	0.0		9.1	20.6	30.1	0.0
UNK	-170 150 9999		3 3 1 0 0.001847	61.5	118.2	-90.0	0.0		7.8	5.6	30.1	0.0
UNK	-170 150 9999		2 3 2 0 0.001694	-169.1	98.8	-87.2	0.0		7.1	10.8	30.1	0.0
UNK	-170 150 9999		1 3 1 0 0.000490	-71.1	122.5	0.0	0.0		6.0	7.7	30.1	0.0
UNK	-170 150 9999		1 1 1 0 0.000205	-86.7	-74.0	-90.0	0.0		8.2	11.1	30.1	0.0
UNK	-170 150 9999		1 3 3 0 0.000183	-90.6	-150.0	90.0	0.0		10.6	18.3	30.1	0.0
UNK	-170 150 9999		1 2 1 0 0.000183	-90.6	-150.0	-90.0	0.0		10.6	18.3	30.1	0.0
UNK	-170 150 9999		2 2 2 0 0.000000	48.9	37.3	0.0	0.0		0.1	0.4	30.1	0.0
UNK	-170 160 9999		3 2 2 0 0.262621	62.8	-166.4	-178.5	0.0		12.2	18.3	20.4	0.0
UNK	-170 160 9999		3 1 2 0 0.147003	67.5	-89.9	-180.0	0.0		7.3	8.0	21.7	0.0
UNK	-170 160 9999		3 3 2 0 0.124930	63.0	172.8	-178.8	0.0		8.1	7.9	20.6	0.0
UNK	-170 160 9999		2 2 2 0 0.112491	-170.7	-157.9	-179.7	0.0		12.8	24.7	21.5	0.0
UNK	-170 160 9999		3 2 3 0 0.092585	63.1	-168.5	0.1	0.0		11.1	16.4	30.1	0.0
UNK	-170 160 9999		2 3 2 0 0.083543	-169.7	98.2	-179.5	0.0		7.3	11.1	21.3	0.0
UNK	-170 160 9999		3 3 3 0 0.062679	62.9	175.7	0.9	0.0		11.3	8.5	30.1	0.0
UNK	-170 160 9999		2 2 3 0 0.039401	-170.0	-157.3	0.0	0.0		12.1	25.4	30.1	0.0
UNK	-170 160 9999		2 3 3 0 0.028985	-170.1	97.4	0.5	0.0		7.7	10.9	30.1	0.0
UNK	-170 160 9999		1 2 2 0 0.008656	-91.0	-150.0	180.0	0.0		10.8	18.7	21.7	0.0
UNK	-170 160 9999		1 1 2 0 0.008138	-88.7	-81.5	-177.9	0.0		8.9	8.9	19.8	0.0
UNK	-170 160 9999		3 1 3 0 0.005340	61.2	-149.9	90.0	0.0		12.6	20.7	30.1	0.0
UNK	-170 160 9999		3 1 1 0 0.005340	61.2	-149.9	-90.0	0.0		12.6	20.7	30.1	0.0
UNK	-170 160 9999		1 1 3 0 0.003022	-91.0	-150.0	-0.0	0.0		10.8	18.7	30.1	0.0
UNK	-170 160 9999		3 2 1 0 0.002991	67.5	-89.9	-89.8	0.0		7.3	8.0	30.1	0.0
UNK	-170 160 9999		1 2 3 0 0.002576	-90.8	179.7	-0.0	0.0		10.2	9.9	30.1	0.0
UNK	-170 160 9999		2 1 3 0 0.002280	-169.7	-163.4	88.8	0.0		12.8	19.4	30.1	0.0
UNK	-170 160 9999		2 2 1 0 0.002170	-168.3	-149.6	-89.8	0.0		10.7	19.9	30.1	0.0
UNK	-170 160 9999		2 3 1 0 0.001762	-169.6	97.8	-83.0	0.0		7.4	11.3	30.1	0.0
UNK	-170 160 9999		3 3 1 0 0.001581	62.5	116.3	-89.8	0.0		5.4	3.2	30.1	0.0
UNK	-170 160 9999		1 3 2 0 0.001200	-71.1	122.5	-180.0	0.0		6.7	7.8	21.7	0.0
UNK	-170 160 9999		1 3 1 0 0.000232	-57.5	119.5	0.0	0.0		5.3	8.1	30.1	0.0
UNK	-170 160 9999		1 1 1 0 0.000176	-91.0	-150.0	-90.0	0.0		10.8	18.7	30.1	0.0
UNK	-170 160 9999		1 3 3 0 0.000150	-90.8	179.7	90.0	0.0		10.2	9.9	30.1	0.0
UNK	-170 160 9999		1 2 1 0 0.000150	-90.8	179.7	-90.0	0.0		10.2	9.9	30.1	0.0
UNK	-170 160 9999		2 1 2 0 0.000000	-122.3	-8.1	-180.0	0.0		0.1	0.1	21.7	0.0
UNK	-170 160 9999		2 1 1 0 0.000000	-122.3	-8.1	0.0	0.0		0.1	0.1	30.1	0.0
UNK	-170 170 9999		3 2 2 0 0.279463	63.7	-166.8	179.9	0.0		11.6	18.0	21.6	0.0
UNK	-170 170 9999		3 3 1 0 0.159738	62.4	174.5	-180.0	0.0		8.6	8.3	21.7	0.0
UNK	-170 170 9999		2 2 2 0 0.120871	-169.4	-161.0	-179.9	0.0		12.0	21.7	21.7	0.0
UNK	-170 170 9999		3 1 3 0 0.094051	63.0	-149.4	2.1	0.0		12.1	20.2	30.1	0.0
UNK	-170 170 9999		2 3 2 0 0.087141	-169.3	97.6	-180.0	0.0		7.2	11.2	21.7	0.0
UNK	-170 170 9999		3 1 2 0 0.056623	61.3	-132.0	1.6	0.0		8.2	15.9	30.1	0.0
UNK	-170 170 9999		3 2 1 0 0.053035	66.9	-89.5	0.1	0.0		6.4	7.2	30.1	0.0
UNK	-170 170 9999		2 2 3 0 0.042200	-169.4	-161.0	0.3	0.0		12.0	21.7	30.1	0.0
UNK	-170 170 9999		3 3 2 0 0.033948	63.0	167.3	-0.7	0.0		7.5	7.1	30.1	0.0
UNK	-170 170 9999		2 3 3 0 0.031253	-169.4	97.3	0.3	0.0		7.0	10.8	30.1	0.0
UNK	-170 170 9999		1 3 2 0 0.008774	-97.3	-173.0	-180.0	0.0		14.1	13.7	21.7	0.0
UNK	-170 170 9999		1 1 2 0 0.007132	-89.0	-139.9	-172.6	0.0		7.8	14.4	15.5	0.0
UNK	-170 170 9999		3 2 3 0 0.005471	61.0	-149.9	90.0	0.0		10.5	20.6	30.1	0.0
UNK	-170 170 9999		3 1 1 0 0.005470	61.0	-149.9	-90.0	0.0		10.5	20.6	30.1	0.0
UNK	-170 170 9999		1 1 3 0 0.003063	-97.3	-173.0	0.0	0.0		14.1	13.7	30.1	0.0
UNK	-170 170 9999		2 2 1 0 0.002461	-169.4	-161.0	-89.1	0.0		12.0	21.7	30.1	0.0
UNK	-170 170 9999		2 1 2 0 0.002460	-169.4	-161.0	89.8	0.0		12.0	21.7	30.1	0.0
UNK	-170 170 9999		1 2 1 0 0.002147	-92.4	-88.1	0.1	0.0		9.4	10.3	30.1	0.0
UNK	-170 170 9999		3 3 3 0 0.001956	63.1	167.4	89.5	0.0		7.6	7.1	30.1	0.0
UNK	-170 170 9999		2 3 1 0 0.001800	-169.3	97.7	-86.4	0.0		7.2	11.2	30.1	0.0
UNK	-170 170 9999		1 3 3 0 0.000462	-91.1	149.5	-0.0	0.0		9.5	24.0	30.1	0.0
UNK	-170 170 9999		1 2 3 0 0.000179	-97.3	-173.0	90.0	0.0		14.1	13.7	30.1	0.0
UNK	-170 170 9999		1 3 1 0 0.000179	-97.3	-173.0	-90.0	0.0		14.1	13.7	30.1	0.0
UNK	-170 170 9999		1 1 1 0 0.000125	-91.2	-150.0	-90.0	0.0		10.3	19.1	30.1	0.0
UNK	-170 170 9999		1 2 2 0 0.000000	-100.9	-36.0	125.6	0.0		0.1	0.6	5.0	0.0
UNK	-170 170 9999		2 1 3 0 0.000000	-124.2	-12.0	0.0	0.0		0.1	0.1	30.1	0.0
UNK	-170 170 9999		2 1 1 0 0.000000	-124.2	-12.0	-29.1	0.0		0.1	0.1	12.1	0.0
UNK	-170 180 9999		3 2 2 0 0.286203	62.6	-168.4	-180.0	0.0		12.1	16.6	21.7	0.0
UNK	-170 180 9999		3 1 2 0 0.155653	66.3	-91.0	-178.4	0.0		7.2	8.3	20.2	0.0
UNK	-170 180 9999		2 2 2 0 0.116931	-169.0	-166.9	180.0	0.0		12.3	16.5	21.7	0.0
UNK	-170 180 9999		3 2 3 0 0.099615	63.0	-168.5	0.1	0.0		11.7	16.5	30.1	0.0
UNK	-170 180 9999		2 3 2 0 0.089329	-169.1	97.1	-180.0	0.0		6.4	10.7	21.7	0.0
UNK	-170 180 9999		3 3 2 0 0.074848	62.7	118.0	-180.0	0.0		5.3	3.1	21.7	0.0
UNK	-170 180 9999		3 1 3 0 0.054329	66.3	-91.4	1.3	0.0		7.4	8.7	30.1	0.0
UNK	-170 180 9999		2 2 3 0 0.041868	-168.6	-160.0	0.1	0.0		12.3	22.6	30.1	0.0
UNK	-170 180 9999		2 3 3 0 0.030649	-169.3	98.9	0.1	0.0		6.7	10.7	30.1	0.0
UNK	-170 180 9999		3 3 3 0 0.026058	62.9	117.9	0.1	0.0		5.2	3.0	30.1	0.0
UNK	-170 180 9999		3 2 1 0 0.005781	63.1	-167.9	-83.1	0.0		11.6	17.2	30.1	0.0
UNK	-170 180 9999		3 1 1 0 0.003040	64.9	-92.1	-90.0	0.0		6.6	8.2	30.1	0.0
UNK	-170 180 9999		1 1 2 0 0.002404	-89.8	-130.2	-176.9	0.0		9.4	14.0	18.9	0.0
UNK	-170 180 9999		2 1 2 0 0.002304	-169.9	-147.4	-85.0	0.0		13.1	18.7	30.1	0.0
UNK	-170 180 9999		2 1 3 0 0.002281	-169.7	-150.8	89.9	0.0		12.9	20.8	30.1	0.0
UNK	-170 180 9999		2 3 1 0 0.001758	-168.5	98.9	-81.8	0.0		6.8	10.7	30.1	0.0
UNK	-170 180 9999		1 3 3 0 0.001665	-168.8	100.7	88.9	0.0		6.9	9.8	30.1	0.0
UNK	-170 180 9999		3 3 1 0 0.001517	62.9	118.0	-89.4	0.0		5.2	3.0	30.1	0.0
UNK	-170 180 9999		1 3 2 0 0.001516	-91.2	179.6	180.0	0.0		10.0	9.8	21.7	0.0
UNK	-170 180 9999		1 1 3 0 0.000953	-86.7	-142.7	0.4	0.0		7.1	15.6	30.1	0.0
UNK	-170 180 9999		1 2 3 0 0.000683	-90.7	-84.8	-0.0	0.0		10.6	12.8	30.1	0.0
UNK	-170 180 9999		1 3 1 0 0.000529	-91.2	179.6	-0.0	0.0		10.0	9.8	30.1	0.0
UNK	-170 180 9999		1 2 1 0 0.000044	-29.7	-179.6	-42.9	0.0		30.1	10.3	7.0	0.0
UNK	-170 180 9999		1 1 1 0 0.000042	-93.3	-124.1	-89.9	0.0		9.2	30.1	30.1	0.0
UNK	-170 180 9999		1 2 2 0 0.000000	-108.9	-29.7	-180.0	0.0		0.1	0.3	21.7	0.0
UNK	-170 180 9999		2 1 1 0 0.000000	-108.9	-29.7	0.0	0.0		0.1	0.3	30.1	0.0
UNK	-170 180 9999		2 2 1 0 0.000000	60.3	16.8	0.0	0.0		0.1	0.1	30.1	0.0
UNK	-160 -180 9999		3 2 2 0 0.260037	62.8	-156.0	179.9	0.0		10.3	23.4	21.6	0.0
UNK	-160 -180 9999		3 1 2 0 0.195089	66.0	-84.9	-180.0	0.0		8.4	9.0	21.7	0.0
[truncated: 34,963 more rows]
