# Supplementary material for: The conformational wave in capsaicin activation of transient receptor potential vanilloid 1 ion channel
Source: Nat Commun. 2018 Jul 23;9:2879. doi: 10.1038/s41467-018-05339-6 (PMC6056546; doi:10.1038/s41467-018-05339-6)
Supplement: Supplementary file 7 — Supplementary Data 4 [file 41467_2018_5339_MOESM7_ESM.txt]

HELIX    1   1 ARG A    4  GLN A   13  1                                  10
HELIX    2   2 LEU A   22  ARG A   28  1                                   7
HELIX    3   3 SER A   36  PHE A   38  1                                   3
HELIX    4   4 CYS A   47  LEU A   53  1                                   7
HELIX    5   5 ASP A   61  LYS A   72  1                                  12
HELIX    6   6 LEU A   76  VAL A   80  1                                   5
HELIX    7   7 ALA A   94  GLU A  100  1                                   7
HELIX    8   8 MET A  104  GLU A  112  1                                   9
HELIX    9   9 ASP A  124  PHE A  126  1                                   3
HELIX   10  10 PRO A  141  CYS A  147  1                                   7
HELIX   11  11 LEU A  151  GLN A  159  1                                   9
HELIX   12  12 VAL A  177  VAL A  184  1                                   8
HELIX   13  13 VAL A  189  LEU A  209  1                                  21
HELIX   14  14 LEU A  215  GLU A  217  1                                   3
HELIX   15  15 PRO A  226  SER A  233  1                                   8
HELIX   16  16 ILE A  236  GLN A  244  1                                   9
HELIX   17  17 SER A  275  ASP A  278  1                                   4
HELIX   18  18 VAL A  285  TYR A  291  1                                   7
HELIX   19  19 ARG A  299  LEU A  303  1                                   5
HELIX   20  20 VAL A  305  TYR A  343  1                                  39
HELIX   21  21 THR A  358  LEU A  387  1                                  30
HELIX   22  22 LEU A  393  ASP A  399  1                                   7
HELIX   23  23 TYR A  401  SER A  422  1                                  22
HELIX   24  24 GLU A  426  THR A  446  1                                  21
HELIX   25  25 MET A  452  LEU A  488  1                                  37
HELIX   26  26 LEU A  497  ILE A  509  1                                  13
HELIX   27  27 GLU A  515  GLU A  518  1                                   4
HELIX   28  28 VAL A  525  VAL A  553  1                                  29
HELIX   29  29 ILE A  556  SER A  578  1                                  23
HELIX   30  30 ARG B    4  GLN B   13  1                                  10
HELIX   31  31 LEU B   22  ARG B   28  1                                   7
HELIX   32  32 SER B   36  PHE B   38  1                                   3
HELIX   33  33 CYS B   47  LEU B   53  1                                   7
HELIX   34  34 ASP B   61  LYS B   72  1                                  12
HELIX   35  35 LEU B   76  VAL B   80  1                                   5
HELIX   36  36 ALA B   94  GLU B  100  1                                   7
HELIX   37  37 MET B  104  GLU B  112  1                                   9
HELIX   38  38 ASP B  124  PHE B  126  1                                   3
HELIX   39  39 PRO B  141  CYS B  147  1                                   7
HELIX   40  40 LEU B  151  GLN B  159  1                                   9
HELIX   41  41 VAL B  177  VAL B  184  1                                   8
HELIX   42  42 VAL B  189  LEU B  209  1                                  21
HELIX   43  43 LEU B  215  GLU B  217  1                                   3
HELIX   44  44 PRO B  226  SER B  233  1                                   8
HELIX   45  45 ILE B  236  GLN B  244  1                                   9
HELIX   46  46 SER B  275  ASP B  278  1                                   4
HELIX   47  47 VAL B  285  TYR B  291  1                                   7
HELIX   48  48 ARG B  299  LEU B  303  1                                   5
HELIX   49  49 VAL B  305  TYR B  343  1                                  39
HELIX   50  50 THR B  358  LEU B  387  1                                  30
HELIX   51  51 LEU B  393  ASP B  399  1                                   7
HELIX   52  52 TYR B  401  SER B  422  1                                  22
HELIX   53  53 GLU B  426  THR B  446  1                                  21
HELIX   54  54 MET B  452  LEU B  488  1                                  37
HELIX   55  55 LEU B  497  ILE B  509  1                                  13
HELIX   56  56 LEU B  514  GLU B  518  1                                   5
HELIX   57  57 ALA B  524  VAL B  553  1                                  30
HELIX   58  58 ILE B  556  SER B  578  1                                  23
HELIX   59  59 ARG C    4  GLN C   13  1                                  10
HELIX   60  60 LEU C   22  ARG C   28  1                                   7
HELIX   61  61 SER C   36  PHE C   38  1                                   3
HELIX   62  62 CYS C   47  LEU C   53  1                                   7
HELIX   63  63 ASP C   61  LYS C   72  1                                  12
HELIX   64  64 LEU C   76  VAL C   80  1                                   5
HELIX   65  65 ALA C   94  GLU C  100  1                                   7
HELIX   66  66 MET C  104  GLU C  112  1                                   9
HELIX   67  67 ASP C  124  PHE C  126  1                                   3
HELIX   68  68 PRO C  141  CYS C  147  1                                   7
HELIX   69  69 LEU C  151  GLN C  159  1                                   9
HELIX   70  70 VAL C  177  VAL C  184  1                                   8
HELIX   71  71 VAL C  189  LEU C  209  1                                  21
HELIX   72  72 LEU C  215  GLU C  217  1                                   3
HELIX   73  73 PRO C  226  SER C  233  1                                   8
HELIX   74  74 ILE C  236  GLN C  244  1                                   9
HELIX   75  75 SER C  275  ASP C  278  1                                   4
HELIX   76  76 VAL C  285  TYR C  291  1                                   7
HELIX   77  77 ARG C  299  LEU C  303  1                                   5
HELIX   78  78 VAL C  305  TYR C  343  1                                  39
HELIX   79  79 THR C  358  LEU C  387  1                                  30
HELIX   80  80 LEU C  393  ASP C  399  1                                   7
HELIX   81  81 TYR C  401  SER C  422  1                                  22
HELIX   82  82 GLU C  426  THR C  446  1                                  21
HELIX   83  83 MET C  452  LEU C  488  1                                  37
HELIX   84  84 LEU C  497  ILE C  509  1                                  13
HELIX   85  85 GLU C  515  GLU C  518  1                                   4
HELIX   86  86 VAL C  525  VAL C  553  1                                  29
HELIX   87  87 ILE C  556  SER C  578  1                                  23
HELIX   88  88 ARG D    4  ALA D   12  1                                   9
HELIX   89  89 LEU D   22  ARG D   28  1                                   7
HELIX   90  90 SER D   36  PHE D   38  1                                   3
HELIX   91  91 CYS D   47  LEU D   53  1                                   7
HELIX   92  92 ASP D   61  LYS D   72  1                                  12
HELIX   93  93 LEU D   76  VAL D   80  1                                   5
HELIX   94  94 ALA D   94  GLU D  100  1                                   7
HELIX   95  95 MET D  104  GLU D  112  1                                   9
HELIX   96  96 ASP D  124  PHE D  126  1                                   3
HELIX   97  97 PRO D  141  CYS D  147  1                                   7
HELIX   98  98 LEU D  151  GLN D  159  1                                   9
HELIX   99  99 VAL D  177  VAL D  184  1                                   8
HELIX  100 100 VAL D  189  LEU D  209  1                                  21
HELIX  101 101 LEU D  215  GLU D  217  1                                   3
HELIX  102 102 PRO D  226  SER D  233  1                                   8
HELIX  103 103 ILE D  236  GLN D  244  1                                   9
HELIX  104 104 SER D  275  ASP D  278  1                                   4
HELIX  105 105 VAL D  285  TYR D  291  1                                   7
HELIX  106 106 ARG D  299  LEU D  303  1                                   5
HELIX  107 107 VAL D  305  TYR D  343  1                                  39
HELIX  108 108 THR D  358  LEU D  387  1                                  30
HELIX  109 109 LEU D  393  ASP D  399  1                                   7
HELIX  110 110 TYR D  401  SER D  422  1                                  22
HELIX  111 111 GLU D  426  THR D  446  1                                  21
HELIX  112 112 MET D  452  LEU D  488  1                                  37
HELIX  113 113 LEU D  497  ILE D  509  1                                  13
HELIX  114 114 GLU D  515  GLU D  518  1                                   4
HELIX  115 115 VAL D  525  VAL D  553  1                                  29
HELIX  116 116 ILE D  556  SER D  578  1                                  23
ATOM      1  N   LEU A   1     -22.330  63.244  48.173  1.00  0.00           N
ATOM      2  CA  LEU A   1     -22.777  63.111  46.743  1.00  0.00           C
ATOM      3  C   LEU A   1     -22.064  61.995  45.954  1.00  0.00           C
ATOM      4  O   LEU A   1     -20.883  61.713  46.187  1.00  0.00           O
ATOM      5  CB  LEU A   1     -22.518  64.428  46.003  1.00  0.00           C
ATOM      6  CG  LEU A   1     -23.601  65.501  46.154  1.00  0.00           C
ATOM      7  CD1 LEU A   1     -23.727  65.897  47.619  1.00  0.00           C
ATOM      8  CD2 LEU A   1     -23.253  66.706  45.290  1.00  0.00           C
ATOM      9 1H   LEU A   1     -22.837  63.986  48.614  1.00  0.00           H
ATOM     10 2H   LEU A   1     -22.504  62.387  48.659  1.00  0.00           H
ATOM     11 3H   LEU A   1     -21.351  63.449  48.200  1.00  0.00           H
ATOM     12  HA  LEU A   1     -23.845  62.895  46.766  1.00  0.00           H
ATOM     13 1HB  LEU A   1     -21.581  64.852  46.364  1.00  0.00           H
ATOM     14 2HB  LEU A   1     -22.409  64.214  44.940  1.00  0.00           H
ATOM     15  HG  LEU A   1     -24.564  65.094  45.835  1.00  0.00           H
ATOM     16 1HD1 LEU A   1     -24.499  66.660  47.725  1.00  0.00           H
ATOM     17 2HD1 LEU A   1     -23.999  65.022  48.209  1.00  0.00           H
ATOM     18 3HD1 LEU A   1     -22.775  66.293  47.970  1.00  0.00           H
ATOM     19 1HD2 LEU A   1     -24.026  67.465  45.396  1.00  0.00           H
ATOM     20 2HD2 LEU A   1     -22.293  67.114  45.607  1.00  0.00           H
ATOM     21 3HD2 LEU A   1     -23.187  66.397  44.245  1.00  0.00           H
ATOM     22  N   TYR A   2     -22.808  61.383  45.020  1.00  0.00           N
ATOM     23  CA  TYR A   2     -22.325  60.285  44.163  1.00  0.00           C
ATOM     24  C   TYR A   2     -22.702  60.508  42.692  1.00  0.00           C
ATOM     25  O   TYR A   2     -23.878  60.720  42.382  1.00  0.00           O
ATOM     26  CB  TYR A   2     -22.891  58.923  44.570  1.00  0.00           C
ATOM     27  CG  TYR A   2     -22.452  58.463  45.940  1.00  0.00           C
ATOM     28  CD1 TYR A   2     -23.103  58.930  47.071  1.00  0.00           C
ATOM     29  CD2 TYR A   2     -21.395  57.571  46.066  1.00  0.00           C
ATOM     30  CE1 TYR A   2     -22.700  58.511  48.326  1.00  0.00           C
ATOM     31  CE2 TYR A   2     -20.994  57.148  47.320  1.00  0.00           C
ATOM     32  CZ  TYR A   2     -21.641  57.615  48.445  1.00  0.00           C
ATOM     33  OH  TYR A   2     -21.240  57.197  49.693  1.00  0.00           O
ATOM     34  H   TYR A   2     -23.758  61.709  44.911  1.00  0.00           H
ATOM     35  HA  TYR A   2     -21.238  60.272  44.244  1.00  0.00           H
ATOM     36 1HB  TYR A   2     -23.982  58.964  44.558  1.00  0.00           H
ATOM     37 2HB  TYR A   2     -22.585  58.170  43.842  1.00  0.00           H
ATOM     38  HD1 TYR A   2     -23.931  59.632  46.974  1.00  0.00           H
ATOM     39  HD2 TYR A   2     -20.883  57.202  45.177  1.00  0.00           H
ATOM     40  HE1 TYR A   2     -23.209  58.879  49.214  1.00  0.00           H
ATOM     41  HE2 TYR A   2     -20.165  56.449  47.418  1.00  0.00           H
ATOM     42  HH  TYR A   2     -20.677  56.425  49.604  1.00  0.00           H
ATOM     43  N   ASP A   3     -21.711  60.470  41.797  1.00  0.00           N
ATOM     44  CA  ASP A   3     -21.988  60.318  40.356  1.00  0.00           C
ATOM     45  C   ASP A   3     -21.764  58.870  39.932  1.00  0.00           C
ATOM     46  O   ASP A   3     -21.424  58.028  40.769  1.00  0.00           O
ATOM     47  CB  ASP A   3     -21.092  61.196  39.478  1.00  0.00           C
ATOM     48  CG  ASP A   3     -19.626  60.789  39.536  1.00  0.00           C
ATOM     49  OD1 ASP A   3     -19.338  59.754  40.086  1.00  0.00           O
ATOM     50  OD2 ASP A   3     -18.807  61.519  39.031  1.00  0.00           O
ATOM     51  H   ASP A   3     -20.754  60.545  42.108  1.00  0.00           H
ATOM     52  HA  ASP A   3     -23.036  60.573  40.198  1.00  0.00           H
ATOM     53 1HB  ASP A   3     -21.429  61.137  38.442  1.00  0.00           H
ATOM     54 2HB  ASP A   3     -21.179  62.234  39.795  1.00  0.00           H
ATOM     55  N   ARG A   4     -21.962  58.569  38.654  1.00  0.00           N
ATOM     56  CA  ARG A   4     -21.806  57.198  38.186  1.00  0.00           C
ATOM     57  C   ARG A   4     -20.362  56.705  38.410  1.00  0.00           C
ATOM     58  O   ARG A   4     -20.148  55.587  38.893  1.00  0.00           O
ATOM     59  CB  ARG A   4     -22.112  57.040  36.704  1.00  0.00           C
ATOM     60  CG  ARG A   4     -22.132  55.603  36.205  1.00  0.00           C
ATOM     61  CD  ARG A   4     -22.670  55.510  34.826  1.00  0.00           C
ATOM     62  NE  ARG A   4     -21.785  56.133  33.853  1.00  0.00           N
ATOM     63  CZ  ARG A   4     -22.038  57.301  33.228  1.00  0.00           C
ATOM     64  NH1 ARG A   4     -23.144  57.958  33.487  1.00  0.00           N
ATOM     65  NH2 ARG A   4     -21.169  57.784  32.359  1.00  0.00           N
ATOM     66  H   ARG A   4     -22.225  59.287  37.994  1.00  0.00           H
ATOM     67  HA  ARG A   4     -22.483  56.578  38.775  1.00  0.00           H
ATOM     68 1HB  ARG A   4     -23.086  57.477  36.485  1.00  0.00           H
ATOM     69 2HB  ARG A   4     -21.369  57.584  36.120  1.00  0.00           H
ATOM     70 1HG  ARG A   4     -21.113  55.206  36.204  1.00  0.00           H
ATOM     71 2HG  ARG A   4     -22.756  54.999  36.861  1.00  0.00           H
ATOM     72 1HD  ARG A   4     -22.791  54.462  34.553  1.00  0.00           H
ATOM     73 2HD  ARG A   4     -23.636  56.011  34.778  1.00  0.00           H
ATOM     74  HE  ARG A   4     -20.923  55.656  33.629  1.00  0.00           H
ATOM     75 1HH1 ARG A   4     -23.810  57.590  34.153  1.00  0.00           H
ATOM     76 2HH1 ARG A   4     -23.333  58.835  33.019  1.00  0.00           H
ATOM     77 1HH2 ARG A   4     -20.315  57.281  32.160  1.00  0.00           H
ATOM     78 2HH2 ARG A   4     -21.355  58.660  31.892  1.00  0.00           H
ATOM     79  N   ARG A   5     -19.393  57.566  38.085  1.00  0.00           N
ATOM     80  CA  ARG A   5     -17.960  57.264  38.175  1.00  0.00           C
ATOM     81  C   ARG A   5     -17.516  56.878  39.592  1.00  0.00           C
ATOM     82  O   ARG A   5     -16.800  55.888  39.776  1.00  0.00           O
ATOM     83  CB  ARG A   5     -17.088  58.436  37.745  1.00  0.00           C
ATOM     84  CG  ARG A   5     -17.135  58.756  36.260  1.00  0.00           C
ATOM     85  CD  ARG A   5     -16.106  59.760  35.881  1.00  0.00           C
ATOM     86  NE  ARG A   5     -16.389  61.066  36.452  1.00  0.00           N
ATOM     87  CZ  ARG A   5     -17.172  62.002  35.874  1.00  0.00           C
ATOM     88  NH1 ARG A   5     -17.736  61.759  34.712  1.00  0.00           N
ATOM     89  NH2 ARG A   5     -17.364  63.163  36.477  1.00  0.00           N
ATOM     90  H   ARG A   5     -19.686  58.476  37.758  1.00  0.00           H
ATOM     91  HA  ARG A   5     -17.777  56.415  37.517  1.00  0.00           H
ATOM     92 1HB  ARG A   5     -17.391  59.332  38.285  1.00  0.00           H
ATOM     93 2HB  ARG A   5     -16.051  58.232  38.006  1.00  0.00           H
ATOM     94 1HG  ARG A   5     -16.956  57.848  35.685  1.00  0.00           H
ATOM     95 2HG  ARG A   5     -18.117  59.160  36.006  1.00  0.00           H
ATOM     96 1HD  ARG A   5     -15.131  59.434  36.243  1.00  0.00           H
ATOM     97 2HD  ARG A   5     -16.078  59.860  34.798  1.00  0.00           H
ATOM     98  HE  ARG A   5     -15.972  61.292  37.345  1.00  0.00           H
ATOM     99 1HH1 ARG A   5     -17.587  60.872  34.253  1.00  0.00           H
ATOM    100 2HH1 ARG A   5     -18.320  62.459  34.281  1.00  0.00           H
ATOM    101 1HH2 ARG A   5     -16.930  63.350  37.368  1.00  0.00           H
ATOM    102 2HH2 ARG A   5     -17.952  63.862  36.042  1.00  0.00           H
ATOM    103  N   SER A   6     -17.965  57.660  40.570  1.00  0.00           N
ATOM    104  CA  SER A   6     -17.632  57.475  41.980  1.00  0.00           C
ATOM    105  C   SER A   6     -17.931  56.056  42.475  1.00  0.00           C
ATOM    106  O   SER A   6     -17.070  55.409  43.071  1.00  0.00           O
ATOM    107  CB  SER A   6     -18.388  58.426  42.887  1.00  0.00           C
ATOM    108  OG  SER A   6     -18.009  59.753  42.653  1.00  0.00           O
ATOM    109  H   SER A   6     -18.570  58.423  40.303  1.00  0.00           H
ATOM    110  HA  SER A   6     -16.560  57.653  42.076  1.00  0.00           H
ATOM    111 1HB  SER A   6     -19.459  58.316  42.719  1.00  0.00           H
ATOM    112 2HB  SER A   6     -18.193  58.167  43.928  1.00  0.00           H
ATOM    113  HG  SER A   6     -18.319  59.965  41.768  1.00  0.00           H
ATOM    114  N   ILE A   7     -19.145  55.580  42.210  1.00  0.00           N
ATOM    115  CA  ILE A   7     -19.585  54.260  42.669  1.00  0.00           C
ATOM    116  C   ILE A   7     -18.883  53.142  41.926  1.00  0.00           C
ATOM    117  O   ILE A   7     -18.470  52.153  42.529  1.00  0.00           O
ATOM    118  CB  ILE A   7     -21.099  54.041  42.488  1.00  0.00           C
ATOM    119  CG1 ILE A   7     -21.887  55.039  43.339  1.00  0.00           C
ATOM    120  CG2 ILE A   7     -21.476  52.613  42.848  1.00  0.00           C
ATOM    121  CD1 ILE A   7     -23.363  55.083  43.015  1.00  0.00           C
ATOM    122  H   ILE A   7     -19.782  56.150  41.673  1.00  0.00           H
ATOM    123  HA  ILE A   7     -19.326  54.189  43.725  1.00  0.00           H
ATOM    124  HB  ILE A   7     -21.370  54.228  41.449  1.00  0.00           H
ATOM    125 1HG1 ILE A   7     -21.778  54.787  44.392  1.00  0.00           H
ATOM    126 2HG1 ILE A   7     -21.480  56.039  43.199  1.00  0.00           H
ATOM    127 1HG2 ILE A   7     -22.549  52.476  42.716  1.00  0.00           H
ATOM    128 2HG2 ILE A   7     -20.937  51.919  42.203  1.00  0.00           H
ATOM    129 3HG2 ILE A   7     -21.212  52.418  43.889  1.00  0.00           H
ATOM    130 1HD1 ILE A   7     -23.857  55.813  43.659  1.00  0.00           H
ATOM    131 2HD1 ILE A   7     -23.501  55.365  41.971  1.00  0.00           H
ATOM    132 3HD1 ILE A   7     -23.802  54.100  43.186  1.00  0.00           H
ATOM    133  N   PHE A   8     -18.760  53.308  40.614  1.00  0.00           N
ATOM    134  CA  PHE A   8     -18.122  52.314  39.764  1.00  0.00           C
ATOM    135  C   PHE A   8     -16.707  52.017  40.236  1.00  0.00           C
ATOM    136  O   PHE A   8     -16.274  50.863  40.209  1.00  0.00           O
ATOM    137  CB  PHE A   8     -18.027  52.755  38.303  1.00  0.00           C
ATOM    138  CG  PHE A   8     -19.291  52.534  37.520  1.00  0.00           C
ATOM    139  CD1 PHE A   8     -20.463  52.161  38.158  1.00  0.00           C
ATOM    140  CD2 PHE A   8     -19.308  52.696  36.144  1.00  0.00           C
ATOM    141  CE1 PHE A   8     -21.626  51.958  37.439  1.00  0.00           C
ATOM    142  CE2 PHE A   8     -20.468  52.495  35.424  1.00  0.00           C
ATOM    143  CZ  PHE A   8     -21.629  52.125  36.071  1.00  0.00           C
ATOM    144  H   PHE A   8     -19.123  54.153  40.196  1.00  0.00           H
ATOM    145  HA  PHE A   8     -18.714  51.400  39.839  1.00  0.00           H
ATOM    146 1HB  PHE A   8     -17.782  53.814  38.259  1.00  0.00           H
ATOM    147 2HB  PHE A   8     -17.221  52.211  37.811  1.00  0.00           H
ATOM    148  HD1 PHE A   8     -20.461  52.030  39.243  1.00  0.00           H
ATOM    149  HD2 PHE A   8     -18.391  52.988  35.630  1.00  0.00           H
ATOM    150  HE1 PHE A   8     -22.541  51.666  37.954  1.00  0.00           H
ATOM    151  HE2 PHE A   8     -20.467  52.625  34.340  1.00  0.00           H
ATOM    152  HZ  PHE A   8     -22.544  51.962  35.502  1.00  0.00           H
ATOM    153  N   ASP A   9     -16.007  53.059  40.682  1.00  0.00           N
ATOM    154  CA  ASP A   9     -14.659  52.937  41.222  1.00  0.00           C
ATOM    155  C   ASP A   9     -14.658  52.201  42.547  1.00  0.00           C
ATOM    156  O   ASP A   9     -13.801  51.352  42.781  1.00  0.00           O
ATOM    157  CB  ASP A   9     -13.991  54.293  41.460  1.00  0.00           C
ATOM    158  CG  ASP A   9     -13.642  55.018  40.168  1.00  0.00           C
ATOM    159  OD1 ASP A   9     -13.639  54.387  39.139  1.00  0.00           O
ATOM    160  OD2 ASP A   9     -13.382  56.196  40.223  1.00  0.00           O
ATOM    161  H   ASP A   9     -16.439  53.971  40.638  1.00  0.00           H
ATOM    162  HA  ASP A   9     -14.078  52.359  40.503  1.00  0.00           H
ATOM    163 1HB  ASP A   9     -14.655  54.929  42.048  1.00  0.00           H
ATOM    164 2HB  ASP A   9     -13.077  54.152  42.040  1.00  0.00           H
ATOM    165  N   ALA A  10     -15.608  52.552  43.412  1.00  0.00           N
ATOM    166  CA  ALA A  10     -15.760  51.920  44.713  1.00  0.00           C
ATOM    167  C   ALA A  10     -16.018  50.433  44.528  1.00  0.00           C
ATOM    168  O   ALA A  10     -15.425  49.599  45.208  1.00  0.00           O
ATOM    169  CB  ALA A  10     -16.906  52.482  45.513  1.00  0.00           C
ATOM    170  H   ALA A  10     -16.245  53.290  43.146  1.00  0.00           H
ATOM    171  HA  ALA A  10     -14.821  52.053  45.252  1.00  0.00           H
ATOM    172 1HB  ALA A  10     -16.965  51.969  46.473  1.00  0.00           H
ATOM    173 2HB  ALA A  10     -16.745  53.547  45.681  1.00  0.00           H
ATOM    174 3HB  ALA A  10     -17.836  52.338  44.967  1.00  0.00           H
ATOM    175  N   VAL A  11     -16.900  50.126  43.577  1.00  0.00           N
ATOM    176  CA  VAL A  11     -17.284  48.760  43.209  1.00  0.00           C
ATOM    177  C   VAL A  11     -16.088  47.941  42.714  1.00  0.00           C
ATOM    178  O   VAL A  11     -15.908  46.786  43.094  1.00  0.00           O
ATOM    179  CB  VAL A  11     -18.348  48.721  42.095  1.00  0.00           C
ATOM    180  CG1 VAL A  11     -18.487  47.310  41.542  1.00  0.00           C
ATOM    181  CG2 VAL A  11     -19.679  49.224  42.631  1.00  0.00           C
ATOM    182  H   VAL A  11     -17.321  50.904  43.090  1.00  0.00           H
ATOM    183  HA  VAL A  11     -17.677  48.288  44.110  1.00  0.00           H
ATOM    184  HB  VAL A  11     -18.022  49.357  41.272  1.00  0.00           H
ATOM    185 1HG1 VAL A  11     -19.243  47.301  40.755  1.00  0.00           H
ATOM    186 2HG1 VAL A  11     -17.533  46.984  41.131  1.00  0.00           H
ATOM    187 3HG1 VAL A  11     -18.789  46.634  42.343  1.00  0.00           H
ATOM    188 1HG2 VAL A  11     -20.426  49.194  41.837  1.00  0.00           H
ATOM    189 2HG2 VAL A  11     -20.001  48.590  43.457  1.00  0.00           H
ATOM    190 3HG2 VAL A  11     -19.564  50.250  42.983  1.00  0.00           H
ATOM    191  N   ALA A  12     -15.277  48.569  41.864  1.00  0.00           N
ATOM    192  CA  ALA A  12     -14.114  47.941  41.253  1.00  0.00           C
ATOM    193  C   ALA A  12     -13.176  47.330  42.293  1.00  0.00           C
ATOM    194  O   ALA A  12     -12.548  46.299  42.051  1.00  0.00           O
ATOM    195  CB  ALA A  12     -13.282  48.922  40.423  1.00  0.00           C
ATOM    196  H   ALA A  12     -15.494  49.528  41.640  1.00  0.00           H
ATOM    197  HA  ALA A  12     -14.485  47.142  40.613  1.00  0.00           H
ATOM    198 1HB  ALA A  12     -12.427  48.401  39.993  1.00  0.00           H
ATOM    199 2HB  ALA A  12     -13.896  49.335  39.624  1.00  0.00           H
ATOM    200 3HB  ALA A  12     -12.927  49.730  41.064  1.00  0.00           H
ATOM    201  N   GLN A  13     -13.087  47.959  43.454  1.00  0.00           N
ATOM    202  CA  GLN A  13     -12.201  47.458  44.497  1.00  0.00           C
ATOM    203  C   GLN A  13     -12.894  46.843  45.712  1.00  0.00           C
ATOM    204  O   GLN A  13     -12.266  46.667  46.761  1.00  0.00           O
ATOM    205  CB  GLN A  13     -11.275  48.550  45.040  1.00  0.00           C
ATOM    206  CG  GLN A  13     -10.361  49.167  43.995  1.00  0.00           C
ATOM    207  CD  GLN A  13      -9.416  48.147  43.382  1.00  0.00           C
ATOM    208  OE1 GLN A  13      -8.740  47.399  44.091  1.00  0.00           O
ATOM    209  NE2 GLN A  13      -9.366  48.115  42.055  1.00  0.00           N
ATOM    210  H   GLN A  13     -13.633  48.793  43.628  1.00  0.00           H
ATOM    211  HA  GLN A  13     -11.595  46.681  44.032  1.00  0.00           H
ATOM    212 1HB  GLN A  13     -11.873  49.350  45.479  1.00  0.00           H
ATOM    213 2HB  GLN A  13     -10.650  48.136  45.832  1.00  0.00           H
ATOM    214 1HG  GLN A  13     -10.967  49.592  43.202  1.00  0.00           H
ATOM    215 2HG  GLN A  13      -9.759  49.944  44.468  1.00  0.00           H
ATOM    216 1HE2 GLN A  13      -8.761  47.464  41.592  1.00  0.00           H
ATOM    217 2HE2 GLN A  13      -9.933  48.741  41.517  1.00  0.00           H
ATOM    218  N   SER A  14     -14.177  46.509  45.537  1.00  0.00           N
ATOM    219  CA  SER A  14     -15.003  45.891  46.580  1.00  0.00           C
ATOM    220  C   SER A  14     -15.032  46.662  47.900  1.00  0.00           C
ATOM    221  O   SER A  14     -14.953  46.083  48.992  1.00  0.00           O
ATOM    222  CB  SER A  14     -14.553  44.483  46.914  1.00  0.00           C
ATOM    223  OG  SER A  14     -14.652  43.644  45.795  1.00  0.00           O
ATOM    224  H   SER A  14     -14.586  46.698  44.633  1.00  0.00           H
ATOM    225  HA  SER A  14     -16.021  45.858  46.187  1.00  0.00           H
ATOM    226 1HB  SER A  14     -13.521  44.504  47.266  1.00  0.00           H
ATOM    227 2HB  SER A  14     -15.164  44.087  47.724  1.00  0.00           H
ATOM    228  HG  SER A  14     -14.382  42.771  46.092  1.00  0.00           H
ATOM    229  N   ASN A  15     -15.131  47.982  47.775  1.00  0.00           N
ATOM    230  CA  ASN A  15     -15.117  48.906  48.900  1.00  0.00           C
ATOM    231  C   ASN A  15     -16.542  49.231  49.358  1.00  0.00           C
ATOM    232  O   ASN A  15     -17.264  49.984  48.698  1.00  0.00           O
ATOM    233  CB  ASN A  15     -14.438  50.223  48.574  1.00  0.00           C
ATOM    234  CG  ASN A  15     -14.268  51.102  49.782  1.00  0.00           C
ATOM    235  OD1 ASN A  15     -15.112  51.106  50.687  1.00  0.00           O
ATOM    236  ND2 ASN A  15     -13.191  51.844  49.817  1.00  0.00           N
ATOM    237  H   ASN A  15     -15.221  48.350  46.837  1.00  0.00           H
ATOM    238  HA  ASN A  15     -14.592  48.408  49.718  1.00  0.00           H
ATOM    239 1HB  ASN A  15     -13.457  50.028  48.137  1.00  0.00           H
ATOM    240 2HB  ASN A  15     -15.026  50.761  47.829  1.00  0.00           H
ATOM    241 1HD2 ASN A  15     -13.024  52.448  50.597  1.00  0.00           H
ATOM    242 2HD2 ASN A  15     -12.535  51.808  49.063  1.00  0.00           H
ATOM    243  N   CYS A  16     -16.959  48.634  50.473  1.00  0.00           N
ATOM    244  CA  CYS A  16     -18.303  48.870  51.002  1.00  0.00           C
ATOM    245  C   CYS A  16     -18.383  50.075  51.941  1.00  0.00           C
ATOM    246  O   CYS A  16     -19.468  50.465  52.374  1.00  0.00           O
ATOM    247  CB  CYS A  16     -18.845  47.670  51.779  1.00  0.00           C
ATOM    248  SG  CYS A  16     -19.129  46.200  50.764  1.00  0.00           S
ATOM    249  H   CYS A  16     -16.339  48.005  50.964  1.00  0.00           H
ATOM    250  HA  CYS A  16     -18.946  49.066  50.144  1.00  0.00           H
ATOM    251 1HB  CYS A  16     -18.144  47.404  52.572  1.00  0.00           H
ATOM    252 2HB  CYS A  16     -19.789  47.939  52.252  1.00  0.00           H
ATOM    253  HG  CYS A  16     -19.570  45.431  51.755  1.00  0.00           H
ATOM    254  N   GLN A  17     -17.229  50.662  52.242  1.00  0.00           N
ATOM    255  CA  GLN A  17     -17.170  51.800  53.130  1.00  0.00           C
ATOM    256  C   GLN A  17     -17.430  53.116  52.409  1.00  0.00           C
ATOM    257  O   GLN A  17     -18.125  53.978  52.942  1.00  0.00           O
ATOM    258  CB  GLN A  17     -15.813  51.934  53.826  1.00  0.00           C
ATOM    259  CG  GLN A  17     -15.465  50.772  54.742  1.00  0.00           C
ATOM    260  CD  GLN A  17     -16.477  50.584  55.854  1.00  0.00           C
ATOM    261  OE1 GLN A  17     -16.831  51.536  56.554  1.00  0.00           O
ATOM    262  NE2 GLN A  17     -16.952  49.356  56.020  1.00  0.00           N
ATOM    263  H   GLN A  17     -16.374  50.306  51.839  1.00  0.00           H
ATOM    264  HA  GLN A  17     -17.951  51.657  53.876  1.00  0.00           H
ATOM    265 1HB  GLN A  17     -15.026  52.017  53.076  1.00  0.00           H
ATOM    266 2HB  GLN A  17     -15.799  52.847  54.421  1.00  0.00           H
ATOM    267 1HG  GLN A  17     -15.432  49.857  54.148  1.00  0.00           H
ATOM    268 2HG  GLN A  17     -14.490  50.960  55.194  1.00  0.00           H
ATOM    269 1HE2 GLN A  17     -17.626  49.172  56.738  1.00  0.00           H
ATOM    270 2HE2 GLN A  17     -16.639  48.613  55.427  1.00  0.00           H
ATOM    271  N   GLU A  18     -16.870  53.293  51.210  1.00  0.00           N
ATOM    272  CA  GLU A  18     -17.091  54.547  50.475  1.00  0.00           C
ATOM    273  C   GLU A  18     -18.558  54.691  50.057  1.00  0.00           C
ATOM    274  O   GLU A  18     -19.011  55.778  49.697  1.00  0.00           O
ATOM    275  CB  GLU A  18     -16.247  54.646  49.202  1.00  0.00           C
ATOM    276  CG  GLU A  18     -14.759  54.854  49.448  1.00  0.00           C
ATOM    277  CD  GLU A  18     -13.953  54.887  48.180  1.00  0.00           C
ATOM    278  OE1 GLU A  18     -14.519  54.674  47.136  1.00  0.00           O
ATOM    279  OE2 GLU A  18     -12.771  55.126  48.256  1.00  0.00           O
ATOM    280  H   GLU A  18     -16.293  52.574  50.797  1.00  0.00           H
ATOM    281  HA  GLU A  18     -16.840  55.364  51.152  1.00  0.00           H
ATOM    282 1HB  GLU A  18     -16.363  53.735  48.616  1.00  0.00           H
ATOM    283 2HB  GLU A  18     -16.604  55.476  48.593  1.00  0.00           H
ATOM    284 1HG  GLU A  18     -14.617  55.795  49.980  1.00  0.00           H
ATOM    285 2HG  GLU A  18     -14.392  54.048  50.086  1.00  0.00           H
ATOM    286  N   LEU A  19     -19.293  53.582  50.148  1.00  0.00           N
ATOM    287  CA  LEU A  19     -20.713  53.533  49.825  1.00  0.00           C
ATOM    288  C   LEU A  19     -21.579  53.578  51.103  1.00  0.00           C
ATOM    289  O   LEU A  19     -22.792  53.340  51.052  1.00  0.00           O
ATOM    290  CB  LEU A  19     -21.106  52.265  49.057  1.00  0.00           C
ATOM    291  CG  LEU A  19     -20.367  52.033  47.733  1.00  0.00           C
ATOM    292  CD1 LEU A  19     -20.854  50.740  47.096  1.00  0.00           C
ATOM    293  CD2 LEU A  19     -20.597  53.218  46.808  1.00  0.00           C
ATOM    294  H   LEU A  19     -18.829  52.738  50.457  1.00  0.00           H
ATOM    295  HA  LEU A  19     -20.934  54.414  49.224  1.00  0.00           H
ATOM    296 1HB  LEU A  19     -20.924  51.400  49.693  1.00  0.00           H
ATOM    297 2HB  LEU A  19     -22.172  52.309  48.836  1.00  0.00           H
ATOM    298  HG  LEU A  19     -19.299  51.927  47.926  1.00  0.00           H
ATOM    299 1HD1 LEU A  19     -20.329  50.574  46.156  1.00  0.00           H
ATOM    300 2HD1 LEU A  19     -20.658  49.905  47.771  1.00  0.00           H
ATOM    301 3HD1 LEU A  19     -21.925  50.811  46.906  1.00  0.00           H
ATOM    302 1HD2 LEU A  19     -20.069  53.055  45.867  1.00  0.00           H
ATOM    303 2HD2 LEU A  19     -21.663  53.324  46.611  1.00  0.00           H
ATOM    304 3HD2 LEU A  19     -20.222  54.128  47.279  1.00  0.00           H
ATOM    305  N   GLU A  20     -20.950  53.888  52.232  1.00  0.00           N
ATOM    306  CA  GLU A  20     -21.676  54.081  53.484  1.00  0.00           C
ATOM    307  C   GLU A  20     -22.709  55.194  53.354  1.00  0.00           C
ATOM    308  O   GLU A  20     -23.849  55.056  53.802  1.00  0.00           O
ATOM    309  CB  GLU A  20     -20.759  54.450  54.651  1.00  0.00           C
ATOM    310  CG  GLU A  20     -21.478  54.627  55.982  1.00  0.00           C
ATOM    311  CD  GLU A  20     -20.540  54.948  57.114  1.00  0.00           C
ATOM    312  OE1 GLU A  20     -19.357  55.007  56.882  1.00  0.00           O
ATOM    313  OE2 GLU A  20     -21.010  55.134  58.210  1.00  0.00           O
ATOM    314  H   GLU A  20     -19.945  53.993  52.228  1.00  0.00           H
ATOM    315  HA  GLU A  20     -22.195  53.147  53.699  1.00  0.00           H
ATOM    316 1HB  GLU A  20     -20.003  53.677  54.779  1.00  0.00           H
ATOM    317 2HB  GLU A  20     -20.239  55.381  54.425  1.00  0.00           H
ATOM    318 1HG  GLU A  20     -22.204  55.432  55.887  1.00  0.00           H
ATOM    319 2HG  GLU A  20     -22.020  53.710  56.214  1.00  0.00           H
ATOM    320  N   SER A  21     -22.304  56.299  52.740  1.00  0.00           N
ATOM    321  CA  SER A  21     -23.167  57.457  52.582  1.00  0.00           C
ATOM    322  C   SER A  21     -24.050  57.322  51.332  1.00  0.00           C
ATOM    323  O   SER A  21     -24.762  58.255  50.957  1.00  0.00           O
ATOM    324  CB  SER A  21     -22.393  58.754  52.446  1.00  0.00           C
ATOM    325  OG  SER A  21     -21.665  59.029  53.612  1.00  0.00           O
ATOM    326  H   SER A  21     -21.364  56.332  52.369  1.00  0.00           H
ATOM    327  HA  SER A  21     -23.811  57.499  53.461  1.00  0.00           H
ATOM    328 1HB  SER A  21     -21.713  58.685  51.597  1.00  0.00           H
ATOM    329 2HB  SER A  21     -23.085  59.571  52.247  1.00  0.00           H
ATOM    330  HG  SER A  21     -21.208  59.856  53.448  1.00  0.00           H
ATOM    331  N   LEU A  22     -24.027  56.149  50.705  1.00  0.00           N
ATOM    332  CA  LEU A  22     -24.768  55.934  49.463  1.00  0.00           C
ATOM    333  C   LEU A  22     -26.275  56.003  49.631  1.00  0.00           C
ATOM    334  O   LEU A  22     -26.933  56.828  48.999  1.00  0.00           O
ATOM    335  CB  LEU A  22     -24.459  54.572  48.826  1.00  0.00           C
ATOM    336  CG  LEU A  22     -25.220  54.257  47.531  1.00  0.00           C
ATOM    337  CD1 LEU A  22     -24.829  55.260  46.454  1.00  0.00           C
ATOM    338  CD2 LEU A  22     -24.905  52.834  47.091  1.00  0.00           C
ATOM    339  H   LEU A  22     -23.484  55.391  51.093  1.00  0.00           H
ATOM    340  HA  LEU A  22     -24.467  56.727  48.781  1.00  0.00           H
ATOM    341 1HB  LEU A  22     -23.395  54.526  48.604  1.00  0.00           H
ATOM    342 2HB  LEU A  22     -24.694  53.789  49.547  1.00  0.00           H
ATOM    343  HG  LEU A  22     -26.291  54.353  47.704  1.00  0.00           H
ATOM    344 1HD1 LEU A  22     -25.369  55.036  45.535  1.00  0.00           H
ATOM    345 2HD1 LEU A  22     -25.084  56.267  46.787  1.00  0.00           H
ATOM    346 3HD1 LEU A  22     -23.757  55.199  46.270  1.00  0.00           H
ATOM    347 1HD2 LEU A  22     -25.446  52.609  46.172  1.00  0.00           H
ATOM    348 2HD2 LEU A  22     -23.834  52.735  46.915  1.00  0.00           H
ATOM    349 3HD2 LEU A  22     -25.209  52.137  47.872  1.00  0.00           H
ATOM    350  N   LEU A  23     -26.809  55.130  50.476  1.00  0.00           N
ATOM    351  CA  LEU A  23     -28.254  55.046  50.684  1.00  0.00           C
ATOM    352  C   LEU A  23     -28.878  56.409  51.043  1.00  0.00           C
ATOM    353  O   LEU A  23     -29.845  56.826  50.402  1.00  0.00           O
ATOM    354  CB  LEU A  23     -28.632  54.072  51.807  1.00  0.00           C
ATOM    355  CG  LEU A  23     -30.132  53.965  52.118  1.00  0.00           C
ATOM    356  CD1 LEU A  23     -30.870  53.455  50.890  1.00  0.00           C
ATOM    357  CD2 LEU A  23     -30.339  53.037  53.307  1.00  0.00           C
ATOM    358  H   LEU A  23     -26.201  54.507  50.987  1.00  0.00           H
ATOM    359  HA  LEU A  23     -28.688  54.706  49.744  1.00  0.00           H
ATOM    360 1HB  LEU A  23     -28.279  53.076  51.539  1.00  0.00           H
ATOM    361 2HB  LEU A  23     -28.126  54.380  52.720  1.00  0.00           H
ATOM    362  HG  LEU A  23     -30.524  54.953  52.358  1.00  0.00           H
ATOM    363 1HD1 LEU A  23     -31.935  53.381  51.112  1.00  0.00           H
ATOM    364 2HD1 LEU A  23     -30.719  54.149  50.061  1.00  0.00           H
ATOM    365 3HD1 LEU A  23     -30.486  52.474  50.617  1.00  0.00           H
ATOM    366 1HD2 LEU A  23     -31.402  52.962  53.529  1.00  0.00           H
ATOM    367 2HD2 LEU A  23     -29.947  52.049  53.069  1.00  0.00           H
ATOM    368 3HD2 LEU A  23     -29.814  53.435  54.176  1.00  0.00           H
ATOM    369  N   PRO A  24     -28.309  57.117  52.046  1.00  0.00           N
ATOM    370  CA  PRO A  24     -28.917  58.394  52.409  1.00  0.00           C
ATOM    371  C   PRO A  24     -28.803  59.500  51.354  1.00  0.00           C
ATOM    372  O   PRO A  24     -29.643  60.402  51.350  1.00  0.00           O
ATOM    373  CB  PRO A  24     -28.136  58.763  53.674  1.00  0.00           C
ATOM    374  CG  PRO A  24     -26.842  58.039  53.530  1.00  0.00           C
ATOM    375  CD  PRO A  24     -27.219  56.717  52.916  1.00  0.00           C
ATOM    376  HA  PRO A  24     -29.984  58.238  52.625  1.00  0.00           H
ATOM    377 1HB  PRO A  24     -28.009  59.855  53.735  1.00  0.00           H
ATOM    378 2HB  PRO A  24     -28.698  58.456  54.567  1.00  0.00           H
ATOM    379 1HG  PRO A  24     -26.151  58.617  52.899  1.00  0.00           H
ATOM    380 2HG  PRO A  24     -26.356  57.928  54.510  1.00  0.00           H
ATOM    381 1HD  PRO A  24     -26.360  56.308  52.366  1.00  0.00           H
ATOM    382 2HD  PRO A  24     -27.538  56.022  53.706  1.00  0.00           H
ATOM    383  N   PHE A  25     -27.803  59.439  50.470  1.00  0.00           N
ATOM    384  CA  PHE A  25     -27.711  60.397  49.348  1.00  0.00           C
ATOM    385  C   PHE A  25     -28.930  60.383  48.426  1.00  0.00           C
ATOM    386  O   PHE A  25     -29.491  61.436  48.106  1.00  0.00           O
ATOM    387  CB  PHE A  25     -26.488  60.145  48.462  1.00  0.00           C
ATOM    388  CG  PHE A  25     -26.499  60.924  47.179  1.00  0.00           C
ATOM    389  CD1 PHE A  25     -26.671  62.301  47.188  1.00  0.00           C
ATOM    390  CD2 PHE A  25     -26.341  60.283  45.960  1.00  0.00           C
ATOM    391  CE1 PHE A  25     -26.681  63.020  46.009  1.00  0.00           C
ATOM    392  CE2 PHE A  25     -26.349  61.001  44.779  1.00  0.00           C
ATOM    393  CZ  PHE A  25     -26.520  62.371  44.804  1.00  0.00           C
ATOM    394  H   PHE A  25     -27.096  58.724  50.566  1.00  0.00           H
ATOM    395  HA  PHE A  25     -27.634  61.390  49.793  1.00  0.00           H
ATOM    396 1HB  PHE A  25     -25.583  60.401  49.008  1.00  0.00           H
ATOM    397 2HB  PHE A  25     -26.431  59.086  48.217  1.00  0.00           H
ATOM    398  HD1 PHE A  25     -26.797  62.815  48.141  1.00  0.00           H
ATOM    399  HD2 PHE A  25     -26.204  59.202  45.940  1.00  0.00           H
ATOM    400  HE1 PHE A  25     -26.817  64.101  46.031  1.00  0.00           H
ATOM    401  HE2 PHE A  25     -26.221  60.488  43.826  1.00  0.00           H
ATOM    402  HZ  PHE A  25     -26.530  62.938  43.871  1.00  0.00           H
ATOM    403  N   LEU A  26     -29.334  59.194  47.982  1.00  0.00           N
ATOM    404  CA  LEU A  26     -30.415  59.088  47.002  1.00  0.00           C
ATOM    405  C   LEU A  26     -31.774  59.077  47.683  1.00  0.00           C
ATOM    406  O   LEU A  26     -32.813  58.931  47.038  1.00  0.00           O
ATOM    407  CB  LEU A  26     -30.324  57.815  46.152  1.00  0.00           C
ATOM    408  CG  LEU A  26     -29.129  57.740  45.192  1.00  0.00           C
ATOM    409  CD1 LEU A  26     -27.934  57.135  45.915  1.00  0.00           C
ATOM    410  CD2 LEU A  26     -29.508  56.911  43.975  1.00  0.00           C
ATOM    411  H   LEU A  26     -28.894  58.353  48.320  1.00  0.00           H
ATOM    412  HA  LEU A  26     -30.354  59.968  46.361  1.00  0.00           H
ATOM    413 1HB  LEU A  26     -30.268  56.957  46.819  1.00  0.00           H
ATOM    414 2HB  LEU A  26     -31.233  57.729  45.559  1.00  0.00           H
ATOM    415  HG  LEU A  26     -28.854  58.746  44.876  1.00  0.00           H
ATOM    416 1HD1 LEU A  26     -27.085  57.081  45.235  1.00  0.00           H
ATOM    417 2HD1 LEU A  26     -27.672  57.759  46.770  1.00  0.00           H
ATOM    418 3HD1 LEU A  26     -28.186  56.134  46.261  1.00  0.00           H
ATOM    419 1HD2 LEU A  26     -28.661  56.858  43.292  1.00  0.00           H
ATOM    420 2HD2 LEU A  26     -29.782  55.905  44.290  1.00  0.00           H
ATOM    421 3HD2 LEU A  26     -30.353  57.376  43.466  1.00  0.00           H
ATOM    422  N   GLN A  27     -31.739  59.222  49.005  1.00  0.00           N
ATOM    423  CA  GLN A  27     -32.930  59.393  49.801  1.00  0.00           C
ATOM    424  C   GLN A  27     -33.264  60.869  49.749  1.00  0.00           C
ATOM    425  O   GLN A  27     -34.423  61.240  49.573  1.00  0.00           O
ATOM    426  CB  GLN A  27     -32.746  58.997  51.270  1.00  0.00           C
ATOM    427  CG  GLN A  27     -34.019  59.067  52.096  1.00  0.00           C
ATOM    428  CD  GLN A  27     -35.073  58.085  51.621  1.00  0.00           C
ATOM    429  OE1 GLN A  27     -34.797  56.896  51.441  1.00  0.00           O
ATOM    430  NE2 GLN A  27     -36.288  58.577  51.417  1.00  0.00           N
ATOM    431  H   GLN A  27     -30.838  59.212  49.462  1.00  0.00           H
ATOM    432  HA  GLN A  27     -33.731  58.820  49.337  1.00  0.00           H
ATOM    433 1HB  GLN A  27     -32.365  57.977  51.326  1.00  0.00           H
ATOM    434 2HB  GLN A  27     -32.007  59.651  51.733  1.00  0.00           H
ATOM    435 1HG  GLN A  27     -33.779  58.835  53.133  1.00  0.00           H
ATOM    436 2HG  GLN A  27     -34.434  60.073  52.024  1.00  0.00           H
ATOM    437 1HE2 GLN A  27     -37.025  57.977  51.103  1.00  0.00           H
ATOM    438 2HE2 GLN A  27     -36.469  59.548  51.575  1.00  0.00           H
ATOM    439  N   ARG A  28     -32.231  61.702  49.895  1.00  0.00           N
ATOM    440  CA  ARG A  28     -32.368  63.162  49.895  1.00  0.00           C
ATOM    441  C   ARG A  28     -32.768  63.628  48.500  1.00  0.00           C
ATOM    442  O   ARG A  28     -33.781  64.315  48.328  1.00  0.00           O
ATOM    443  CB  ARG A  28     -31.082  63.883  50.268  1.00  0.00           C
ATOM    444  CG  ARG A  28     -31.178  65.401  50.277  1.00  0.00           C
ATOM    445  CD  ARG A  28     -32.140  65.883  51.302  1.00  0.00           C
ATOM    446  NE  ARG A  28     -32.204  67.337  51.346  1.00  0.00           N
ATOM    447  CZ  ARG A  28     -33.109  68.039  52.052  1.00  0.00           C
ATOM    448  NH1 ARG A  28     -34.018  67.412  52.768  1.00  0.00           N
ATOM    449  NH2 ARG A  28     -33.084  69.359  52.026  1.00  0.00           N
ATOM    450  H   ARG A  28     -31.315  61.294  50.011  1.00  0.00           H
ATOM    451  HA  ARG A  28     -33.164  63.417  50.596  1.00  0.00           H
ATOM    452 1HB  ARG A  28     -30.763  63.568  51.259  1.00  0.00           H
ATOM    453 2HB  ARG A  28     -30.294  63.609  49.567  1.00  0.00           H
ATOM    454 1HG  ARG A  28     -30.199  65.827  50.502  1.00  0.00           H
ATOM    455 2HG  ARG A  28     -31.512  65.750  49.300  1.00  0.00           H
ATOM    456 1HD  ARG A  28     -33.135  65.504  51.072  1.00  0.00           H
ATOM    457 2HD  ARG A  28     -31.837  65.525  52.285  1.00  0.00           H
ATOM    458  HE  ARG A  28     -31.521  67.852  50.809  1.00  0.00           H
ATOM    459 1HH1 ARG A  28     -34.036  66.404  52.788  1.00  0.00           H
ATOM    460 2HH1 ARG A  28     -34.694  67.943  53.296  1.00  0.00           H
ATOM    461 1HH2 ARG A  28     -32.387  69.841  51.476  1.00  0.00           H
ATOM    462 2HH2 ARG A  28     -33.762  69.889  52.555  1.00  0.00           H
ATOM    463  N   SER A  29     -31.969  63.227  47.512  1.00  0.00           N
ATOM    464  CA  SER A  29     -32.178  63.600  46.121  1.00  0.00           C
ATOM    465  C   SER A  29     -33.315  62.798  45.504  1.00  0.00           C
ATOM    466  O   SER A  29     -33.835  63.161  44.447  1.00  0.00           O
ATOM    467  CB  SER A  29     -30.951  63.373  45.260  1.00  0.00           C
ATOM    468  OG  SER A  29     -30.685  62.006  45.116  1.00  0.00           O
ATOM    469  H   SER A  29     -31.185  62.638  47.751  1.00  0.00           H
ATOM    470  HA  SER A  29     -32.450  64.656  46.110  1.00  0.00           H
ATOM    471 1HB  SER A  29     -31.108  63.821  44.279  1.00  0.00           H
ATOM    472 2HB  SER A  29     -30.093  63.867  45.714  1.00  0.00           H
ATOM    473  HG  SER A  29     -29.733  61.909  45.212  1.00  0.00           H
ATOM    474  N   LYS A  30     -33.701  61.714  46.179  1.00  0.00           N
ATOM    475  CA  LYS A  30     -34.721  60.776  45.688  1.00  0.00           C
ATOM    476  C   LYS A  30     -34.349  60.176  44.338  1.00  0.00           C
ATOM    477  O   LYS A  30     -35.228  59.761  43.577  1.00  0.00           O
ATOM    478  CB  LYS A  30     -36.094  61.431  45.522  1.00  0.00           C
ATOM    479  CG  LYS A  30     -36.651  62.059  46.793  1.00  0.00           C
ATOM    480  CD  LYS A  30     -38.036  62.639  46.564  1.00  0.00           C
ATOM    481  CE  LYS A  30     -38.576  63.303  47.822  1.00  0.00           C
ATOM    482  NZ  LYS A  30     -39.919  63.906  47.601  1.00  0.00           N
ATOM    483  H   LYS A  30     -33.261  61.539  47.072  1.00  0.00           H
ATOM    484  HA  LYS A  30     -34.786  59.968  46.418  1.00  0.00           H
ATOM    485 1HB  LYS A  30     -36.035  62.211  44.762  1.00  0.00           H
ATOM    486 2HB  LYS A  30     -36.810  60.687  45.174  1.00  0.00           H
ATOM    487 1HG  LYS A  30     -36.708  61.301  47.577  1.00  0.00           H
ATOM    488 2HG  LYS A  30     -35.983  62.851  47.130  1.00  0.00           H
ATOM    489 1HD  LYS A  30     -37.994  63.375  45.763  1.00  0.00           H
ATOM    490 2HD  LYS A  30     -38.719  61.841  46.267  1.00  0.00           H
ATOM    491 1HE  LYS A  30     -38.649  62.565  48.619  1.00  0.00           H
ATOM    492 2HE  LYS A  30     -37.889  64.087  48.140  1.00  0.00           H
ATOM    493 1HZ  LYS A  30     -40.240  64.336  48.455  1.00  0.00           H
ATOM    494 2HZ  LYS A  30     -39.859  64.602  46.873  1.00  0.00           H
ATOM    495 3HZ  LYS A  30     -40.571  63.182  47.325  1.00  0.00           H
ATOM    496  N   LYS A  31     -33.050  60.145  44.042  1.00  0.00           N
ATOM    497  CA  LYS A  31     -32.541  59.494  42.841  1.00  0.00           C
ATOM    498  C   LYS A  31     -32.645  57.974  43.010  1.00  0.00           C
ATOM    499  O   LYS A  31     -32.774  57.483  44.134  1.00  0.00           O
ATOM    500  CB  LYS A  31     -31.077  59.827  42.552  1.00  0.00           C
ATOM    501  CG  LYS A  31     -30.833  61.268  42.123  1.00  0.00           C
ATOM    502  CD  LYS A  31     -29.347  61.545  41.944  1.00  0.00           C
ATOM    503  CE  LYS A  31     -29.104  62.963  41.449  1.00  0.00           C
ATOM    504  NZ  LYS A  31     -27.659  63.235  41.223  1.00  0.00           N
ATOM    505  H   LYS A  31     -32.398  60.589  44.674  1.00  0.00           H
ATOM    506  HA  LYS A  31     -33.173  59.803  42.007  1.00  0.00           H
ATOM    507 1HB  LYS A  31     -30.478  59.637  43.444  1.00  0.00           H
ATOM    508 2HB  LYS A  31     -30.704  59.174  41.763  1.00  0.00           H
ATOM    509 1HG  LYS A  31     -31.345  61.458  41.179  1.00  0.00           H
ATOM    510 2HG  LYS A  31     -31.231  61.944  42.877  1.00  0.00           H
ATOM    511 1HD  LYS A  31     -28.833  61.412  42.899  1.00  0.00           H
ATOM    512 2HD  LYS A  31     -28.928  60.842  41.224  1.00  0.00           H
ATOM    513 1HE  LYS A  31     -29.641  63.118  40.512  1.00  0.00           H
ATOM    514 2HE  LYS A  31     -29.485  63.675  42.182  1.00  0.00           H
ATOM    515 1HZ  LYS A  31     -27.541  64.183  40.895  1.00  0.00           H
ATOM    516 2HZ  LYS A  31     -27.154  63.113  42.089  1.00  0.00           H
ATOM    517 3HZ  LYS A  31     -27.298  62.594  40.532  1.00  0.00           H
ATOM    518  N   ARG A  32     -32.639  57.232  41.908  1.00  0.00           N
ATOM    519  CA  ARG A  32     -32.645  55.768  41.996  1.00  0.00           C
ATOM    520  C   ARG A  32     -31.385  55.173  41.426  1.00  0.00           C
ATOM    521  O   ARG A  32     -30.759  55.756  40.542  1.00  0.00           O
ATOM    522  CB  ARG A  32     -33.813  55.138  41.251  1.00  0.00           C
ATOM    523  CG  ARG A  32     -35.179  55.404  41.863  1.00  0.00           C
ATOM    524  CD  ARG A  32     -36.272  54.855  41.022  1.00  0.00           C
ATOM    525  NE  ARG A  32     -36.203  53.407  40.920  1.00  0.00           N
ATOM    526  CZ  ARG A  32     -36.905  52.668  40.038  1.00  0.00           C
ATOM    527  NH1 ARG A  32     -37.728  53.253  39.196  1.00  0.00           N
ATOM    528  NH2 ARG A  32     -36.769  51.351  40.023  1.00  0.00           N
ATOM    529  H   ARG A  32     -32.630  57.671  40.999  1.00  0.00           H
ATOM    530  HA  ARG A  32     -32.701  55.513  43.055  1.00  0.00           H
ATOM    531 1HB  ARG A  32     -33.833  55.508  40.228  1.00  0.00           H
ATOM    532 2HB  ARG A  32     -33.676  54.058  41.207  1.00  0.00           H
ATOM    533 1HG  ARG A  32     -35.234  54.940  42.848  1.00  0.00           H
ATOM    534 2HG  ARG A  32     -35.331  56.480  41.961  1.00  0.00           H
ATOM    535 1HD  ARG A  32     -37.236  55.121  41.460  1.00  0.00           H
ATOM    536 2HD  ARG A  32     -36.204  55.271  40.018  1.00  0.00           H
ATOM    537  HE  ARG A  32     -35.580  52.919  41.552  1.00  0.00           H
ATOM    538 1HH1 ARG A  32     -37.828  54.256  39.207  1.00  0.00           H
ATOM    539 2HH1 ARG A  32     -38.253  52.699  38.537  1.00  0.00           H
ATOM    540 1HH2 ARG A  32     -36.139  50.902  40.673  1.00  0.00           H
ATOM    541 2HH2 ARG A  32     -37.296  50.799  39.366  1.00  0.00           H
ATOM    542  N   LEU A  33     -31.035  53.992  41.918  1.00  0.00           N
ATOM    543  CA  LEU A  33     -29.847  53.295  41.464  1.00  0.00           C
ATOM    544  C   LEU A  33     -30.004  52.863  40.002  1.00  0.00           C
ATOM    545  O   LEU A  33     -29.027  52.531  39.324  1.00  0.00           O
ATOM    546  CB  LEU A  33     -29.545  52.033  42.282  1.00  0.00           C
ATOM    547  CG  LEU A  33     -28.854  52.267  43.634  1.00  0.00           C
ATOM    548  CD1 LEU A  33     -29.810  52.992  44.573  1.00  0.00           C
ATOM    549  CD2 LEU A  33     -28.420  50.933  44.219  1.00  0.00           C
ATOM    550  H   LEU A  33     -31.613  53.567  42.629  1.00  0.00           H
ATOM    551  HA  LEU A  33     -29.016  53.995  41.535  1.00  0.00           H
ATOM    552 1HB  LEU A  33     -30.480  51.511  42.475  1.00  0.00           H
ATOM    553 2HB  LEU A  33     -28.903  51.381  41.692  1.00  0.00           H
ATOM    554  HG  LEU A  33     -27.980  52.903  43.491  1.00  0.00           H
ATOM    555 1HD1 LEU A  33     -29.320  53.159  45.533  1.00  0.00           H
ATOM    556 2HD1 LEU A  33     -30.089  53.951  44.138  1.00  0.00           H
ATOM    557 3HD1 LEU A  33     -30.704  52.388  44.721  1.00  0.00           H
ATOM    558 1HD2 LEU A  33     -27.930  51.099  45.179  1.00  0.00           H
ATOM    559 2HD2 LEU A  33     -29.293  50.295  44.363  1.00  0.00           H
ATOM    560 3HD2 LEU A  33     -27.724  50.443  43.538  1.00  0.00           H
ATOM    561  N   THR A  34     -31.251  52.912  39.535  1.00  0.00           N
ATOM    562  CA  THR A  34     -31.652  52.469  38.198  1.00  0.00           C
ATOM    563  C   THR A  34     -31.793  53.628  37.208  1.00  0.00           C
ATOM    564  O   THR A  34     -32.120  53.409  36.027  1.00  0.00           O
ATOM    565  CB  THR A  34     -32.997  51.719  38.202  1.00  0.00           C
ATOM    566  OG1 THR A  34     -34.018  52.566  38.747  1.00  0.00           O
ATOM    567  CG2 THR A  34     -32.899  50.448  39.032  1.00  0.00           C
ATOM    568  H   THR A  34     -31.952  53.285  40.160  1.00  0.00           H
ATOM    569  HA  THR A  34     -30.865  51.805  37.838  1.00  0.00           H
ATOM    570  HB  THR A  34     -33.270  51.458  37.178  1.00  0.00           H
ATOM    571  HG1 THR A  34     -34.504  52.984  38.033  1.00  0.00           H
ATOM    572 1HG2 THR A  34     -33.859  49.933  39.021  1.00  0.00           H
ATOM    573 2HG2 THR A  34     -32.132  49.800  38.611  1.00  0.00           H
ATOM    574 3HG2 THR A  34     -32.635  50.704  40.056  1.00  0.00           H
ATOM    575  N   ASP A  35     -31.566  54.855  37.682  1.00  0.00           N
ATOM    576  CA  ASP A  35     -31.700  56.037  36.836  1.00  0.00           C
ATOM    577  C   ASP A  35     -30.774  55.968  35.629  1.00  0.00           C
ATOM    578  O   ASP A  35     -29.725  55.311  35.665  1.00  0.00           O
ATOM    579  CB  ASP A  35     -31.376  57.337  37.578  1.00  0.00           C
ATOM    580  CG  ASP A  35     -32.487  57.770  38.527  1.00  0.00           C
ATOM    581  OD1 ASP A  35     -33.574  57.256  38.411  1.00  0.00           O
ATOM    582  OD2 ASP A  35     -32.236  58.610  39.356  1.00  0.00           O
ATOM    583  H   ASP A  35     -31.295  54.970  38.649  1.00  0.00           H
ATOM    584  HA  ASP A  35     -32.731  56.060  36.481  1.00  0.00           H
ATOM    585 1HB  ASP A  35     -30.458  57.210  38.152  1.00  0.00           H
ATOM    586 2HB  ASP A  35     -31.203  58.134  36.856  1.00  0.00           H
ATOM    587  N   SER A  36     -31.186  56.639  34.557  1.00  0.00           N
ATOM    588  CA  SER A  36     -30.421  56.707  33.312  1.00  0.00           C
ATOM    589  C   SER A  36     -28.951  57.098  33.559  1.00  0.00           C
ATOM    590  O   SER A  36     -28.035  56.553  32.928  1.00  0.00           O
ATOM    591  CB  SER A  36     -30.988  57.714  32.330  1.00  0.00           C
ATOM    592  OG  SER A  36     -32.255  57.319  31.881  1.00  0.00           O
ATOM    593  H   SER A  36     -32.073  57.118  34.617  1.00  0.00           H
ATOM    594  HA  SER A  36     -30.444  55.710  32.871  1.00  0.00           H
ATOM    595 1HB  SER A  36     -31.058  58.689  32.809  1.00  0.00           H
ATOM    596 2HB  SER A  36     -30.314  57.814  31.480  1.00  0.00           H
ATOM    597  HG  SER A  36     -32.545  58.000  31.269  1.00  0.00           H
ATOM    598  N   GLU A  37     -28.758  58.020  34.507  1.00  0.00           N
ATOM    599  CA  GLU A  37     -27.451  58.581  34.866  1.00  0.00           C
ATOM    600  C   GLU A  37     -26.519  57.590  35.577  1.00  0.00           C
ATOM    601  O   GLU A  37     -25.312  57.834  35.689  1.00  0.00           O
ATOM    602  CB  GLU A  37     -27.572  59.800  35.783  1.00  0.00           C
ATOM    603  CG  GLU A  37     -28.093  59.488  37.179  1.00  0.00           C
ATOM    604  CD  GLU A  37     -28.301  60.720  38.014  1.00  0.00           C
ATOM    605  OE1 GLU A  37     -27.722  61.731  37.700  1.00  0.00           O
ATOM    606  OE2 GLU A  37     -29.039  60.649  38.969  1.00  0.00           O
ATOM    607  H   GLU A  37     -29.581  58.338  34.997  1.00  0.00           H
ATOM    608  HA  GLU A  37     -26.976  58.880  33.932  1.00  0.00           H
ATOM    609 1HB  GLU A  37     -26.594  60.273  35.889  1.00  0.00           H
ATOM    610 2HB  GLU A  37     -28.242  60.531  35.331  1.00  0.00           H
ATOM    611 1HG  GLU A  37     -29.044  58.959  37.090  1.00  0.00           H
ATOM    612 2HG  GLU A  37     -27.389  58.828  37.682  1.00  0.00           H
ATOM    613  N   PHE A  38     -27.081  56.498  36.081  1.00  0.00           N
ATOM    614  CA  PHE A  38     -26.303  55.527  36.837  1.00  0.00           C
ATOM    615  C   PHE A  38     -26.027  54.260  36.032  1.00  0.00           C
ATOM    616  O   PHE A  38     -25.652  53.219  36.586  1.00  0.00           O
ATOM    617  CB  PHE A  38     -26.996  55.093  38.130  1.00  0.00           C
ATOM    618  CG  PHE A  38     -26.925  56.118  39.228  1.00  0.00           C
ATOM    619  CD1 PHE A  38     -28.081  56.695  39.732  1.00  0.00           C
ATOM    620  CD2 PHE A  38     -25.703  56.505  39.758  1.00  0.00           C
ATOM    621  CE1 PHE A  38     -28.018  57.636  40.742  1.00  0.00           C
ATOM    622  CE2 PHE A  38     -25.638  57.446  40.766  1.00  0.00           C
ATOM    623  CZ  PHE A  38     -26.795  58.012  41.260  1.00  0.00           C
ATOM    624  H   PHE A  38     -28.067  56.334  35.940  1.00  0.00           H
ATOM    625  HA  PHE A  38     -25.349  56.001  37.072  1.00  0.00           H
ATOM    626 1HB  PHE A  38     -28.045  54.883  37.928  1.00  0.00           H
ATOM    627 2HB  PHE A  38     -26.542  54.173  38.495  1.00  0.00           H
ATOM    628  HD1 PHE A  38     -29.046  56.398  39.323  1.00  0.00           H
ATOM    629  HD2 PHE A  38     -24.789  56.058  39.369  1.00  0.00           H
ATOM    630  HE1 PHE A  38     -28.933  58.081  41.129  1.00  0.00           H
ATOM    631  HE2 PHE A  38     -24.671  57.740  41.176  1.00  0.00           H
ATOM    632  HZ  PHE A  38     -26.744  58.753  42.052  1.00  0.00           H
ATOM    633  N   LYS A  39     -26.224  54.367  34.721  1.00  0.00           N
ATOM    634  CA  LYS A  39     -25.917  53.297  33.786  1.00  0.00           C
ATOM    635  C   LYS A  39     -25.008  53.847  32.685  1.00  0.00           C
ATOM    636  O   LYS A  39     -25.079  55.046  32.371  1.00  0.00           O
ATOM    637  CB  LYS A  39     -27.158  52.712  33.112  1.00  0.00           C
ATOM    638  CG  LYS A  39     -28.011  53.732  32.370  1.00  0.00           C
ATOM    639  CD  LYS A  39     -29.153  53.058  31.624  1.00  0.00           C
ATOM    640  CE  LYS A  39     -30.234  52.579  32.581  1.00  0.00           C
ATOM    641  NZ  LYS A  39     -31.426  52.057  31.858  1.00  0.00           N
ATOM    642  H   LYS A  39     -26.607  55.234  34.369  1.00  0.00           H
ATOM    643  HA  LYS A  39     -25.382  52.523  34.336  1.00  0.00           H
ATOM    644 1HB  LYS A  39     -26.857  51.943  32.397  1.00  0.00           H
ATOM    645 2HB  LYS A  39     -27.788  52.231  33.862  1.00  0.00           H
ATOM    646 1HG  LYS A  39     -28.423  54.448  33.080  1.00  0.00           H
ATOM    647 2HG  LYS A  39     -27.391  54.271  31.654  1.00  0.00           H
ATOM    648 1HD  LYS A  39     -29.594  53.763  30.918  1.00  0.00           H
ATOM    649 2HD  LYS A  39     -28.772  52.204  31.064  1.00  0.00           H
ATOM    650 1HE  LYS A  39     -29.834  51.789  33.213  1.00  0.00           H
ATOM    651 2HE  LYS A  39     -30.546  53.407  33.220  1.00  0.00           H
ATOM    652 1HZ  LYS A  39     -32.119  51.750  32.527  1.00  0.00           H
ATOM    653 2HZ  LYS A  39     -31.817  52.789  31.282  1.00  0.00           H
ATOM    654 3HZ  LYS A  39     -31.154  51.277  31.276  1.00  0.00           H
ATOM    655  N   ASP A  40     -24.156  52.990  32.112  1.00  0.00           N
ATOM    656  CA  ASP A  40     -23.350  53.405  30.965  1.00  0.00           C
ATOM    657  C   ASP A  40     -24.282  53.640  29.771  1.00  0.00           C
ATOM    658  O   ASP A  40     -24.980  52.716  29.340  1.00  0.00           O
ATOM    659  CB  ASP A  40     -22.313  52.360  30.546  1.00  0.00           C
ATOM    660  CG  ASP A  40     -21.444  52.820  29.384  1.00  0.00           C
ATOM    661  OD1 ASP A  40     -21.976  53.388  28.459  1.00  0.00           O
ATOM    662  OD2 ASP A  40     -20.258  52.596  29.429  1.00  0.00           O
ATOM    663  H   ASP A  40     -24.062  52.050  32.466  1.00  0.00           H
ATOM    664  HA  ASP A  40     -22.862  54.343  31.228  1.00  0.00           H
ATOM    665 1HB  ASP A  40     -21.667  52.129  31.395  1.00  0.00           H
ATOM    666 2HB  ASP A  40     -22.819  51.438  30.260  1.00  0.00           H
ATOM    667  N   PRO A  41     -24.305  54.893  29.257  1.00  0.00           N
ATOM    668  CA  PRO A  41     -25.195  55.313  28.178  1.00  0.00           C
ATOM    669  C   PRO A  41     -25.206  54.458  26.902  1.00  0.00           C
ATOM    670  O   PRO A  41     -26.118  54.613  26.098  1.00  0.00           O
ATOM    671  CB  PRO A  41     -24.663  56.718  27.881  1.00  0.00           C
ATOM    672  CG  PRO A  41     -24.160  57.204  29.197  1.00  0.00           C
ATOM    673  CD  PRO A  41     -23.517  55.994  29.822  1.00  0.00           C
ATOM    674  HA  PRO A  41     -26.230  55.340  28.553  1.00  0.00           H
ATOM    675 1HB  PRO A  41     -23.875  56.667  27.116  1.00  0.00           H
ATOM    676 2HB  PRO A  41     -25.467  57.347  27.472  1.00  0.00           H
ATOM    677 1HG  PRO A  41     -23.449  58.031  29.051  1.00  0.00           H
ATOM    678 2HG  PRO A  41     -24.990  57.602  29.799  1.00  0.00           H
ATOM    679 1HD  PRO A  41     -22.469  55.919  29.489  1.00  0.00           H
ATOM    680 2HD  PRO A  41     -23.571  56.077  30.919  1.00  0.00           H
ATOM    681  N   GLU A  42     -24.234  53.572  26.706  1.00  0.00           N
ATOM    682  CA  GLU A  42     -24.154  52.845  25.439  1.00  0.00           C
ATOM    683  C   GLU A  42     -24.234  51.350  25.604  1.00  0.00           C
ATOM    684  O   GLU A  42     -24.324  50.618  24.615  1.00  0.00           O
ATOM    685  CB  GLU A  42     -22.859  53.135  24.678  1.00  0.00           C
ATOM    686  CG  GLU A  42     -22.648  54.600  24.330  1.00  0.00           C
ATOM    687  CD  GLU A  42     -23.681  55.130  23.372  1.00  0.00           C
ATOM    688  OE1 GLU A  42     -24.119  54.382  22.529  1.00  0.00           O
ATOM    689  OE2 GLU A  42     -24.035  56.278  23.486  1.00  0.00           O
ATOM    690  H   GLU A  42     -23.544  53.390  27.421  1.00  0.00           H
ATOM    691  HA  GLU A  42     -25.007  53.168  24.840  1.00  0.00           H
ATOM    692 1HB  GLU A  42     -22.005  52.806  25.271  1.00  0.00           H
ATOM    693 2HB  GLU A  42     -22.847  52.564  23.747  1.00  0.00           H
ATOM    694 1HG  GLU A  42     -22.683  55.191  25.246  1.00  0.00           H
ATOM    695 2HG  GLU A  42     -21.660  54.722  23.888  1.00  0.00           H
ATOM    696  N   THR A  43     -24.188  50.902  26.856  1.00  0.00           N
ATOM    697  CA  THR A  43     -24.223  49.478  27.177  1.00  0.00           C
ATOM    698  C   THR A  43     -25.335  49.156  28.158  1.00  0.00           C
ATOM    699  O   THR A  43     -25.903  48.075  28.118  1.00  0.00           O
ATOM    700  CB  THR A  43     -22.909  48.975  27.802  1.00  0.00           C
ATOM    701  OG1 THR A  43     -22.715  49.596  29.080  1.00  0.00           O
ATOM    702  CG2 THR A  43     -21.729  49.304  26.898  1.00  0.00           C
ATOM    703  H   THR A  43     -24.126  51.575  27.608  1.00  0.00           H
ATOM    704  HA  THR A  43     -24.417  48.946  26.246  1.00  0.00           H
ATOM    705  HB  THR A  43     -22.961  47.896  27.942  1.00  0.00           H
ATOM    706  HG1 THR A  43     -21.872  50.059  29.084  1.00  0.00           H
ATOM    707 1HG2 THR A  43     -20.809  48.941  27.355  1.00  0.00           H
ATOM    708 2HG2 THR A  43     -21.869  48.820  25.930  1.00  0.00           H
ATOM    709 3HG2 THR A  43     -21.665  50.383  26.764  1.00  0.00           H
ATOM    710  N   GLY A  44     -25.642  50.096  29.043  1.00  0.00           N
ATOM    711  CA  GLY A  44     -26.672  49.878  30.052  1.00  0.00           C
ATOM    712  C   GLY A  44     -26.137  49.192  31.297  1.00  0.00           C
ATOM    713  O   GLY A  44     -26.911  48.741  32.138  1.00  0.00           O
ATOM    714  H   GLY A  44     -25.153  50.979  29.021  1.00  0.00           H
ATOM    715 1HA  GLY A  44     -27.049  50.860  30.337  1.00  0.00           H
ATOM    716 2HA  GLY A  44     -27.425  49.232  29.601  1.00  0.00           H
ATOM    717  N   LYS A  45     -24.815  49.113  31.406  1.00  0.00           N
ATOM    718  CA  LYS A  45     -24.147  48.537  32.566  1.00  0.00           C
ATOM    719  C   LYS A  45     -24.497  49.332  33.821  1.00  0.00           C
ATOM    720  O   LYS A  45     -24.498  50.569  33.815  1.00  0.00           O
ATOM    721  CB  LYS A  45     -22.623  48.534  32.438  1.00  0.00           C
ATOM    722  CG  LYS A  45     -22.077  47.530  31.428  1.00  0.00           C
ATOM    723  CD  LYS A  45     -20.558  47.499  31.448  1.00  0.00           C
ATOM    724  CE  LYS A  45     -19.968  48.744  30.804  1.00  0.00           C
ATOM    725  NZ  LYS A  45     -18.481  48.715  30.791  1.00  0.00           N
ATOM    726  H   LYS A  45     -24.258  49.472  30.645  1.00  0.00           H
ATOM    727  HA  LYS A  45     -24.517  47.517  32.680  1.00  0.00           H
ATOM    728 1HB  LYS A  45     -22.281  49.526  32.140  1.00  0.00           H
ATOM    729 2HB  LYS A  45     -22.176  48.310  33.407  1.00  0.00           H
ATOM    730 1HG  LYS A  45     -22.456  46.535  31.665  1.00  0.00           H
ATOM    731 2HG  LYS A  45     -22.416  47.800  30.429  1.00  0.00           H
ATOM    732 1HD  LYS A  45     -20.207  47.432  32.478  1.00  0.00           H
ATOM    733 2HD  LYS A  45     -20.206  46.620  30.907  1.00  0.00           H
ATOM    734 1HE  LYS A  45     -20.325  48.826  29.778  1.00  0.00           H
ATOM    735 2HE  LYS A  45     -20.298  49.628  31.349  1.00  0.00           H
ATOM    736 1HZ  LYS A  45     -18.131  49.557  30.357  1.00  0.00           H
ATOM    737 2HZ  LYS A  45     -18.136  48.661  31.741  1.00  0.00           H
ATOM    738 3HZ  LYS A  45     -18.163  47.910  30.270  1.00  0.00           H
ATOM    739  N   THR A  46     -24.804  48.600  34.889  1.00  0.00           N
ATOM    740  CA  THR A  46     -25.156  49.182  36.182  1.00  0.00           C
ATOM    741  C   THR A  46     -24.008  48.936  37.137  1.00  0.00           C
ATOM    742  O   THR A  46     -23.075  48.191  36.814  1.00  0.00           O
ATOM    743  CB  THR A  46     -26.423  48.566  36.802  1.00  0.00           C
ATOM    744  OG1 THR A  46     -26.177  47.192  37.132  1.00  0.00           O
ATOM    745  CG2 THR A  46     -27.590  48.649  35.829  1.00  0.00           C
ATOM    746  H   THR A  46     -24.789  47.596  34.789  1.00  0.00           H
ATOM    747  HA  THR A  46     -25.281  50.255  36.039  1.00  0.00           H
ATOM    748  HB  THR A  46     -26.681  49.104  37.715  1.00  0.00           H
ATOM    749  HG1 THR A  46     -27.010  46.713  37.150  1.00  0.00           H
ATOM    750 1HG2 THR A  46     -28.476  48.210  36.285  1.00  0.00           H
ATOM    751 2HG2 THR A  46     -27.785  49.693  35.586  1.00  0.00           H
ATOM    752 3HG2 THR A  46     -27.342  48.105  34.919  1.00  0.00           H
ATOM    753  N   CYS A  47     -24.070  49.540  38.316  1.00  0.00           N
ATOM    754  CA  CYS A  47     -23.072  49.265  39.346  1.00  0.00           C
ATOM    755  C   CYS A  47     -23.007  47.780  39.690  1.00  0.00           C
ATOM    756  O   CYS A  47     -21.920  47.220  39.878  1.00  0.00           O
ATOM    757  CB  CYS A  47     -23.346  50.015  40.650  1.00  0.00           C
ATOM    758  SG  CYS A  47     -23.283  51.815  40.494  1.00  0.00           S
ATOM    759  H   CYS A  47     -24.810  50.197  38.512  1.00  0.00           H
ATOM    760  HA  CYS A  47     -22.106  49.569  38.942  1.00  0.00           H
ATOM    761 1HB  CYS A  47     -24.332  49.742  41.027  1.00  0.00           H
ATOM    762 2HB  CYS A  47     -22.616  49.716  41.402  1.00  0.00           H
ATOM    763  HG  CYS A  47     -24.598  51.993  40.411  1.00  0.00           H
ATOM    764  N   LEU A  48     -24.171  47.145  39.773  1.00  0.00           N
ATOM    765  CA  LEU A  48     -24.245  45.717  40.064  1.00  0.00           C
ATOM    766  C   LEU A  48     -23.524  44.900  38.996  1.00  0.00           C
ATOM    767  O   LEU A  48     -22.754  43.994  39.310  1.00  0.00           O
ATOM    768  CB  LEU A  48     -25.686  45.198  40.135  1.00  0.00           C
ATOM    769  CG  LEU A  48     -25.839  43.696  40.407  1.00  0.00           C
ATOM    770  CD1 LEU A  48     -25.218  43.358  41.755  1.00  0.00           C
ATOM    771  CD2 LEU A  48     -27.315  43.323  40.374  1.00  0.00           C
ATOM    772  H   LEU A  48     -25.026  47.663  39.633  1.00  0.00           H
ATOM    773  HA  LEU A  48     -23.746  45.559  41.019  1.00  0.00           H
ATOM    774 1HB  LEU A  48     -26.209  45.733  40.928  1.00  0.00           H
ATOM    775 2HB  LEU A  48     -26.181  45.416  39.189  1.00  0.00           H
ATOM    776  HG  LEU A  48     -25.304  43.132  39.643  1.00  0.00           H
ATOM    777 1HD1 LEU A  48     -25.328  42.290  41.950  1.00  0.00           H
ATOM    778 2HD1 LEU A  48     -24.161  43.617  41.745  1.00  0.00           H
ATOM    779 3HD1 LEU A  48     -25.723  43.921  42.539  1.00  0.00           H
ATOM    780 1HD2 LEU A  48     -27.423  42.253  40.566  1.00  0.00           H
ATOM    781 2HD2 LEU A  48     -27.849  43.884  41.137  1.00  0.00           H
ATOM    782 3HD2 LEU A  48     -27.727  43.558  39.392  1.00  0.00           H
ATOM    783  N   LEU A  49     -23.787  45.226  37.734  1.00  0.00           N
ATOM    784  CA  LEU A  49     -23.131  44.566  36.626  1.00  0.00           C
ATOM    785  C   LEU A  49     -21.615  44.835  36.605  1.00  0.00           C
ATOM    786  O   LEU A  49     -20.838  43.926  36.277  1.00  0.00           O
ATOM    787  CB  LEU A  49     -23.682  45.007  35.265  1.00  0.00           C
ATOM    788  CG  LEU A  49     -25.117  44.559  34.951  1.00  0.00           C
ATOM    789  CD1 LEU A  49     -25.581  45.210  33.657  1.00  0.00           C
ATOM    790  CD2 LEU A  49     -25.163  43.041  34.849  1.00  0.00           C
ATOM    791  H   LEU A  49     -24.461  45.953  37.544  1.00  0.00           H
ATOM    792  HA  LEU A  49     -23.289  43.496  36.757  1.00  0.00           H
ATOM    793 1HB  LEU A  49     -23.657  46.094  35.215  1.00  0.00           H
ATOM    794 2HB  LEU A  49     -23.034  44.613  34.484  1.00  0.00           H
ATOM    795  HG  LEU A  49     -25.783  44.889  35.749  1.00  0.00           H
ATOM    796 1HD1 LEU A  49     -26.598  44.892  33.433  1.00  0.00           H
ATOM    797 2HD1 LEU A  49     -25.555  46.296  33.765  1.00  0.00           H
ATOM    798 3HD1 LEU A  49     -24.922  44.911  32.843  1.00  0.00           H
ATOM    799 1HD2 LEU A  49     -26.182  42.724  34.626  1.00  0.00           H
ATOM    800 2HD2 LEU A  49     -24.498  42.710  34.051  1.00  0.00           H
ATOM    801 3HD2 LEU A  49     -24.844  42.603  35.794  1.00  0.00           H
ATOM    802  N   LYS A  50     -21.187  46.045  36.997  1.00  0.00           N
ATOM    803  CA  LYS A  50     -19.747  46.336  37.157  1.00  0.00           C
ATOM    804  C   LYS A  50     -19.149  45.437  38.251  1.00  0.00           C
ATOM    805  O   LYS A  50     -18.028  44.928  38.108  1.00  0.00           O
ATOM    806  CB  LYS A  50     -19.470  47.787  37.555  1.00  0.00           C
ATOM    807  CG  LYS A  50     -19.759  48.805  36.460  1.00  0.00           C
ATOM    808  CD  LYS A  50     -18.681  48.785  35.388  1.00  0.00           C
ATOM    809  CE  LYS A  50     -17.381  49.390  35.896  1.00  0.00           C
ATOM    810  NZ  LYS A  50     -16.362  49.503  34.817  1.00  0.00           N
ATOM    811  H   LYS A  50     -21.861  46.773  37.183  1.00  0.00           H
ATOM    812  HA  LYS A  50     -19.262  46.107  36.208  1.00  0.00           H
ATOM    813 1HB  LYS A  50     -20.075  48.050  38.423  1.00  0.00           H
ATOM    814 2HB  LYS A  50     -18.423  47.892  37.842  1.00  0.00           H
ATOM    815 1HG  LYS A  50     -20.723  48.579  35.999  1.00  0.00           H
ATOM    816 2HG  LYS A  50     -19.806  49.802  36.895  1.00  0.00           H
ATOM    817 1HD  LYS A  50     -18.496  47.756  35.075  1.00  0.00           H
ATOM    818 2HD  LYS A  50     -19.018  49.350  34.520  1.00  0.00           H
ATOM    819 1HE  LYS A  50     -17.575  50.382  36.299  1.00  0.00           H
ATOM    820 2HE  LYS A  50     -16.977  48.767  36.696  1.00  0.00           H
ATOM    821 1HZ  LYS A  50     -15.514  49.909  35.195  1.00  0.00           H
ATOM    822 2HZ  LYS A  50     -16.158  48.586  34.446  1.00  0.00           H
ATOM    823 3HZ  LYS A  50     -16.715  50.094  34.078  1.00  0.00           H
ATOM    824  N   ALA A  51     -19.924  45.236  39.326  1.00  0.00           N
ATOM    825  CA  ALA A  51     -19.521  44.388  40.437  1.00  0.00           C
ATOM    826  C   ALA A  51     -19.431  42.960  39.983  1.00  0.00           C
ATOM    827  O   ALA A  51     -18.596  42.227  40.476  1.00  0.00           O
ATOM    828  CB  ALA A  51     -20.482  44.433  41.589  1.00  0.00           C
ATOM    829  H   ALA A  51     -20.823  45.693  39.357  1.00  0.00           H
ATOM    830  HA  ALA A  51     -18.533  44.719  40.757  1.00  0.00           H
ATOM    831 1HB  ALA A  51     -20.124  43.781  42.386  1.00  0.00           H
ATOM    832 2HB  ALA A  51     -20.553  45.455  41.962  1.00  0.00           H
ATOM    833 3HB  ALA A  51     -21.463  44.098  41.257  1.00  0.00           H
ATOM    834  N   MET A  52     -20.277  42.572  39.031  1.00  0.00           N
ATOM    835  CA  MET A  52     -20.264  41.201  38.515  1.00  0.00           C
ATOM    836  C   MET A  52     -19.023  40.940  37.640  1.00  0.00           C
ATOM    837  O   MET A  52     -18.513  39.811  37.541  1.00  0.00           O
ATOM    838  CB  MET A  52     -21.491  40.877  37.663  1.00  0.00           C
ATOM    839  CG  MET A  52     -22.788  40.757  38.450  1.00  0.00           C
ATOM    840  SD  MET A  52     -22.689  39.529  39.768  1.00  0.00           S
ATOM    841  CE  MET A  52     -22.529  38.022  38.817  1.00  0.00           C
ATOM    842  H   MET A  52     -20.941  43.233  38.655  1.00  0.00           H
ATOM    843  HA  MET A  52     -20.227  40.536  39.377  1.00  0.00           H
ATOM    844 1HB  MET A  52     -21.627  41.654  36.914  1.00  0.00           H
ATOM    845 2HB  MET A  52     -21.330  39.938  37.136  1.00  0.00           H
ATOM    846 1HG  MET A  52     -23.037  41.720  38.893  1.00  0.00           H
ATOM    847 2HG  MET A  52     -23.596  40.471  37.775  1.00  0.00           H
ATOM    848 1HE  MET A  52     -22.458  37.169  39.494  1.00  0.00           H
ATOM    849 2HE  MET A  52     -23.403  37.904  38.175  1.00  0.00           H
ATOM    850 3HE  MET A  52     -21.632  38.073  38.201  1.00  0.00           H
ATOM    851  N   LEU A  53     -18.532  42.006  37.016  1.00  0.00           N
ATOM    852  CA  LEU A  53     -17.300  41.941  36.228  1.00  0.00           C
ATOM    853  C   LEU A  53     -16.061  42.027  37.136  1.00  0.00           C
ATOM    854  O   LEU A  53     -15.062  41.300  36.961  1.00  0.00           O
ATOM    855  CB  LEU A  53     -17.189  43.074  35.201  1.00  0.00           C
ATOM    856  CG  LEU A  53     -18.248  43.072  34.091  1.00  0.00           C
ATOM    857  CD1 LEU A  53     -18.105  44.333  33.250  1.00  0.00           C
ATOM    858  CD2 LEU A  53     -18.084  41.823  33.238  1.00  0.00           C
ATOM    859  H   LEU A  53     -19.023  42.885  37.090  1.00  0.00           H
ATOM    860  HA  LEU A  53     -17.294  40.978  35.721  1.00  0.00           H
ATOM    861 1HB  LEU A  53     -17.259  44.025  35.723  1.00  0.00           H
ATOM    862 2HB  LEU A  53     -16.210  43.015  34.722  1.00  0.00           H
ATOM    863  HG  LEU A  53     -19.243  43.082  34.537  1.00  0.00           H
ATOM    864 1HD1 LEU A  53     -18.855  44.331  32.461  1.00  0.00           H
ATOM    865 2HD1 LEU A  53     -18.245  45.210  33.881  1.00  0.00           H
ATOM    866 3HD1 LEU A  53     -17.112  44.360  32.802  1.00  0.00           H
ATOM    867 1HD2 LEU A  53     -18.838  41.821  32.450  1.00  0.00           H
ATOM    868 2HD2 LEU A  53     -17.091  41.813  32.788  1.00  0.00           H
ATOM    869 3HD2 LEU A  53     -18.209  40.936  33.860  1.00  0.00           H
ATOM    870  N   ASN A  54     -16.164  42.886  38.142  1.00  0.00           N
ATOM    871  CA  ASN A  54     -15.071  43.103  39.054  1.00  0.00           C
ATOM    872  C   ASN A  54     -15.132  42.149  40.237  1.00  0.00           C
ATOM    873  O   ASN A  54     -15.329  42.549  41.387  1.00  0.00           O
ATOM    874  CB  ASN A  54     -15.047  44.512  39.618  1.00  0.00           C
ATOM    875  CG  ASN A  54     -14.795  45.552  38.566  1.00  0.00           C
ATOM    876  OD1 ASN A  54     -13.909  45.394  37.716  1.00  0.00           O
ATOM    877  ND2 ASN A  54     -15.559  46.615  38.599  1.00  0.00           N
ATOM    878  H   ASN A  54     -17.023  43.398  38.274  1.00  0.00           H
ATOM    879  HA  ASN A  54     -14.151  42.911  38.500  1.00  0.00           H
ATOM    880 1HB  ASN A  54     -15.999  44.725  40.105  1.00  0.00           H
ATOM    881 2HB  ASN A  54     -14.268  44.584  40.379  1.00  0.00           H
ATOM    882 1HD2 ASN A  54     -15.436  47.341  37.923  1.00  0.00           H
ATOM    883 2HD2 ASN A  54     -16.264  46.700  39.304  1.00  0.00           H
ATOM    884  N   LEU A  55     -14.970  40.870  39.929  1.00  0.00           N
ATOM    885  CA  LEU A  55     -14.924  39.840  40.945  1.00  0.00           C
ATOM    886  C   LEU A  55     -13.498  39.583  41.402  1.00  0.00           C
ATOM    887  O   LEU A  55     -12.560  39.625  40.610  1.00  0.00           O
ATOM    888  CB  LEU A  55     -15.492  38.500  40.461  1.00  0.00           C
ATOM    889  CG  LEU A  55     -16.983  38.501  40.097  1.00  0.00           C
ATOM    890  CD1 LEU A  55     -17.373  37.136  39.548  1.00  0.00           C
ATOM    891  CD2 LEU A  55     -17.805  38.851  41.329  1.00  0.00           C
ATOM    892  H   LEU A  55     -14.875  40.607  38.958  1.00  0.00           H
ATOM    893  HA  LEU A  55     -15.502  40.203  41.794  1.00  0.00           H
ATOM    894 1HB  LEU A  55     -14.937  38.185  39.579  1.00  0.00           H
ATOM    895 2HB  LEU A  55     -15.344  37.756  41.244  1.00  0.00           H
ATOM    896  HG  LEU A  55     -17.166  39.241  39.318  1.00  0.00           H
ATOM    897 1HD1 LEU A  55     -18.432  37.139  39.288  1.00  0.00           H
ATOM    898 2HD1 LEU A  55     -16.782  36.921  38.656  1.00  0.00           H
ATOM    899 3HD1 LEU A  55     -17.186  36.374  40.300  1.00  0.00           H
ATOM    900 1HD2 LEU A  55     -18.865  38.853  41.070  1.00  0.00           H
ATOM    901 2HD2 LEU A  55     -17.624  38.110  42.109  1.00  0.00           H
ATOM    902 3HD2 LEU A  55     -17.518  39.838  41.690  1.00  0.00           H
ATOM    903  N   HIS A  56     -13.346  39.326  42.697  1.00  0.00           N
ATOM    904  CA  HIS A  56     -12.072  38.921  43.263  1.00  0.00           C
ATOM    905  C   HIS A  56     -12.342  37.637  44.054  1.00  0.00           C
ATOM    906  O   HIS A  56     -13.104  37.649  45.031  1.00  0.00           O
ATOM    907  CB  HIS A  56     -11.472  39.954  44.223  1.00  0.00           C
ATOM    908  CG  HIS A  56     -11.298  41.311  43.614  1.00  0.00           C
ATOM    909  ND1 HIS A  56     -10.246  41.619  42.777  1.00  0.00           N
ATOM    910  CD2 HIS A  56     -12.038  42.439  43.720  1.00  0.00           C
ATOM    911  CE1 HIS A  56     -10.348  42.879  42.395  1.00  0.00           C
ATOM    912  NE2 HIS A  56     -11.425  43.399  42.954  1.00  0.00           N
ATOM    913  H   HIS A  56     -14.149  39.416  43.303  1.00  0.00           H
ATOM    914  HA  HIS A  56     -11.390  38.707  42.441  1.00  0.00           H
ATOM    915 1HB  HIS A  56     -12.117  40.055  45.098  1.00  0.00           H
ATOM    916 2HB  HIS A  56     -10.499  39.608  44.570  1.00  0.00           H
ATOM    917  HD2 HIS A  56     -12.949  42.563  44.307  1.00  0.00           H
ATOM    918  HE1 HIS A  56      -9.659  43.402  41.730  1.00  0.00           H
ATOM    919  HE2 HIS A  56     -11.752  44.348  42.836  1.00  0.00           H
ATOM    920  N   ASN A  57     -11.750  36.528  43.613  1.00  0.00           N
ATOM    921  CA  ASN A  57     -12.039  35.189  44.170  1.00  0.00           C
ATOM    922  C   ASN A  57     -13.519  34.747  44.116  1.00  0.00           C
ATOM    923  O   ASN A  57     -14.020  34.074  45.028  1.00  0.00           O
ATOM    924  CB  ASN A  57     -11.614  35.070  45.622  1.00  0.00           C
ATOM    925  CG  ASN A  57     -11.524  33.641  46.081  1.00  0.00           C
ATOM    926  OD1 ASN A  57     -10.870  32.809  45.442  1.00  0.00           O
ATOM    927  ND2 ASN A  57     -12.169  33.339  47.180  1.00  0.00           N
ATOM    928  H   ASN A  57     -11.076  36.615  42.866  1.00  0.00           H
ATOM    929  HA  ASN A  57     -11.460  34.482  43.575  1.00  0.00           H
ATOM    930 1HB  ASN A  57     -10.642  35.544  45.757  1.00  0.00           H
ATOM    931 2HB  ASN A  57     -12.327  35.598  46.255  1.00  0.00           H
ATOM    932 1HD2 ASN A  57     -12.145  32.404  47.532  1.00  0.00           H
ATOM    933 2HD2 ASN A  57     -12.687  34.043  47.664  1.00  0.00           H
ATOM    934  N   GLY A  58     -14.195  35.113  43.030  1.00  0.00           N
ATOM    935  CA  GLY A  58     -15.624  34.882  42.874  1.00  0.00           C
ATOM    936  C   GLY A  58     -16.493  35.590  43.897  1.00  0.00           C
ATOM    937  O   GLY A  58     -17.638  35.195  44.111  1.00  0.00           O
ATOM    938  H   GLY A  58     -13.686  35.570  42.286  1.00  0.00           H
ATOM    939 1HA  GLY A  58     -15.893  35.257  41.887  1.00  0.00           H
ATOM    940 2HA  GLY A  58     -15.779  33.809  42.986  1.00  0.00           H
ATOM    941  N   GLN A  59     -15.942  36.638  44.519  1.00  0.00           N
ATOM    942  CA  GLN A  59     -16.588  37.383  45.615  1.00  0.00           C
ATOM    943  C   GLN A  59     -16.599  38.898  45.448  1.00  0.00           C
ATOM    944  O   GLN A  59     -15.692  39.494  44.861  1.00  0.00           O
ATOM    945  CB  GLN A  59     -15.932  37.104  46.970  1.00  0.00           C
ATOM    946  CG  GLN A  59     -16.034  35.659  47.427  1.00  0.00           C
ATOM    947  CD  GLN A  59     -15.280  35.403  48.718  1.00  0.00           C
ATOM    948  OE1 GLN A  59     -14.045  35.407  48.744  1.00  0.00           O
ATOM    949  NE2 GLN A  59     -16.019  35.177  49.797  1.00  0.00           N
ATOM    950  H   GLN A  59     -15.024  36.923  44.205  1.00  0.00           H
ATOM    951  HA  GLN A  59     -17.624  37.043  45.646  1.00  0.00           H
ATOM    952 1HB  GLN A  59     -14.876  37.368  46.924  1.00  0.00           H
ATOM    953 2HB  GLN A  59     -16.394  37.731  47.733  1.00  0.00           H
ATOM    954 1HG  GLN A  59     -17.083  35.413  47.588  1.00  0.00           H
ATOM    955 2HG  GLN A  59     -15.615  35.014  46.651  1.00  0.00           H
ATOM    956 1HE2 GLN A  59     -15.576  35.002  50.678  1.00  0.00           H
ATOM    957 2HE2 GLN A  59     -17.017  35.182  49.730  1.00  0.00           H
ATOM    958  N   ASN A  60     -17.659  39.495  45.982  1.00  0.00           N
ATOM    959  CA  ASN A  60     -17.853  40.935  46.027  1.00  0.00           C
ATOM    960  C   ASN A  60     -19.062  41.192  46.922  1.00  0.00           C
ATOM    961  O   ASN A  60     -20.146  40.635  46.723  1.00  0.00           O
ATOM    962  CB  ASN A  60     -18.137  41.550  44.668  1.00  0.00           C
ATOM    963  CG  ASN A  60     -17.951  43.041  44.659  1.00  0.00           C
ATOM    964  OD1 ASN A  60     -17.859  43.675  45.717  1.00  0.00           O
ATOM    965  ND2 ASN A  60     -17.894  43.615  43.484  1.00  0.00           N
ATOM    966  H   ASN A  60     -18.364  38.891  46.378  1.00  0.00           H
ATOM    967  HA  ASN A  60     -16.965  41.379  46.479  1.00  0.00           H
ATOM    968 1HB  ASN A  60     -17.476  41.107  43.923  1.00  0.00           H
ATOM    969 2HB  ASN A  60     -19.162  41.322  44.373  1.00  0.00           H
ATOM    970 1HD2 ASN A  60     -17.770  44.606  43.417  1.00  0.00           H
ATOM    971 2HD2 ASN A  60     -17.974  43.064  42.654  1.00  0.00           H
ATOM    972  N   ASP A  61     -18.853  41.998  47.951  1.00  0.00           N
ATOM    973  CA  ASP A  61     -19.901  42.245  48.942  1.00  0.00           C
ATOM    974  C   ASP A  61     -20.466  43.650  48.755  1.00  0.00           C
ATOM    975  O   ASP A  61     -21.342  44.096  49.515  1.00  0.00           O
ATOM    976  CB  ASP A  61     -19.399  42.141  50.384  1.00  0.00           C
ATOM    977  CG  ASP A  61     -18.953  40.732  50.755  1.00  0.00           C
ATOM    978  OD1 ASP A  61     -19.511  39.796  50.230  1.00  0.00           O
ATOM    979  OD2 ASP A  61     -18.064  40.604  51.560  1.00  0.00           O
ATOM    980  H   ASP A  61     -17.956  42.452  48.059  1.00  0.00           H
ATOM    981  HA  ASP A  61     -20.694  41.519  48.765  1.00  0.00           H
ATOM    982 1HB  ASP A  61     -18.558  42.822  50.526  1.00  0.00           H
ATOM    983 2HB  ASP A  61     -20.190  42.449  51.068  1.00  0.00           H
ATOM    984  N   THR A  62     -19.960  44.337  47.736  1.00  0.00           N
ATOM    985  CA  THR A  62     -20.587  45.560  47.278  1.00  0.00           C
ATOM    986  C   THR A  62     -21.887  45.178  46.572  1.00  0.00           C
ATOM    987  O   THR A  62     -22.832  45.962  46.534  1.00  0.00           O
ATOM    988  CB  THR A  62     -19.724  46.352  46.280  1.00  0.00           C
ATOM    989  OG1 THR A  62     -19.464  45.544  45.124  1.00  0.00           O
ATOM    990  CG2 THR A  62     -18.406  46.757  46.919  1.00  0.00           C
ATOM    991  H   THR A  62     -19.126  44.008  47.270  1.00  0.00           H
ATOM    992  HA  THR A  62     -20.817  46.165  48.155  1.00  0.00           H
ATOM    993  HB  THR A  62     -20.260  47.248  45.967  1.00  0.00           H
ATOM    994  HG1 THR A  62     -18.667  45.031  45.268  1.00  0.00           H
ATOM    995 1HG2 THR A  62     -17.809  47.316  46.199  1.00  0.00           H
ATOM    996 2HG2 THR A  62     -18.596  47.377  47.792  1.00  0.00           H
ATOM    997 3HG2 THR A  62     -17.861  45.862  47.224  1.00  0.00           H
ATOM    998  N   ILE A  63     -21.928  43.947  46.057  1.00  0.00           N
ATOM    999  CA  ILE A  63     -23.148  43.360  45.507  1.00  0.00           C
ATOM   1000  C   ILE A  63     -24.232  43.286  46.573  1.00  0.00           C
ATOM   1001  O   ILE A  63     -25.324  43.824  46.383  1.00  0.00           O
ATOM   1002  CB  ILE A  63     -22.938  41.933  44.967  1.00  0.00           C
ATOM   1003  CG1 ILE A  63     -22.053  41.960  43.719  1.00  0.00           C
ATOM   1004  CG2 ILE A  63     -24.276  41.277  44.665  1.00  0.00           C
ATOM   1005  CD1 ILE A  63     -21.587  40.593  43.272  1.00  0.00           C
ATOM   1006  H   ILE A  63     -21.077  43.405  46.052  1.00  0.00           H
ATOM   1007  HA  ILE A  63     -23.488  44.016  44.707  1.00  0.00           H
ATOM   1008  HB  ILE A  63     -22.412  41.336  45.713  1.00  0.00           H
ATOM   1009 1HG1 ILE A  63     -22.601  42.420  42.895  1.00  0.00           H
ATOM   1010 2HG1 ILE A  63     -21.174  42.573  43.908  1.00  0.00           H
ATOM   1011 1HG2 ILE A  63     -24.109  40.269  44.283  1.00  0.00           H
ATOM   1012 2HG2 ILE A  63     -24.872  41.227  45.575  1.00  0.00           H
ATOM   1013 3HG2 ILE A  63     -24.807  41.865  43.915  1.00  0.00           H
ATOM   1014 1HD1 ILE A  63     -20.965  40.693  42.380  1.00  0.00           H
ATOM   1015 2HD1 ILE A  63     -21.008  40.128  44.069  1.00  0.00           H
ATOM   1016 3HD1 ILE A  63     -22.452  39.971  43.041  1.00  0.00           H
ATOM   1017  N   ALA A  64     -23.911  42.636  47.695  1.00  0.00           N
ATOM   1018  CA  ALA A  64     -24.834  42.496  48.828  1.00  0.00           C
ATOM   1019  C   ALA A  64     -25.344  43.839  49.359  1.00  0.00           C
ATOM   1020  O   ALA A  64     -26.548  44.028  49.516  1.00  0.00           O
ATOM   1021  CB  ALA A  64     -24.204  41.771  50.006  1.00  0.00           C
ATOM   1022  H   ALA A  64     -22.991  42.224  47.756  1.00  0.00           H
ATOM   1023  HA  ALA A  64     -25.689  41.926  48.466  1.00  0.00           H
ATOM   1024 1HB  ALA A  64     -24.929  41.695  50.816  1.00  0.00           H
ATOM   1025 2HB  ALA A  64     -23.901  40.772  49.697  1.00  0.00           H
ATOM   1026 3HB  ALA A  64     -23.332  42.324  50.350  1.00  0.00           H
ATOM   1027  N   LEU A  65     -24.430  44.766  49.631  1.00  0.00           N
ATOM   1028  CA  LEU A  65     -24.810  46.118  50.033  1.00  0.00           C
ATOM   1029  C   LEU A  65     -25.618  46.800  48.933  1.00  0.00           C
ATOM   1030  O   LEU A  65     -26.621  47.439  49.214  1.00  0.00           O
ATOM   1031  CB  LEU A  65     -23.602  47.013  50.332  1.00  0.00           C
ATOM   1032  CG  LEU A  65     -23.928  48.469  50.696  1.00  0.00           C
ATOM   1033  CD1 LEU A  65     -24.806  48.496  51.939  1.00  0.00           C
ATOM   1034  CD2 LEU A  65     -22.634  49.237  50.925  1.00  0.00           C
ATOM   1035  H   LEU A  65     -23.450  44.531  49.558  1.00  0.00           H
ATOM   1036  HA  LEU A  65     -25.435  46.026  50.920  1.00  0.00           H
ATOM   1037 1HB  LEU A  65     -23.046  46.581  51.163  1.00  0.00           H
ATOM   1038 2HB  LEU A  65     -22.953  47.030  49.456  1.00  0.00           H
ATOM   1039  HG  LEU A  65     -24.486  48.931  49.881  1.00  0.00           H
ATOM   1040 1HD1 LEU A  65     -25.037  49.529  52.197  1.00  0.00           H
ATOM   1041 2HD1 LEU A  65     -25.733  47.955  51.743  1.00  0.00           H
ATOM   1042 3HD1 LEU A  65     -24.278  48.023  52.768  1.00  0.00           H
ATOM   1043 1HD2 LEU A  65     -22.865  50.270  51.182  1.00  0.00           H
ATOM   1044 2HD2 LEU A  65     -22.075  48.775  51.738  1.00  0.00           H
ATOM   1045 3HD2 LEU A  65     -22.033  49.216  50.014  1.00  0.00           H
ATOM   1046  N   LEU A  66     -25.179  46.666  47.688  1.00  0.00           N
ATOM   1047  CA  LEU A  66     -25.810  47.391  46.596  1.00  0.00           C
ATOM   1048  C   LEU A  66     -27.244  46.945  46.389  1.00  0.00           C
ATOM   1049  O   LEU A  66     -28.126  47.780  46.155  1.00  0.00           O
ATOM   1050  CB  LEU A  66     -25.082  47.204  45.259  1.00  0.00           C
ATOM   1051  CG  LEU A  66     -25.546  48.113  44.115  1.00  0.00           C
ATOM   1052  CD1 LEU A  66     -25.364  49.569  44.519  1.00  0.00           C
ATOM   1053  CD2 LEU A  66     -24.755  47.790  42.857  1.00  0.00           C
ATOM   1054  H   LEU A  66     -24.398  46.056  47.487  1.00  0.00           H
ATOM   1055  HA  LEU A  66     -25.811  48.445  46.872  1.00  0.00           H
ATOM   1056 1HB  LEU A  66     -24.020  47.383  45.415  1.00  0.00           H
ATOM   1057 2HB  LEU A  66     -25.210  46.171  44.935  1.00  0.00           H
ATOM   1058  HG  LEU A  66     -26.607  47.948  43.928  1.00  0.00           H
ATOM   1059 1HD1 LEU A  66     -25.695  50.216  43.705  1.00  0.00           H
ATOM   1060 2HD1 LEU A  66     -25.959  49.778  45.409  1.00  0.00           H
ATOM   1061 3HD1 LEU A  66     -24.314  49.761  44.728  1.00  0.00           H
ATOM   1062 1HD2 LEU A  66     -25.085  48.435  42.043  1.00  0.00           H
ATOM   1063 2HD2 LEU A  66     -23.692  47.954  43.043  1.00  0.00           H
ATOM   1064 3HD2 LEU A  66     -24.917  46.749  42.582  1.00  0.00           H
ATOM   1065  N   LEU A  67     -27.471  45.637  46.496  1.00  0.00           N
ATOM   1066  CA  LEU A  67     -28.814  45.066  46.413  1.00  0.00           C
ATOM   1067  C   LEU A  67     -29.667  45.568  47.582  1.00  0.00           C
ATOM   1068  O   LEU A  67     -30.829  45.942  47.404  1.00  0.00           O
ATOM   1069  CB  LEU A  67     -28.818  43.533  46.467  1.00  0.00           C
ATOM   1070  CG  LEU A  67     -28.248  42.824  45.232  1.00  0.00           C
ATOM   1071  CD1 LEU A  67     -28.118  41.332  45.515  1.00  0.00           C
ATOM   1072  CD2 LEU A  67     -29.156  43.074  44.036  1.00  0.00           C
ATOM   1073  H   LEU A  67     -26.683  45.023  46.639  1.00  0.00           H
ATOM   1074  HA  LEU A  67     -29.257  45.411  45.479  1.00  0.00           H
ATOM   1075 1HB  LEU A  67     -28.234  43.214  47.329  1.00  0.00           H
ATOM   1076 2HB  LEU A  67     -29.843  43.192  46.601  1.00  0.00           H
ATOM   1077  HG  LEU A  67     -27.251  43.209  45.017  1.00  0.00           H
ATOM   1078 1HD1 LEU A  67     -27.713  40.828  44.637  1.00  0.00           H
ATOM   1079 2HD1 LEU A  67     -27.447  41.181  46.360  1.00  0.00           H
ATOM   1080 3HD1 LEU A  67     -29.097  40.921  45.750  1.00  0.00           H
ATOM   1081 1HD2 LEU A  67     -28.752  42.571  43.158  1.00  0.00           H
ATOM   1082 2HD2 LEU A  67     -30.151  42.687  44.251  1.00  0.00           H
ATOM   1083 3HD2 LEU A  67     -29.217  44.145  43.845  1.00  0.00           H
ATOM   1084  N   ASP A  68     -29.071  45.575  48.769  1.00  0.00           N
ATOM   1085  CA  ASP A  68     -29.729  46.041  49.988  1.00  0.00           C
ATOM   1086  C   ASP A  68     -30.275  47.471  49.815  1.00  0.00           C
ATOM   1087  O   ASP A  68     -31.430  47.744  50.140  1.00  0.00           O
ATOM   1088  CB  ASP A  68     -28.792  46.059  51.198  1.00  0.00           C
ATOM   1089  CG  ASP A  68     -28.492  44.666  51.734  1.00  0.00           C
ATOM   1090  OD1 ASP A  68     -29.186  43.747  51.368  1.00  0.00           O
ATOM   1091  OD2 ASP A  68     -27.567  44.532  52.502  1.00  0.00           O
ATOM   1092  H   ASP A  68     -28.119  45.241  48.821  1.00  0.00           H
ATOM   1093  HA  ASP A  68     -30.567  45.369  50.176  1.00  0.00           H
ATOM   1094 1HB  ASP A  68     -27.852  46.536  50.924  1.00  0.00           H
ATOM   1095 2HB  ASP A  68     -29.239  46.652  51.998  1.00  0.00           H
ATOM   1096  N   VAL A  69     -29.444  48.353  49.272  1.00  0.00           N
ATOM   1097  CA  VAL A  69     -29.836  49.725  48.962  1.00  0.00           C
ATOM   1098  C   VAL A  69     -31.021  49.760  47.993  1.00  0.00           C
ATOM   1099  O   VAL A  69     -31.958  50.544  48.179  1.00  0.00           O
ATOM   1100  CB  VAL A  69     -28.698  50.540  48.316  1.00  0.00           C
ATOM   1101  CG1 VAL A  69     -29.216  51.885  47.831  1.00  0.00           C
ATOM   1102  CG2 VAL A  69     -27.566  50.728  49.314  1.00  0.00           C
ATOM   1103  H   VAL A  69     -28.503  48.052  49.068  1.00  0.00           H
ATOM   1104  HA  VAL A  69     -30.139  50.190  49.899  1.00  0.00           H
ATOM   1105  HB  VAL A  69     -28.328  50.004  47.443  1.00  0.00           H
ATOM   1106 1HG1 VAL A  69     -28.400  52.447  47.377  1.00  0.00           H
ATOM   1107 2HG1 VAL A  69     -30.002  51.727  47.090  1.00  0.00           H
ATOM   1108 3HG1 VAL A  69     -29.619  52.446  48.673  1.00  0.00           H
ATOM   1109 1HG2 VAL A  69     -26.764  51.303  48.851  1.00  0.00           H
ATOM   1110 2HG2 VAL A  69     -27.937  51.259  50.190  1.00  0.00           H
ATOM   1111 3HG2 VAL A  69     -27.183  49.752  49.616  1.00  0.00           H
ATOM   1112  N   ALA A  70     -30.984  48.912  46.968  1.00  0.00           N
ATOM   1113  CA  ALA A  70     -32.062  48.861  45.987  1.00  0.00           C
ATOM   1114  C   ALA A  70     -33.392  48.523  46.637  1.00  0.00           C
ATOM   1115  O   ALA A  70     -34.404  49.103  46.279  1.00  0.00           O
ATOM   1116  CB  ALA A  70     -31.823  47.834  44.910  1.00  0.00           C
ATOM   1117  H   ALA A  70     -30.194  48.290  46.864  1.00  0.00           H
ATOM   1118  HA  ALA A  70     -32.136  49.853  45.541  1.00  0.00           H
ATOM   1119 1HB  ALA A  70     -32.658  47.840  44.210  1.00  0.00           H
ATOM   1120 2HB  ALA A  70     -30.902  48.072  44.380  1.00  0.00           H
ATOM   1121 3HB  ALA A  70     -31.737  46.847  45.363  1.00  0.00           H
ATOM   1122  N   ARG A  71     -33.376  47.587  47.589  1.00  0.00           N
ATOM   1123  CA  ARG A  71     -34.590  47.112  48.271  1.00  0.00           C
ATOM   1124  C   ARG A  71     -35.096  48.210  49.196  1.00  0.00           C
ATOM   1125  O   ARG A  71     -36.300  48.393  49.362  1.00  0.00           O
ATOM   1126  CB  ARG A  71     -34.355  45.869  49.117  1.00  0.00           C
ATOM   1127  CG  ARG A  71     -35.610  45.269  49.735  1.00  0.00           C
ATOM   1128  CD  ARG A  71     -35.324  43.975  50.405  1.00  0.00           C
ATOM   1129  NE  ARG A  71     -36.509  43.427  51.045  1.00  0.00           N
ATOM   1130  CZ  ARG A  71     -36.525  42.300  51.786  1.00  0.00           C
ATOM   1131  NH1 ARG A  71     -35.418  41.618  51.970  1.00  0.00           N
ATOM   1132  NH2 ARG A  71     -37.657  41.883  52.328  1.00  0.00           N
ATOM   1133  H   ARG A  71     -32.483  47.194  47.845  1.00  0.00           H
ATOM   1134  HA  ARG A  71     -35.341  46.917  47.506  1.00  0.00           H
ATOM   1135 1HB  ARG A  71     -33.886  45.098  48.507  1.00  0.00           H
ATOM   1136 2HB  ARG A  71     -33.668  46.107  49.930  1.00  0.00           H
ATOM   1137 1HG  ARG A  71     -36.015  45.958  50.477  1.00  0.00           H
ATOM   1138 2HG  ARG A  71     -36.352  45.099  48.956  1.00  0.00           H
ATOM   1139 1HD  ARG A  71     -34.971  43.254  49.668  1.00  0.00           H
ATOM   1140 2HD  ARG A  71     -34.561  44.120  51.167  1.00  0.00           H
ATOM   1141  HE  ARG A  71     -37.383  43.923  50.927  1.00  0.00           H
ATOM   1142 1HH1 ARG A  71     -34.553  41.938  51.554  1.00  0.00           H
ATOM   1143 2HH1 ARG A  71     -35.429  40.773  52.523  1.00  0.00           H
ATOM   1144 1HH2 ARG A  71     -38.508  42.406  52.186  1.00  0.00           H
ATOM   1145 2HH2 ARG A  71     -37.668  41.038  52.882  1.00  0.00           H
ATOM   1146  N   LYS A  72     -34.159  48.942  49.791  1.00  0.00           N
ATOM   1147  CA  LYS A  72     -34.461  50.072  50.663  1.00  0.00           C
ATOM   1148  C   LYS A  72     -35.186  51.183  49.901  1.00  0.00           C
ATOM   1149  O   LYS A  72     -35.979  51.941  50.471  1.00  0.00           O
ATOM   1150  CB  LYS A  72     -33.209  50.694  51.282  1.00  0.00           C
ATOM   1151  CG  LYS A  72     -32.518  49.818  52.320  1.00  0.00           C
ATOM   1152  CD  LYS A  72     -33.337  49.724  53.596  1.00  0.00           C
ATOM   1153  CE  LYS A  72     -32.614  48.910  54.662  1.00  0.00           C
ATOM   1154  NZ  LYS A  72     -33.424  48.776  55.903  1.00  0.00           N
ATOM   1155  H   LYS A  72     -33.194  48.692  49.627  1.00  0.00           H
ATOM   1156  HA  LYS A  72     -35.119  49.703  51.450  1.00  0.00           H
ATOM   1157 1HB  LYS A  72     -32.486  50.916  50.497  1.00  0.00           H
ATOM   1158 2HB  LYS A  72     -33.471  51.638  51.761  1.00  0.00           H
ATOM   1159 1HG  LYS A  72     -32.375  48.817  51.913  1.00  0.00           H
ATOM   1160 2HG  LYS A  72     -31.540  50.239  52.555  1.00  0.00           H
ATOM   1161 1HD  LYS A  72     -33.531  50.726  53.985  1.00  0.00           H
ATOM   1162 2HD  LYS A  72     -34.296  49.248  53.381  1.00  0.00           H
ATOM   1163 1HE  LYS A  72     -32.393  47.918  54.273  1.00  0.00           H
ATOM   1164 2HE  LYS A  72     -31.670  49.399  54.909  1.00  0.00           H
ATOM   1165 1HZ  LYS A  72     -32.910  48.232  56.582  1.00  0.00           H
ATOM   1166 2HZ  LYS A  72     -33.620  49.690  56.282  1.00  0.00           H
ATOM   1167 3HZ  LYS A  72     -34.291  48.310  55.688  1.00  0.00           H
ATOM   1168  N   THR A  73     -34.909  51.274  48.604  1.00  0.00           N
ATOM   1169  CA  THR A  73     -35.695  52.119  47.710  1.00  0.00           C
ATOM   1170  C   THR A  73     -36.687  51.312  46.882  1.00  0.00           C
ATOM   1171  O   THR A  73     -37.527  51.875  46.181  1.00  0.00           O
ATOM   1172  CB  THR A  73     -34.821  52.908  46.719  1.00  0.00           C
ATOM   1173  OG1 THR A  73     -34.152  51.997  45.837  1.00  0.00           O
ATOM   1174  CG2 THR A  73     -33.784  53.737  47.463  1.00  0.00           C
ATOM   1175  H   THR A  73     -34.135  50.747  48.228  1.00  0.00           H
ATOM   1176  HA  THR A  73     -36.254  52.812  48.340  1.00  0.00           H
ATOM   1177  HB  THR A  73     -35.451  53.571  46.126  1.00  0.00           H
ATOM   1178  HG1 THR A  73     -33.470  51.525  46.319  1.00  0.00           H
ATOM   1179 1HG2 THR A  73     -33.176  54.288  46.746  1.00  0.00           H
ATOM   1180 2HG2 THR A  73     -34.285  54.438  48.126  1.00  0.00           H
ATOM   1181 3HG2 THR A  73     -33.146  53.075  48.050  1.00  0.00           H
ATOM   1182  N   ASP A  74     -36.585  49.989  46.967  1.00  0.00           N
ATOM   1183  CA  ASP A  74     -37.434  49.103  46.180  1.00  0.00           C
ATOM   1184  C   ASP A  74     -37.210  49.312  44.687  1.00  0.00           C
ATOM   1185  O   ASP A  74     -38.146  49.216  43.890  1.00  0.00           O
ATOM   1186  CB  ASP A  74     -38.925  49.316  46.448  1.00  0.00           C
ATOM   1187  CG  ASP A  74     -39.780  48.136  46.006  1.00  0.00           C
ATOM   1188  OD1 ASP A  74     -39.281  47.035  45.997  1.00  0.00           O
ATOM   1189  OD2 ASP A  74     -40.926  48.345  45.681  1.00  0.00           O
ATOM   1190  H   ASP A  74     -35.903  49.589  47.594  1.00  0.00           H
ATOM   1191  HA  ASP A  74     -37.152  48.080  46.434  1.00  0.00           H
ATOM   1192 1HB  ASP A  74     -39.082  49.479  47.514  1.00  0.00           H
ATOM   1193 2HB  ASP A  74     -39.266  50.208  45.924  1.00  0.00           H
ATOM   1194  N   SER A  75     -35.969  49.599  44.312  1.00  0.00           N
ATOM   1195  CA  SER A  75     -35.562  49.539  42.935  1.00  0.00           C
ATOM   1196  C   SER A  75     -35.258  48.074  42.694  1.00  0.00           C
ATOM   1197  O   SER A  75     -35.062  47.655  41.556  1.00  0.00           O
ATOM   1198  CB  SER A  75     -34.315  50.343  42.629  1.00  0.00           C
ATOM   1199  OG  SER A  75     -34.501  51.697  42.947  1.00  0.00           O
ATOM   1200  H   SER A  75     -35.293  49.866  45.014  1.00  0.00           H
ATOM   1201  HA  SER A  75     -36.403  49.851  42.313  1.00  0.00           H
ATOM   1202 1HB  SER A  75     -33.477  49.946  43.201  1.00  0.00           H
ATOM   1203 2HB  SER A  75     -34.067  50.246  41.573  1.00  0.00           H
ATOM   1204  HG  SER A  75     -34.310  51.778  43.884  1.00  0.00           H
ATOM   1205  N   LEU A  76     -35.255  47.298  43.779  1.00  0.00           N
ATOM   1206  CA  LEU A  76     -34.852  45.895  43.741  1.00  0.00           C
ATOM   1207  C   LEU A  76     -35.099  45.169  42.423  1.00  0.00           C
ATOM   1208  O   LEU A  76     -34.140  44.837  41.733  1.00  0.00           O
ATOM   1209  CB  LEU A  76     -35.551  45.065  44.824  1.00  0.00           C
ATOM   1210  CG  LEU A  76     -35.123  43.594  44.916  1.00  0.00           C
ATOM   1211  CD1 LEU A  76     -33.636  43.515  45.231  1.00  0.00           C
ATOM   1212  CD2 LEU A  76     -35.949  42.890  45.980  1.00  0.00           C
ATOM   1213  H   LEU A  76     -35.542  47.703  44.659  1.00  0.00           H
ATOM   1214  HA  LEU A  76     -33.778  45.885  43.928  1.00  0.00           H
ATOM   1215 1HB  LEU A  76     -35.361  45.524  45.792  1.00  0.00           H
ATOM   1216 2HB  LEU A  76     -36.627  45.086  44.640  1.00  0.00           H
ATOM   1217  HG  LEU A  76     -35.287  43.108  43.951  1.00  0.00           H
ATOM   1218 1HD1 LEU A  76     -33.334  42.468  45.294  1.00  0.00           H
ATOM   1219 2HD1 LEU A  76     -33.070  44.008  44.443  1.00  0.00           H
ATOM   1220 3HD1 LEU A  76     -33.444  44.007  46.183  1.00  0.00           H
ATOM   1221 1HD2 LEU A  76     -35.647  41.845  46.044  1.00  0.00           H
ATOM   1222 2HD2 LEU A  76     -35.788  43.373  46.944  1.00  0.00           H
ATOM   1223 3HD2 LEU A  76     -37.006  42.947  45.722  1.00  0.00           H
ATOM   1224  N   LYS A  77     -36.358  44.929  42.066  1.00  0.00           N
ATOM   1225  CA  LYS A  77     -36.633  44.046  40.925  1.00  0.00           C
ATOM   1226  C   LYS A  77     -35.986  44.479  39.605  1.00  0.00           C
ATOM   1227  O   LYS A  77     -35.282  43.675  38.965  1.00  0.00           O
ATOM   1228  CB  LYS A  77     -38.131  43.910  40.647  1.00  0.00           C
ATOM   1229  CG  LYS A  77     -38.474  42.992  39.481  1.00  0.00           C
ATOM   1230  CD  LYS A  77     -39.979  42.859  39.306  1.00  0.00           C
ATOM   1231  CE  LYS A  77     -40.324  41.975  38.115  1.00  0.00           C
ATOM   1232  NZ  LYS A  77     -41.792  41.826  37.941  1.00  0.00           N
ATOM   1233  H   LYS A  77     -37.132  45.343  42.566  1.00  0.00           H
ATOM   1234  HA  LYS A  77     -36.230  43.067  41.191  1.00  0.00           H
ATOM   1235 1HB  LYS A  77     -38.632  43.524  41.536  1.00  0.00           H
ATOM   1236 2HB  LYS A  77     -38.552  44.893  40.434  1.00  0.00           H
ATOM   1237 1HG  LYS A  77     -38.040  43.388  38.563  1.00  0.00           H
ATOM   1238 2HG  LYS A  77     -38.049  42.004  39.662  1.00  0.00           H
ATOM   1239 1HD  LYS A  77     -40.413  42.428  40.209  1.00  0.00           H
ATOM   1240 2HD  LYS A  77     -40.415  43.846  39.148  1.00  0.00           H
ATOM   1241 1HE  LYS A  77     -39.901  42.401  37.210  1.00  0.00           H
ATOM   1242 2HE  LYS A  77     -39.886  40.984  38.262  1.00  0.00           H
ATOM   1243 1HZ  LYS A  77     -41.978  41.235  37.144  1.00  0.00           H
ATOM   1244 2HZ  LYS A  77     -42.194  41.412  38.770  1.00  0.00           H
ATOM   1245 3HZ  LYS A  77     -42.208  42.735  37.786  1.00  0.00           H
ATOM   1246  N   GLN A  78     -36.207  45.737  39.212  1.00  0.00           N
ATOM   1247  CA  GLN A  78     -35.677  46.237  37.935  1.00  0.00           C
ATOM   1248  C   GLN A  78     -34.176  46.457  37.978  1.00  0.00           C
ATOM   1249  O   GLN A  78     -33.519  46.491  36.945  1.00  0.00           O
ATOM   1250  CB  GLN A  78     -36.310  47.566  37.514  1.00  0.00           C
ATOM   1251  CG  GLN A  78     -37.807  47.492  37.267  1.00  0.00           C
ATOM   1252  CD  GLN A  78     -38.161  46.496  36.177  1.00  0.00           C
ATOM   1253  OE1 GLN A  78     -37.595  46.524  35.082  1.00  0.00           O
ATOM   1254  NE2 GLN A  78     -39.106  45.610  36.474  1.00  0.00           N
ATOM   1255  H   GLN A  78     -36.743  46.360  39.799  1.00  0.00           H
ATOM   1256  HA  GLN A  78     -35.891  45.476  37.185  1.00  0.00           H
ATOM   1257 1HB  GLN A  78     -36.134  48.315  38.288  1.00  0.00           H
ATOM   1258 2HB  GLN A  78     -35.834  47.923  36.601  1.00  0.00           H
ATOM   1259 1HG  GLN A  78     -38.301  47.184  38.187  1.00  0.00           H
ATOM   1260 2HG  GLN A  78     -38.163  48.474  36.959  1.00  0.00           H
ATOM   1261 1HE2 GLN A  78     -39.383  44.929  35.794  1.00  0.00           H
ATOM   1262 2HE2 GLN A  78     -39.540  45.623  37.374  1.00  0.00           H
ATOM   1263  N   PHE A  79     -33.642  46.584  39.190  1.00  0.00           N
ATOM   1264  CA  PHE A  79     -32.213  46.753  39.391  1.00  0.00           C
ATOM   1265  C   PHE A  79     -31.470  45.461  39.086  1.00  0.00           C
ATOM   1266  O   PHE A  79     -30.583  45.426  38.226  1.00  0.00           O
ATOM   1267  CB  PHE A  79     -31.857  47.154  40.823  1.00  0.00           C
ATOM   1268  CG  PHE A  79     -30.408  47.501  41.012  1.00  0.00           C
ATOM   1269  CD1 PHE A  79     -29.870  48.639  40.426  1.00  0.00           C
ATOM   1270  CD2 PHE A  79     -29.577  46.691  41.775  1.00  0.00           C
ATOM   1271  CE1 PHE A  79     -28.536  48.959  40.598  1.00  0.00           C
ATOM   1272  CE2 PHE A  79     -28.245  47.011  41.949  1.00  0.00           C
ATOM   1273  CZ  PHE A  79     -27.723  48.145  41.361  1.00  0.00           C
ATOM   1274  H   PHE A  79     -34.252  46.561  39.995  1.00  0.00           H
ATOM   1275  HA  PHE A  79     -31.878  47.522  38.694  1.00  0.00           H
ATOM   1276 1HB  PHE A  79     -32.453  48.016  41.120  1.00  0.00           H
ATOM   1277 2HB  PHE A  79     -32.101  46.338  41.502  1.00  0.00           H
ATOM   1278  HD1 PHE A  79     -30.512  49.284  39.825  1.00  0.00           H
ATOM   1279  HD2 PHE A  79     -29.990  45.795  42.237  1.00  0.00           H
ATOM   1280  HE1 PHE A  79     -28.125  49.854  40.132  1.00  0.00           H
ATOM   1281  HE2 PHE A  79     -27.605  46.366  42.550  1.00  0.00           H
ATOM   1282  HZ  PHE A  79     -26.673  48.397  41.496  1.00  0.00           H
ATOM   1283  N   VAL A  80     -31.851  44.398  39.789  1.00  0.00           N
ATOM   1284  CA  VAL A  80     -31.268  43.068  39.616  1.00  0.00           C
ATOM   1285  C   VAL A  80     -31.555  42.481  38.217  1.00  0.00           C
ATOM   1286  O   VAL A  80     -30.840  41.589  37.753  1.00  0.00           O
ATOM   1287  CB  VAL A  80     -31.794  42.050  40.647  1.00  0.00           C
ATOM   1288  CG1 VAL A  80     -33.235  41.674  40.333  1.00  0.00           C
ATOM   1289  CG2 VAL A  80     -30.904  40.817  40.656  1.00  0.00           C
ATOM   1290  H   VAL A  80     -32.582  44.530  40.473  1.00  0.00           H
ATOM   1291  HA  VAL A  80     -30.188  43.179  39.728  1.00  0.00           H
ATOM   1292  HB  VAL A  80     -31.789  42.509  41.634  1.00  0.00           H
ATOM   1293 1HG1 VAL A  80     -33.590  40.954  41.071  1.00  0.00           H
ATOM   1294 2HG1 VAL A  80     -33.860  42.566  40.368  1.00  0.00           H
ATOM   1295 3HG1 VAL A  80     -33.289  41.230  39.339  1.00  0.00           H
ATOM   1296 1HG2 VAL A  80     -31.281  40.102  41.384  1.00  0.00           H
ATOM   1297 2HG2 VAL A  80     -30.906  40.359  39.666  1.00  0.00           H
ATOM   1298 3HG2 VAL A  80     -29.887  41.104  40.921  1.00  0.00           H
ATOM   1299  N   ASN A  81     -32.592  42.995  37.551  1.00  0.00           N
ATOM   1300  CA  ASN A  81     -32.932  42.542  36.203  1.00  0.00           C
ATOM   1301  C   ASN A  81     -32.618  43.486  35.058  1.00  0.00           C
ATOM   1302  O   ASN A  81     -33.130  43.301  33.953  1.00  0.00           O
ATOM   1303  CB  ASN A  81     -34.407  42.208  36.074  1.00  0.00           C
ATOM   1304  CG  ASN A  81     -34.771  40.925  36.771  1.00  0.00           C
ATOM   1305  OD1 ASN A  81     -34.205  39.866  36.483  1.00  0.00           O
ATOM   1306  ND2 ASN A  81     -35.706  41.004  37.682  1.00  0.00           N
ATOM   1307  H   ASN A  81     -33.153  43.714  37.984  1.00  0.00           H
ATOM   1308  HA  ASN A  81     -32.354  41.630  36.043  1.00  0.00           H
ATOM   1309 1HB  ASN A  81     -35.002  43.019  36.493  1.00  0.00           H
ATOM   1310 2HB  ASN A  81     -34.669  42.121  35.019  1.00  0.00           H
ATOM   1311 1HD2 ASN A  81     -35.992  40.183  38.179  1.00  0.00           H
ATOM   1312 2HD2 ASN A  81     -36.139  41.883  37.882  1.00  0.00           H
ATOM   1313  N   ALA A  82     -31.782  44.488  35.299  1.00  0.00           N
ATOM   1314  CA  ALA A  82     -31.349  45.366  34.216  1.00  0.00           C
ATOM   1315  C   ALA A  82     -30.444  44.611  33.230  1.00  0.00           C
ATOM   1316  O   ALA A  82     -29.650  43.761  33.632  1.00  0.00           O
ATOM   1317  CB  ALA A  82     -30.572  46.569  34.707  1.00  0.00           C
ATOM   1318  H   ALA A  82     -31.437  44.653  36.234  1.00  0.00           H
ATOM   1319  HA  ALA A  82     -32.246  45.692  33.688  1.00  0.00           H
ATOM   1320 1HB  ALA A  82     -30.278  47.183  33.856  1.00  0.00           H
ATOM   1321 2HB  ALA A  82     -31.198  47.156  35.380  1.00  0.00           H
ATOM   1322 3HB  ALA A  82     -29.682  46.235  35.238  1.00  0.00           H
ATOM   1323  N   SER A  83     -30.574  44.918  31.946  1.00  0.00           N
ATOM   1324  CA  SER A  83     -29.835  44.188  30.926  1.00  0.00           C
ATOM   1325  C   SER A  83     -29.022  45.069  29.989  1.00  0.00           C
ATOM   1326  O   SER A  83     -29.276  46.255  29.876  1.00  0.00           O
ATOM   1327  CB  SER A  83     -30.741  43.346  30.049  1.00  0.00           C
ATOM   1328  OG  SER A  83     -31.612  44.153  29.306  1.00  0.00           O
ATOM   1329  H   SER A  83     -31.191  45.666  31.665  1.00  0.00           H
ATOM   1330  HA  SER A  83     -29.142  43.533  31.458  1.00  0.00           H
ATOM   1331 1HB  SER A  83     -30.135  42.742  29.374  1.00  0.00           H
ATOM   1332 2HB  SER A  83     -31.316  42.661  30.672  1.00  0.00           H
ATOM   1333  HG  SER A  83     -32.148  43.552  28.783  1.00  0.00           H
ATOM   1334  N   TYR A  84     -28.036  44.467  29.326  1.00  0.00           N
ATOM   1335  CA  TYR A  84     -27.221  45.143  28.313  1.00  0.00           C
ATOM   1336  C   TYR A  84     -28.077  45.514  27.098  1.00  0.00           C
ATOM   1337  O   TYR A  84     -29.012  44.793  26.754  1.00  0.00           O
ATOM   1338  CB  TYR A  84     -26.062  44.282  27.808  1.00  0.00           C
ATOM   1339  CG  TYR A  84     -24.890  44.213  28.762  1.00  0.00           C
ATOM   1340  CD1 TYR A  84     -25.007  43.515  29.955  1.00  0.00           C
ATOM   1341  CD2 TYR A  84     -23.699  44.848  28.445  1.00  0.00           C
ATOM   1342  CE1 TYR A  84     -23.938  43.453  30.825  1.00  0.00           C
ATOM   1343  CE2 TYR A  84     -22.629  44.785  29.315  1.00  0.00           C
ATOM   1344  CZ  TYR A  84     -22.746  44.092  30.503  1.00  0.00           C
ATOM   1345  OH  TYR A  84     -21.680  44.029  31.371  1.00  0.00           O
ATOM   1346  H   TYR A  84     -27.852  43.498  29.541  1.00  0.00           H
ATOM   1347  HA  TYR A  84     -26.838  46.059  28.765  1.00  0.00           H
ATOM   1348 1HB  TYR A  84     -26.415  43.266  27.627  1.00  0.00           H
ATOM   1349 2HB  TYR A  84     -25.703  44.676  26.857  1.00  0.00           H
ATOM   1350  HD1 TYR A  84     -25.945  43.015  30.203  1.00  0.00           H
ATOM   1351  HD2 TYR A  84     -23.608  45.399  27.507  1.00  0.00           H
ATOM   1352  HE1 TYR A  84     -24.030  42.903  31.762  1.00  0.00           H
ATOM   1353  HE2 TYR A  84     -21.693  45.285  29.067  1.00  0.00           H
ATOM   1354  HH  TYR A  84     -21.927  43.512  32.142  1.00  0.00           H
ATOM   1355  N   THR A  85     -27.757  46.629  26.452  1.00  0.00           N
ATOM   1356  CA  THR A  85     -28.518  47.045  25.277  1.00  0.00           C
ATOM   1357  C   THR A  85     -27.699  47.163  23.976  1.00  0.00           C
ATOM   1358  O   THR A  85     -28.268  47.253  22.883  1.00  0.00           O
ATOM   1359  CB  THR A  85     -29.206  48.409  25.481  1.00  0.00           C
ATOM   1360  OG1 THR A  85     -28.214  49.418  25.704  1.00  0.00           O
ATOM   1361  CG2 THR A  85     -30.149  48.356  26.676  1.00  0.00           C
ATOM   1362  H   THR A  85     -26.985  47.199  26.766  1.00  0.00           H
ATOM   1363  HA  THR A  85     -29.283  46.282  25.123  1.00  0.00           H
ATOM   1364  HB  THR A  85     -29.775  48.667  24.589  1.00  0.00           H
ATOM   1365  HG1 THR A  85     -28.074  49.912  24.893  1.00  0.00           H
ATOM   1366 1HG2 THR A  85     -30.625  49.328  26.804  1.00  0.00           H
ATOM   1367 2HG2 THR A  85     -30.911  47.598  26.504  1.00  0.00           H
ATOM   1368 3HG2 THR A  85     -29.584  48.108  27.573  1.00  0.00           H
ATOM   1369  N   ASP A  86     -26.378  47.140  24.096  1.00  0.00           N
ATOM   1370  CA  ASP A  86     -25.508  47.168  22.931  1.00  0.00           C
ATOM   1371  C   ASP A  86     -25.706  45.874  22.137  1.00  0.00           C
ATOM   1372  O   ASP A  86     -26.045  44.839  22.716  1.00  0.00           O
ATOM   1373  CB  ASP A  86     -24.023  47.269  23.289  1.00  0.00           C
ATOM   1374  CG  ASP A  86     -23.134  47.491  22.073  1.00  0.00           C
ATOM   1375  OD1 ASP A  86     -22.861  46.541  21.379  1.00  0.00           O
ATOM   1376  OD2 ASP A  86     -22.736  48.610  21.851  1.00  0.00           O
ATOM   1377  H   ASP A  86     -25.964  47.102  25.016  1.00  0.00           H
ATOM   1378  HA  ASP A  86     -25.810  48.016  22.314  1.00  0.00           H
ATOM   1379 1HB  ASP A  86     -23.871  48.092  23.987  1.00  0.00           H
ATOM   1380 2HB  ASP A  86     -23.706  46.352  23.790  1.00  0.00           H
ATOM   1381  N   SER A  87     -25.488  45.920  20.828  1.00  0.00           N
ATOM   1382  CA  SER A  87     -25.665  44.749  19.971  1.00  0.00           C
ATOM   1383  C   SER A  87     -24.857  43.521  20.398  1.00  0.00           C
ATOM   1384  O   SER A  87     -25.237  42.373  20.108  1.00  0.00           O
ATOM   1385  CB  SER A  87     -25.291  45.029  18.528  1.00  0.00           C
ATOM   1386  OG  SER A  87     -23.916  45.262  18.403  1.00  0.00           O
ATOM   1387  H   SER A  87     -25.192  46.792  20.414  1.00  0.00           H
ATOM   1388  HA  SER A  87     -26.724  44.489  20.022  1.00  0.00           H
ATOM   1389 1HB  SER A  87     -25.576  44.181  17.907  1.00  0.00           H
ATOM   1390 2HB  SER A  87     -25.842  45.898  18.169  1.00  0.00           H
ATOM   1391  HG  SER A  87     -23.758  45.429  17.470  1.00  0.00           H
ATOM   1392  N   TYR A  88     -23.746  43.751  21.085  1.00  0.00           N
ATOM   1393  CA  TYR A  88     -22.920  42.636  21.513  1.00  0.00           C
ATOM   1394  C   TYR A  88     -23.510  41.826  22.689  1.00  0.00           C
ATOM   1395  O   TYR A  88     -23.773  40.613  22.560  1.00  0.00           O
ATOM   1396  CB  TYR A  88     -21.522  43.080  21.948  1.00  0.00           C
ATOM   1397  CG  TYR A  88     -20.611  43.445  20.797  1.00  0.00           C
ATOM   1398  CD1 TYR A  88     -20.028  44.702  20.744  1.00  0.00           C
ATOM   1399  CD2 TYR A  88     -20.357  42.519  19.794  1.00  0.00           C
ATOM   1400  CE1 TYR A  88     -19.196  45.031  19.691  1.00  0.00           C
ATOM   1401  CE2 TYR A  88     -19.526  42.850  18.743  1.00  0.00           C
ATOM   1402  CZ  TYR A  88     -18.945  44.101  18.690  1.00  0.00           C
ATOM   1403  OH  TYR A  88     -18.116  44.433  17.642  1.00  0.00           O
ATOM   1404  H   TYR A  88     -23.460  44.691  21.316  1.00  0.00           H
ATOM   1405  HA  TYR A  88     -22.834  41.969  20.655  1.00  0.00           H
ATOM   1406 1HB  TYR A  88     -21.604  43.947  22.605  1.00  0.00           H
ATOM   1407 2HB  TYR A  88     -21.048  42.283  22.517  1.00  0.00           H
ATOM   1408  HD1 TYR A  88     -20.227  45.428  21.531  1.00  0.00           H
ATOM   1409  HD2 TYR A  88     -20.816  41.530  19.836  1.00  0.00           H
ATOM   1410  HE1 TYR A  88     -18.738  46.019  19.650  1.00  0.00           H
ATOM   1411  HE2 TYR A  88     -19.328  42.125  17.955  1.00  0.00           H
ATOM   1412  HH  TYR A  88     -17.799  45.330  17.759  1.00  0.00           H
ATOM   1413  N   TYR A  89     -23.717  42.493  23.824  1.00  0.00           N
ATOM   1414  CA  TYR A  89     -24.066  41.792  25.067  1.00  0.00           C
ATOM   1415  C   TYR A  89     -25.591  41.794  25.339  1.00  0.00           C
ATOM   1416  O   TYR A  89     -26.044  41.413  26.430  1.00  0.00           O
ATOM   1417  CB  TYR A  89     -23.394  42.405  26.298  1.00  0.00           C
ATOM   1418  CG  TYR A  89     -21.888  42.271  26.303  1.00  0.00           C
ATOM   1419  CD1 TYR A  89     -21.119  43.074  25.471  1.00  0.00           C
ATOM   1420  CD2 TYR A  89     -21.275  41.345  27.135  1.00  0.00           C
ATOM   1421  CE1 TYR A  89     -19.743  42.952  25.476  1.00  0.00           C
ATOM   1422  CE2 TYR A  89     -19.899  41.226  27.139  1.00  0.00           C
ATOM   1423  CZ  TYR A  89     -19.134  42.024  26.312  1.00  0.00           C
ATOM   1424  OH  TYR A  89     -17.763  41.903  26.317  1.00  0.00           O
ATOM   1425  H   TYR A  89     -23.633  43.499  23.835  1.00  0.00           H
ATOM   1426  HA  TYR A  89     -23.740  40.758  24.949  1.00  0.00           H
ATOM   1427 1HB  TYR A  89     -23.644  43.465  26.359  1.00  0.00           H
ATOM   1428 2HB  TYR A  89     -23.780  41.926  27.198  1.00  0.00           H
ATOM   1429  HD1 TYR A  89     -21.599  43.800  24.817  1.00  0.00           H
ATOM   1430  HD2 TYR A  89     -21.879  40.715  27.787  1.00  0.00           H
ATOM   1431  HE1 TYR A  89     -19.137  43.582  24.823  1.00  0.00           H
ATOM   1432  HE2 TYR A  89     -19.417  40.499  27.790  1.00  0.00           H
ATOM   1433  HH  TYR A  89     -17.386  42.526  25.691  1.00  0.00           H
ATOM   1434  N   LYS A  90     -26.363  42.222  24.330  1.00  0.00           N
ATOM   1435  CA  LYS A  90     -27.794  42.520  24.466  1.00  0.00           C
ATOM   1436  C   LYS A  90     -28.524  41.458  25.248  1.00  0.00           C
ATOM   1437  O   LYS A  90     -28.425  40.268  24.927  1.00  0.00           O
ATOM   1438  CB  LYS A  90     -28.502  42.645  23.116  1.00  0.00           C
ATOM   1439  CG  LYS A  90     -29.951  43.107  23.206  1.00  0.00           C
ATOM   1440  CD  LYS A  90     -30.548  43.318  21.823  1.00  0.00           C
ATOM   1441  CE  LYS A  90     -31.993  43.793  21.912  1.00  0.00           C
ATOM   1442  NZ  LYS A  90     -32.592  44.000  20.566  1.00  0.00           N
ATOM   1443  H   LYS A  90     -25.921  42.341  23.429  1.00  0.00           H
ATOM   1444  HA  LYS A  90     -27.871  43.462  25.010  1.00  0.00           H
ATOM   1445 1HB  LYS A  90     -27.963  43.354  22.487  1.00  0.00           H
ATOM   1446 2HB  LYS A  90     -28.488  41.681  22.609  1.00  0.00           H
ATOM   1447 1HG  LYS A  90     -30.539  42.362  23.742  1.00  0.00           H
ATOM   1448 2HG  LYS A  90     -29.999  44.047  23.758  1.00  0.00           H
ATOM   1449 1HD  LYS A  90     -29.963  44.060  21.280  1.00  0.00           H
ATOM   1450 2HD  LYS A  90     -30.519  42.379  21.270  1.00  0.00           H
ATOM   1451 1HE  LYS A  90     -32.585  43.056  22.450  1.00  0.00           H
ATOM   1452 2HE  LYS A  90     -32.032  44.735  22.462  1.00  0.00           H
ATOM   1453 1HZ  LYS A  90     -33.547  44.315  20.667  1.00  0.00           H
ATOM   1454 2HZ  LYS A  90     -32.060  44.695  20.063  1.00  0.00           H
ATOM   1455 3HZ  LYS A  90     -32.578  43.128  20.053  1.00  0.00           H
ATOM   1456  N   GLY A  91     -29.249  41.893  26.275  1.00  0.00           N
ATOM   1457  CA  GLY A  91     -30.078  40.989  27.070  1.00  0.00           C
ATOM   1458  C   GLY A  91     -29.394  40.367  28.280  1.00  0.00           C
ATOM   1459  O   GLY A  91     -30.055  39.762  29.138  1.00  0.00           O
ATOM   1460  H   GLY A  91     -29.224  42.873  26.512  1.00  0.00           H
ATOM   1461 1HA  GLY A  91     -30.920  41.581  27.431  1.00  0.00           H
ATOM   1462 2HA  GLY A  91     -30.377  40.181  26.405  1.00  0.00           H
ATOM   1463  N   GLN A  92     -28.076  40.513  28.354  1.00  0.00           N
ATOM   1464  CA  GLN A  92     -27.336  40.000  29.497  1.00  0.00           C
ATOM   1465  C   GLN A  92     -27.716  40.720  30.783  1.00  0.00           C
ATOM   1466  O   GLN A  92     -27.742  41.954  30.837  1.00  0.00           O
ATOM   1467  CB  GLN A  92     -25.821  40.143  29.334  1.00  0.00           C
ATOM   1468  CG  GLN A  92     -25.012  39.514  30.454  1.00  0.00           C
ATOM   1469  CD  GLN A  92     -23.518  39.699  30.265  1.00  0.00           C
ATOM   1470  OE1 GLN A  92     -23.043  40.810  30.015  1.00  0.00           O
ATOM   1471  NE2 GLN A  92     -22.768  38.611  30.384  1.00  0.00           N
ATOM   1472  H   GLN A  92     -27.574  40.982  27.614  1.00  0.00           H
ATOM   1473  HA  GLN A  92     -27.598  38.947  29.599  1.00  0.00           H
ATOM   1474 1HB  GLN A  92     -25.511  39.682  28.395  1.00  0.00           H
ATOM   1475 2HB  GLN A  92     -25.559  41.200  29.282  1.00  0.00           H
ATOM   1476 1HG  GLN A  92     -25.297  39.980  31.400  1.00  0.00           H
ATOM   1477 2HG  GLN A  92     -25.224  38.446  30.486  1.00  0.00           H
ATOM   1478 1HE2 GLN A  92     -21.777  38.670  30.270  1.00  0.00           H
ATOM   1479 2HE2 GLN A  92     -23.195  37.729  30.590  1.00  0.00           H
ATOM   1480  N   THR A  93     -27.986  39.906  31.810  1.00  0.00           N
ATOM   1481  CA  THR A  93     -28.298  40.329  33.184  1.00  0.00           C
ATOM   1482  C   THR A  93     -27.210  39.810  34.109  1.00  0.00           C
ATOM   1483  O   THR A  93     -26.411  38.975  33.710  1.00  0.00           O
ATOM   1484  CB  THR A  93     -29.645  39.786  33.696  1.00  0.00           C
ATOM   1485  OG1 THR A  93     -29.571  38.360  33.821  1.00  0.00           O
ATOM   1486  CG2 THR A  93     -30.766  40.149  32.735  1.00  0.00           C
ATOM   1487  H   THR A  93     -27.968  38.921  31.590  1.00  0.00           H
ATOM   1488  HA  THR A  93     -28.293  41.418  33.203  1.00  0.00           H
ATOM   1489  HB  THR A  93     -29.862  40.212  34.675  1.00  0.00           H
ATOM   1490  HG1 THR A  93     -29.162  37.991  33.034  1.00  0.00           H
ATOM   1491 1HG2 THR A  93     -31.711  39.757  33.112  1.00  0.00           H
ATOM   1492 2HG2 THR A  93     -30.832  41.232  32.646  1.00  0.00           H
ATOM   1493 3HG2 THR A  93     -30.562  39.716  31.755  1.00  0.00           H
ATOM   1494  N   ALA A  94     -27.206  40.261  35.358  1.00  0.00           N
ATOM   1495  CA  ALA A  94     -26.254  39.762  36.341  1.00  0.00           C
ATOM   1496  C   ALA A  94     -26.350  38.238  36.524  1.00  0.00           C
ATOM   1497  O   ALA A  94     -25.337  37.573  36.671  1.00  0.00           O
ATOM   1498  CB  ALA A  94     -26.447  40.383  37.707  1.00  0.00           C
ATOM   1499  H   ALA A  94     -27.877  40.964  35.635  1.00  0.00           H
ATOM   1500  HA  ALA A  94     -25.259  40.002  35.967  1.00  0.00           H
ATOM   1501 1HB  ALA A  94     -25.712  39.973  38.400  1.00  0.00           H
ATOM   1502 2HB  ALA A  94     -26.321  41.462  37.638  1.00  0.00           H
ATOM   1503 3HB  ALA A  94     -27.448  40.159  38.069  1.00  0.00           H
ATOM   1504  N   LEU A  95     -27.549  37.675  36.479  1.00  0.00           N
ATOM   1505  CA  LEU A  95     -27.684  36.207  36.595  1.00  0.00           C
ATOM   1506  C   LEU A  95     -26.922  35.442  35.500  1.00  0.00           C
ATOM   1507  O   LEU A  95     -26.344  34.375  35.757  1.00  0.00           O
ATOM   1508  CB  LEU A  95     -29.144  35.744  36.524  1.00  0.00           C
ATOM   1509  CG  LEU A  95     -29.375  34.241  36.731  1.00  0.00           C
ATOM   1510  CD1 LEU A  95     -28.870  33.834  38.112  1.00  0.00           C
ATOM   1511  CD2 LEU A  95     -30.856  33.929  36.580  1.00  0.00           C
ATOM   1512  H   LEU A  95     -28.380  38.238  36.365  1.00  0.00           H
ATOM   1513  HA  LEU A  95     -27.262  35.930  37.560  1.00  0.00           H
ATOM   1514 1HB  LEU A  95     -29.714  36.275  37.283  1.00  0.00           H
ATOM   1515 2HB  LEU A  95     -29.545  36.007  35.545  1.00  0.00           H
ATOM   1516  HG  LEU A  95     -28.806  33.678  35.990  1.00  0.00           H
ATOM   1517 1HD1 LEU A  95     -29.035  32.768  38.259  1.00  0.00           H
ATOM   1518 2HD1 LEU A  95     -27.804  34.052  38.187  1.00  0.00           H
ATOM   1519 3HD1 LEU A  95     -29.409  34.395  38.873  1.00  0.00           H
ATOM   1520 1HD2 LEU A  95     -31.021  32.861  36.726  1.00  0.00           H
ATOM   1521 2HD2 LEU A  95     -31.425  34.490  37.322  1.00  0.00           H
ATOM   1522 3HD2 LEU A  95     -31.186  34.212  35.578  1.00  0.00           H
ATOM   1523  N   HIS A  96     -26.918  35.985  34.280  1.00  0.00           N
ATOM   1524  CA  HIS A  96     -26.216  35.328  33.206  1.00  0.00           C
ATOM   1525  C   HIS A  96     -24.759  35.242  33.599  1.00  0.00           C
ATOM   1526  O   HIS A  96     -24.149  34.172  33.514  1.00  0.00           O
ATOM   1527  CB  HIS A  96     -26.300  36.082  31.874  1.00  0.00           C
ATOM   1528  CG  HIS A  96     -27.669  36.086  31.270  1.00  0.00           C
ATOM   1529  ND1 HIS A  96     -28.492  37.193  31.301  1.00  0.00           N
ATOM   1530  CD2 HIS A  96     -28.361  35.121  30.621  1.00  0.00           C
ATOM   1531  CE1 HIS A  96     -29.632  36.908  30.697  1.00  0.00           C
ATOM   1532  NE2 HIS A  96     -29.578  35.659  30.275  1.00  0.00           N
ATOM   1533  H   HIS A  96     -27.400  36.852  34.096  1.00  0.00           H
ATOM   1534  HA  HIS A  96     -26.623  34.322  33.108  1.00  0.00           H
ATOM   1535 1HB  HIS A  96     -25.989  37.116  32.021  1.00  0.00           H
ATOM   1536 2HB  HIS A  96     -25.613  35.632  31.158  1.00  0.00           H
ATOM   1537  HD2 HIS A  96     -28.017  34.108  30.409  1.00  0.00           H
ATOM   1538  HE1 HIS A  96     -30.474  37.592  30.569  1.00  0.00           H
ATOM   1539  HE2 HIS A  96     -30.308  35.171  29.778  1.00  0.00           H
ATOM   1540  N   ILE A  97     -24.221  36.353  34.081  1.00  0.00           N
ATOM   1541  CA  ILE A  97     -22.805  36.434  34.442  1.00  0.00           C
ATOM   1542  C   ILE A  97     -22.429  35.457  35.568  1.00  0.00           C
ATOM   1543  O   ILE A  97     -21.376  34.811  35.499  1.00  0.00           O
ATOM   1544  CB  ILE A  97     -22.393  37.840  34.914  1.00  0.00           C
ATOM   1545  CG1 ILE A  97     -22.519  38.847  33.767  1.00  0.00           C
ATOM   1546  CG2 ILE A  97     -20.973  37.823  35.458  1.00  0.00           C
ATOM   1547  CD1 ILE A  97     -22.419  40.290  34.208  1.00  0.00           C
ATOM   1548  H   ILE A  97     -24.806  37.168  34.203  1.00  0.00           H
ATOM   1549  HA  ILE A  97     -22.237  36.166  33.552  1.00  0.00           H
ATOM   1550  HB  ILE A  97     -23.070  38.172  35.701  1.00  0.00           H
ATOM   1551 1HG1 ILE A  97     -21.744  38.660  33.031  1.00  0.00           H
ATOM   1552 2HG1 ILE A  97     -23.480  38.712  33.268  1.00  0.00           H
ATOM   1553 1HG2 ILE A  97     -20.697  38.826  35.788  1.00  0.00           H
ATOM   1554 2HG2 ILE A  97     -20.912  37.136  36.301  1.00  0.00           H
ATOM   1555 3HG2 ILE A  97     -20.288  37.498  34.671  1.00  0.00           H
ATOM   1556 1HD1 ILE A  97     -22.523  40.943  33.340  1.00  0.00           H
ATOM   1557 2HD1 ILE A  97     -23.214  40.509  34.921  1.00  0.00           H
ATOM   1558 3HD1 ILE A  97     -21.451  40.459  34.679  1.00  0.00           H
ATOM   1559  N   ALA A  98     -23.290  35.350  36.588  1.00  0.00           N
ATOM   1560  CA  ALA A  98     -23.033  34.495  37.762  1.00  0.00           C
ATOM   1561  C   ALA A  98     -22.845  33.081  37.309  1.00  0.00           C
ATOM   1562  O   ALA A  98     -21.999  32.354  37.845  1.00  0.00           O
ATOM   1563  CB  ALA A  98     -24.169  34.506  38.767  1.00  0.00           C
ATOM   1564  H   ALA A  98     -24.148  35.881  36.545  1.00  0.00           H
ATOM   1565  HA  ALA A  98     -22.111  34.845  38.227  1.00  0.00           H
ATOM   1566 1HB  ALA A  98     -23.919  33.858  39.608  1.00  0.00           H
ATOM   1567 2HB  ALA A  98     -24.327  35.522  39.128  1.00  0.00           H
ATOM   1568 3HB  ALA A  98     -25.080  34.146  38.290  1.00  0.00           H
ATOM   1569  N   ILE A  99     -23.685  32.695  36.339  1.00  0.00           N
ATOM   1570  CA  ILE A  99     -23.668  31.356  35.798  1.00  0.00           C
ATOM   1571  C   ILE A  99     -22.446  31.203  34.896  1.00  0.00           C
ATOM   1572  O   ILE A  99     -21.751  30.167  34.936  1.00  0.00           O
ATOM   1573  CB  ILE A  99     -24.914  31.027  34.954  1.00  0.00           C
ATOM   1574  CG1 ILE A  99     -26.173  31.069  35.821  1.00  0.00           C
ATOM   1575  CG2 ILE A  99     -24.764  29.665  34.294  1.00  0.00           C
ATOM   1576  CD1 ILE A  99     -27.461  31.020  35.033  1.00  0.00           C
ATOM   1577  H   ILE A  99     -24.349  33.364  35.978  1.00  0.00           H
ATOM   1578  HA  ILE A  99     -23.582  30.665  36.635  1.00  0.00           H
ATOM   1579  HB  ILE A  99     -25.039  31.784  34.179  1.00  0.00           H
ATOM   1580 1HG1 ILE A  99     -26.166  30.229  36.515  1.00  0.00           H
ATOM   1581 2HG1 ILE A  99     -26.175  31.982  36.418  1.00  0.00           H
ATOM   1582 1HG2 ILE A  99     -25.652  29.448  33.702  1.00  0.00           H
ATOM   1583 2HG2 ILE A  99     -23.889  29.669  33.646  1.00  0.00           H
ATOM   1584 3HG2 ILE A  99     -24.643  28.899  35.061  1.00  0.00           H
ATOM   1585 1HD1 ILE A  99     -28.309  31.055  35.716  1.00  0.00           H
ATOM   1586 2HD1 ILE A  99     -27.506  31.875  34.356  1.00  0.00           H
ATOM   1587 3HD1 ILE A  99     -27.500  30.098  34.455  1.00  0.00           H
ATOM   1588  N   GLU A 100     -22.169  32.233  34.106  1.00  0.00           N
ATOM   1589  CA  GLU A 100     -21.003  32.204  33.272  1.00  0.00           C
ATOM   1590  C   GLU A 100     -19.755  31.997  34.108  1.00  0.00           C
ATOM   1591  O   GLU A 100     -18.810  31.357  33.662  1.00  0.00           O
ATOM   1592  CB  GLU A 100     -20.808  33.495  32.476  1.00  0.00           C
ATOM   1593  CG  GLU A 100     -21.796  33.687  31.335  1.00  0.00           C
ATOM   1594  CD  GLU A 100     -21.715  35.054  30.714  1.00  0.00           C
ATOM   1595  OE1 GLU A 100     -20.947  35.855  31.190  1.00  0.00           O
ATOM   1596  OE2 GLU A 100     -22.422  35.296  29.765  1.00  0.00           O
ATOM   1597  H   GLU A 100     -22.769  33.043  34.085  1.00  0.00           H
ATOM   1598  HA  GLU A 100     -21.114  31.358  32.592  1.00  0.00           H
ATOM   1599 1HB  GLU A 100     -20.898  34.352  33.145  1.00  0.00           H
ATOM   1600 2HB  GLU A 100     -19.801  33.512  32.053  1.00  0.00           H
ATOM   1601 1HG  GLU A 100     -21.601  32.939  30.566  1.00  0.00           H
ATOM   1602 2HG  GLU A 100     -22.806  33.524  31.714  1.00  0.00           H
ATOM   1603  N   ARG A 101     -19.756  32.524  35.321  1.00  0.00           N
ATOM   1604  CA  ARG A 101     -18.616  32.374  36.205  1.00  0.00           C
ATOM   1605  C   ARG A 101     -18.684  31.121  37.059  1.00  0.00           C
ATOM   1606  O   ARG A 101     -17.811  30.914  37.895  1.00  0.00           O
ATOM   1607  CB  ARG A 101     -18.461  33.548  37.161  1.00  0.00           C
ATOM   1608  CG  ARG A 101     -18.232  34.894  36.490  1.00  0.00           C
ATOM   1609  CD  ARG A 101     -16.892  34.972  35.856  1.00  0.00           C
ATOM   1610  NE  ARG A 101     -16.660  36.271  35.240  1.00  0.00           N
ATOM   1611  CZ  ARG A 101     -15.580  36.579  34.496  1.00  0.00           C
ATOM   1612  NH1 ARG A 101     -14.646  35.678  34.283  1.00  0.00           N
ATOM   1613  NH2 ARG A 101     -15.459  37.789  33.981  1.00  0.00           N
ATOM   1614  H   ARG A 101     -20.562  33.042  35.641  1.00  0.00           H
ATOM   1615  HA  ARG A 101     -17.734  32.305  35.568  1.00  0.00           H
ATOM   1616 1HB  ARG A 101     -19.352  33.635  37.778  1.00  0.00           H
ATOM   1617 2HB  ARG A 101     -17.617  33.364  37.828  1.00  0.00           H
ATOM   1618 1HG  ARG A 101     -18.987  35.046  35.717  1.00  0.00           H
ATOM   1619 2HG  ARG A 101     -18.309  35.687  37.233  1.00  0.00           H
ATOM   1620 1HD  ARG A 101     -16.124  34.808  36.610  1.00  0.00           H
ATOM   1621 2HD  ARG A 101     -16.811  34.211  35.082  1.00  0.00           H
ATOM   1622  HE  ARG A 101     -17.355  36.990  35.384  1.00  0.00           H
ATOM   1623 1HH1 ARG A 101     -14.739  34.752  34.678  1.00  0.00           H
ATOM   1624 2HH1 ARG A 101     -13.839  35.911  33.726  1.00  0.00           H
ATOM   1625 1HH2 ARG A 101     -16.177  38.484  34.145  1.00  0.00           H
ATOM   1626 2HH2 ARG A 101     -14.649  38.024  33.423  1.00  0.00           H
ATOM   1627  N   ARG A 102     -19.709  30.293  36.857  1.00  0.00           N
ATOM   1628  CA  ARG A 102     -19.874  29.044  37.623  1.00  0.00           C
ATOM   1629  C   ARG A 102     -19.991  29.257  39.156  1.00  0.00           C
ATOM   1630  O   ARG A 102     -19.492  28.451  39.969  1.00  0.00           O
ATOM   1631  CB  ARG A 102     -18.722  28.073  37.405  1.00  0.00           C
ATOM   1632  CG  ARG A 102     -18.532  27.617  35.969  1.00  0.00           C
ATOM   1633  CD  ARG A 102     -17.452  26.604  35.851  1.00  0.00           C
ATOM   1634  NE  ARG A 102     -17.282  26.149  34.480  1.00  0.00           N
ATOM   1635  CZ  ARG A 102     -16.356  25.255  34.081  1.00  0.00           C
ATOM   1636  NH1 ARG A 102     -15.531  24.729  34.955  1.00  0.00           N
ATOM   1637  NH2 ARG A 102     -16.280  24.907  32.805  1.00  0.00           N
ATOM   1638  H   ARG A 102     -20.395  30.533  36.155  1.00  0.00           H
ATOM   1639  HA  ARG A 102     -20.800  28.587  37.274  1.00  0.00           H
ATOM   1640 1HB  ARG A 102     -17.791  28.536  37.729  1.00  0.00           H
ATOM   1641 2HB  ARG A 102     -18.875  27.182  38.017  1.00  0.00           H
ATOM   1642 1HG  ARG A 102     -19.458  27.176  35.600  1.00  0.00           H
ATOM   1643 2HG  ARG A 102     -18.267  28.474  35.347  1.00  0.00           H
ATOM   1644 1HD  ARG A 102     -16.511  27.035  36.188  1.00  0.00           H
ATOM   1645 2HD  ARG A 102     -17.696  25.740  36.469  1.00  0.00           H
ATOM   1646  HE  ARG A 102     -17.897  26.534  33.775  1.00  0.00           H
ATOM   1647 1HH1 ARG A 102     -15.589  24.993  35.927  1.00  0.00           H
ATOM   1648 2HH1 ARG A 102     -14.837  24.058  34.657  1.00  0.00           H
ATOM   1649 1HH2 ARG A 102     -16.914  25.314  32.133  1.00  0.00           H
ATOM   1650 2HH2 ARG A 102     -15.587  24.238  32.508  1.00  0.00           H
ATOM   1651  N   ASN A 103     -20.641  30.349  39.533  1.00  0.00           N
ATOM   1652  CA  ASN A 103     -20.675  30.783  40.912  1.00  0.00           C
ATOM   1653  C   ASN A 103     -22.040  30.513  41.532  1.00  0.00           C
ATOM   1654  O   ASN A 103     -22.960  31.315  41.394  1.00  0.00           O
ATOM   1655  CB  ASN A 103     -20.395  32.264  41.071  1.00  0.00           C
ATOM   1656  CG  ASN A 103     -20.128  32.653  42.498  1.00  0.00           C
ATOM   1657  OD1 ASN A 103     -20.924  32.352  43.396  1.00  0.00           O
ATOM   1658  ND2 ASN A 103     -19.026  33.319  42.728  1.00  0.00           N
ATOM   1659  H   ASN A 103     -21.125  30.894  38.835  1.00  0.00           H
ATOM   1660  HA  ASN A 103     -19.925  30.201  41.451  1.00  0.00           H
ATOM   1661 1HB  ASN A 103     -19.530  32.540  40.465  1.00  0.00           H
ATOM   1662 2HB  ASN A 103     -21.246  32.838  40.703  1.00  0.00           H
ATOM   1663 1HD2 ASN A 103     -18.796  33.603  43.660  1.00  0.00           H
ATOM   1664 2HD2 ASN A 103     -18.411  33.543  41.973  1.00  0.00           H
ATOM   1665  N   MET A 104     -22.174  29.374  42.202  1.00  0.00           N
ATOM   1666  CA  MET A 104     -23.446  28.981  42.809  1.00  0.00           C
ATOM   1667  C   MET A 104     -23.961  30.046  43.759  1.00  0.00           C
ATOM   1668  O   MET A 104     -25.126  30.455  43.694  1.00  0.00           O
ATOM   1669  CB  MET A 104     -23.345  27.681  43.605  1.00  0.00           C
ATOM   1670  CG  MET A 104     -24.640  27.252  44.280  1.00  0.00           C
ATOM   1671  SD  MET A 104     -25.951  26.886  43.097  1.00  0.00           S
ATOM   1672  CE  MET A 104     -25.427  25.283  42.494  1.00  0.00           C
ATOM   1673  H   MET A 104     -21.376  28.762  42.293  1.00  0.00           H
ATOM   1674  HA  MET A 104     -24.164  28.863  41.997  1.00  0.00           H
ATOM   1675 1HB  MET A 104     -23.032  26.875  42.943  1.00  0.00           H
ATOM   1676 2HB  MET A 104     -22.583  27.784  44.379  1.00  0.00           H
ATOM   1677 1HG  MET A 104     -24.461  26.364  44.880  1.00  0.00           H
ATOM   1678 2HG  MET A 104     -24.988  28.048  44.939  1.00  0.00           H
ATOM   1679 1HE  MET A 104     -26.139  24.921  41.752  1.00  0.00           H
ATOM   1680 2HE  MET A 104     -24.440  25.372  42.038  1.00  0.00           H
ATOM   1681 3HE  MET A 104     -25.380  24.579  43.325  1.00  0.00           H
ATOM   1682  N   THR A 105     -23.064  30.484  44.636  1.00  0.00           N
ATOM   1683  CA  THR A 105     -23.350  31.488  45.622  1.00  0.00           C
ATOM   1684  C   THR A 105     -24.007  32.730  45.047  1.00  0.00           C
ATOM   1685  O   THR A 105     -25.000  33.210  45.594  1.00  0.00           O
ATOM   1686  CB  THR A 105     -22.087  31.959  46.368  1.00  0.00           C
ATOM   1687  OG1 THR A 105     -21.492  30.851  47.053  1.00  0.00           O
ATOM   1688  CG2 THR A 105     -22.437  33.047  47.373  1.00  0.00           C
ATOM   1689  H   THR A 105     -22.135  30.086  44.595  1.00  0.00           H
ATOM   1690  HA  THR A 105     -24.043  31.036  46.334  1.00  0.00           H
ATOM   1691  HB  THR A 105     -21.370  32.356  45.650  1.00  0.00           H
ATOM   1692  HG1 THR A 105     -20.750  30.520  46.540  1.00  0.00           H
ATOM   1693 1HG2 THR A 105     -21.532  33.368  47.889  1.00  0.00           H
ATOM   1694 2HG2 THR A 105     -22.880  33.894  46.853  1.00  0.00           H
ATOM   1695 3HG2 THR A 105     -23.148  32.652  48.099  1.00  0.00           H
ATOM   1696  N   LEU A 106     -23.475  33.247  43.944  1.00  0.00           N
ATOM   1697  CA  LEU A 106     -24.067  34.428  43.329  1.00  0.00           C
ATOM   1698  C   LEU A 106     -25.340  34.117  42.543  1.00  0.00           C
ATOM   1699  O   LEU A 106     -26.220  34.965  42.447  1.00  0.00           O
ATOM   1700  CB  LEU A 106     -23.107  35.131  42.359  1.00  0.00           C
ATOM   1701  CG  LEU A 106     -21.892  35.811  43.001  1.00  0.00           C
ATOM   1702  CD1 LEU A 106     -20.995  36.382  41.912  1.00  0.00           C
ATOM   1703  CD2 LEU A 106     -22.358  36.898  43.953  1.00  0.00           C
ATOM   1704  H   LEU A 106     -22.659  32.827  43.522  1.00  0.00           H
ATOM   1705  HA  LEU A 106     -24.325  35.107  44.141  1.00  0.00           H
ATOM   1706 1HB  LEU A 106     -22.739  34.398  41.643  1.00  0.00           H
ATOM   1707 2HB  LEU A 106     -23.663  35.893  41.814  1.00  0.00           H
ATOM   1708  HG  LEU A 106     -21.314  35.067  43.555  1.00  0.00           H
ATOM   1709 1HD1 LEU A 106     -20.127  36.860  42.367  1.00  0.00           H
ATOM   1710 2HD1 LEU A 106     -20.658  35.579  41.258  1.00  0.00           H
ATOM   1711 3HD1 LEU A 106     -21.553  37.115  41.329  1.00  0.00           H
ATOM   1712 1HD2 LEU A 106     -21.494  37.378  44.409  1.00  0.00           H
ATOM   1713 2HD2 LEU A 106     -22.935  37.639  43.401  1.00  0.00           H
ATOM   1714 3HD2 LEU A 106     -22.980  36.459  44.732  1.00  0.00           H
ATOM   1715  N   VAL A 107     -25.437  32.912  41.980  1.00  0.00           N
ATOM   1716  CA  VAL A 107     -26.669  32.497  41.330  1.00  0.00           C
ATOM   1717  C   VAL A 107     -27.834  32.457  42.321  1.00  0.00           C
ATOM   1718  O   VAL A 107     -28.844  33.120  42.116  1.00  0.00           O
ATOM   1719  CB  VAL A 107     -26.567  31.098  40.694  1.00  0.00           C
ATOM   1720  CG1 VAL A 107     -27.939  30.614  40.249  1.00  0.00           C
ATOM   1721  CG2 VAL A 107     -25.599  31.132  39.520  1.00  0.00           C
ATOM   1722  H   VAL A 107     -24.653  32.278  42.001  1.00  0.00           H
ATOM   1723  HA  VAL A 107     -26.892  33.239  40.561  1.00  0.00           H
ATOM   1724  HB  VAL A 107     -26.205  30.394  41.444  1.00  0.00           H
ATOM   1725 1HG1 VAL A 107     -27.847  29.622  39.802  1.00  0.00           H
ATOM   1726 2HG1 VAL A 107     -28.603  30.562  41.111  1.00  0.00           H
ATOM   1727 3HG1 VAL A 107     -28.347  31.304  39.513  1.00  0.00           H
ATOM   1728 1HG2 VAL A 107     -25.530  30.139  39.075  1.00  0.00           H
ATOM   1729 2HG2 VAL A 107     -25.958  31.841  38.772  1.00  0.00           H
ATOM   1730 3HG2 VAL A 107     -24.614  31.442  39.871  1.00  0.00           H
ATOM   1731  N   THR A 108     -27.658  31.708  43.411  1.00  0.00           N
ATOM   1732  CA  THR A 108     -28.677  31.578  44.437  1.00  0.00           C
ATOM   1733  C   THR A 108     -29.083  32.972  44.952  1.00  0.00           C
ATOM   1734  O   THR A 108     -30.270  33.304  44.995  1.00  0.00           O
ATOM   1735  CB  THR A 108     -28.207  30.756  45.651  1.00  0.00           C
ATOM   1736  OG1 THR A 108     -27.870  29.428  45.231  1.00  0.00           O
ATOM   1737  CG2 THR A 108     -29.300  30.688  46.706  1.00  0.00           C
ATOM   1738  H   THR A 108     -26.783  31.216  43.521  1.00  0.00           H
ATOM   1739  HA  THR A 108     -29.545  31.106  43.975  1.00  0.00           H
ATOM   1740  HB  THR A 108     -27.321  31.221  46.085  1.00  0.00           H
ATOM   1741  HG1 THR A 108     -27.072  29.141  45.685  1.00  0.00           H
ATOM   1742 1HG2 THR A 108     -28.951  30.105  47.556  1.00  0.00           H
ATOM   1743 2HG2 THR A 108     -29.550  31.698  47.035  1.00  0.00           H
ATOM   1744 3HG2 THR A 108     -30.186  30.216  46.283  1.00  0.00           H
ATOM   1745  N   LEU A 109     -28.108  33.796  45.320  1.00  0.00           N
ATOM   1746  CA  LEU A 109     -28.451  35.093  45.870  1.00  0.00           C
ATOM   1747  C   LEU A 109     -29.282  35.925  44.888  1.00  0.00           C
ATOM   1748  O   LEU A 109     -30.327  36.460  45.251  1.00  0.00           O
ATOM   1749  CB  LEU A 109     -27.216  35.929  46.233  1.00  0.00           C
ATOM   1750  CG  LEU A 109     -27.500  37.327  46.792  1.00  0.00           C
ATOM   1751  CD1 LEU A 109     -28.245  37.205  48.115  1.00  0.00           C
ATOM   1752  CD2 LEU A 109     -26.190  38.079  46.970  1.00  0.00           C
ATOM   1753  H   LEU A 109     -27.135  33.541  45.227  1.00  0.00           H
ATOM   1754  HA  LEU A 109     -29.048  34.912  46.762  1.00  0.00           H
ATOM   1755 1HB  LEU A 109     -26.637  35.385  46.979  1.00  0.00           H
ATOM   1756 2HB  LEU A 109     -26.601  36.046  45.341  1.00  0.00           H
ATOM   1757  HG  LEU A 109     -28.140  37.874  46.098  1.00  0.00           H
ATOM   1758 1HD1 LEU A 109     -28.447  38.200  48.512  1.00  0.00           H
ATOM   1759 2HD1 LEU A 109     -29.187  36.682  47.956  1.00  0.00           H
ATOM   1760 3HD1 LEU A 109     -27.635  36.648  48.826  1.00  0.00           H
ATOM   1761 1HD2 LEU A 109     -26.392  39.076  47.367  1.00  0.00           H
ATOM   1762 2HD2 LEU A 109     -25.549  37.537  47.664  1.00  0.00           H
ATOM   1763 3HD2 LEU A 109     -25.688  38.169  46.008  1.00  0.00           H
ATOM   1764  N   LEU A 110     -28.817  36.008  43.642  1.00  0.00           N
ATOM   1765  CA  LEU A 110     -29.465  36.839  42.632  1.00  0.00           C
ATOM   1766  C   LEU A 110     -30.888  36.347  42.483  1.00  0.00           C
ATOM   1767  O   LEU A 110     -31.806  37.162  42.409  1.00  0.00           O
ATOM   1768  CB  LEU A 110     -28.793  36.759  41.256  1.00  0.00           C
ATOM   1769  CG  LEU A 110     -27.404  37.400  41.154  1.00  0.00           C
ATOM   1770  CD1 LEU A 110     -26.766  37.028  39.823  1.00  0.00           C
ATOM   1771  CD2 LEU A 110     -27.532  38.911  41.296  1.00  0.00           C
ATOM   1772  H   LEU A 110     -27.994  35.481  43.391  1.00  0.00           H
ATOM   1773  HA  LEU A 110     -29.474  37.866  42.999  1.00  0.00           H
ATOM   1774 1HB  LEU A 110     -28.694  35.710  40.979  1.00  0.00           H
ATOM   1775 2HB  LEU A 110     -29.437  37.248  40.526  1.00  0.00           H
ATOM   1776  HG  LEU A 110     -26.766  37.014  41.950  1.00  0.00           H
ATOM   1777 1HD1 LEU A 110     -25.779  37.483  39.751  1.00  0.00           H
ATOM   1778 2HD1 LEU A 110     -26.670  35.944  39.757  1.00  0.00           H
ATOM   1779 3HD1 LEU A 110     -27.391  37.388  39.006  1.00  0.00           H
ATOM   1780 1HD2 LEU A 110     -26.543  39.368  41.225  1.00  0.00           H
ATOM   1781 2HD2 LEU A 110     -28.167  39.297  40.501  1.00  0.00           H
ATOM   1782 3HD2 LEU A 110     -27.973  39.150  42.263  1.00  0.00           H
ATOM   1783  N   VAL A 111     -31.069  35.024  42.427  1.00  0.00           N
ATOM   1784  CA  VAL A 111     -32.398  34.395  42.416  1.00  0.00           C
ATOM   1785  C   VAL A 111     -33.259  34.740  43.666  1.00  0.00           C
ATOM   1786  O   VAL A 111     -34.470  35.015  43.556  1.00  0.00           O
ATOM   1787  CB  VAL A 111     -32.322  32.858  42.343  1.00  0.00           C
ATOM   1788  CG1 VAL A 111     -33.689  32.245  42.600  1.00  0.00           C
ATOM   1789  CG2 VAL A 111     -31.787  32.430  40.985  1.00  0.00           C
ATOM   1790  H   VAL A 111     -30.246  34.439  42.392  1.00  0.00           H
ATOM   1791  HA  VAL A 111     -32.914  34.774  41.534  1.00  0.00           H
ATOM   1792  HB  VAL A 111     -31.655  32.500  43.126  1.00  0.00           H
ATOM   1793 1HG1 VAL A 111     -33.617  31.159  42.545  1.00  0.00           H
ATOM   1794 2HG1 VAL A 111     -34.037  32.536  43.593  1.00  0.00           H
ATOM   1795 3HG1 VAL A 111     -34.395  32.600  41.850  1.00  0.00           H
ATOM   1796 1HG2 VAL A 111     -31.736  31.343  40.940  1.00  0.00           H
ATOM   1797 2HG2 VAL A 111     -32.450  32.795  40.200  1.00  0.00           H
ATOM   1798 3HG2 VAL A 111     -30.790  32.847  40.837  1.00  0.00           H
ATOM   1799  N   GLU A 112     -32.622  34.764  44.839  1.00  0.00           N
ATOM   1800  CA  GLU A 112     -33.291  35.129  46.082  1.00  0.00           C
ATOM   1801  C   GLU A 112     -33.722  36.586  46.124  1.00  0.00           C
ATOM   1802  O   GLU A 112     -34.666  36.949  46.820  1.00  0.00           O
ATOM   1803  CB  GLU A 112     -32.412  34.894  47.312  1.00  0.00           C
ATOM   1804  CG  GLU A 112     -32.146  33.426  47.625  1.00  0.00           C
ATOM   1805  CD  GLU A 112     -31.183  33.236  48.764  1.00  0.00           C
ATOM   1806  OE1 GLU A 112     -30.491  34.171  49.093  1.00  0.00           O
ATOM   1807  OE2 GLU A 112     -31.138  32.157  49.302  1.00  0.00           O
ATOM   1808  H   GLU A 112     -31.643  34.519  44.863  1.00  0.00           H
ATOM   1809  HA  GLU A 112     -34.184  34.507  46.150  1.00  0.00           H
ATOM   1810 1HB  GLU A 112     -31.449  35.384  47.171  1.00  0.00           H
ATOM   1811 2HB  GLU A 112     -32.884  35.343  48.186  1.00  0.00           H
ATOM   1812 1HG  GLU A 112     -33.090  32.945  47.878  1.00  0.00           H
ATOM   1813 2HG  GLU A 112     -31.750  32.943  46.734  1.00  0.00           H
ATOM   1814  N   ASN A 113     -32.999  37.429  45.404  1.00  0.00           N
ATOM   1815  CA  ASN A 113     -33.339  38.839  45.338  1.00  0.00           C
ATOM   1816  C   ASN A 113     -34.099  39.106  44.035  1.00  0.00           C
ATOM   1817  O   ASN A 113     -34.170  40.240  43.559  1.00  0.00           O
ATOM   1818  CB  ASN A 113     -32.124  39.748  45.355  1.00  0.00           C
ATOM   1819  CG  ASN A 113     -31.449  39.786  46.698  1.00  0.00           C
ATOM   1820  OD1 ASN A 113     -31.993  40.344  47.662  1.00  0.00           O
ATOM   1821  ND2 ASN A 113     -30.279  39.208  46.781  1.00  0.00           N
ATOM   1822  H   ASN A 113     -32.197  37.093  44.890  1.00  0.00           H
ATOM   1823  HA  ASN A 113     -33.993  39.060  46.184  1.00  0.00           H
ATOM   1824 1HB  ASN A 113     -31.405  39.407  44.609  1.00  0.00           H
ATOM   1825 2HB  ASN A 113     -32.422  40.760  45.082  1.00  0.00           H
ATOM   1826 1HD2 ASN A 113     -29.783  39.204  47.651  1.00  0.00           H
ATOM   1827 2HD2 ASN A 113     -29.880  38.770  45.978  1.00  0.00           H
ATOM   1828  N   GLY A 114     -34.657  38.044  43.463  1.00  0.00           N
ATOM   1829  CA  GLY A 114     -35.628  38.170  42.392  1.00  0.00           C
ATOM   1830  C   GLY A 114     -35.132  38.304  40.969  1.00  0.00           C
ATOM   1831  O   GLY A 114     -35.808  38.927  40.148  1.00  0.00           O
ATOM   1832  H   GLY A 114     -34.396  37.122  43.785  1.00  0.00           H
ATOM   1833 1HA  GLY A 114     -36.235  37.266  42.436  1.00  0.00           H
ATOM   1834 2HA  GLY A 114     -36.201  39.068  42.618  1.00  0.00           H
ATOM   1835  N   ALA A 115     -33.975  37.716  40.665  1.00  0.00           N
ATOM   1836  CA  ALA A 115     -33.467  37.673  39.293  1.00  0.00           C
ATOM   1837  C   ALA A 115     -34.413  36.874  38.383  1.00  0.00           C
ATOM   1838  O   ALA A 115     -34.862  35.796  38.759  1.00  0.00           O
ATOM   1839  CB  ALA A 115     -32.095  37.029  39.191  1.00  0.00           C
ATOM   1840  H   ALA A 115     -33.434  37.288  41.403  1.00  0.00           H
ATOM   1841  HA  ALA A 115     -33.423  38.702  38.934  1.00  0.00           H
ATOM   1842 1HB  ALA A 115     -31.771  37.025  38.151  1.00  0.00           H
ATOM   1843 2HB  ALA A 115     -31.383  37.596  39.792  1.00  0.00           H
ATOM   1844 3HB  ALA A 115     -32.146  36.005  39.558  1.00  0.00           H
ATOM   1845  N   ASP A 116     -34.724  37.433  37.205  1.00  0.00           N
ATOM   1846  CA  ASP A 116     -35.603  36.798  36.246  1.00  0.00           C
ATOM   1847  C   ASP A 116     -34.865  35.638  35.636  1.00  0.00           C
ATOM   1848  O   ASP A 116     -33.881  35.793  34.905  1.00  0.00           O
ATOM   1849  CB  ASP A 116     -36.032  37.728  35.110  1.00  0.00           C
ATOM   1850  CG  ASP A 116     -37.055  37.095  34.178  1.00  0.00           C
ATOM   1851  OD1 ASP A 116     -37.273  35.910  34.285  1.00  0.00           O
ATOM   1852  OD2 ASP A 116     -37.610  37.798  33.370  1.00  0.00           O
ATOM   1853  H   ASP A 116     -34.326  38.336  36.986  1.00  0.00           H
ATOM   1854  HA  ASP A 116     -36.472  36.426  36.788  1.00  0.00           H
ATOM   1855 1HB  ASP A 116     -36.460  38.641  35.528  1.00  0.00           H
ATOM   1856 2HB  ASP A 116     -35.157  38.016  34.524  1.00  0.00           H
ATOM   1857  N   VAL A 117     -35.366  34.455  35.938  1.00  0.00           N
ATOM   1858  CA  VAL A 117     -34.712  33.234  35.553  1.00  0.00           C
ATOM   1859  C   VAL A 117     -34.902  32.967  34.055  1.00  0.00           C
ATOM   1860  O   VAL A 117     -34.172  32.176  33.457  1.00  0.00           O
ATOM   1861  CB  VAL A 117     -35.248  32.003  36.308  1.00  0.00           C
ATOM   1862  CG1 VAL A 117     -34.667  30.724  35.722  1.00  0.00           C
ATOM   1863  CG2 VAL A 117     -34.913  32.117  37.788  1.00  0.00           C
ATOM   1864  H   VAL A 117     -36.235  34.407  36.451  1.00  0.00           H
ATOM   1865  HA  VAL A 117     -33.648  33.362  35.754  1.00  0.00           H
ATOM   1866  HB  VAL A 117     -36.329  31.954  36.182  1.00  0.00           H
ATOM   1867 1HG1 VAL A 117     -35.057  29.864  36.266  1.00  0.00           H
ATOM   1868 2HG1 VAL A 117     -34.949  30.645  34.672  1.00  0.00           H
ATOM   1869 3HG1 VAL A 117     -33.581  30.745  35.806  1.00  0.00           H
ATOM   1870 1HG2 VAL A 117     -35.295  31.244  38.315  1.00  0.00           H
ATOM   1871 2HG2 VAL A 117     -33.831  32.173  37.914  1.00  0.00           H
ATOM   1872 3HG2 VAL A 117     -35.372  33.018  38.197  1.00  0.00           H
ATOM   1873  N   GLN A 118     -35.870  33.651  33.453  1.00  0.00           N
ATOM   1874  CA  GLN A 118     -36.168  33.505  32.018  1.00  0.00           C
ATOM   1875  C   GLN A 118     -35.537  34.631  31.162  1.00  0.00           C
ATOM   1876  O   GLN A 118     -35.913  34.803  29.996  1.00  0.00           O
ATOM   1877  CB  GLN A 118     -37.671  33.513  31.725  1.00  0.00           C
ATOM   1878  CG  GLN A 118     -38.410  32.285  32.229  1.00  0.00           C
ATOM   1879  CD  GLN A 118     -38.722  32.369  33.712  1.00  0.00           C
ATOM   1880  OE1 GLN A 118     -39.137  33.417  34.217  1.00  0.00           O
ATOM   1881  NE2 GLN A 118     -38.523  31.261  34.418  1.00  0.00           N
ATOM   1882  H   GLN A 118     -36.419  34.294  34.007  1.00  0.00           H
ATOM   1883  HA  GLN A 118     -35.740  32.554  31.703  1.00  0.00           H
ATOM   1884 1HB  GLN A 118     -38.126  34.394  32.183  1.00  0.00           H
ATOM   1885 2HB  GLN A 118     -37.831  33.586  30.649  1.00  0.00           H
ATOM   1886 1HG  GLN A 118     -39.350  32.194  31.686  1.00  0.00           H
ATOM   1887 2HG  GLN A 118     -37.790  31.406  32.059  1.00  0.00           H
ATOM   1888 1HE2 GLN A 118     -38.712  31.255  35.400  1.00  0.00           H
ATOM   1889 2HE2 GLN A 118     -38.188  30.435  33.970  1.00  0.00           H
ATOM   1890  N   ALA A 119     -34.607  35.397  31.742  1.00  0.00           N
ATOM   1891  CA  ALA A 119     -33.986  36.526  31.051  1.00  0.00           C
ATOM   1892  C   ALA A 119     -33.236  36.042  29.824  1.00  0.00           C
ATOM   1893  O   ALA A 119     -32.452  35.096  29.898  1.00  0.00           O
ATOM   1894  CB  ALA A 119     -32.995  37.278  31.919  1.00  0.00           C
ATOM   1895  H   ALA A 119     -34.328  35.187  32.689  1.00  0.00           H
ATOM   1896  HA  ALA A 119     -34.788  37.193  30.733  1.00  0.00           H
ATOM   1897 1HB  ALA A 119     -32.567  38.103  31.350  1.00  0.00           H
ATOM   1898 2HB  ALA A 119     -33.506  37.670  32.798  1.00  0.00           H
ATOM   1899 3HB  ALA A 119     -32.201  36.603  32.232  1.00  0.00           H
ATOM   1900  N   ALA A 120     -33.482  36.694  28.688  1.00  0.00           N
ATOM   1901  CA  ALA A 120     -32.887  36.278  27.410  1.00  0.00           C
ATOM   1902  C   ALA A 120     -31.636  37.076  27.042  1.00  0.00           C
ATOM   1903  O   ALA A 120     -31.693  38.272  26.778  1.00  0.00           O
ATOM   1904  CB  ALA A 120     -33.868  36.418  26.228  1.00  0.00           C
ATOM   1905  H   ALA A 120     -34.098  37.495  28.706  1.00  0.00           H
ATOM   1906  HA  ALA A 120     -32.603  35.232  27.523  1.00  0.00           H
ATOM   1907 1HB  ALA A 120     -33.379  36.098  25.309  1.00  0.00           H
ATOM   1908 2HB  ALA A 120     -34.746  35.797  26.407  1.00  0.00           H
ATOM   1909 3HB  ALA A 120     -34.175  37.459  26.133  1.00  0.00           H
ATOM   1910  N   ALA A 121     -30.494  36.399  27.053  1.00  0.00           N
ATOM   1911  CA  ALA A 121     -29.240  36.997  26.639  1.00  0.00           C
ATOM   1912  C   ALA A 121     -29.130  36.731  25.158  1.00  0.00           C
ATOM   1913  O   ALA A 121     -28.850  35.598  24.773  1.00  0.00           O
ATOM   1914  CB  ALA A 121     -28.027  36.395  27.318  1.00  0.00           C
ATOM   1915  H   ALA A 121     -30.504  35.437  27.361  1.00  0.00           H
ATOM   1916  HA  ALA A 121     -29.300  38.070  26.816  1.00  0.00           H
ATOM   1917 1HB  ALA A 121     -27.125  36.892  26.960  1.00  0.00           H
ATOM   1918 2HB  ALA A 121     -28.111  36.530  28.396  1.00  0.00           H
ATOM   1919 3HB  ALA A 121     -27.973  35.333  27.089  1.00  0.00           H
ATOM   1920  N   ASN A 122     -29.347  37.759  24.326  1.00  0.00           N
ATOM   1921  CA  ASN A 122     -29.532  37.550  22.867  1.00  0.00           C
ATOM   1922  C   ASN A 122     -28.624  38.378  21.946  1.00  0.00           C
ATOM   1923  O   ASN A 122     -28.844  38.424  20.725  1.00  0.00           O
ATOM   1924  CB  ASN A 122     -30.953  37.838  22.426  1.00  0.00           C
ATOM   1925  CG  ASN A 122     -31.350  39.270  22.650  1.00  0.00           C
ATOM   1926  OD1 ASN A 122     -30.534  40.093  23.080  1.00  0.00           O
ATOM   1927  ND2 ASN A 122     -32.588  39.585  22.369  1.00  0.00           N
ATOM   1928  H   ASN A 122     -29.389  38.696  24.699  1.00  0.00           H
ATOM   1929  HA  ASN A 122     -29.314  36.497  22.684  1.00  0.00           H
ATOM   1930 1HB  ASN A 122     -31.060  37.607  21.364  1.00  0.00           H
ATOM   1931 2HB  ASN A 122     -31.642  37.193  22.972  1.00  0.00           H
ATOM   1932 1HD2 ASN A 122     -32.908  40.525  22.500  1.00  0.00           H
ATOM   1933 2HD2 ASN A 122     -33.214  38.889  22.025  1.00  0.00           H
ATOM   1934  N   GLY A 123     -27.623  39.040  22.526  1.00  0.00           N
ATOM   1935  CA  GLY A 123     -26.694  39.833  21.739  1.00  0.00           C
ATOM   1936  C   GLY A 123     -25.754  38.954  20.955  1.00  0.00           C
ATOM   1937  O   GLY A 123     -25.764  37.752  21.127  1.00  0.00           O
ATOM   1938  H   GLY A 123     -27.505  38.993  23.527  1.00  0.00           H
ATOM   1939 1HA  GLY A 123     -27.287  40.422  21.038  1.00  0.00           H
ATOM   1940 2HA  GLY A 123     -26.111  40.431  22.437  1.00  0.00           H
ATOM   1941  N   ASP A 124     -24.922  39.557  20.105  1.00  0.00           N
ATOM   1942  CA  ASP A 124     -24.014  38.790  19.228  1.00  0.00           C
ATOM   1943  C   ASP A 124     -22.909  38.022  19.981  1.00  0.00           C
ATOM   1944  O   ASP A 124     -22.287  37.103  19.423  1.00  0.00           O
ATOM   1945  CB  ASP A 124     -23.305  39.679  18.203  1.00  0.00           C
ATOM   1946  CG  ASP A 124     -24.272  40.388  17.264  1.00  0.00           C
ATOM   1947  OD1 ASP A 124     -25.400  39.966  17.177  1.00  0.00           O
ATOM   1948  OD2 ASP A 124     -23.872  41.343  16.642  1.00  0.00           O
ATOM   1949  H   ASP A 124     -24.913  40.566  20.059  1.00  0.00           H
ATOM   1950  HA  ASP A 124     -24.633  38.061  18.704  1.00  0.00           H
ATOM   1951 1HB  ASP A 124     -22.710  40.431  18.722  1.00  0.00           H
ATOM   1952 2HB  ASP A 124     -22.621  39.075  17.608  1.00  0.00           H
ATOM   1953  N   PHE A 125     -22.683  38.379  21.245  1.00  0.00           N
ATOM   1954  CA  PHE A 125     -21.783  37.610  22.086  1.00  0.00           C
ATOM   1955  C   PHE A 125     -22.383  36.245  22.408  1.00  0.00           C
ATOM   1956  O   PHE A 125     -21.666  35.326  22.776  1.00  0.00           O
ATOM   1957  CB  PHE A 125     -21.478  38.298  23.419  1.00  0.00           C
ATOM   1958  CG  PHE A 125     -21.367  37.350  24.578  1.00  0.00           C
ATOM   1959  CD1 PHE A 125     -21.076  36.009  24.372  1.00  0.00           C
ATOM   1960  CD2 PHE A 125     -21.551  37.797  25.877  1.00  0.00           C
ATOM   1961  CE1 PHE A 125     -20.972  35.136  25.437  1.00  0.00           C
ATOM   1962  CE2 PHE A 125     -21.446  36.926  26.946  1.00  0.00           C
ATOM   1963  CZ  PHE A 125     -21.157  35.594  26.724  1.00  0.00           C
ATOM   1964  H   PHE A 125     -23.140  39.194  21.630  1.00  0.00           H
ATOM   1965  HA  PHE A 125     -20.860  37.463  21.521  1.00  0.00           H
ATOM   1966 1HB  PHE A 125     -20.542  38.849  23.338  1.00  0.00           H
ATOM   1967 2HB  PHE A 125     -22.264  39.018  23.643  1.00  0.00           H
ATOM   1968  HD1 PHE A 125     -20.930  35.647  23.354  1.00  0.00           H
ATOM   1969  HD2 PHE A 125     -21.779  38.849  26.053  1.00  0.00           H
ATOM   1970  HE1 PHE A 125     -20.745  34.086  25.260  1.00  0.00           H
ATOM   1971  HE2 PHE A 125     -21.593  37.290  27.963  1.00  0.00           H
ATOM   1972  HZ  PHE A 125     -21.078  34.907  27.565  1.00  0.00           H
ATOM   1973  N   PHE A 126     -23.698  36.131  22.265  1.00  0.00           N
ATOM   1974  CA  PHE A 126     -24.478  34.938  22.629  1.00  0.00           C
ATOM   1975  C   PHE A 126     -24.965  34.114  21.437  1.00  0.00           C
ATOM   1976  O   PHE A 126     -25.816  33.218  21.600  1.00  0.00           O
ATOM   1977  CB  PHE A 126     -25.719  35.284  23.453  1.00  0.00           C
ATOM   1978  CG  PHE A 126     -25.418  36.019  24.728  1.00  0.00           C
ATOM   1979  CD1 PHE A 126     -25.526  37.399  24.792  1.00  0.00           C
ATOM   1980  CD2 PHE A 126     -25.024  35.332  25.864  1.00  0.00           C
ATOM   1981  CE1 PHE A 126     -25.249  38.077  25.963  1.00  0.00           C
ATOM   1982  CE2 PHE A 126     -24.746  36.004  27.037  1.00  0.00           C
ATOM   1983  CZ  PHE A 126     -24.859  37.381  27.088  1.00  0.00           C
ATOM   1984  H   PHE A 126     -24.177  36.931  21.876  1.00  0.00           H
ATOM   1985  HA  PHE A 126     -23.817  34.308  23.225  1.00  0.00           H
ATOM   1986 1HB  PHE A 126     -26.390  35.899  22.856  1.00  0.00           H
ATOM   1987 2HB  PHE A 126     -26.254  34.369  23.705  1.00  0.00           H
ATOM   1988  HD1 PHE A 126     -25.835  37.951  23.903  1.00  0.00           H
ATOM   1989  HD2 PHE A 126     -24.934  34.245  25.828  1.00  0.00           H
ATOM   1990  HE1 PHE A 126     -25.339  39.164  25.999  1.00  0.00           H
ATOM   1991  HE2 PHE A 126     -24.438  35.452  27.926  1.00  0.00           H
ATOM   1992  HZ  PHE A 126     -24.639  37.913  28.011  1.00  0.00           H
ATOM   1993  N   LYS A 127     -24.431  34.434  20.256  1.00  0.00           N
ATOM   1994  CA  LYS A 127     -24.712  33.732  19.006  1.00  0.00           C
ATOM   1995  C   LYS A 127     -23.392  33.331  18.351  1.00  0.00           C
ATOM   1996  O   LYS A 127     -22.328  33.802  18.764  1.00  0.00           O
ATOM   1997  CB  LYS A 127     -25.487  34.584  17.999  1.00  0.00           C
ATOM   1998  CG  LYS A 127     -26.893  34.963  18.445  1.00  0.00           C
ATOM   1999  CD  LYS A 127     -27.642  35.703  17.347  1.00  0.00           C
ATOM   2000  CE  LYS A 127     -29.047  36.082  17.792  1.00  0.00           C
ATOM   2001  NZ  LYS A 127     -29.776  36.844  16.743  1.00  0.00           N
ATOM   2002  H   LYS A 127     -23.792  35.216  20.248  1.00  0.00           H
ATOM   2003  HA  LYS A 127     -25.274  32.831  19.255  1.00  0.00           H
ATOM   2004 1HB  LYS A 127     -24.938  35.505  17.804  1.00  0.00           H
ATOM   2005 2HB  LYS A 127     -25.569  34.048  17.054  1.00  0.00           H
ATOM   2006 1HG  LYS A 127     -27.446  34.061  18.710  1.00  0.00           H
ATOM   2007 2HG  LYS A 127     -26.835  35.603  19.328  1.00  0.00           H
ATOM   2008 1HD  LYS A 127     -27.095  36.609  17.083  1.00  0.00           H
ATOM   2009 2HD  LYS A 127     -27.708  35.068  16.464  1.00  0.00           H
ATOM   2010 1HE  LYS A 127     -29.610  35.180  18.026  1.00  0.00           H
ATOM   2011 2HE  LYS A 127     -28.990  36.692  18.695  1.00  0.00           H
ATOM   2012 1HZ  LYS A 127     -30.702  37.076  17.077  1.00  0.00           H
ATOM   2013 2HZ  LYS A 127     -29.271  37.693  16.533  1.00  0.00           H
ATOM   2014 3HZ  LYS A 127     -29.850  36.280  15.907  1.00  0.00           H
ATOM   2015  N   LYS A 128     -23.474  32.489  17.312  1.00  0.00           N
ATOM   2016  CA  LYS A 128     -22.302  31.993  16.570  1.00  0.00           C
ATOM   2017  C   LYS A 128     -21.358  33.063  16.021  1.00  0.00           C
ATOM   2018  O   LYS A 128     -21.777  34.041  15.375  1.00  0.00           O
ATOM   2019  CB  LYS A 128     -22.702  31.125  15.375  1.00  0.00           C
ATOM   2020  CG  LYS A 128     -21.530  30.506  14.628  1.00  0.00           C
ATOM   2021  CD  LYS A 128     -22.008  29.576  13.524  1.00  0.00           C
ATOM   2022  CE  LYS A 128     -20.838  28.940  12.788  1.00  0.00           C
ATOM   2023  NZ  LYS A 128     -21.290  28.011  11.717  1.00  0.00           N
ATOM   2024  H   LYS A 128     -24.398  32.187  17.033  1.00  0.00           H
ATOM   2025  HA  LYS A 128     -21.735  31.382  17.274  1.00  0.00           H
ATOM   2026 1HB  LYS A 128     -23.348  30.315  15.715  1.00  0.00           H
ATOM   2027 2HB  LYS A 128     -23.272  31.725  14.666  1.00  0.00           H
ATOM   2028 1HG  LYS A 128     -20.921  31.295  14.187  1.00  0.00           H
ATOM   2029 2HG  LYS A 128     -20.911  29.941  15.324  1.00  0.00           H
ATOM   2030 1HD  LYS A 128     -22.626  28.786  13.955  1.00  0.00           H
ATOM   2031 2HD  LYS A 128     -22.610  30.137  12.809  1.00  0.00           H
ATOM   2032 1HE  LYS A 128     -20.223  29.720  12.339  1.00  0.00           H
ATOM   2033 2HE  LYS A 128     -20.223  28.384  13.497  1.00  0.00           H
ATOM   2034 1HZ  LYS A 128     -20.487  27.609  11.255  1.00  0.00           H
ATOM   2035 2HZ  LYS A 128     -21.847  27.273  12.124  1.00  0.00           H
ATOM   2036 3HZ  LYS A 128     -21.847  28.519  11.043  1.00  0.00           H
ATOM   2037  N   THR A 129     -20.075  32.815  16.287  1.00  0.00           N
ATOM   2038  CA  THR A 129     -18.926  33.652  15.931  1.00  0.00           C
ATOM   2039  C   THR A 129     -18.966  34.219  14.503  1.00  0.00           C
ATOM   2040  O   THR A 129     -19.249  33.499  13.539  1.00  0.00           O
ATOM   2041  CB  THR A 129     -17.589  32.897  16.063  1.00  0.00           C
ATOM   2042  OG1 THR A 129     -16.520  33.840  16.216  1.00  0.00           O
ATOM   2043  CG2 THR A 129     -17.335  32.043  14.831  1.00  0.00           C
ATOM   2044  H   THR A 129     -19.918  31.952  16.789  1.00  0.00           H
ATOM   2045  HA  THR A 129     -18.932  34.492  16.626  1.00  0.00           H
ATOM   2046  HB  THR A 129     -17.618  32.256  16.945  1.00  0.00           H
ATOM   2047  HG1 THR A 129     -15.679  33.376  16.183  1.00  0.00           H
ATOM   2048 1HG2 THR A 129     -16.387  31.517  14.942  1.00  0.00           H
ATOM   2049 2HG2 THR A 129     -18.141  31.317  14.717  1.00  0.00           H
ATOM   2050 3HG2 THR A 129     -17.295  32.681  13.949  1.00  0.00           H
ATOM   2051  N   LYS A 130     -18.692  35.511  14.398  1.00  0.00           N
ATOM   2052  CA  LYS A 130     -18.635  36.205  13.120  1.00  0.00           C
ATOM   2053  C   LYS A 130     -17.434  35.841  12.222  1.00  0.00           C
ATOM   2054  O   LYS A 130     -17.622  35.655  11.018  1.00  0.00           O
ATOM   2055  CB  LYS A 130     -18.598  37.724  13.289  1.00  0.00           C
ATOM   2056  CG  LYS A 130     -18.478  38.500  11.985  1.00  0.00           C
ATOM   2057  CD  LYS A 130     -17.057  38.999  11.764  1.00  0.00           C
ATOM   2058  CE  LYS A 130     -16.723  40.145  12.706  1.00  0.00           C
ATOM   2059  NZ  LYS A 130     -15.314  40.598  12.548  1.00  0.00           N
ATOM   2060  H   LYS A 130     -18.517  36.029  15.247  1.00  0.00           H
ATOM   2061  HA  LYS A 130     -19.545  35.931  12.585  1.00  0.00           H
ATOM   2062 1HB  LYS A 130     -19.504  38.056  13.797  1.00  0.00           H
ATOM   2063 2HB  LYS A 130     -17.751  37.998  13.920  1.00  0.00           H
ATOM   2064 1HG  LYS A 130     -18.760  37.856  11.151  1.00  0.00           H
ATOM   2065 2HG  LYS A 130     -19.157  39.353  12.006  1.00  0.00           H
ATOM   2066 1HD  LYS A 130     -16.357  38.182  11.930  1.00  0.00           H
ATOM   2067 2HD  LYS A 130     -16.952  39.344  10.736  1.00  0.00           H
ATOM   2068 1HE  LYS A 130     -17.386  40.985  12.511  1.00  0.00           H
ATOM   2069 2HE  LYS A 130     -16.875  39.825  13.738  1.00  0.00           H
ATOM   2070 1HZ  LYS A 130     -15.131  41.356  13.191  1.00  0.00           H
ATOM   2071 2HZ  LYS A 130     -14.687  39.831  12.748  1.00  0.00           H
ATOM   2072 3HZ  LYS A 130     -15.166  40.918  11.603  1.00  0.00           H
ATOM   2073  N   GLY A 131     -16.209  35.780  12.756  1.00  0.00           N
ATOM   2074  CA  GLY A 131     -15.935  35.518  14.158  1.00  0.00           C
ATOM   2075  C   GLY A 131     -16.021  36.737  15.052  1.00  0.00           C
ATOM   2076  O   GLY A 131     -15.531  37.813  14.705  1.00  0.00           O
ATOM   2077  H   GLY A 131     -15.435  35.930  12.124  1.00  0.00           H
ATOM   2078 1HA  GLY A 131     -16.685  34.801  14.493  1.00  0.00           H
ATOM   2079 2HA  GLY A 131     -14.916  35.134  14.209  1.00  0.00           H
ATOM   2080  N   ARG A 132     -16.638  36.564  16.217  1.00  0.00           N
ATOM   2081  CA  ARG A 132     -16.780  37.649  17.178  1.00  0.00           C
ATOM   2082  C   ARG A 132     -15.965  37.308  18.419  1.00  0.00           C
ATOM   2083  O   ARG A 132     -15.280  38.161  18.984  1.00  0.00           O
ATOM   2084  CB  ARG A 132     -18.219  37.876  17.618  1.00  0.00           C
ATOM   2085  CG  ARG A 132     -19.082  38.628  16.619  1.00  0.00           C
ATOM   2086  CD  ARG A 132     -20.176  39.378  17.290  1.00  0.00           C
ATOM   2087  NE  ARG A 132     -20.867  40.265  16.371  1.00  0.00           N
ATOM   2088  CZ  ARG A 132     -21.715  39.862  15.407  1.00  0.00           C
ATOM   2089  NH1 ARG A 132     -21.967  38.581  15.249  1.00  0.00           N
ATOM   2090  NH2 ARG A 132     -22.297  40.751  14.621  1.00  0.00           N
ATOM   2091  H   ARG A 132     -17.018  35.656  16.440  1.00  0.00           H
ATOM   2092  HA  ARG A 132     -16.373  38.551  16.719  1.00  0.00           H
ATOM   2093 1HB  ARG A 132     -18.696  36.917  17.811  1.00  0.00           H
ATOM   2094 2HB  ARG A 132     -18.228  38.440  18.551  1.00  0.00           H
ATOM   2095 1HG  ARG A 132     -18.466  39.341  16.069  1.00  0.00           H
ATOM   2096 2HG  ARG A 132     -19.529  37.920  15.919  1.00  0.00           H
ATOM   2097 1HD  ARG A 132     -20.903  38.672  17.697  1.00  0.00           H
ATOM   2098 2HD  ARG A 132     -19.760  39.975  18.099  1.00  0.00           H
ATOM   2099  HE  ARG A 132     -20.699  41.260  16.464  1.00  0.00           H
ATOM   2100 1HH1 ARG A 132     -21.524  37.900  15.848  1.00  0.00           H
ATOM   2101 2HH1 ARG A 132     -22.603  38.275  14.525  1.00  0.00           H
ATOM   2102 1HH2 ARG A 132     -22.103  41.735  14.744  1.00  0.00           H
ATOM   2103 2HH2 ARG A 132     -22.932  40.446  13.898  1.00  0.00           H
ATOM   2104  N   PRO A 133     -15.994  36.034  18.796  1.00  0.00           N
ATOM   2105  CA  PRO A 133     -17.239  35.261  18.826  1.00  0.00           C
ATOM   2106  C   PRO A 133     -18.254  35.855  19.797  1.00  0.00           C
ATOM   2107  O   PRO A 133     -17.931  36.788  20.531  1.00  0.00           O
ATOM   2108  CB  PRO A 133     -16.772  33.876  19.284  1.00  0.00           C
ATOM   2109  CG  PRO A 133     -15.736  34.163  20.318  1.00  0.00           C
ATOM   2110  CD  PRO A 133     -15.087  35.439  19.853  1.00  0.00           C
ATOM   2111  HA  PRO A 133     -17.663  35.219  17.812  1.00  0.00           H
ATOM   2112 1HB  PRO A 133     -17.623  33.304  19.680  1.00  0.00           H
ATOM   2113 2HB  PRO A 133     -16.375  33.309  18.428  1.00  0.00           H
ATOM   2114 1HG  PRO A 133     -16.203  34.262  21.307  1.00  0.00           H
ATOM   2115 2HG  PRO A 133     -15.026  33.326  20.384  1.00  0.00           H
ATOM   2116 1HD  PRO A 133     -14.915  36.100  20.715  1.00  0.00           H
ATOM   2117 2HD  PRO A 133     -14.140  35.208  19.346  1.00  0.00           H
ATOM   2118  N   GLY A 134     -19.469  35.314  19.798  1.00  0.00           N
ATOM   2119  CA  GLY A 134     -19.705  33.970  20.289  1.00  0.00           C
ATOM   2120  C   GLY A 134     -19.223  33.779  21.713  1.00  0.00           C
ATOM   2121  O   GLY A 134     -18.333  34.488  22.179  1.00  0.00           O
ATOM   2122  H   GLY A 134     -20.247  35.855  19.448  1.00  0.00           H
ATOM   2123 1HA  GLY A 134     -20.783  33.808  20.266  1.00  0.00           H
ATOM   2124 2HA  GLY A 134     -19.146  33.294  19.644  1.00  0.00           H
ATOM   2125  N   PHE A 135     -19.816  32.812  22.407  1.00  0.00           N
ATOM   2126  CA  PHE A 135     -20.397  31.646  21.752  1.00  0.00           C
ATOM   2127  C   PHE A 135     -21.902  31.575  21.983  1.00  0.00           C
ATOM   2128  O   PHE A 135     -22.487  32.466  22.600  1.00  0.00           O
ATOM   2129  CB  PHE A 135     -19.801  30.327  22.250  1.00  0.00           C
ATOM   2130  CG  PHE A 135     -18.604  29.868  21.464  1.00  0.00           C
ATOM   2131  CD1 PHE A 135     -17.935  30.740  20.623  1.00  0.00           C
ATOM   2132  CD2 PHE A 135     -18.148  28.564  21.569  1.00  0.00           C
ATOM   2133  CE1 PHE A 135     -16.834  30.319  19.903  1.00  0.00           C
ATOM   2134  CE2 PHE A 135     -17.049  28.139  20.851  1.00  0.00           C
ATOM   2135  CZ  PHE A 135     -16.389  29.019  20.014  1.00  0.00           C
ATOM   2136  H   PHE A 135     -19.866  32.887  23.413  1.00  0.00           H
ATOM   2137  HA  PHE A 135     -20.214  31.756  20.681  1.00  0.00           H
ATOM   2138 1HB  PHE A 135     -19.504  30.433  23.292  1.00  0.00           H
ATOM   2139 2HB  PHE A 135     -20.559  29.546  22.204  1.00  0.00           H
ATOM   2140  HD1 PHE A 135     -18.282  31.771  20.535  1.00  0.00           H
ATOM   2141  HD2 PHE A 135     -18.668  27.869  22.228  1.00  0.00           H
ATOM   2142  HE1 PHE A 135     -16.313  31.017  19.243  1.00  0.00           H
ATOM   2143  HE2 PHE A 135     -16.699  27.111  20.939  1.00  0.00           H
ATOM   2144  HZ  PHE A 135     -15.523  28.686  19.446  1.00  0.00           H
ATOM   2145  N   TYR A 136     -22.525  30.514  21.481  1.00  0.00           N
ATOM   2146  CA  TYR A 136     -23.968  30.344  21.599  1.00  0.00           C
ATOM   2147  C   TYR A 136     -24.406  29.229  22.545  1.00  0.00           C
ATOM   2148  O   TYR A 136     -23.927  28.099  22.449  1.00  0.00           O
ATOM   2149  CB  TYR A 136     -24.630  30.051  20.250  1.00  0.00           C
ATOM   2150  CG  TYR A 136     -26.049  29.543  20.364  1.00  0.00           C
ATOM   2151  CD1 TYR A 136     -27.113  30.432  20.287  1.00  0.00           C
ATOM   2152  CD2 TYR A 136     -26.288  28.188  20.547  1.00  0.00           C
ATOM   2153  CE1 TYR A 136     -28.410  29.966  20.392  1.00  0.00           C
ATOM   2154  CE2 TYR A 136     -27.585  27.726  20.650  1.00  0.00           C
ATOM   2155  CZ  TYR A 136     -28.643  28.609  20.573  1.00  0.00           C
ATOM   2156  OH  TYR A 136     -29.936  28.148  20.678  1.00  0.00           O
ATOM   2157  H   TYR A 136     -21.984  29.805  21.005  1.00  0.00           H
ATOM   2158  HA  TYR A 136     -24.356  31.286  21.989  1.00  0.00           H
ATOM   2159 1HB  TYR A 136     -24.640  30.959  19.645  1.00  0.00           H
ATOM   2160 2HB  TYR A 136     -24.044  29.305  19.714  1.00  0.00           H
ATOM   2161  HD1 TYR A 136     -26.923  31.494  20.144  1.00  0.00           H
ATOM   2162  HD2 TYR A 136     -25.453  27.491  20.608  1.00  0.00           H
ATOM   2163  HE1 TYR A 136     -29.245  30.666  20.331  1.00  0.00           H
ATOM   2164  HE2 TYR A 136     -27.774  26.660  20.794  1.00  0.00           H
ATOM   2165  HH  TYR A 136     -30.477  28.809  21.115  1.00  0.00           H
ATOM   2166  N   PHE A 137     -25.314  29.559  23.456  1.00  0.00           N
ATOM   2167  CA  PHE A 137     -25.867  28.570  24.375  1.00  0.00           C
ATOM   2168  C   PHE A 137     -27.358  28.783  24.624  1.00  0.00           C
ATOM   2169  O   PHE A 137     -27.778  29.026  25.756  1.00  0.00           O
ATOM   2170  CB  PHE A 137     -25.180  28.586  25.742  1.00  0.00           C
ATOM   2171  CG  PHE A 137     -25.174  29.935  26.403  1.00  0.00           C
ATOM   2172  CD1 PHE A 137     -26.321  30.434  27.003  1.00  0.00           C
ATOM   2173  CD2 PHE A 137     -24.023  30.709  26.425  1.00  0.00           C
ATOM   2174  CE1 PHE A 137     -26.319  31.676  27.610  1.00  0.00           C
ATOM   2175  CE2 PHE A 137     -24.017  31.948  27.033  1.00  0.00           C
ATOM   2176  CZ  PHE A 137     -25.168  32.432  27.625  1.00  0.00           C
ATOM   2177  H   PHE A 137     -25.630  30.515  23.515  1.00  0.00           H
ATOM   2178  HA  PHE A 137     -25.732  27.593  23.908  1.00  0.00           H
ATOM   2179 1HB  PHE A 137     -25.678  27.883  26.408  1.00  0.00           H
ATOM   2180 2HB  PHE A 137     -24.147  28.257  25.633  1.00  0.00           H
ATOM   2181  HD1 PHE A 137     -27.232  29.833  26.990  1.00  0.00           H
ATOM   2182  HD2 PHE A 137     -23.115  30.327  25.957  1.00  0.00           H
ATOM   2183  HE1 PHE A 137     -27.226  32.053  28.077  1.00  0.00           H
ATOM   2184  HE2 PHE A 137     -23.106  32.547  27.045  1.00  0.00           H
ATOM   2185  HZ  PHE A 137     -25.163  33.411  28.105  1.00  0.00           H
ATOM   2186  N   GLY A 138     -28.149  28.685  23.561  1.00  0.00           N
ATOM   2187  CA  GLY A 138     -29.288  29.567  23.379  1.00  0.00           C
ATOM   2188  C   GLY A 138     -29.557  30.210  24.726  1.00  0.00           C
ATOM   2189  O   GLY A 138     -30.212  29.620  25.586  1.00  0.00           O
ATOM   2190  H   GLY A 138     -27.953  27.984  22.862  1.00  0.00           H
ATOM   2191 1HA  GLY A 138     -29.007  30.336  22.659  1.00  0.00           H
ATOM   2192 2HA  GLY A 138     -30.143  28.957  23.091  1.00  0.00           H
ATOM   2193  N   GLU A 139     -29.046  31.423  24.911  1.00  0.00           N
ATOM   2194  CA  GLU A 139     -29.855  32.525  25.412  1.00  0.00           C
ATOM   2195  C   GLU A 139     -30.335  32.596  26.857  1.00  0.00           C
ATOM   2196  O   GLU A 139     -30.210  33.631  27.513  1.00  0.00           O
ATOM   2197  CB  GLU A 139     -31.125  32.696  24.575  1.00  0.00           C
ATOM   2198  CG  GLU A 139     -31.948  33.929  24.923  1.00  0.00           C
ATOM   2199  CD  GLU A 139     -33.070  34.174  23.954  1.00  0.00           C
ATOM   2200  OE1 GLU A 139     -34.198  34.210  24.380  1.00  0.00           O
ATOM   2201  OE2 GLU A 139     -32.799  34.329  22.787  1.00  0.00           O
ATOM   2202  H   GLU A 139     -28.072  31.584  24.698  1.00  0.00           H
ATOM   2203  HA  GLU A 139     -29.239  33.411  25.253  1.00  0.00           H
ATOM   2204 1HB  GLU A 139     -30.858  32.758  23.519  1.00  0.00           H
ATOM   2205 2HB  GLU A 139     -31.764  31.822  24.700  1.00  0.00           H
ATOM   2206 1HG  GLU A 139     -32.363  33.805  25.923  1.00  0.00           H
ATOM   2207 2HG  GLU A 139     -31.289  34.797  24.939  1.00  0.00           H
ATOM   2208  N   LEU A 140     -30.884  31.489  27.349  1.00  0.00           N
ATOM   2209  CA  LEU A 140     -31.534  31.468  28.661  1.00  0.00           C
ATOM   2210  C   LEU A 140     -30.669  30.813  29.717  1.00  0.00           C
ATOM   2211  O   LEU A 140     -29.920  29.879  29.401  1.00  0.00           O
ATOM   2212  CB  LEU A 140     -32.870  30.715  28.647  1.00  0.00           C
ATOM   2213  CG  LEU A 140     -33.919  31.243  27.659  1.00  0.00           C
ATOM   2214  CD1 LEU A 140     -35.143  30.335  27.683  1.00  0.00           C
ATOM   2215  CD2 LEU A 140     -34.292  32.671  28.029  1.00  0.00           C
ATOM   2216  H   LEU A 140     -30.853  30.641  26.801  1.00  0.00           H
ATOM   2217  HA  LEU A 140     -31.701  32.505  28.947  1.00  0.00           H
ATOM   2218 1HB  LEU A 140     -32.680  29.673  28.402  1.00  0.00           H
ATOM   2219 2HB  LEU A 140     -33.305  30.759  29.646  1.00  0.00           H
ATOM   2220  HG  LEU A 140     -33.511  31.224  26.649  1.00  0.00           H
ATOM   2221 1HD1 LEU A 140     -35.886  30.709  26.981  1.00  0.00           H
ATOM   2222 2HD1 LEU A 140     -34.849  29.324  27.396  1.00  0.00           H
ATOM   2223 3HD1 LEU A 140     -35.563  30.319  28.687  1.00  0.00           H
ATOM   2224 1HD2 LEU A 140     -35.036  33.046  27.326  1.00  0.00           H
ATOM   2225 2HD2 LEU A 140     -34.703  32.690  29.037  1.00  0.00           H
ATOM   2226 3HD2 LEU A 140     -33.405  33.302  27.987  1.00  0.00           H
ATOM   2227  N   PRO A 141     -30.804  31.265  30.987  1.00  0.00           N
ATOM   2228  CA  PRO A 141     -30.011  30.780  32.141  1.00  0.00           C
ATOM   2229  C   PRO A 141     -29.977  29.268  32.293  1.00  0.00           C
ATOM   2230  O   PRO A 141     -28.915  28.717  32.593  1.00  0.00           O
ATOM   2231  CB  PRO A 141     -30.728  31.424  33.332  1.00  0.00           C
ATOM   2232  CG  PRO A 141     -31.207  32.733  32.805  1.00  0.00           C
ATOM   2233  CD  PRO A 141     -31.665  32.426  31.402  1.00  0.00           C
ATOM   2234  HA  PRO A 141     -28.979  31.147  32.051  1.00  0.00           H
ATOM   2235 1HB  PRO A 141     -31.549  30.776  33.674  1.00  0.00           H
ATOM   2236 2HB  PRO A 141     -30.031  31.534  34.175  1.00  0.00           H
ATOM   2237 1HG  PRO A 141     -32.019  33.124  33.437  1.00  0.00           H
ATOM   2238 2HG  PRO A 141     -30.397  33.475  32.833  1.00  0.00           H
ATOM   2239 1HD  PRO A 141     -32.713  32.092  31.422  1.00  0.00           H
ATOM   2240 2HD  PRO A 141     -31.557  33.325  30.777  1.00  0.00           H
ATOM   2241  N   LEU A 142     -31.109  28.602  32.083  1.00  0.00           N
ATOM   2242  CA  LEU A 142     -31.157  27.146  32.155  1.00  0.00           C
ATOM   2243  C   LEU A 142     -30.328  26.503  31.042  1.00  0.00           C
ATOM   2244  O   LEU A 142     -29.593  25.546  31.274  1.00  0.00           O
ATOM   2245  CB  LEU A 142     -32.582  26.592  32.034  1.00  0.00           C
ATOM   2246  CG  LEU A 142     -32.728  25.080  32.247  1.00  0.00           C
ATOM   2247  CD1 LEU A 142     -32.262  24.718  33.653  1.00  0.00           C
ATOM   2248  CD2 LEU A 142     -34.177  24.674  32.033  1.00  0.00           C
ATOM   2249  H   LEU A 142     -31.954  29.113  31.871  1.00  0.00           H
ATOM   2250  HA  LEU A 142     -30.729  26.860  33.115  1.00  0.00           H
ATOM   2251 1HB  LEU A 142     -33.212  27.093  32.764  1.00  0.00           H
ATOM   2252 2HB  LEU A 142     -32.961  26.823  31.039  1.00  0.00           H
ATOM   2253  HG  LEU A 142     -32.093  24.548  31.541  1.00  0.00           H
ATOM   2254 1HD1 LEU A 142     -32.366  23.644  33.806  1.00  0.00           H
ATOM   2255 2HD1 LEU A 142     -31.217  25.001  33.774  1.00  0.00           H
ATOM   2256 3HD1 LEU A 142     -32.868  25.248  34.385  1.00  0.00           H
ATOM   2257 1HD2 LEU A 142     -34.281  23.598  32.184  1.00  0.00           H
ATOM   2258 2HD2 LEU A 142     -34.814  25.204  32.740  1.00  0.00           H
ATOM   2259 3HD2 LEU A 142     -34.477  24.927  31.015  1.00  0.00           H
ATOM   2260  N   SER A 143     -30.462  27.042  29.836  1.00  0.00           N
ATOM   2261  CA  SER A 143     -29.751  26.534  28.658  1.00  0.00           C
ATOM   2262  C   SER A 143     -28.250  26.744  28.831  1.00  0.00           C
ATOM   2263  O   SER A 143     -27.436  25.898  28.459  1.00  0.00           O
ATOM   2264  CB  SER A 143     -30.161  27.226  27.373  1.00  0.00           C
ATOM   2265  OG  SER A 143     -29.763  28.568  27.374  1.00  0.00           O
ATOM   2266  H   SER A 143     -31.080  27.836  29.734  1.00  0.00           H
ATOM   2267  HA  SER A 143     -29.953  25.463  28.592  1.00  0.00           H
ATOM   2268 1HB  SER A 143     -29.712  26.712  26.524  1.00  0.00           H
ATOM   2269 2HB  SER A 143     -31.243  27.164  27.256  1.00  0.00           H
ATOM   2270  HG  SER A 143     -29.038  28.632  26.747  1.00  0.00           H
ATOM   2271  N   LEU A 144     -27.907  27.876  29.431  1.00  0.00           N
ATOM   2272  CA  LEU A 144     -26.543  28.206  29.754  1.00  0.00           C
ATOM   2273  C   LEU A 144     -25.961  27.185  30.737  1.00  0.00           C
ATOM   2274  O   LEU A 144     -24.902  26.574  30.478  1.00  0.00           O
ATOM   2275  CB  LEU A 144     -26.399  29.591  30.397  1.00  0.00           C
ATOM   2276  CG  LEU A 144     -25.011  29.923  30.955  1.00  0.00           C
ATOM   2277  CD1 LEU A 144     -23.966  29.745  29.863  1.00  0.00           C
ATOM   2278  CD2 LEU A 144     -25.006  31.349  31.489  1.00  0.00           C
ATOM   2279  H   LEU A 144     -28.639  28.531  29.665  1.00  0.00           H
ATOM   2280  HA  LEU A 144     -25.973  28.164  28.827  1.00  0.00           H
ATOM   2281 1HB  LEU A 144     -26.647  30.345  29.653  1.00  0.00           H
ATOM   2282 2HB  LEU A 144     -27.114  29.668  31.217  1.00  0.00           H
ATOM   2283  HG  LEU A 144     -24.769  29.234  31.763  1.00  0.00           H
ATOM   2284 1HD1 LEU A 144     -22.979  29.980  30.260  1.00  0.00           H
ATOM   2285 2HD1 LEU A 144     -23.978  28.711  29.513  1.00  0.00           H
ATOM   2286 3HD1 LEU A 144     -24.193  30.411  29.031  1.00  0.00           H
ATOM   2287 1HD2 LEU A 144     -24.019  31.586  31.885  1.00  0.00           H
ATOM   2288 2HD2 LEU A 144     -25.246  32.040  30.682  1.00  0.00           H
ATOM   2289 3HD2 LEU A 144     -25.749  31.444  32.280  1.00  0.00           H
ATOM   2290  N   ALA A 145     -26.672  26.989  31.849  1.00  0.00           N
ATOM   2291  CA  ALA A 145     -26.205  26.084  32.886  1.00  0.00           C
ATOM   2292  C   ALA A 145     -26.025  24.684  32.321  1.00  0.00           C
ATOM   2293  O   ALA A 145     -25.062  23.995  32.648  1.00  0.00           O
ATOM   2294  CB  ALA A 145     -27.156  25.980  34.046  1.00  0.00           C
ATOM   2295  H   ALA A 145     -27.548  27.474  31.977  1.00  0.00           H
ATOM   2296  HA  ALA A 145     -25.237  26.453  33.226  1.00  0.00           H
ATOM   2297 1HB  ALA A 145     -26.753  25.290  34.787  1.00  0.00           H
ATOM   2298 2HB  ALA A 145     -27.287  26.963  34.499  1.00  0.00           H
ATOM   2299 3HB  ALA A 145     -28.119  25.612  33.694  1.00  0.00           H
ATOM   2300  N   ALA A 146     -26.924  24.270  31.436  1.00  0.00           N
ATOM   2301  CA  ALA A 146     -26.802  22.940  30.854  1.00  0.00           C
ATOM   2302  C   ALA A 146     -25.642  22.856  29.857  1.00  0.00           C
ATOM   2303  O   ALA A 146     -24.815  21.911  29.896  1.00  0.00           O
ATOM   2304  CB  ALA A 146     -28.044  22.510  30.121  1.00  0.00           C
ATOM   2305  H   ALA A 146     -27.695  24.860  31.157  1.00  0.00           H
ATOM   2306  HA  ALA A 146     -26.602  22.252  31.675  1.00  0.00           H
ATOM   2307 1HB  ALA A 146     -27.896  21.512  29.709  1.00  0.00           H
ATOM   2308 2HB  ALA A 146     -28.887  22.495  30.811  1.00  0.00           H
ATOM   2309 3HB  ALA A 146     -28.249  23.209  29.314  1.00  0.00           H
ATOM   2310  N   CYS A 147     -25.563  23.867  28.986  1.00  0.00           N
ATOM   2311  CA  CYS A 147     -24.573  23.882  27.916  1.00  0.00           C
ATOM   2312  C   CYS A 147     -23.142  24.003  28.436  1.00  0.00           C
ATOM   2313  O   CYS A 147     -22.191  23.619  27.759  1.00  0.00           O
ATOM   2314  CB  CYS A 147     -24.786  25.035  26.935  1.00  0.00           C
ATOM   2315  SG  CYS A 147     -26.273  24.872  25.916  1.00  0.00           S
ATOM   2316  H   CYS A 147     -26.205  24.641  29.072  1.00  0.00           H
ATOM   2317  HA  CYS A 147     -24.666  22.933  27.389  1.00  0.00           H
ATOM   2318 1HB  CYS A 147     -24.857  25.973  27.487  1.00  0.00           H
ATOM   2319 2HB  CYS A 147     -23.928  25.111  26.269  1.00  0.00           H
ATOM   2320  HG  CYS A 147     -26.178  23.556  25.745  1.00  0.00           H
ATOM   2321  N   THR A 148     -22.993  24.511  29.650  1.00  0.00           N
ATOM   2322  CA  THR A 148     -21.679  24.659  30.241  1.00  0.00           C
ATOM   2323  C   THR A 148     -21.469  23.534  31.237  1.00  0.00           C
ATOM   2324  O   THR A 148     -20.526  23.561  32.029  1.00  0.00           O
ATOM   2325  CB  THR A 148     -21.498  25.990  30.994  1.00  0.00           C
ATOM   2326  OG1 THR A 148     -22.497  26.104  32.015  1.00  0.00           O
ATOM   2327  CG2 THR A 148     -21.623  27.166  30.035  1.00  0.00           C
ATOM   2328  H   THR A 148     -23.804  24.802  30.178  1.00  0.00           H
ATOM   2329  HA  THR A 148     -20.945  24.569  29.440  1.00  0.00           H
ATOM   2330  HB  THR A 148     -20.515  26.012  31.462  1.00  0.00           H
ATOM   2331  HG1 THR A 148     -22.212  26.743  32.673  1.00  0.00           H
ATOM   2332 1HG2 THR A 148     -21.492  28.097  30.584  1.00  0.00           H
ATOM   2333 2HG2 THR A 148     -20.857  27.087  29.264  1.00  0.00           H
ATOM   2334 3HG2 THR A 148     -22.608  27.152  29.571  1.00  0.00           H
ATOM   2335  N   ASN A 149     -22.354  22.545  31.191  1.00  0.00           N
ATOM   2336  CA  ASN A 149     -22.207  21.354  32.022  1.00  0.00           C
ATOM   2337  C   ASN A 149     -22.201  21.714  33.479  1.00  0.00           C
ATOM   2338  O   ASN A 149     -21.270  21.361  34.194  1.00  0.00           O
ATOM   2339  CB  ASN A 149     -20.923  20.594  31.742  1.00  0.00           C
ATOM   2340  CG  ASN A 149     -20.838  20.104  30.323  1.00  0.00           C
ATOM   2341  OD1 ASN A 149     -21.839  19.676  29.740  1.00  0.00           O
ATOM   2342  ND2 ASN A 149     -19.660  20.160  29.756  1.00  0.00           N
ATOM   2343  H   ASN A 149     -23.147  22.616  30.569  1.00  0.00           H
ATOM   2344  HA  ASN A 149     -23.068  20.716  31.824  1.00  0.00           H
ATOM   2345 1HB  ASN A 149     -20.067  21.238  31.945  1.00  0.00           H
ATOM   2346 2HB  ASN A 149     -20.853  19.738  32.414  1.00  0.00           H
ATOM   2347 1HD2 ASN A 149     -19.543  19.847  28.813  1.00  0.00           H
ATOM   2348 2HD2 ASN A 149     -18.875  20.514  30.266  1.00  0.00           H
ATOM   2349  N   GLN A 150     -23.221  22.434  33.915  1.00  0.00           N
ATOM   2350  CA  GLN A 150     -23.298  22.788  35.312  1.00  0.00           C
ATOM   2351  C   GLN A 150     -24.580  22.259  35.916  1.00  0.00           C
ATOM   2352  O   GLN A 150     -25.555  22.998  36.102  1.00  0.00           O
ATOM   2353  CB  GLN A 150     -23.273  24.300  35.548  1.00  0.00           C
ATOM   2354  CG  GLN A 150     -22.031  24.991  35.010  1.00  0.00           C
ATOM   2355  CD  GLN A 150     -20.764  24.529  35.706  1.00  0.00           C
ATOM   2356  OE1 GLN A 150     -20.606  24.699  36.919  1.00  0.00           O
ATOM   2357  NE2 GLN A 150     -19.853  23.938  34.941  1.00  0.00           N
ATOM   2358  H   GLN A 150     -23.950  22.742  33.288  1.00  0.00           H
ATOM   2359  HA  GLN A 150     -22.453  22.316  35.813  1.00  0.00           H
ATOM   2360 1HB  GLN A 150     -24.140  24.756  35.074  1.00  0.00           H
ATOM   2361 2HB  GLN A 150     -23.335  24.504  36.615  1.00  0.00           H
ATOM   2362 1HG  GLN A 150     -21.935  24.773  33.948  1.00  0.00           H
ATOM   2363 2HG  GLN A 150     -22.130  26.066  35.165  1.00  0.00           H
ATOM   2364 1HE2 GLN A 150     -18.997  23.610  35.345  1.00  0.00           H
ATOM   2365 2HE2 GLN A 150     -20.020  23.821  33.963  1.00  0.00           H
ATOM   2366  N   LEU A 151     -24.560  20.975  36.246  1.00  0.00           N
ATOM   2367  CA  LEU A 151     -25.766  20.269  36.676  1.00  0.00           C
ATOM   2368  C   LEU A 151     -26.413  20.862  37.911  1.00  0.00           C
ATOM   2369  O   LEU A 151     -27.620  21.064  37.907  1.00  0.00           O
ATOM   2370  CB  LEU A 151     -25.499  18.791  36.987  1.00  0.00           C
ATOM   2371  CG  LEU A 151     -26.713  17.983  37.465  1.00  0.00           C
ATOM   2372  CD1 LEU A 151     -27.798  18.016  36.398  1.00  0.00           C
ATOM   2373  CD2 LEU A 151     -26.286  16.554  37.765  1.00  0.00           C
ATOM   2374  H   LEU A 151     -23.686  20.470  36.199  1.00  0.00           H
ATOM   2375  HA  LEU A 151     -26.477  20.341  35.853  1.00  0.00           H
ATOM   2376 1HB  LEU A 151     -25.115  18.309  36.091  1.00  0.00           H
ATOM   2377 2HB  LEU A 151     -24.737  18.730  37.764  1.00  0.00           H
ATOM   2378  HG  LEU A 151     -27.121  18.439  38.370  1.00  0.00           H
ATOM   2379 1HD1 LEU A 151     -28.662  17.443  36.737  1.00  0.00           H
ATOM   2380 2HD1 LEU A 151     -28.099  19.048  36.217  1.00  0.00           H
ATOM   2381 3HD1 LEU A 151     -27.415  17.581  35.475  1.00  0.00           H
ATOM   2382 1HD2 LEU A 151     -27.148  15.980  38.104  1.00  0.00           H
ATOM   2383 2HD2 LEU A 151     -25.880  16.098  36.860  1.00  0.00           H
ATOM   2384 3HD2 LEU A 151     -25.523  16.558  38.545  1.00  0.00           H
ATOM   2385  N   ALA A 152     -25.616  21.150  38.946  1.00  0.00           N
ATOM   2386  CA  ALA A 152     -26.151  21.643  40.225  1.00  0.00           C
ATOM   2387  C   ALA A 152     -26.999  22.895  40.046  1.00  0.00           C
ATOM   2388  O   ALA A 152     -28.053  23.054  40.674  1.00  0.00           O
ATOM   2389  CB  ALA A 152     -25.068  21.983  41.216  1.00  0.00           C
ATOM   2390  H   ALA A 152     -24.619  21.024  38.845  1.00  0.00           H
ATOM   2391  HA  ALA A 152     -26.784  20.853  40.629  1.00  0.00           H
ATOM   2392 1HB  ALA A 152     -25.522  22.341  42.140  1.00  0.00           H
ATOM   2393 2HB  ALA A 152     -24.474  21.094  41.425  1.00  0.00           H
ATOM   2394 3HB  ALA A 152     -24.427  22.759  40.802  1.00  0.00           H
ATOM   2395  N   ILE A 153     -26.532  23.774  39.170  1.00  0.00           N
ATOM   2396  CA  ILE A 153     -27.229  25.010  38.850  1.00  0.00           C
ATOM   2397  C   ILE A 153     -28.471  24.725  37.992  1.00  0.00           C
ATOM   2398  O   ILE A 153     -29.528  25.348  38.160  1.00  0.00           O
ATOM   2399  CB  ILE A 153     -26.353  26.007  38.069  1.00  0.00           C
ATOM   2400  CG1 ILE A 153     -25.200  26.504  38.946  1.00  0.00           C
ATOM   2401  CG2 ILE A 153     -27.192  27.175  37.570  1.00  0.00           C
ATOM   2402  CD1 ILE A 153     -24.154  27.292  38.188  1.00  0.00           C
ATOM   2403  H   ILE A 153     -25.655  23.571  38.711  1.00  0.00           H
ATOM   2404  HA  ILE A 153     -27.549  25.452  39.793  1.00  0.00           H
ATOM   2405  HB  ILE A 153     -25.905  25.503  37.213  1.00  0.00           H
ATOM   2406 1HG1 ILE A 153     -25.594  27.134  39.740  1.00  0.00           H
ATOM   2407 2HG1 ILE A 153     -24.707  25.655  39.415  1.00  0.00           H
ATOM   2408 1HG2 ILE A 153     -26.555  27.870  37.021  1.00  0.00           H
ATOM   2409 2HG2 ILE A 153     -27.977  26.804  36.914  1.00  0.00           H
ATOM   2410 3HG2 ILE A 153     -27.640  27.689  38.421  1.00  0.00           H
ATOM   2411 1HD1 ILE A 153     -23.371  27.610  38.875  1.00  0.00           H
ATOM   2412 2HD1 ILE A 153     -23.721  26.667  37.407  1.00  0.00           H
ATOM   2413 3HD1 ILE A 153     -24.619  28.168  37.736  1.00  0.00           H
ATOM   2414  N   VAL A 154     -28.354  23.776  37.078  1.00  0.00           N
ATOM   2415  CA  VAL A 154     -29.529  23.363  36.324  1.00  0.00           C
ATOM   2416  C   VAL A 154     -30.614  22.952  37.320  1.00  0.00           C
ATOM   2417  O   VAL A 154     -31.769  23.404  37.217  1.00  0.00           O
ATOM   2418  CB  VAL A 154     -29.265  22.163  35.395  1.00  0.00           C
ATOM   2419  CG1 VAL A 154     -30.576  21.610  34.855  1.00  0.00           C
ATOM   2420  CG2 VAL A 154     -28.347  22.582  34.257  1.00  0.00           C
ATOM   2421  H   VAL A 154     -27.467  23.329  36.893  1.00  0.00           H
ATOM   2422  HA  VAL A 154     -29.875  24.224  35.751  1.00  0.00           H
ATOM   2423  HB  VAL A 154     -28.794  21.366  35.972  1.00  0.00           H
ATOM   2424 1HG1 VAL A 154     -30.371  20.762  34.201  1.00  0.00           H
ATOM   2425 2HG1 VAL A 154     -31.203  21.286  35.685  1.00  0.00           H
ATOM   2426 3HG1 VAL A 154     -31.093  22.386  34.291  1.00  0.00           H
ATOM   2427 1HG2 VAL A 154     -28.164  21.727  33.606  1.00  0.00           H
ATOM   2428 2HG2 VAL A 154     -28.816  23.380  33.685  1.00  0.00           H
ATOM   2429 3HG2 VAL A 154     -27.400  22.934  34.666  1.00  0.00           H
ATOM   2430  N   LYS A 155     -30.240  22.123  38.293  1.00  0.00           N
ATOM   2431  CA  LYS A 155     -31.195  21.690  39.300  1.00  0.00           C
ATOM   2432  C   LYS A 155     -31.738  22.837  40.160  1.00  0.00           C
ATOM   2433  O   LYS A 155     -32.935  22.897  40.426  1.00  0.00           O
ATOM   2434  CB  LYS A 155     -30.603  20.661  40.264  1.00  0.00           C
ATOM   2435  CG  LYS A 155     -30.356  19.290  39.649  1.00  0.00           C
ATOM   2436  CD  LYS A 155     -29.746  18.332  40.660  1.00  0.00           C
ATOM   2437  CE  LYS A 155     -29.541  16.948  40.060  1.00  0.00           C
ATOM   2438  NZ  LYS A 155     -28.908  16.011  41.025  1.00  0.00           N
ATOM   2439  H   LYS A 155     -29.288  21.788  38.342  1.00  0.00           H
ATOM   2440  HA  LYS A 155     -32.032  21.243  38.763  1.00  0.00           H
ATOM   2441 1HB  LYS A 155     -29.651  21.029  40.650  1.00  0.00           H
ATOM   2442 2HB  LYS A 155     -31.272  20.532  41.115  1.00  0.00           H
ATOM   2443 1HG  LYS A 155     -31.302  18.876  39.295  1.00  0.00           H
ATOM   2444 2HG  LYS A 155     -29.684  19.389  38.799  1.00  0.00           H
ATOM   2445 1HD  LYS A 155     -28.784  18.720  40.996  1.00  0.00           H
ATOM   2446 2HD  LYS A 155     -30.404  18.246  41.526  1.00  0.00           H
ATOM   2447 1HE  LYS A 155     -30.501  16.540  39.752  1.00  0.00           H
ATOM   2448 2HE  LYS A 155     -28.904  17.026  39.178  1.00  0.00           H
ATOM   2449 1HZ  LYS A 155     -28.787  15.107  40.588  1.00  0.00           H
ATOM   2450 2HZ  LYS A 155     -28.006  16.371  41.304  1.00  0.00           H
ATOM   2451 3HZ  LYS A 155     -29.499  15.916  41.841  1.00  0.00           H
ATOM   2452  N   PHE A 156     -30.880  23.775  40.553  1.00  0.00           N
ATOM   2453  CA  PHE A 156     -31.330  24.899  41.355  1.00  0.00           C
ATOM   2454  C   PHE A 156     -32.251  25.790  40.539  1.00  0.00           C
ATOM   2455  O   PHE A 156     -33.214  26.331  41.079  1.00  0.00           O
ATOM   2456  CB  PHE A 156     -30.180  25.772  41.859  1.00  0.00           C
ATOM   2457  CG  PHE A 156     -30.628  26.985  42.623  1.00  0.00           C
ATOM   2458  CD1 PHE A 156     -31.187  26.856  43.886  1.00  0.00           C
ATOM   2459  CD2 PHE A 156     -30.496  28.254  42.081  1.00  0.00           C
ATOM   2460  CE1 PHE A 156     -31.601  27.972  44.592  1.00  0.00           C
ATOM   2461  CE2 PHE A 156     -30.906  29.368  42.784  1.00  0.00           C
ATOM   2462  CZ  PHE A 156     -31.460  29.227  44.041  1.00  0.00           C
ATOM   2463  H   PHE A 156     -29.905  23.712  40.297  1.00  0.00           H
ATOM   2464  HA  PHE A 156     -31.890  24.492  42.198  1.00  0.00           H
ATOM   2465 1HB  PHE A 156     -29.531  25.182  42.505  1.00  0.00           H
ATOM   2466 2HB  PHE A 156     -29.580  26.107  41.012  1.00  0.00           H
ATOM   2467  HD1 PHE A 156     -31.296  25.863  44.323  1.00  0.00           H
ATOM   2468  HD2 PHE A 156     -30.059  28.366  41.089  1.00  0.00           H
ATOM   2469  HE1 PHE A 156     -32.036  27.857  45.584  1.00  0.00           H
ATOM   2470  HE2 PHE A 156     -30.796  30.362  42.347  1.00  0.00           H
ATOM   2471  HZ  PHE A 156     -31.787  30.107  44.595  1.00  0.00           H
ATOM   2472  N   LEU A 157     -31.980  25.974  39.252  1.00  0.00           N
ATOM   2473  CA  LEU A 157     -32.835  26.874  38.494  1.00  0.00           C
ATOM   2474  C   LEU A 157     -34.258  26.318  38.440  1.00  0.00           C
ATOM   2475  O   LEU A 157     -35.239  27.043  38.686  1.00  0.00           O
ATOM   2476  CB  LEU A 157     -32.365  27.072  37.048  1.00  0.00           C
ATOM   2477  CG  LEU A 157     -31.074  27.884  36.873  1.00  0.00           C
ATOM   2478  CD1 LEU A 157     -30.614  27.801  35.424  1.00  0.00           C
ATOM   2479  CD2 LEU A 157     -31.320  29.326  37.287  1.00  0.00           C
ATOM   2480  H   LEU A 157     -31.210  25.517  38.786  1.00  0.00           H
ATOM   2481  HA  LEU A 157     -32.849  27.829  39.020  1.00  0.00           H
ATOM   2482 1HB  LEU A 157     -32.203  26.094  36.598  1.00  0.00           H
ATOM   2483 2HB  LEU A 157     -33.152  27.578  36.491  1.00  0.00           H
ATOM   2484  HG  LEU A 157     -30.289  27.455  37.497  1.00  0.00           H
ATOM   2485 1HD1 LEU A 157     -29.696  28.377  35.300  1.00  0.00           H
ATOM   2486 2HD1 LEU A 157     -30.425  26.759  35.161  1.00  0.00           H
ATOM   2487 3HD1 LEU A 157     -31.387  28.205  34.773  1.00  0.00           H
ATOM   2488 1HD2 LEU A 157     -30.403  29.902  37.163  1.00  0.00           H
ATOM   2489 2HD2 LEU A 157     -32.105  29.755  36.663  1.00  0.00           H
ATOM   2490 3HD2 LEU A 157     -31.630  29.356  38.332  1.00  0.00           H
ATOM   2491  N   LEU A 158     -34.339  25.010  38.171  1.00  0.00           N
ATOM   2492  CA  LEU A 158     -35.600  24.288  38.045  1.00  0.00           C
ATOM   2493  C   LEU A 158     -36.292  23.900  39.350  1.00  0.00           C
ATOM   2494  O   LEU A 158     -37.496  23.563  39.351  1.00  0.00           O
ATOM   2495  CB  LEU A 158     -35.441  22.988  37.247  1.00  0.00           C
ATOM   2496  CG  LEU A 158     -35.197  23.159  35.742  1.00  0.00           C
ATOM   2497  CD1 LEU A 158     -34.784  21.822  35.141  1.00  0.00           C
ATOM   2498  CD2 LEU A 158     -36.460  23.689  35.079  1.00  0.00           C
ATOM   2499  H   LEU A 158     -33.471  24.508  38.052  1.00  0.00           H
ATOM   2500  HA  LEU A 158     -36.272  24.952  37.502  1.00  0.00           H
ATOM   2501 1HB  LEU A 158     -34.603  22.428  37.657  1.00  0.00           H
ATOM   2502 2HB  LEU A 158     -36.346  22.391  37.371  1.00  0.00           H
ATOM   2503  HG  LEU A 158     -34.381  23.863  35.582  1.00  0.00           H
ATOM   2504 1HD1 LEU A 158     -34.613  21.943  34.071  1.00  0.00           H
ATOM   2505 2HD1 LEU A 158     -33.868  21.475  35.618  1.00  0.00           H
ATOM   2506 3HD1 LEU A 158     -35.578  21.092  35.297  1.00  0.00           H
ATOM   2507 1HD2 LEU A 158     -36.288  23.811  34.009  1.00  0.00           H
ATOM   2508 2HD2 LEU A 158     -37.278  22.985  35.236  1.00  0.00           H
ATOM   2509 3HD2 LEU A 158     -36.722  24.652  35.516  1.00  0.00           H
ATOM   2510  N   GLN A 159     -35.547  23.934  40.456  1.00  0.00           N
ATOM   2511  CA  GLN A 159     -36.073  23.413  41.723  1.00  0.00           C
ATOM   2512  C   GLN A 159     -36.284  24.489  42.821  1.00  0.00           C
ATOM   2513  O   GLN A 159     -37.036  24.254  43.760  1.00  0.00           O
ATOM   2514  CB  GLN A 159     -35.165  22.342  42.333  1.00  0.00           C
ATOM   2515  CG  GLN A 159     -35.047  21.077  41.499  1.00  0.00           C
ATOM   2516  CD  GLN A 159     -34.078  20.077  42.100  1.00  0.00           C
ATOM   2517  OE1 GLN A 159     -33.206  20.436  42.894  1.00  0.00           O
ATOM   2518  NE2 GLN A 159     -34.227  18.811  41.725  1.00  0.00           N
ATOM   2519  H   GLN A 159     -34.612  24.318  40.431  1.00  0.00           H
ATOM   2520  HA  GLN A 159     -37.042  22.972  41.495  1.00  0.00           H
ATOM   2521 1HB  GLN A 159     -34.164  22.748  42.471  1.00  0.00           H
ATOM   2522 2HB  GLN A 159     -35.544  22.064  43.317  1.00  0.00           H
ATOM   2523 1HG  GLN A 159     -36.029  20.606  41.436  1.00  0.00           H
ATOM   2524 2HG  GLN A 159     -34.694  21.343  40.504  1.00  0.00           H
ATOM   2525 1HE2 GLN A 159     -33.617  18.106  42.087  1.00  0.00           H
ATOM   2526 2HE2 GLN A 159     -34.949  18.562  41.078  1.00  0.00           H
ATOM   2527  N   ASN A 160     -35.650  25.657  42.700  1.00  0.00           N
ATOM   2528  CA  ASN A 160     -35.723  26.714  43.728  1.00  0.00           C
ATOM   2529  C   ASN A 160     -37.129  27.291  44.002  1.00  0.00           C
ATOM   2530  O   ASN A 160     -38.030  27.252  43.151  1.00  0.00           O
ATOM   2531  CB  ASN A 160     -34.839  27.900  43.391  1.00  0.00           C
ATOM   2532  CG  ASN A 160     -35.467  28.823  42.384  1.00  0.00           C
ATOM   2533  OD1 ASN A 160     -36.257  29.706  42.742  1.00  0.00           O
ATOM   2534  ND2 ASN A 160     -35.134  28.638  41.134  1.00  0.00           N
ATOM   2535  H   ASN A 160     -35.101  25.816  41.868  1.00  0.00           H
ATOM   2536  HA  ASN A 160     -35.365  26.260  44.654  1.00  0.00           H
ATOM   2537 1HB  ASN A 160     -34.624  28.463  44.298  1.00  0.00           H
ATOM   2538 2HB  ASN A 160     -33.887  27.545  42.996  1.00  0.00           H
ATOM   2539 1HD2 ASN A 160     -35.522  29.221  40.420  1.00  0.00           H
ATOM   2540 2HD2 ASN A 160     -34.488  27.915  40.890  1.00  0.00           H
ATOM   2541  N   SER A 161     -37.280  27.841  45.209  1.00  0.00           N
ATOM   2542  CA  SER A 161     -38.567  28.310  45.715  1.00  0.00           C
ATOM   2543  C   SER A 161     -38.938  29.670  45.165  1.00  0.00           C
ATOM   2544  O   SER A 161     -40.089  30.073  45.269  1.00  0.00           O
ATOM   2545  CB  SER A 161     -38.595  28.422  47.228  1.00  0.00           C
ATOM   2546  OG  SER A 161     -37.746  29.446  47.671  1.00  0.00           O
ATOM   2547  H   SER A 161     -36.461  27.929  45.791  1.00  0.00           H
ATOM   2548  HA  SER A 161     -39.317  27.590  45.386  1.00  0.00           H
ATOM   2549 1HB  SER A 161     -39.614  28.622  47.558  1.00  0.00           H
ATOM   2550 2HB  SER A 161     -38.287  27.474  47.668  1.00  0.00           H
ATOM   2551  HG  SER A 161     -37.818  29.453  48.628  1.00  0.00           H
ATOM   2552  N   TRP A 162     -37.964  30.389  44.614  1.00  0.00           N
ATOM   2553  CA  TRP A 162     -38.176  31.798  44.264  1.00  0.00           C
ATOM   2554  C   TRP A 162     -38.731  31.937  42.868  1.00  0.00           C
ATOM   2555  O   TRP A 162     -39.737  32.609  42.679  1.00  0.00           O
ATOM   2556  CB  TRP A 162     -36.889  32.625  44.322  1.00  0.00           C
ATOM   2557  CG  TRP A 162     -36.444  32.941  45.717  1.00  0.00           C
ATOM   2558  CD1 TRP A 162     -35.581  32.214  46.482  1.00  0.00           C
ATOM   2559  CD2 TRP A 162     -36.840  34.076  46.525  1.00  0.00           C
ATOM   2560  NE1 TRP A 162     -35.412  32.815  47.704  1.00  0.00           N
ATOM   2561  CE2 TRP A 162     -36.173  33.956  47.749  1.00  0.00           C
ATOM   2562  CE3 TRP A 162     -37.689  35.166  46.313  1.00  0.00           C
ATOM   2563  CZ2 TRP A 162     -36.333  34.884  48.763  1.00  0.00           C
ATOM   2564  CZ3 TRP A 162     -37.849  36.099  47.331  1.00  0.00           C
ATOM   2565  CH2 TRP A 162     -37.186  35.960  48.524  1.00  0.00           C
ATOM   2566  H   TRP A 162     -37.066  29.966  44.431  1.00  0.00           H
ATOM   2567  HA  TRP A 162     -38.905  32.196  44.969  1.00  0.00           H
ATOM   2568 1HB  TRP A 162     -36.087  32.082  43.821  1.00  0.00           H
ATOM   2569 2HB  TRP A 162     -37.036  33.563  43.787  1.00  0.00           H
ATOM   2570  HD1 TRP A 162     -35.095  31.292  46.167  1.00  0.00           H
ATOM   2571  HE1 TRP A 162     -34.825  32.473  48.452  1.00  0.00           H
ATOM   2572  HE3 TRP A 162     -38.217  35.282  45.366  1.00  0.00           H
ATOM   2573  HZ2 TRP A 162     -35.815  34.791  49.720  1.00  0.00           H
ATOM   2574  HZ3 TRP A 162     -38.514  36.944  47.159  1.00  0.00           H
ATOM   2575  HH2 TRP A 162     -37.333  36.711  49.303  1.00  0.00           H
ATOM   2576  N   GLN A 163     -38.083  31.320  41.893  1.00  0.00           N
ATOM   2577  CA  GLN A 163     -38.665  31.235  40.563  1.00  0.00           C
ATOM   2578  C   GLN A 163     -38.113  30.020  39.877  1.00  0.00           C
ATOM   2579  O   GLN A 163     -36.935  30.019  39.489  1.00  0.00           O
ATOM   2580  CB  GLN A 163     -38.347  32.449  39.686  1.00  0.00           C
ATOM   2581  CG  GLN A 163     -39.018  32.427  38.323  1.00  0.00           C
ATOM   2582  CD  GLN A 163     -38.703  33.661  37.502  1.00  0.00           C
ATOM   2583  OE1 GLN A 163     -37.596  34.204  37.569  1.00  0.00           O
ATOM   2584  NE2 GLN A 163     -39.674  34.115  36.719  1.00  0.00           N
ATOM   2585  H   GLN A 163     -37.179  30.902  42.062  1.00  0.00           H
ATOM   2586  HA  GLN A 163     -39.742  31.120  40.681  1.00  0.00           H
ATOM   2587 1HB  GLN A 163     -38.658  33.359  40.198  1.00  0.00           H
ATOM   2588 2HB  GLN A 163     -37.270  32.513  39.530  1.00  0.00           H
ATOM   2589 1HG  GLN A 163     -38.671  31.551  37.773  1.00  0.00           H
ATOM   2590 2HG  GLN A 163     -40.099  32.376  38.462  1.00  0.00           H
ATOM   2591 1HE2 GLN A 163     -39.523  34.926  36.154  1.00  0.00           H
ATOM   2592 2HE2 GLN A 163     -40.557  33.646  36.693  1.00  0.00           H
ATOM   2593  N   PRO A 164     -38.946  28.975  39.728  1.00  0.00           N
ATOM   2594  CA  PRO A 164     -38.478  27.780  39.038  1.00  0.00           C
ATOM   2595  C   PRO A 164     -38.374  28.104  37.560  1.00  0.00           C
ATOM   2596  O   PRO A 164     -39.209  28.857  37.037  1.00  0.00           O
ATOM   2597  CB  PRO A 164     -39.563  26.739  39.328  1.00  0.00           C
ATOM   2598  CG  PRO A 164     -40.804  27.544  39.509  1.00  0.00           C
ATOM   2599  CD  PRO A 164     -40.339  28.795  40.210  1.00  0.00           C
ATOM   2600  HA  PRO A 164     -37.515  27.467  39.470  1.00  0.00           H
ATOM   2601 1HB  PRO A 164     -39.632  26.027  38.492  1.00  0.00           H
ATOM   2602 2HB  PRO A 164     -39.297  26.158  40.224  1.00  0.00           H
ATOM   2603 1HG  PRO A 164     -41.267  27.752  38.533  1.00  0.00           H
ATOM   2604 2HG  PRO A 164     -41.543  26.979  40.097  1.00  0.00           H
ATOM   2605 1HD  PRO A 164     -40.969  29.641  39.900  1.00  0.00           H
ATOM   2606 2HD  PRO A 164     -40.394  28.646  41.299  1.00  0.00           H
ATOM   2607  N   ALA A 165     -37.346  27.568  36.901  1.00  0.00           N
ATOM   2608  CA  ALA A 165     -37.146  27.808  35.475  1.00  0.00           C
ATOM   2609  C   ALA A 165     -38.231  27.098  34.661  1.00  0.00           C
ATOM   2610  O   ALA A 165     -38.698  26.030  35.056  1.00  0.00           O
ATOM   2611  CB  ALA A 165     -35.809  27.310  34.975  1.00  0.00           C
ATOM   2612  H   ALA A 165     -36.691  26.982  37.398  1.00  0.00           H
ATOM   2613  HA  ALA A 165     -37.231  28.882  35.313  1.00  0.00           H
ATOM   2614 1HB  ALA A 165     -35.720  27.517  33.908  1.00  0.00           H
ATOM   2615 2HB  ALA A 165     -35.008  27.817  35.511  1.00  0.00           H
ATOM   2616 3HB  ALA A 165     -35.735  26.236  35.142  1.00  0.00           H
ATOM   2617  N   ASP A 166     -38.666  27.711  33.559  1.00  0.00           N
ATOM   2618  CA  ASP A 166     -39.582  27.056  32.628  1.00  0.00           C
ATOM   2619  C   ASP A 166     -38.754  26.098  31.796  1.00  0.00           C
ATOM   2620  O   ASP A 166     -38.047  26.525  30.890  1.00  0.00           O
ATOM   2621  CB  ASP A 166     -40.280  28.028  31.674  1.00  0.00           C
ATOM   2622  CG  ASP A 166     -41.227  27.332  30.706  1.00  0.00           C
ATOM   2623  OD1 ASP A 166     -41.108  26.141  30.541  1.00  0.00           O
ATOM   2624  OD2 ASP A 166     -42.059  27.997  30.138  1.00  0.00           O
ATOM   2625  H   ASP A 166     -38.355  28.652  33.363  1.00  0.00           H
ATOM   2626  HA  ASP A 166     -40.310  26.493  33.213  1.00  0.00           H
ATOM   2627 1HB  ASP A 166     -40.847  28.760  32.251  1.00  0.00           H
ATOM   2628 2HB  ASP A 166     -39.532  28.575  31.100  1.00  0.00           H
ATOM   2629  N   ILE A 167     -38.850  24.805  32.091  1.00  0.00           N
ATOM   2630  CA  ILE A 167     -38.036  23.803  31.393  1.00  0.00           C
ATOM   2631  C   ILE A 167     -38.324  23.677  29.892  1.00  0.00           C
ATOM   2632  O   ILE A 167     -37.538  23.079  29.151  1.00  0.00           O
ATOM   2633  CB  ILE A 167     -38.207  22.393  31.989  1.00  0.00           C
ATOM   2634  CG1 ILE A 167     -37.035  21.497  31.585  1.00  0.00           C
ATOM   2635  CG2 ILE A 167     -39.527  21.783  31.542  1.00  0.00           C
ATOM   2636  CD1 ILE A 167     -36.944  20.214  32.378  1.00  0.00           C
ATOM   2637  H   ILE A 167     -39.494  24.503  32.809  1.00  0.00           H
ATOM   2638  HA  ILE A 167     -36.999  24.116  31.510  1.00  0.00           H
ATOM   2639  HB  ILE A 167     -38.195  22.455  33.078  1.00  0.00           H
ATOM   2640 1HG1 ILE A 167     -37.119  21.240  30.528  1.00  0.00           H
ATOM   2641 2HG1 ILE A 167     -36.098  22.041  31.713  1.00  0.00           H
ATOM   2642 1HG2 ILE A 167     -39.631  20.787  31.972  1.00  0.00           H
ATOM   2643 2HG2 ILE A 167     -40.350  22.412  31.879  1.00  0.00           H
ATOM   2644 3HG2 ILE A 167     -39.543  21.712  30.455  1.00  0.00           H
ATOM   2645 1HD1 ILE A 167     -36.088  19.631  32.035  1.00  0.00           H
ATOM   2646 2HD1 ILE A 167     -36.822  20.448  33.437  1.00  0.00           H
ATOM   2647 3HD1 ILE A 167     -37.855  19.634  32.237  1.00  0.00           H
ATOM   2648  N   SER A 168     -39.415  24.252  29.423  1.00  0.00           N
ATOM   2649  CA  SER A 168     -39.745  24.144  28.005  1.00  0.00           C
ATOM   2650  C   SER A 168     -39.630  25.466  27.235  1.00  0.00           C
ATOM   2651  O   SER A 168     -40.074  25.556  26.092  1.00  0.00           O
ATOM   2652  CB  SER A 168     -41.154  23.632  27.777  1.00  0.00           C
ATOM   2653  OG  SER A 168     -42.102  24.511  28.320  1.00  0.00           O
ATOM   2654  H   SER A 168     -40.032  24.770  30.033  1.00  0.00           H
ATOM   2655  HA  SER A 168     -39.032  23.439  27.574  1.00  0.00           H
ATOM   2656 1HB  SER A 168     -41.330  23.517  26.709  1.00  0.00           H
ATOM   2657 2HB  SER A 168     -41.263  22.651  28.234  1.00  0.00           H
ATOM   2658  HG  SER A 168     -41.643  25.005  29.003  1.00  0.00           H
ATOM   2659  N   ALA A 169     -39.057  26.499  27.849  1.00  0.00           N
ATOM   2660  CA  ALA A 169     -39.003  27.783  27.163  1.00  0.00           C
ATOM   2661  C   ALA A 169     -38.107  27.645  25.933  1.00  0.00           C
ATOM   2662  O   ALA A 169     -37.167  26.835  25.935  1.00  0.00           O
ATOM   2663  CB  ALA A 169     -38.436  28.895  28.021  1.00  0.00           C
ATOM   2664  H   ALA A 169     -38.661  26.419  28.776  1.00  0.00           H
ATOM   2665  HA  ALA A 169     -40.016  28.027  26.841  1.00  0.00           H
ATOM   2666 1HB  ALA A 169     -38.423  29.824  27.452  1.00  0.00           H
ATOM   2667 2HB  ALA A 169     -39.055  29.022  28.910  1.00  0.00           H
ATOM   2668 3HB  ALA A 169     -37.421  28.640  28.322  1.00  0.00           H
ATOM   2669  N   ARG A 170     -38.453  28.389  24.881  1.00  0.00           N
ATOM   2670  CA  ARG A 170     -37.707  28.425  23.637  1.00  0.00           C
ATOM   2671  C   ARG A 170     -36.962  29.756  23.564  1.00  0.00           C
ATOM   2672  O   ARG A 170     -37.487  30.774  24.021  1.00  0.00           O
ATOM   2673  CB  ARG A 170     -38.591  28.321  22.403  1.00  0.00           C
ATOM   2674  CG  ARG A 170     -39.415  27.047  22.313  1.00  0.00           C
ATOM   2675  CD  ARG A 170     -39.938  26.829  20.940  1.00  0.00           C
ATOM   2676  NE  ARG A 170     -40.789  27.924  20.502  1.00  0.00           N
ATOM   2677  CZ  ARG A 170     -41.172  28.136  19.230  1.00  0.00           C
ATOM   2678  NH1 ARG A 170     -40.774  27.319  18.280  1.00  0.00           N
ATOM   2679  NH2 ARG A 170     -41.948  29.164  18.935  1.00  0.00           N
ATOM   2680  H   ARG A 170     -39.284  28.954  24.973  1.00  0.00           H
ATOM   2681  HA  ARG A 170     -36.983  27.609  23.661  1.00  0.00           H
ATOM   2682 1HB  ARG A 170     -39.282  29.163  22.381  1.00  0.00           H
ATOM   2683 2HB  ARG A 170     -37.973  28.381  21.507  1.00  0.00           H
ATOM   2684 1HG  ARG A 170     -38.794  26.192  22.582  1.00  0.00           H
ATOM   2685 2HG  ARG A 170     -40.261  27.111  22.996  1.00  0.00           H
ATOM   2686 1HD  ARG A 170     -39.106  26.743  20.242  1.00  0.00           H
ATOM   2687 2HD  ARG A 170     -40.527  25.911  20.916  1.00  0.00           H
ATOM   2688  HE  ARG A 170     -41.117  28.575  21.206  1.00  0.00           H
ATOM   2689 1HH1 ARG A 170     -40.179  26.532  18.505  1.00  0.00           H
ATOM   2690 2HH1 ARG A 170     -41.063  27.476  17.325  1.00  0.00           H
ATOM   2691 1HH2 ARG A 170     -42.256  29.792  19.667  1.00  0.00           H
ATOM   2692 2HH2 ARG A 170     -42.239  29.321  17.983  1.00  0.00           H
ATOM   2693  N   ASP A 171     -35.739  29.753  23.008  1.00  0.00           N
ATOM   2694  CA  ASP A 171     -34.979  31.006  22.751  1.00  0.00           C
ATOM   2695  C   ASP A 171     -35.344  31.665  21.414  1.00  0.00           C
ATOM   2696  O   ASP A 171     -36.283  31.232  20.724  1.00  0.00           O
ATOM   2697  CB  ASP A 171     -33.466  30.782  22.735  1.00  0.00           C
ATOM   2698  CG  ASP A 171     -33.007  29.909  21.574  1.00  0.00           C
ATOM   2699  OD1 ASP A 171     -33.825  29.577  20.748  1.00  0.00           O
ATOM   2700  OD2 ASP A 171     -31.847  29.576  21.529  1.00  0.00           O
ATOM   2701  H   ASP A 171     -35.326  28.868  22.757  1.00  0.00           H
ATOM   2702  HA  ASP A 171     -35.236  31.698  23.554  1.00  0.00           H
ATOM   2703 1HB  ASP A 171     -32.956  31.744  22.668  1.00  0.00           H
ATOM   2704 2HB  ASP A 171     -33.156  30.312  23.668  1.00  0.00           H
ATOM   2705  N   SER A 172     -34.597  32.694  21.030  1.00  0.00           N
ATOM   2706  CA  SER A 172     -34.969  33.479  19.844  1.00  0.00           C
ATOM   2707  C   SER A 172     -35.130  32.608  18.595  1.00  0.00           C
ATOM   2708  O   SER A 172     -36.020  32.841  17.790  1.00  0.00           O
ATOM   2709  CB  SER A 172     -33.947  34.548  19.508  1.00  0.00           C
ATOM   2710  OG  SER A 172     -33.887  35.521  20.513  1.00  0.00           O
ATOM   2711  H   SER A 172     -33.769  32.947  21.549  1.00  0.00           H
ATOM   2712  HA  SER A 172     -35.930  33.947  20.063  1.00  0.00           H
ATOM   2713 1HB  SER A 172     -32.967  34.088  19.385  1.00  0.00           H
ATOM   2714 2HB  SER A 172     -34.208  35.015  18.559  1.00  0.00           H
ATOM   2715  HG  SER A 172     -33.564  35.074  21.296  1.00  0.00           H
ATOM   2716  N   VAL A 173     -34.290  31.580  18.487  1.00  0.00           N
ATOM   2717  CA  VAL A 173     -34.264  30.671  17.349  1.00  0.00           C
ATOM   2718  C   VAL A 173     -35.175  29.435  17.536  1.00  0.00           C
ATOM   2719  O   VAL A 173     -35.254  28.559  16.670  1.00  0.00           O
ATOM   2720  CB  VAL A 173     -32.850  30.140  17.050  1.00  0.00           C
ATOM   2721  CG1 VAL A 173     -31.909  31.289  16.713  1.00  0.00           C
ATOM   2722  CG2 VAL A 173     -32.331  29.349  18.241  1.00  0.00           C
ATOM   2723  H   VAL A 173     -33.641  31.435  19.247  1.00  0.00           H
ATOM   2724  HA  VAL A 173     -34.629  31.236  16.490  1.00  0.00           H
ATOM   2725  HB  VAL A 173     -32.893  29.493  16.173  1.00  0.00           H
ATOM   2726 1HG1 VAL A 173     -30.914  30.895  16.505  1.00  0.00           H
ATOM   2727 2HG1 VAL A 173     -32.280  31.819  15.838  1.00  0.00           H
ATOM   2728 3HG1 VAL A 173     -31.858  31.976  17.559  1.00  0.00           H
ATOM   2729 1HG2 VAL A 173     -31.331  28.976  18.023  1.00  0.00           H
ATOM   2730 2HG2 VAL A 173     -32.294  29.995  19.118  1.00  0.00           H
ATOM   2731 3HG2 VAL A 173     -32.998  28.509  18.437  1.00  0.00           H
ATOM   2732  N   GLY A 174     -35.881  29.380  18.660  1.00  0.00           N
ATOM   2733  CA  GLY A 174     -36.889  28.353  18.896  1.00  0.00           C
ATOM   2734  C   GLY A 174     -36.302  27.175  19.644  1.00  0.00           C
ATOM   2735  O   GLY A 174     -36.984  26.184  19.930  1.00  0.00           O
ATOM   2736  H   GLY A 174     -35.713  30.076  19.372  1.00  0.00           H
ATOM   2737 1HA  GLY A 174     -37.669  28.802  19.509  1.00  0.00           H
ATOM   2738 2HA  GLY A 174     -37.233  28.010  17.921  1.00  0.00           H
ATOM   2739  N   ASN A 175     -35.029  27.290  19.980  1.00  0.00           N
ATOM   2740  CA  ASN A 175     -34.351  26.202  20.631  1.00  0.00           C
ATOM   2741  C   ASN A 175     -34.632  26.105  22.111  1.00  0.00           C
ATOM   2742  O   ASN A 175     -34.631  27.099  22.824  1.00  0.00           O
ATOM   2743  CB  ASN A 175     -32.843  26.286  20.481  1.00  0.00           C
ATOM   2744  CG  ASN A 175     -32.381  25.937  19.093  1.00  0.00           C
ATOM   2745  OD1 ASN A 175     -33.115  25.307  18.320  1.00  0.00           O
ATOM   2746  ND2 ASN A 175     -31.179  26.331  18.762  1.00  0.00           N
ATOM   2747  H   ASN A 175     -34.520  28.139  19.783  1.00  0.00           H
ATOM   2748  HA  ASN A 175     -34.710  25.286  20.158  1.00  0.00           H
ATOM   2749 1HB  ASN A 175     -32.511  27.296  20.717  1.00  0.00           H
ATOM   2750 2HB  ASN A 175     -32.369  25.609  21.190  1.00  0.00           H
ATOM   2751 1HD2 ASN A 175     -30.818  26.126  17.851  1.00  0.00           H
ATOM   2752 2HD2 ASN A 175     -30.620  26.836  19.417  1.00  0.00           H
ATOM   2753  N   THR A 176     -34.911  24.902  22.561  1.00  0.00           N
ATOM   2754  CA  THR A 176     -35.049  24.658  23.975  1.00  0.00           C
ATOM   2755  C   THR A 176     -33.680  24.262  24.471  1.00  0.00           C
ATOM   2756  O   THR A 176     -32.706  24.225  23.686  1.00  0.00           O
ATOM   2757  CB  THR A 176     -36.027  23.516  24.309  1.00  0.00           C
ATOM   2758  OG1 THR A 176     -35.519  22.281  23.786  1.00  0.00           O
ATOM   2759  CG2 THR A 176     -37.395  23.793  23.705  1.00  0.00           C
ATOM   2760  H   THR A 176     -35.030  24.135  21.915  1.00  0.00           H
ATOM   2761  HA  THR A 176     -35.356  25.590  24.451  1.00  0.00           H
ATOM   2762  HB  THR A 176     -36.124  23.425  25.390  1.00  0.00           H
ATOM   2763  HG1 THR A 176     -35.443  22.345  22.832  1.00  0.00           H
ATOM   2764 1HG2 THR A 176     -38.072  22.976  23.951  1.00  0.00           H
ATOM   2765 2HG2 THR A 176     -37.788  24.726  24.110  1.00  0.00           H
ATOM   2766 3HG2 THR A 176     -37.306  23.876  22.623  1.00  0.00           H
ATOM   2767  N   VAL A 177     -33.608  23.930  25.756  1.00  0.00           N
ATOM   2768  CA  VAL A 177     -32.403  23.355  26.341  1.00  0.00           C
ATOM   2769  C   VAL A 177     -31.971  22.099  25.612  1.00  0.00           C
ATOM   2770  O   VAL A 177     -30.782  21.878  25.416  1.00  0.00           O
ATOM   2771  CB  VAL A 177     -32.581  22.978  27.824  1.00  0.00           C
ATOM   2772  CG1 VAL A 177     -31.360  22.224  28.332  1.00  0.00           C
ATOM   2773  CG2 VAL A 177     -32.821  24.232  28.650  1.00  0.00           C
ATOM   2774  H   VAL A 177     -34.416  24.079  26.342  1.00  0.00           H
ATOM   2775  HA  VAL A 177     -31.613  24.102  26.241  1.00  0.00           H
ATOM   2776  HB  VAL A 177     -33.436  22.311  27.919  1.00  0.00           H
ATOM   2777 1HG1 VAL A 177     -31.504  21.965  29.382  1.00  0.00           H
ATOM   2778 2HG1 VAL A 177     -31.228  21.313  27.750  1.00  0.00           H
ATOM   2779 3HG1 VAL A 177     -30.476  22.852  28.232  1.00  0.00           H
ATOM   2780 1HG2 VAL A 177     -32.948  23.959  29.698  1.00  0.00           H
ATOM   2781 2HG2 VAL A 177     -31.968  24.905  28.550  1.00  0.00           H
ATOM   2782 3HG2 VAL A 177     -33.723  24.735  28.296  1.00  0.00           H
ATOM   2783  N   LEU A 178     -32.930  21.260  25.229  1.00  0.00           N
ATOM   2784  CA  LEU A 178     -32.597  20.070  24.485  1.00  0.00           C
ATOM   2785  C   LEU A 178     -32.025  20.460  23.124  1.00  0.00           C
ATOM   2786  O   LEU A 178     -30.972  19.925  22.731  1.00  0.00           O
ATOM   2787  CB  LEU A 178     -33.807  19.161  24.233  1.00  0.00           C
ATOM   2788  CG  LEU A 178     -34.215  18.257  25.402  1.00  0.00           C
ATOM   2789  CD1 LEU A 178     -34.608  19.116  26.597  1.00  0.00           C
ATOM   2790  CD2 LEU A 178     -35.365  17.359  24.973  1.00  0.00           C
ATOM   2791  H   LEU A 178     -33.897  21.444  25.455  1.00  0.00           H
ATOM   2792  HA  LEU A 178     -31.834  19.536  25.050  1.00  0.00           H
ATOM   2793 1HB  LEU A 178     -34.663  19.785  23.982  1.00  0.00           H
ATOM   2794 2HB  LEU A 178     -33.589  18.521  23.380  1.00  0.00           H
ATOM   2795  HG  LEU A 178     -33.365  17.640  25.700  1.00  0.00           H
ATOM   2796 1HD1 LEU A 178     -34.897  18.474  27.429  1.00  0.00           H
ATOM   2797 2HD1 LEU A 178     -33.760  19.734  26.895  1.00  0.00           H
ATOM   2798 3HD1 LEU A 178     -35.447  19.755  26.324  1.00  0.00           H
ATOM   2799 1HD2 LEU A 178     -35.656  16.716  25.805  1.00  0.00           H
ATOM   2800 2HD2 LEU A 178     -36.216  17.974  24.677  1.00  0.00           H
ATOM   2801 3HD2 LEU A 178     -35.052  16.744  24.128  1.00  0.00           H
ATOM   2802  N   HIS A 179     -32.653  21.410  22.428  1.00  0.00           N
ATOM   2803  CA  HIS A 179     -32.072  21.850  21.159  1.00  0.00           C
ATOM   2804  C   HIS A 179     -30.659  22.439  21.346  1.00  0.00           C
ATOM   2805  O   HIS A 179     -29.752  22.125  20.578  1.00  0.00           O
ATOM   2806  CB  HIS A 179     -32.915  22.922  20.463  1.00  0.00           C
ATOM   2807  CG  HIS A 179     -34.273  22.446  20.050  1.00  0.00           C
ATOM   2808  ND1 HIS A 179     -35.390  22.609  20.844  1.00  0.00           N
ATOM   2809  CD2 HIS A 179     -34.694  21.813  18.932  1.00  0.00           C
ATOM   2810  CE1 HIS A 179     -36.441  22.094  20.226  1.00  0.00           C
ATOM   2811  NE2 HIS A 179     -36.045  21.607  19.067  1.00  0.00           N
ATOM   2812  H   HIS A 179     -33.512  21.832  22.748  1.00  0.00           H
ATOM   2813  HA  HIS A 179     -31.998  20.970  20.521  1.00  0.00           H
ATOM   2814 1HB  HIS A 179     -33.042  23.776  21.129  1.00  0.00           H
ATOM   2815 2HB  HIS A 179     -32.393  23.276  19.574  1.00  0.00           H
ATOM   2816  HD2 HIS A 179     -34.077  21.521  18.081  1.00  0.00           H
ATOM   2817  HE1 HIS A 179     -37.459  22.079  20.612  1.00  0.00           H
ATOM   2818  HE2 HIS A 179     -36.636  21.152  18.384  1.00  0.00           H
ATOM   2819  N   ALA A 180     -30.476  23.292  22.362  1.00  0.00           N
ATOM   2820  CA  ALA A 180     -29.177  23.948  22.585  1.00  0.00           C
ATOM   2821  C   ALA A 180     -28.048  22.941  22.853  1.00  0.00           C
ATOM   2822  O   ALA A 180     -26.932  23.100  22.342  1.00  0.00           O
ATOM   2823  CB  ALA A 180     -29.201  24.899  23.753  1.00  0.00           C
ATOM   2824  H   ALA A 180     -31.243  23.491  22.988  1.00  0.00           H
ATOM   2825  HA  ALA A 180     -28.939  24.496  21.673  1.00  0.00           H
ATOM   2826 1HB  ALA A 180     -28.218  25.352  23.872  1.00  0.00           H
ATOM   2827 2HB  ALA A 180     -29.941  25.677  23.573  1.00  0.00           H
ATOM   2828 3HB  ALA A 180     -29.461  24.355  24.659  1.00  0.00           H
ATOM   2829  N   LEU A 181     -28.350  21.897  23.628  1.00  0.00           N
ATOM   2830  CA  LEU A 181     -27.386  20.836  23.927  1.00  0.00           C
ATOM   2831  C   LEU A 181     -26.903  20.148  22.646  1.00  0.00           C
ATOM   2832  O   LEU A 181     -25.688  19.882  22.482  1.00  0.00           O
ATOM   2833  CB  LEU A 181     -27.965  19.745  24.836  1.00  0.00           C
ATOM   2834  CG  LEU A 181     -28.155  20.138  26.307  1.00  0.00           C
ATOM   2835  CD1 LEU A 181     -28.936  19.046  27.025  1.00  0.00           C
ATOM   2836  CD2 LEU A 181     -26.796  20.351  26.955  1.00  0.00           C
ATOM   2837  H   LEU A 181     -29.279  21.840  24.021  1.00  0.00           H
ATOM   2838  HA  LEU A 181     -26.531  21.309  24.412  1.00  0.00           H
ATOM   2839 1HB  LEU A 181     -28.936  19.447  24.444  1.00  0.00           H
ATOM   2840 2HB  LEU A 181     -27.302  18.880  24.805  1.00  0.00           H
ATOM   2841  HG  LEU A 181     -28.734  21.057  26.368  1.00  0.00           H
ATOM   2842 1HD1 LEU A 181     -29.074  19.324  28.072  1.00  0.00           H
ATOM   2843 2HD1 LEU A 181     -29.912  18.927  26.554  1.00  0.00           H
ATOM   2844 3HD1 LEU A 181     -28.391  18.107  26.969  1.00  0.00           H
ATOM   2845 1HD2 LEU A 181     -26.931  20.631  28.002  1.00  0.00           H
ATOM   2846 2HD2 LEU A 181     -26.214  19.428  26.898  1.00  0.00           H
ATOM   2847 3HD2 LEU A 181     -26.264  21.145  26.433  1.00  0.00           H
ATOM   2848  N   VAL A 182     -27.863  19.886  21.741  1.00  0.00           N
ATOM   2849  CA  VAL A 182     -27.587  19.303  20.416  1.00  0.00           C
ATOM   2850  C   VAL A 182     -26.693  20.261  19.645  1.00  0.00           C
ATOM   2851  O   VAL A 182     -25.760  19.836  18.970  1.00  0.00           O
ATOM   2852  CB  VAL A 182     -28.859  19.072  19.576  1.00  0.00           C
ATOM   2853  CG1 VAL A 182     -28.491  18.700  18.146  1.00  0.00           C
ATOM   2854  CG2 VAL A 182     -29.710  17.986  20.215  1.00  0.00           C
ATOM   2855  H   VAL A 182     -28.817  20.100  21.993  1.00  0.00           H
ATOM   2856  HA  VAL A 182     -27.055  18.364  20.572  1.00  0.00           H
ATOM   2857  HB  VAL A 182     -29.426  20.002  19.529  1.00  0.00           H
ATOM   2858 1HG1 VAL A 182     -29.401  18.540  17.567  1.00  0.00           H
ATOM   2859 2HG1 VAL A 182     -27.913  19.507  17.699  1.00  0.00           H
ATOM   2860 3HG1 VAL A 182     -27.898  17.786  18.150  1.00  0.00           H
ATOM   2861 1HG2 VAL A 182     -30.607  17.828  19.616  1.00  0.00           H
ATOM   2862 2HG2 VAL A 182     -29.139  17.059  20.266  1.00  0.00           H
ATOM   2863 3HG2 VAL A 182     -29.997  18.292  21.221  1.00  0.00           H
ATOM   2864  N   GLU A 183     -26.952  21.560  19.767  1.00  0.00           N
ATOM   2865  CA  GLU A 183     -26.162  22.534  19.011  1.00  0.00           C
ATOM   2866  C   GLU A 183     -24.740  22.598  19.547  1.00  0.00           C
ATOM   2867  O   GLU A 183     -23.780  22.775  18.800  1.00  0.00           O
ATOM   2868  CB  GLU A 183     -26.738  23.950  19.079  1.00  0.00           C
ATOM   2869  CG  GLU A 183     -26.039  24.958  18.175  1.00  0.00           C
ATOM   2870  CD  GLU A 183     -26.096  24.578  16.720  1.00  0.00           C
ATOM   2871  OE1 GLU A 183     -26.934  23.781  16.368  1.00  0.00           O
ATOM   2872  OE2 GLU A 183     -25.301  25.080  15.963  1.00  0.00           O
ATOM   2873  H   GLU A 183     -27.689  21.887  20.374  1.00  0.00           H
ATOM   2874  HA  GLU A 183     -26.132  22.192  17.976  1.00  0.00           H
ATOM   2875 1HB  GLU A 183     -27.791  23.930  18.804  1.00  0.00           H
ATOM   2876 2HB  GLU A 183     -26.673  24.321  20.103  1.00  0.00           H
ATOM   2877 1HG  GLU A 183     -26.510  25.932  18.302  1.00  0.00           H
ATOM   2878 2HG  GLU A 183     -24.997  25.045  18.483  1.00  0.00           H
ATOM   2879  N   VAL A 184     -24.615  22.402  20.849  1.00  0.00           N
ATOM   2880  CA  VAL A 184     -23.333  22.544  21.509  1.00  0.00           C
ATOM   2881  C   VAL A 184     -22.428  21.305  21.327  1.00  0.00           C
ATOM   2882  O   VAL A 184     -21.217  21.386  21.514  1.00  0.00           O
ATOM   2883  CB  VAL A 184     -23.471  22.777  23.025  1.00  0.00           C
ATOM   2884  CG1 VAL A 184     -22.122  22.619  23.713  1.00  0.00           C
ATOM   2885  CG2 VAL A 184     -24.050  24.160  23.286  1.00  0.00           C
ATOM   2886  H   VAL A 184     -25.426  22.150  21.396  1.00  0.00           H
ATOM   2887  HA  VAL A 184     -22.837  23.401  21.051  1.00  0.00           H
ATOM   2888  HB  VAL A 184     -24.134  22.020  23.442  1.00  0.00           H
ATOM   2889 1HG1 VAL A 184     -22.237  22.787  24.783  1.00  0.00           H
ATOM   2890 2HG1 VAL A 184     -21.744  21.611  23.543  1.00  0.00           H
ATOM   2891 3HG1 VAL A 184     -21.418  23.347  23.306  1.00  0.00           H
ATOM   2892 1HG2 VAL A 184     -24.145  24.318  24.360  1.00  0.00           H
ATOM   2893 2HG2 VAL A 184     -23.389  24.917  22.865  1.00  0.00           H
ATOM   2894 3HG2 VAL A 184     -25.033  24.237  22.821  1.00  0.00           H
ATOM   2895  N   ALA A 185     -23.030  20.187  20.924  1.00  0.00           N
ATOM   2896  CA  ALA A 185     -22.306  18.967  20.584  1.00  0.00           C
ATOM   2897  C   ALA A 185     -21.361  19.183  19.423  1.00  0.00           C
ATOM   2898  O   ALA A 185     -21.712  19.862  18.453  1.00  0.00           O
ATOM   2899  CB  ALA A 185     -23.226  17.826  20.201  1.00  0.00           C
ATOM   2900  H   ALA A 185     -24.038  20.196  20.853  1.00  0.00           H
ATOM   2901  HA  ALA A 185     -21.720  18.690  21.460  1.00  0.00           H
ATOM   2902 1HB  ALA A 185     -22.632  16.946  19.960  1.00  0.00           H
ATOM   2903 2HB  ALA A 185     -23.889  17.599  21.036  1.00  0.00           H
ATOM   2904 3HB  ALA A 185     -23.819  18.114  19.335  1.00  0.00           H
ATOM   2905  N   ASP A 186     -20.165  18.591  19.521  1.00  0.00           N
ATOM   2906  CA  ASP A 186     -19.113  18.755  18.521  1.00  0.00           C
ATOM   2907  C   ASP A 186     -18.469  17.430  18.089  1.00  0.00           C
ATOM   2908  O   ASP A 186     -17.380  17.431  17.497  1.00  0.00           O
ATOM   2909  CB  ASP A 186     -17.977  19.658  19.009  1.00  0.00           C
ATOM   2910  CG  ASP A 186     -18.418  21.100  19.227  1.00  0.00           C
ATOM   2911  OD1 ASP A 186     -19.134  21.612  18.400  1.00  0.00           O
ATOM   2912  OD2 ASP A 186     -18.033  21.675  20.217  1.00  0.00           O
ATOM   2913  H   ASP A 186     -19.992  18.006  20.327  1.00  0.00           H
ATOM   2914  HA  ASP A 186     -19.583  19.206  17.646  1.00  0.00           H
ATOM   2915 1HB  ASP A 186     -17.581  19.270  19.946  1.00  0.00           H
ATOM   2916 2HB  ASP A 186     -17.165  19.648  18.281  1.00  0.00           H
ATOM   2917  N   ASN A 187     -19.124  16.317  18.422  1.00  0.00           N
ATOM   2918  CA  ASN A 187     -18.710  14.956  18.033  1.00  0.00           C
ATOM   2919  C   ASN A 187     -17.377  14.444  18.583  1.00  0.00           C
ATOM   2920  O   ASN A 187     -16.781  13.503  18.049  1.00  0.00           O
ATOM   2921  CB  ASN A 187     -18.622  14.801  16.525  1.00  0.00           C
ATOM   2922  CG  ASN A 187     -19.973  14.706  15.874  1.00  0.00           C
ATOM   2923  OD1 ASN A 187     -20.796  13.861  16.244  1.00  0.00           O
ATOM   2924  ND2 ASN A 187     -20.218  15.557  14.911  1.00  0.00           N
ATOM   2925  H   ASN A 187     -19.958  16.438  18.978  1.00  0.00           H
ATOM   2926  HA  ASN A 187     -19.491  14.292  18.404  1.00  0.00           H
ATOM   2927 1HB  ASN A 187     -18.086  15.651  16.103  1.00  0.00           H
ATOM   2928 2HB  ASN A 187     -18.052  13.902  16.286  1.00  0.00           H
ATOM   2929 1HD2 ASN A 187     -21.102  15.542  14.441  1.00  0.00           H
ATOM   2930 2HD2 ASN A 187     -19.521  16.223  14.644  1.00  0.00           H
ATOM   2931  N   THR A 188     -16.901  15.055  19.656  1.00  0.00           N
ATOM   2932  CA  THR A 188     -15.716  14.532  20.330  1.00  0.00           C
ATOM   2933  C   THR A 188     -16.233  13.629  21.439  1.00  0.00           C
ATOM   2934  O   THR A 188     -17.364  13.789  21.896  1.00  0.00           O
ATOM   2935  CB  THR A 188     -14.838  15.623  20.969  1.00  0.00           C
ATOM   2936  OG1 THR A 188     -15.566  16.271  22.020  1.00  0.00           O
ATOM   2937  CG2 THR A 188     -14.429  16.656  19.931  1.00  0.00           C
ATOM   2938  H   THR A 188     -17.346  15.885  20.018  1.00  0.00           H
ATOM   2939  HA  THR A 188     -15.150  13.941  19.610  1.00  0.00           H
ATOM   2940  HB  THR A 188     -13.943  15.168  21.392  1.00  0.00           H
ATOM   2941  HG1 THR A 188     -15.096  16.159  22.851  1.00  0.00           H
ATOM   2942 1HG2 THR A 188     -13.809  17.419  20.400  1.00  0.00           H
ATOM   2943 2HG2 THR A 188     -13.865  16.167  19.133  1.00  0.00           H
ATOM   2944 3HG2 THR A 188     -15.320  17.120  19.511  1.00  0.00           H
ATOM   2945  N   VAL A 189     -15.412  12.677  21.857  1.00  0.00           N
ATOM   2946  CA  VAL A 189     -15.875  11.652  22.803  1.00  0.00           C
ATOM   2947  C   VAL A 189     -16.332  12.222  24.134  1.00  0.00           C
ATOM   2948  O   VAL A 189     -17.414  11.871  24.586  1.00  0.00           O
ATOM   2949  CB  VAL A 189     -14.788  10.607  23.119  1.00  0.00           C
ATOM   2950  CG1 VAL A 189     -15.238   9.698  24.254  1.00  0.00           C
ATOM   2951  CG2 VAL A 189     -14.472   9.797  21.873  1.00  0.00           C
ATOM   2952  H   VAL A 189     -14.458  12.647  21.528  1.00  0.00           H
ATOM   2953  HA  VAL A 189     -16.727  11.158  22.335  1.00  0.00           H
ATOM   2954  HB  VAL A 189     -13.889  11.122  23.457  1.00  0.00           H
ATOM   2955 1HG1 VAL A 189     -14.457   8.966  24.464  1.00  0.00           H
ATOM   2956 2HG1 VAL A 189     -15.425  10.294  25.146  1.00  0.00           H
ATOM   2957 3HG1 VAL A 189     -16.152   9.181  23.959  1.00  0.00           H
ATOM   2958 1HG2 VAL A 189     -13.702   9.060  22.104  1.00  0.00           H
ATOM   2959 2HG2 VAL A 189     -15.372   9.287  21.531  1.00  0.00           H
ATOM   2960 3HG2 VAL A 189     -14.111  10.464  21.087  1.00  0.00           H
ATOM   2961  N   ASP A 190     -15.524  13.098  24.743  1.00  0.00           N
ATOM   2962  CA  ASP A 190     -15.899  13.730  26.011  1.00  0.00           C
ATOM   2963  C   ASP A 190     -17.068  14.699  25.868  1.00  0.00           C
ATOM   2964  O   ASP A 190     -17.839  14.860  26.820  1.00  0.00           O
ATOM   2965  CB  ASP A 190     -14.746  14.517  26.639  1.00  0.00           C
ATOM   2966  CG  ASP A 190     -13.656  13.619  27.210  1.00  0.00           C
ATOM   2967  OD1 ASP A 190     -13.908  12.451  27.381  1.00  0.00           O
ATOM   2968  OD2 ASP A 190     -12.584  14.111  27.471  1.00  0.00           O
ATOM   2969  H   ASP A 190     -14.637  13.329  24.322  1.00  0.00           H
ATOM   2970  HA  ASP A 190     -16.201  12.927  26.684  1.00  0.00           H
ATOM   2971 1HB  ASP A 190     -14.302  15.171  25.889  1.00  0.00           H
ATOM   2972 2HB  ASP A 190     -15.132  15.151  27.439  1.00  0.00           H
ATOM   2973  N   ASN A 191     -17.206  15.313  24.684  1.00  0.00           N
ATOM   2974  CA  ASN A 191     -18.344  16.204  24.381  1.00  0.00           C
ATOM   2975  C   ASN A 191     -19.638  15.456  24.421  1.00  0.00           C
ATOM   2976  O   ASN A 191     -20.550  15.847  25.140  1.00  0.00           O
ATOM   2977  CB  ASN A 191     -18.240  16.847  23.011  1.00  0.00           C
ATOM   2978  CG  ASN A 191     -19.421  17.719  22.690  1.00  0.00           C
ATOM   2979  OD1 ASN A 191     -20.564  17.247  22.653  1.00  0.00           O
ATOM   2980  ND2 ASN A 191     -19.172  18.982  22.458  1.00  0.00           N
ATOM   2981  H   ASN A 191     -16.502  15.156  23.976  1.00  0.00           H
ATOM   2982  HA  ASN A 191     -18.362  16.974  25.153  1.00  0.00           H
ATOM   2983 1HB  ASN A 191     -17.333  17.451  22.961  1.00  0.00           H
ATOM   2984 2HB  ASN A 191     -18.158  16.072  22.250  1.00  0.00           H
ATOM   2985 1HD2 ASN A 191     -19.919  19.609  22.239  1.00  0.00           H
ATOM   2986 2HD2 ASN A 191     -18.232  19.319  22.498  1.00  0.00           H
ATOM   2987  N   THR A 192     -19.718  14.409  23.602  1.00  0.00           N
ATOM   2988  CA  THR A 192     -20.869  13.531  23.526  1.00  0.00           C
ATOM   2989  C   THR A 192     -21.229  13.058  24.919  1.00  0.00           C
ATOM   2990  O   THR A 192     -22.384  13.173  25.339  1.00  0.00           O
ATOM   2991  CB  THR A 192     -20.620  12.281  22.661  1.00  0.00           C
ATOM   2992  OG1 THR A 192     -19.467  11.581  23.148  1.00  0.00           O
ATOM   2993  CG2 THR A 192     -20.394  12.673  21.210  1.00  0.00           C
ATOM   2994  H   THR A 192     -18.922  14.230  23.006  1.00  0.00           H
ATOM   2995  HA  THR A 192     -21.698  14.113  23.123  1.00  0.00           H
ATOM   2996  HB  THR A 192     -21.484  11.619  22.722  1.00  0.00           H
ATOM   2997  HG1 THR A 192     -19.721  10.693  23.410  1.00  0.00           H
ATOM   2998 1HG2 THR A 192     -20.221  11.777  20.614  1.00  0.00           H
ATOM   2999 2HG2 THR A 192     -21.273  13.196  20.831  1.00  0.00           H
ATOM   3000 3HG2 THR A 192     -19.526  13.328  21.141  1.00  0.00           H
ATOM   3001  N   LYS A 193     -20.229  12.558  25.643  1.00  0.00           N
ATOM   3002  CA  LYS A 193     -20.413  12.100  27.010  1.00  0.00           C
ATOM   3003  C   LYS A 193     -21.136  13.121  27.879  1.00  0.00           C
ATOM   3004  O   LYS A 193     -22.154  12.792  28.442  1.00  0.00           O
ATOM   3005  CB  LYS A 193     -19.089  11.783  27.707  1.00  0.00           C
ATOM   3006  CG  LYS A 193     -19.230  11.369  29.168  1.00  0.00           C
ATOM   3007  CD  LYS A 193     -17.869  11.182  29.821  1.00  0.00           C
ATOM   3008  CE  LYS A 193     -17.138  12.507  29.976  1.00  0.00           C
ATOM   3009  NZ  LYS A 193     -15.835  12.347  30.672  1.00  0.00           N
ATOM   3010  H   LYS A 193     -19.311  12.498  25.223  1.00  0.00           H
ATOM   3011  HA  LYS A 193     -21.024  11.199  26.960  1.00  0.00           H
ATOM   3012 1HB  LYS A 193     -18.583  10.974  27.179  1.00  0.00           H
ATOM   3013 2HB  LYS A 193     -18.438  12.656  27.669  1.00  0.00           H
ATOM   3014 1HG  LYS A 193     -19.781  12.137  29.712  1.00  0.00           H
ATOM   3015 2HG  LYS A 193     -19.786  10.438  29.230  1.00  0.00           H
ATOM   3016 1HD  LYS A 193     -17.999  10.729  30.808  1.00  0.00           H
ATOM   3017 2HD  LYS A 193     -17.263  10.513  29.212  1.00  0.00           H
ATOM   3018 1HE  LYS A 193     -16.961  12.940  28.993  1.00  0.00           H
ATOM   3019 2HE  LYS A 193     -17.758  13.200  30.546  1.00  0.00           H
ATOM   3020 1HZ  LYS A 193     -15.384  13.247  30.755  1.00  0.00           H
ATOM   3021 2HZ  LYS A 193     -15.991  11.962  31.595  1.00  0.00           H
ATOM   3022 3HZ  LYS A 193     -15.244  11.722  30.143  1.00  0.00           H
ATOM   3023  N   PHE A 194     -20.637  14.351  27.960  1.00  0.00           N
ATOM   3024  CA  PHE A 194     -21.286  15.359  28.818  1.00  0.00           C
ATOM   3025  C   PHE A 194     -22.661  15.834  28.316  1.00  0.00           C
ATOM   3026  O   PHE A 194     -23.566  16.027  29.126  1.00  0.00           O
ATOM   3027  CB  PHE A 194     -20.429  16.615  28.989  1.00  0.00           C
ATOM   3028  CG  PHE A 194     -19.235  16.417  29.877  1.00  0.00           C
ATOM   3029  CD1 PHE A 194     -17.955  16.683  29.415  1.00  0.00           C
ATOM   3030  CD2 PHE A 194     -19.389  15.965  31.179  1.00  0.00           C
ATOM   3031  CE1 PHE A 194     -16.857  16.503  30.232  1.00  0.00           C
ATOM   3032  CE2 PHE A 194     -18.293  15.783  31.999  1.00  0.00           C
ATOM   3033  CZ  PHE A 194     -17.024  16.054  31.525  1.00  0.00           C
ATOM   3034  H   PHE A 194     -19.812  14.609  27.437  1.00  0.00           H
ATOM   3035  HA  PHE A 194     -21.428  14.888  29.791  1.00  0.00           H
ATOM   3036 1HB  PHE A 194     -20.075  16.948  28.014  1.00  0.00           H
ATOM   3037 2HB  PHE A 194     -21.037  17.416  29.408  1.00  0.00           H
ATOM   3038  HD1 PHE A 194     -17.823  17.039  28.395  1.00  0.00           H
ATOM   3039  HD2 PHE A 194     -20.390  15.752  31.555  1.00  0.00           H
ATOM   3040  HE1 PHE A 194     -15.857  16.714  29.854  1.00  0.00           H
ATOM   3041  HE2 PHE A 194     -18.426  15.429  33.021  1.00  0.00           H
ATOM   3042  HZ  PHE A 194     -16.157  15.909  32.170  1.00  0.00           H
ATOM   3043  N   VAL A 195     -22.813  16.016  27.000  1.00  0.00           N
ATOM   3044  CA  VAL A 195     -24.085  16.483  26.444  1.00  0.00           C
ATOM   3045  C   VAL A 195     -25.132  15.424  26.681  1.00  0.00           C
ATOM   3046  O   VAL A 195     -26.252  15.694  27.094  1.00  0.00           O
ATOM   3047  CB  VAL A 195     -24.024  16.749  24.928  1.00  0.00           C
ATOM   3048  CG1 VAL A 195     -25.419  17.002  24.375  1.00  0.00           C
ATOM   3049  CG2 VAL A 195     -23.109  17.931  24.646  1.00  0.00           C
ATOM   3050  H   VAL A 195     -22.042  15.828  26.376  1.00  0.00           H
ATOM   3051  HA  VAL A 195     -24.366  17.390  26.980  1.00  0.00           H
ATOM   3052  HB  VAL A 195     -23.635  15.862  24.426  1.00  0.00           H
ATOM   3053 1HG1 VAL A 195     -25.358  17.188  23.302  1.00  0.00           H
ATOM   3054 2HG1 VAL A 195     -26.045  16.133  24.556  1.00  0.00           H
ATOM   3055 3HG1 VAL A 195     -25.853  17.875  24.870  1.00  0.00           H
ATOM   3056 1HG2 VAL A 195     -23.071  18.114  23.572  1.00  0.00           H
ATOM   3057 2HG2 VAL A 195     -23.492  18.816  25.151  1.00  0.00           H
ATOM   3058 3HG2 VAL A 195     -22.108  17.709  25.013  1.00  0.00           H
ATOM   3059  N   THR A 196     -24.717  14.195  26.445  1.00  0.00           N
ATOM   3060  CA  THR A 196     -25.566  13.035  26.551  1.00  0.00           C
ATOM   3061  C   THR A 196     -26.224  12.898  27.947  1.00  0.00           C
ATOM   3062  O   THR A 196     -27.430  12.760  28.063  1.00  0.00           O
ATOM   3063  CB  THR A 196     -24.808  11.720  26.284  1.00  0.00           C
ATOM   3064  OG1 THR A 196     -24.303  11.721  24.943  1.00  0.00           O
ATOM   3065  CG2 THR A 196     -25.727  10.525  26.478  1.00  0.00           C
ATOM   3066  H   THR A 196     -23.751  14.076  26.176  1.00  0.00           H
ATOM   3067  HA  THR A 196     -26.357  13.156  25.810  1.00  0.00           H
ATOM   3068  HB  THR A 196     -23.967  11.640  26.974  1.00  0.00           H
ATOM   3069  HG1 THR A 196     -24.773  12.377  24.424  1.00  0.00           H
ATOM   3070 1HG2 THR A 196     -25.174   9.606  26.284  1.00  0.00           H
ATOM   3071 2HG2 THR A 196     -26.104  10.515  27.499  1.00  0.00           H
ATOM   3072 3HG2 THR A 196     -26.564  10.595  25.784  1.00  0.00           H
ATOM   3073  N   SER A 197     -25.430  12.987  29.001  1.00  0.00           N
ATOM   3074  CA  SER A 197     -25.930  12.760  30.336  1.00  0.00           C
ATOM   3075  C   SER A 197     -26.642  13.991  30.856  1.00  0.00           C
ATOM   3076  O   SER A 197     -27.535  13.894  31.694  1.00  0.00           O
ATOM   3077  CB  SER A 197     -24.834  12.422  31.327  1.00  0.00           C
ATOM   3078  OG  SER A 197     -23.971  13.510  31.514  1.00  0.00           O
ATOM   3079  H   SER A 197     -24.455  13.219  28.874  1.00  0.00           H
ATOM   3080  HA  SER A 197     -26.647  11.939  30.277  1.00  0.00           H
ATOM   3081 1HB  SER A 197     -25.282  12.140  32.281  1.00  0.00           H
ATOM   3082 2HB  SER A 197     -24.269  11.563  30.966  1.00  0.00           H
ATOM   3083  HG  SER A 197     -23.312  13.220  32.150  1.00  0.00           H
ATOM   3084  N   MET A 198     -26.230  15.153  30.383  1.00  0.00           N
ATOM   3085  CA  MET A 198     -26.951  16.354  30.745  1.00  0.00           C
ATOM   3086  C   MET A 198     -28.328  16.300  30.114  1.00  0.00           C
ATOM   3087  O   MET A 198     -29.308  16.650  30.747  1.00  0.00           O
ATOM   3088  CB  MET A 198     -26.270  17.633  30.263  1.00  0.00           C
ATOM   3089  CG  MET A 198     -27.020  18.914  30.602  1.00  0.00           C
ATOM   3090  SD  MET A 198     -27.223  19.151  32.378  1.00  0.00           S
ATOM   3091  CE  MET A 198     -25.589  19.735  32.829  1.00  0.00           C
ATOM   3092  H   MET A 198     -25.426  15.226  29.776  1.00  0.00           H
ATOM   3093  HA  MET A 198     -27.055  16.362  31.830  1.00  0.00           H
ATOM   3094 1HB  MET A 198     -25.277  17.703  30.701  1.00  0.00           H
ATOM   3095 2HB  MET A 198     -26.148  17.596  29.180  1.00  0.00           H
ATOM   3096 1HG  MET A 198     -26.480  19.770  30.198  1.00  0.00           H
ATOM   3097 2HG  MET A 198     -28.010  18.887  30.145  1.00  0.00           H
ATOM   3098 1HE  MET A 198     -25.555  19.929  33.902  1.00  0.00           H
ATOM   3099 2HE  MET A 198     -24.848  18.979  32.569  1.00  0.00           H
ATOM   3100 3HE  MET A 198     -25.371  20.658  32.288  1.00  0.00           H
ATOM   3101  N   TYR A 199     -28.386  15.827  28.881  1.00  0.00           N
ATOM   3102  CA  TYR A 199     -29.658  15.606  28.183  1.00  0.00           C
ATOM   3103  C   TYR A 199     -30.551  14.694  29.037  1.00  0.00           C
ATOM   3104  O   TYR A 199     -31.704  15.021  29.336  1.00  0.00           O
ATOM   3105  CB  TYR A 199     -29.486  14.936  26.818  1.00  0.00           C
ATOM   3106  CG  TYR A 199     -30.792  14.654  26.108  1.00  0.00           C
ATOM   3107  CD1 TYR A 199     -31.389  15.642  25.338  1.00  0.00           C
ATOM   3108  CD2 TYR A 199     -31.390  13.409  26.223  1.00  0.00           C
ATOM   3109  CE1 TYR A 199     -32.582  15.385  24.690  1.00  0.00           C
ATOM   3110  CE2 TYR A 199     -32.582  13.153  25.576  1.00  0.00           C
ATOM   3111  CZ  TYR A 199     -33.177  14.132  24.811  1.00  0.00           C
ATOM   3112  OH  TYR A 199     -34.364  13.877  24.164  1.00  0.00           O
ATOM   3113  H   TYR A 199     -27.520  15.611  28.406  1.00  0.00           H
ATOM   3114  HA  TYR A 199     -30.144  16.576  28.072  1.00  0.00           H
ATOM   3115 1HB  TYR A 199     -28.877  15.572  26.174  1.00  0.00           H
ATOM   3116 2HB  TYR A 199     -28.954  13.993  26.940  1.00  0.00           H
ATOM   3117  HD1 TYR A 199     -30.918  16.620  25.247  1.00  0.00           H
ATOM   3118  HD2 TYR A 199     -30.920  12.633  26.829  1.00  0.00           H
ATOM   3119  HE1 TYR A 199     -33.051  16.159  24.084  1.00  0.00           H
ATOM   3120  HE2 TYR A 199     -33.052  12.173  25.668  1.00  0.00           H
ATOM   3121  HH  TYR A 199     -34.642  14.661  23.680  1.00  0.00           H
ATOM   3122  N   ASN A 200     -29.981  13.561  29.436  1.00  0.00           N
ATOM   3123  CA  ASN A 200     -30.625  12.569  30.303  1.00  0.00           C
ATOM   3124  C   ASN A 200     -31.159  13.191  31.574  1.00  0.00           C
ATOM   3125  O   ASN A 200     -32.295  12.954  31.966  1.00  0.00           O
ATOM   3126  CB  ASN A 200     -29.683  11.453  30.717  1.00  0.00           C
ATOM   3127  CG  ASN A 200     -29.363  10.518  29.585  1.00  0.00           C
ATOM   3128  OD1 ASN A 200     -30.078  10.474  28.576  1.00  0.00           O
ATOM   3129  ND2 ASN A 200     -28.299   9.767  29.728  1.00  0.00           N
ATOM   3130  H   ASN A 200     -29.041  13.392  29.109  1.00  0.00           H
ATOM   3131  HA  ASN A 200     -31.464  12.154  29.742  1.00  0.00           H
ATOM   3132 1HB  ASN A 200     -28.754  11.881  31.095  1.00  0.00           H
ATOM   3133 2HB  ASN A 200     -30.132  10.880  31.528  1.00  0.00           H
ATOM   3134 1HD2 ASN A 200     -28.037   9.128  29.007  1.00  0.00           H
ATOM   3135 2HD2 ASN A 200     -27.749   9.837  30.560  1.00  0.00           H
ATOM   3136  N   GLU A 201     -30.334  14.019  32.193  1.00  0.00           N
ATOM   3137  CA  GLU A 201     -30.711  14.720  33.408  1.00  0.00           C
ATOM   3138  C   GLU A 201     -31.892  15.648  33.264  1.00  0.00           C
ATOM   3139  O   GLU A 201     -32.728  15.733  34.150  1.00  0.00           O
ATOM   3140  CB  GLU A 201     -29.565  15.564  33.970  1.00  0.00           C
ATOM   3141  CG  GLU A 201     -28.469  14.760  34.655  1.00  0.00           C
ATOM   3142  CD  GLU A 201     -28.924  14.127  35.940  1.00  0.00           C
ATOM   3143  OE1 GLU A 201     -29.487  14.818  36.755  1.00  0.00           O
ATOM   3144  OE2 GLU A 201     -28.713  12.948  36.109  1.00  0.00           O
ATOM   3145  H   GLU A 201     -29.414  14.168  31.804  1.00  0.00           H
ATOM   3146  HA  GLU A 201     -30.977  13.951  34.135  1.00  0.00           H
ATOM   3147 1HB  GLU A 201     -29.106  16.137  33.164  1.00  0.00           H
ATOM   3148 2HB  GLU A 201     -29.959  16.275  34.694  1.00  0.00           H
ATOM   3149 1HG  GLU A 201     -28.129  13.977  33.976  1.00  0.00           H
ATOM   3150 2HG  GLU A 201     -27.624  15.417  34.861  1.00  0.00           H
ATOM   3151  N   ILE A 202     -31.933  16.368  32.156  1.00  0.00           N
ATOM   3152  CA  ILE A 202     -33.030  17.293  31.883  1.00  0.00           C
ATOM   3153  C   ILE A 202     -34.330  16.538  31.744  1.00  0.00           C
ATOM   3154  O   ILE A 202     -35.369  16.971  32.254  1.00  0.00           O
ATOM   3155  CB  ILE A 202     -32.827  18.099  30.588  1.00  0.00           C
ATOM   3156  CG1 ILE A 202     -31.611  19.019  30.718  1.00  0.00           C
ATOM   3157  CG2 ILE A 202     -34.076  18.905  30.265  1.00  0.00           C
ATOM   3158  CD1 ILE A 202     -31.753  20.077  31.790  1.00  0.00           C
ATOM   3159  H   ILE A 202     -31.187  16.276  31.482  1.00  0.00           H
ATOM   3160  HA  ILE A 202     -33.104  17.967  32.736  1.00  0.00           H
ATOM   3161  HB  ILE A 202     -32.622  17.418  29.763  1.00  0.00           H
ATOM   3162 1HG1 ILE A 202     -30.726  18.425  30.940  1.00  0.00           H
ATOM   3163 2HG1 ILE A 202     -31.434  19.522  29.766  1.00  0.00           H
ATOM   3164 1HG2 ILE A 202     -33.915  19.470  29.346  1.00  0.00           H
ATOM   3165 2HG2 ILE A 202     -34.919  18.229  30.132  1.00  0.00           H
ATOM   3166 3HG2 ILE A 202     -34.288  19.595  31.082  1.00  0.00           H
ATOM   3167 1HD1 ILE A 202     -30.852  20.689  31.821  1.00  0.00           H
ATOM   3168 2HD1 ILE A 202     -32.614  20.707  31.568  1.00  0.00           H
ATOM   3169 3HD1 ILE A 202     -31.897  19.594  32.756  1.00  0.00           H
ATOM   3170  N   LEU A 203     -34.262  15.407  31.048  1.00  0.00           N
ATOM   3171  CA  LEU A 203     -35.439  14.593  30.842  1.00  0.00           C
ATOM   3172  C   LEU A 203     -35.921  14.032  32.177  1.00  0.00           C
ATOM   3173  O   LEU A 203     -37.111  14.136  32.489  1.00  0.00           O
ATOM   3174  CB  LEU A 203     -35.191  13.402  29.906  1.00  0.00           C
ATOM   3175  CG  LEU A 203     -35.505  13.645  28.424  1.00  0.00           C
ATOM   3176  CD1 LEU A 203     -34.637  14.780  27.899  1.00  0.00           C
ATOM   3177  CD2 LEU A 203     -35.263  12.365  27.639  1.00  0.00           C
ATOM   3178  H   LEU A 203     -33.380  15.106  30.655  1.00  0.00           H
ATOM   3179  HA  LEU A 203     -36.214  15.240  30.431  1.00  0.00           H
ATOM   3180 1HB  LEU A 203     -34.143  13.117  29.979  1.00  0.00           H
ATOM   3181 2HB  LEU A 203     -35.800  12.564  30.243  1.00  0.00           H
ATOM   3182  HG  LEU A 203     -36.548  13.945  28.318  1.00  0.00           H
ATOM   3183 1HD1 LEU A 203     -34.862  14.952  26.845  1.00  0.00           H
ATOM   3184 2HD1 LEU A 203     -34.845  15.689  28.467  1.00  0.00           H
ATOM   3185 3HD1 LEU A 203     -33.588  14.515  28.007  1.00  0.00           H
ATOM   3186 1HD2 LEU A 203     -35.488  12.536  26.585  1.00  0.00           H
ATOM   3187 2HD2 LEU A 203     -34.220  12.064  27.743  1.00  0.00           H
ATOM   3188 3HD2 LEU A 203     -35.911  11.574  28.022  1.00  0.00           H
ATOM   3189  N   ILE A 204     -34.992  13.516  32.990  1.00  0.00           N
ATOM   3190  CA  ILE A 204     -35.324  12.983  34.316  1.00  0.00           C
ATOM   3191  C   ILE A 204     -36.010  14.059  35.155  1.00  0.00           C
ATOM   3192  O   ILE A 204     -36.947  13.771  35.900  1.00  0.00           O
ATOM   3193  CB  ILE A 204     -34.088  12.506  35.101  1.00  0.00           C
ATOM   3194  CG1 ILE A 204     -33.483  11.263  34.441  1.00  0.00           C
ATOM   3195  CG2 ILE A 204     -34.454  12.219  36.547  1.00  0.00           C
ATOM   3196  CD1 ILE A 204     -32.096  10.924  34.936  1.00  0.00           C
ATOM   3197  H   ILE A 204     -34.031  13.495  32.678  1.00  0.00           H
ATOM   3198  HA  ILE A 204     -36.018  12.156  34.169  1.00  0.00           H
ATOM   3199  HB  ILE A 204     -33.322  13.280  35.076  1.00  0.00           H
ATOM   3200 1HG1 ILE A 204     -34.130  10.406  34.619  1.00  0.00           H
ATOM   3201 2HG1 ILE A 204     -33.431  11.414  33.362  1.00  0.00           H
ATOM   3202 1HG2 ILE A 204     -33.570  11.883  37.087  1.00  0.00           H
ATOM   3203 2HG2 ILE A 204     -34.840  13.126  37.012  1.00  0.00           H
ATOM   3204 3HG2 ILE A 204     -35.219  11.440  36.582  1.00  0.00           H
ATOM   3205 1HD1 ILE A 204     -31.735  10.033  34.422  1.00  0.00           H
ATOM   3206 2HD1 ILE A 204     -31.424  11.756  34.735  1.00  0.00           H
ATOM   3207 3HD1 ILE A 204     -32.131  10.735  36.008  1.00  0.00           H
ATOM   3208  N   LEU A 205     -35.535  15.291  35.031  1.00  0.00           N
ATOM   3209  CA  LEU A 205     -36.109  16.421  35.749  1.00  0.00           C
ATOM   3210  C   LEU A 205     -37.476  16.758  35.189  1.00  0.00           C
ATOM   3211  O   LEU A 205     -38.357  17.203  35.912  1.00  0.00           O
ATOM   3212  CB  LEU A 205     -35.251  17.689  35.655  1.00  0.00           C
ATOM   3213  CG  LEU A 205     -33.905  17.640  36.392  1.00  0.00           C
ATOM   3214  CD1 LEU A 205     -33.091  18.878  36.044  1.00  0.00           C
ATOM   3215  CD2 LEU A 205     -34.151  17.548  37.889  1.00  0.00           C
ATOM   3216  H   LEU A 205     -34.749  15.448  34.415  1.00  0.00           H
ATOM   3217  HA  LEU A 205     -36.220  16.119  36.791  1.00  0.00           H
ATOM   3218 1HB  LEU A 205     -35.046  17.893  34.605  1.00  0.00           H
ATOM   3219 2HB  LEU A 205     -35.820  18.525  36.061  1.00  0.00           H
ATOM   3220  HG  LEU A 205     -33.342  16.766  36.060  1.00  0.00           H
ATOM   3221 1HD1 LEU A 205     -32.134  18.842  36.567  1.00  0.00           H
ATOM   3222 2HD1 LEU A 205     -32.914  18.906  34.969  1.00  0.00           H
ATOM   3223 3HD1 LEU A 205     -33.635  19.769  36.348  1.00  0.00           H
ATOM   3224 1HD2 LEU A 205     -33.194  17.511  38.412  1.00  0.00           H
ATOM   3225 2HD2 LEU A 205     -34.711  18.422  38.221  1.00  0.00           H
ATOM   3226 3HD2 LEU A 205     -34.720  16.646  38.111  1.00  0.00           H
ATOM   3227  N   GLY A 206     -37.636  16.554  33.884  1.00  0.00           N
ATOM   3228  CA  GLY A 206     -38.888  16.829  33.220  1.00  0.00           C
ATOM   3229  C   GLY A 206     -39.954  15.932  33.802  1.00  0.00           C
ATOM   3230  O   GLY A 206     -40.986  16.416  34.264  1.00  0.00           O
ATOM   3231  H   GLY A 206     -36.860  16.197  33.343  1.00  0.00           H
ATOM   3232 1HA  GLY A 206     -39.148  17.868  33.423  1.00  0.00           H
ATOM   3233 2HA  GLY A 206     -38.761  16.592  32.166  1.00  0.00           H
ATOM   3234  N   ALA A 207     -39.672  14.626  33.799  1.00  0.00           N
ATOM   3235  CA  ALA A 207     -40.553  13.601  34.359  1.00  0.00           C
ATOM   3236  C   ALA A 207     -40.800  13.716  35.868  1.00  0.00           C
ATOM   3237  O   ALA A 207     -41.900  13.399  36.359  1.00  0.00           O
ATOM   3238  CB  ALA A 207     -40.026  12.192  34.116  1.00  0.00           C
ATOM   3239  H   ALA A 207     -38.796  14.349  33.382  1.00  0.00           H
ATOM   3240  HA  ALA A 207     -41.513  13.714  33.853  1.00  0.00           H
ATOM   3241 1HB  ALA A 207     -40.715  11.466  34.550  1.00  0.00           H
ATOM   3242 2HB  ALA A 207     -39.941  12.015  33.044  1.00  0.00           H
ATOM   3243 3HB  ALA A 207     -39.049  12.085  34.580  1.00  0.00           H
ATOM   3244  N   LYS A 208     -39.790  14.161  36.614  1.00  0.00           N
ATOM   3245  CA  LYS A 208     -39.946  14.346  38.050  1.00  0.00           C
ATOM   3246  C   LYS A 208     -40.898  15.502  38.311  1.00  0.00           C
ATOM   3247  O   LYS A 208     -41.913  15.337  38.965  1.00  0.00           O
ATOM   3248  CB  LYS A 208     -38.630  14.664  38.760  1.00  0.00           C
ATOM   3249  CG  LYS A 208     -38.765  14.900  40.260  1.00  0.00           C
ATOM   3250  CD  LYS A 208     -37.417  15.223  40.891  1.00  0.00           C
ATOM   3251  CE  LYS A 208     -37.558  15.500  42.380  1.00  0.00           C
ATOM   3252  NZ  LYS A 208     -36.249  15.816  43.013  1.00  0.00           N
ATOM   3253  H   LYS A 208     -38.902  14.372  36.185  1.00  0.00           H
ATOM   3254  HA  LYS A 208     -40.382  13.430  38.452  1.00  0.00           H
ATOM   3255 1HB  LYS A 208     -37.928  13.843  38.612  1.00  0.00           H
ATOM   3256 2HB  LYS A 208     -38.186  15.557  38.320  1.00  0.00           H
ATOM   3257 1HG  LYS A 208     -39.448  15.734  40.437  1.00  0.00           H
ATOM   3258 2HG  LYS A 208     -39.178  14.010  40.731  1.00  0.00           H
ATOM   3259 1HD  LYS A 208     -36.739  14.379  40.750  1.00  0.00           H
ATOM   3260 2HD  LYS A 208     -36.988  16.099  40.407  1.00  0.00           H
ATOM   3261 1HE  LYS A 208     -38.233  16.341  42.531  1.00  0.00           H
ATOM   3262 2HE  LYS A 208     -37.984  14.626  42.875  1.00  0.00           H
ATOM   3263 1HZ  LYS A 208     -36.384  15.994  43.998  1.00  0.00           H
ATOM   3264 2HZ  LYS A 208     -35.619  15.036  42.894  1.00  0.00           H
ATOM   3265 3HZ  LYS A 208     -35.851  16.636  42.574  1.00  0.00           H
ATOM   3266  N   LEU A 209     -40.568  16.663  37.750  1.00  0.00           N
ATOM   3267  CA  LEU A 209     -41.267  17.918  38.020  1.00  0.00           C
ATOM   3268  C   LEU A 209     -42.559  18.173  37.220  1.00  0.00           C
ATOM   3269  O   LEU A 209     -43.556  18.657  37.776  1.00  0.00           O
ATOM   3270  CB  LEU A 209     -40.371  19.138  37.776  1.00  0.00           C
ATOM   3271  CG  LEU A 209     -39.141  19.254  38.685  1.00  0.00           C
ATOM   3272  CD1 LEU A 209     -38.281  20.424  38.229  1.00  0.00           C
ATOM   3273  CD2 LEU A 209     -39.589  19.433  40.127  1.00  0.00           C
ATOM   3274  H   LEU A 209     -39.790  16.662  37.107  1.00  0.00           H
ATOM   3275  HA  LEU A 209     -41.536  17.889  39.075  1.00  0.00           H
ATOM   3276 1HB  LEU A 209     -40.021  19.113  36.747  1.00  0.00           H
ATOM   3277 2HB  LEU A 209     -40.969  20.040  37.912  1.00  0.00           H
ATOM   3278  HG  LEU A 209     -38.542  18.347  38.602  1.00  0.00           H
ATOM   3279 1HD1 LEU A 209     -37.406  20.503  38.875  1.00  0.00           H
ATOM   3280 2HD1 LEU A 209     -37.956  20.260  37.202  1.00  0.00           H
ATOM   3281 3HD1 LEU A 209     -38.859  21.345  38.287  1.00  0.00           H
ATOM   3282 1HD2 LEU A 209     -38.718  19.516  40.773  1.00  0.00           H
ATOM   3283 2HD2 LEU A 209     -40.189  20.342  40.211  1.00  0.00           H
ATOM   3284 3HD2 LEU A 209     -40.189  18.574  40.432  1.00  0.00           H
ATOM   3285  N   HIS A 210     -42.551  17.871  35.921  1.00  0.00           N
ATOM   3286  CA  HIS A 210     -43.706  18.179  35.088  1.00  0.00           C
ATOM   3287  C   HIS A 210     -43.951  17.058  34.110  1.00  0.00           C
ATOM   3288  O   HIS A 210     -43.608  17.188  32.947  1.00  0.00           O
ATOM   3289  CB  HIS A 210     -43.532  19.467  34.275  1.00  0.00           C
ATOM   3290  CG  HIS A 210     -43.265  20.677  35.115  1.00  0.00           C
ATOM   3291  ND1 HIS A 210     -44.243  21.287  35.871  1.00  0.00           N
ATOM   3292  CD2 HIS A 210     -42.131  21.390  35.315  1.00  0.00           C
ATOM   3293  CE1 HIS A 210     -43.723  22.324  36.504  1.00  0.00           C
ATOM   3294  NE2 HIS A 210     -42.445  22.409  36.183  1.00  0.00           N
ATOM   3295  H   HIS A 210     -41.746  17.428  35.503  1.00  0.00           H
ATOM   3296  HA  HIS A 210     -44.568  18.265  35.748  1.00  0.00           H
ATOM   3297 1HB  HIS A 210     -42.704  19.347  33.576  1.00  0.00           H
ATOM   3298 2HB  HIS A 210     -44.432  19.649  33.687  1.00  0.00           H
ATOM   3299  HD1 HIS A 210     -45.180  20.962  36.001  1.00  0.00           H
ATOM   3300  HD2 HIS A 210     -41.117  21.289  34.933  1.00  0.00           H
ATOM   3301  HE1 HIS A 210     -44.338  22.942  37.157  1.00  0.00           H
ATOM   3302  N   PRO A 211     -44.567  15.956  34.579  1.00  0.00           N
ATOM   3303  CA  PRO A 211     -44.728  14.687  33.839  1.00  0.00           C
ATOM   3304  C   PRO A 211     -45.432  14.813  32.487  1.00  0.00           C
ATOM   3305  O   PRO A 211     -45.149  14.047  31.555  1.00  0.00           O
ATOM   3306  CB  PRO A 211     -45.566  13.849  34.811  1.00  0.00           C
ATOM   3307  CG  PRO A 211     -45.131  14.309  36.159  1.00  0.00           C
ATOM   3308  CD  PRO A 211     -44.941  15.796  36.005  1.00  0.00           C
ATOM   3309  HA  PRO A 211     -43.738  14.236  33.673  1.00  0.00           H
ATOM   3310 1HB  PRO A 211     -46.637  14.020  34.627  1.00  0.00           H
ATOM   3311 2HB  PRO A 211     -45.377  12.778  34.642  1.00  0.00           H
ATOM   3312 1HG  PRO A 211     -45.891  14.056  36.912  1.00  0.00           H
ATOM   3313 2HG  PRO A 211     -44.204  13.793  36.456  1.00  0.00           H
ATOM   3314 1HD  PRO A 211     -45.897  16.308  36.192  1.00  0.00           H
ATOM   3315 2HD  PRO A 211     -44.170  16.143  36.707  1.00  0.00           H
ATOM   3316  N   THR A 212     -46.345  15.777  32.405  1.00  0.00           N
ATOM   3317  CA  THR A 212     -47.260  15.944  31.276  1.00  0.00           C
ATOM   3318  C   THR A 212     -46.553  16.426  30.013  1.00  0.00           C
ATOM   3319  O   THR A 212     -47.087  16.256  28.914  1.00  0.00           O
ATOM   3320  CB  THR A 212     -48.385  16.952  31.570  1.00  0.00           C
ATOM   3321  OG1 THR A 212     -47.816  18.240  31.843  1.00  0.00           O
ATOM   3322  CG2 THR A 212     -49.206  16.503  32.768  1.00  0.00           C
ATOM   3323  H   THR A 212     -46.395  16.423  33.178  1.00  0.00           H
ATOM   3324  HA  THR A 212     -47.692  14.964  31.074  1.00  0.00           H
ATOM   3325  HB  THR A 212     -49.036  17.035  30.701  1.00  0.00           H
ATOM   3326  HG1 THR A 212     -48.143  18.877  31.203  1.00  0.00           H
ATOM   3327 1HG2 THR A 212     -49.996  17.228  32.961  1.00  0.00           H
ATOM   3328 2HG2 THR A 212     -49.648  15.527  32.557  1.00  0.00           H
ATOM   3329 3HG2 THR A 212     -48.562  16.425  33.643  1.00  0.00           H
ATOM   3330  N   LEU A 213     -45.363  17.020  30.183  1.00  0.00           N
ATOM   3331  CA  LEU A 213     -44.636  17.678  29.098  1.00  0.00           C
ATOM   3332  C   LEU A 213     -43.905  16.683  28.223  1.00  0.00           C
ATOM   3333  O   LEU A 213     -43.090  15.896  28.704  1.00  0.00           O
ATOM   3334  CB  LEU A 213     -43.592  18.680  29.607  1.00  0.00           C
ATOM   3335  CG  LEU A 213     -44.142  19.871  30.399  1.00  0.00           C
ATOM   3336  CD1 LEU A 213     -42.991  20.752  30.865  1.00  0.00           C
ATOM   3337  CD2 LEU A 213     -45.112  20.658  29.525  1.00  0.00           C
ATOM   3338  H   LEU A 213     -44.960  17.006  31.109  1.00  0.00           H
ATOM   3339  HA  LEU A 213     -45.376  18.195  28.488  1.00  0.00           H
ATOM   3340 1HB  LEU A 213     -42.888  18.154  30.247  1.00  0.00           H
ATOM   3341 2HB  LEU A 213     -43.045  19.077  28.751  1.00  0.00           H
ATOM   3342  HG  LEU A 213     -44.665  19.508  31.284  1.00  0.00           H
ATOM   3343 1HD1 LEU A 213     -43.383  21.598  31.428  1.00  0.00           H
ATOM   3344 2HD1 LEU A 213     -42.325  20.171  31.500  1.00  0.00           H
ATOM   3345 3HD1 LEU A 213     -42.439  21.117  29.999  1.00  0.00           H
ATOM   3346 1HD2 LEU A 213     -45.506  21.505  30.089  1.00  0.00           H
ATOM   3347 2HD2 LEU A 213     -44.590  21.020  28.640  1.00  0.00           H
ATOM   3348 3HD2 LEU A 213     -45.934  20.013  29.221  1.00  0.00           H
ATOM   3349  N   LYS A 214     -44.224  16.699  26.934  1.00  0.00           N
ATOM   3350  CA  LYS A 214     -43.541  15.829  25.977  1.00  0.00           C
ATOM   3351  C   LYS A 214     -42.371  16.609  25.355  1.00  0.00           C
ATOM   3352  O   LYS A 214     -42.445  17.101  24.226  1.00  0.00           O
ATOM   3353  CB  LYS A 214     -44.445  15.360  24.836  1.00  0.00           C
ATOM   3354  CG  LYS A 214     -45.637  14.526  25.281  1.00  0.00           C
ATOM   3355  CD  LYS A 214     -46.492  14.105  24.095  1.00  0.00           C
ATOM   3356  CE  LYS A 214     -47.696  13.287  24.541  1.00  0.00           C
ATOM   3357  NZ  LYS A 214     -48.547  12.882  23.392  1.00  0.00           N
ATOM   3358  H   LYS A 214     -44.948  17.321  26.603  1.00  0.00           H
ATOM   3359  HA  LYS A 214     -43.148  14.976  26.529  1.00  0.00           H
ATOM   3360 1HB  LYS A 214     -44.827  16.226  24.294  1.00  0.00           H
ATOM   3361 2HB  LYS A 214     -43.862  14.763  24.135  1.00  0.00           H
ATOM   3362 1HG  LYS A 214     -45.284  13.633  25.798  1.00  0.00           H
ATOM   3363 2HG  LYS A 214     -46.249  15.106  25.971  1.00  0.00           H
ATOM   3364 1HD  LYS A 214     -46.844  14.994  23.566  1.00  0.00           H
ATOM   3365 2HD  LYS A 214     -45.893  13.508  23.408  1.00  0.00           H
ATOM   3366 1HE  LYS A 214     -47.354  12.392  25.058  1.00  0.00           H
ATOM   3367 2HE  LYS A 214     -48.298  13.874  25.233  1.00  0.00           H
ATOM   3368 1HZ  LYS A 214     -49.335  12.342  23.727  1.00  0.00           H
ATOM   3369 2HZ  LYS A 214     -48.886  13.704  22.913  1.00  0.00           H
ATOM   3370 3HZ  LYS A 214     -48.004  12.320  22.750  1.00  0.00           H
ATOM   3371  N   LEU A 215     -41.296  16.722  26.133  1.00  0.00           N
ATOM   3372  CA  LEU A 215     -40.172  17.583  25.814  1.00  0.00           C
ATOM   3373  C   LEU A 215     -39.521  17.305  24.482  1.00  0.00           C
ATOM   3374  O   LEU A 215     -39.162  18.232  23.769  1.00  0.00           O
ATOM   3375  CB  LEU A 215     -39.059  17.500  26.866  1.00  0.00           C
ATOM   3376  CG  LEU A 215     -39.394  18.100  28.237  1.00  0.00           C
ATOM   3377  CD1 LEU A 215     -38.263  17.805  29.212  1.00  0.00           C
ATOM   3378  CD2 LEU A 215     -39.622  19.594  28.097  1.00  0.00           C
ATOM   3379  H   LEU A 215     -41.273  16.178  26.984  1.00  0.00           H
ATOM   3380  HA  LEU A 215     -40.563  18.599  25.790  1.00  0.00           H
ATOM   3381 1HB  LEU A 215     -38.803  16.453  27.017  1.00  0.00           H
ATOM   3382 2HB  LEU A 215     -38.181  18.017  26.483  1.00  0.00           H
ATOM   3383  HG  LEU A 215     -40.299  17.630  28.626  1.00  0.00           H
ATOM   3384 1HD1 LEU A 215     -38.501  18.229  30.185  1.00  0.00           H
ATOM   3385 2HD1 LEU A 215     -38.133  16.724  29.309  1.00  0.00           H
ATOM   3386 3HD1 LEU A 215     -37.339  18.248  28.839  1.00  0.00           H
ATOM   3387 1HD2 LEU A 215     -39.861  20.021  29.071  1.00  0.00           H
ATOM   3388 2HD2 LEU A 215     -38.716  20.065  27.708  1.00  0.00           H
ATOM   3389 3HD2 LEU A 215     -40.447  19.777  27.408  1.00  0.00           H
ATOM   3390  N   GLU A 216     -39.363  16.035  24.135  1.00  0.00           N
ATOM   3391  CA  GLU A 216     -38.585  15.722  22.942  1.00  0.00           C
ATOM   3392  C   GLU A 216     -39.359  15.987  21.671  1.00  0.00           C
ATOM   3393  O   GLU A 216     -38.798  15.967  20.574  1.00  0.00           O
ATOM   3394  CB  GLU A 216     -38.138  14.260  22.896  1.00  0.00           C
ATOM   3395  CG  GLU A 216     -39.261  13.267  22.628  1.00  0.00           C
ATOM   3396  CD  GLU A 216     -40.037  12.912  23.867  1.00  0.00           C
ATOM   3397  OE1 GLU A 216     -40.017  13.682  24.796  1.00  0.00           O
ATOM   3398  OE2 GLU A 216     -40.647  11.870  23.884  1.00  0.00           O
ATOM   3399  H   GLU A 216     -39.764  15.280  24.672  1.00  0.00           H
ATOM   3400  HA  GLU A 216     -37.711  16.372  22.955  1.00  0.00           H
ATOM   3401 1HB  GLU A 216     -37.388  14.131  22.115  1.00  0.00           H
ATOM   3402 2HB  GLU A 216     -37.674  13.990  23.844  1.00  0.00           H
ATOM   3403 1HG  GLU A 216     -39.944  13.696  21.896  1.00  0.00           H
ATOM   3404 2HG  GLU A 216     -38.838  12.359  22.197  1.00  0.00           H
ATOM   3405  N   GLU A 217     -40.648  16.252  21.820  1.00  0.00           N
ATOM   3406  CA  GLU A 217     -41.496  16.539  20.681  1.00  0.00           C
ATOM   3407  C   GLU A 217     -41.537  18.030  20.267  1.00  0.00           C
ATOM   3408  O   GLU A 217     -42.025  18.358  19.171  1.00  0.00           O
ATOM   3409  CB  GLU A 217     -42.947  16.115  20.916  1.00  0.00           C
ATOM   3410  CG  GLU A 217     -43.146  14.612  21.066  1.00  0.00           C
ATOM   3411  CD  GLU A 217     -44.593  14.225  21.211  1.00  0.00           C
ATOM   3412  OE1 GLU A 217     -45.422  15.102  21.222  1.00  0.00           O
ATOM   3413  OE2 GLU A 217     -44.866  13.053  21.309  1.00  0.00           O
ATOM   3414  H   GLU A 217     -41.051  16.254  22.746  1.00  0.00           H
ATOM   3415  HA  GLU A 217     -41.089  15.970  19.844  1.00  0.00           H
ATOM   3416 1HB  GLU A 217     -43.323  16.592  21.821  1.00  0.00           H
ATOM   3417 2HB  GLU A 217     -43.564  16.454  20.084  1.00  0.00           H
ATOM   3418 1HG  GLU A 217     -42.732  14.113  20.192  1.00  0.00           H
ATOM   3419 2HG  GLU A 217     -42.593  14.269  21.941  1.00  0.00           H
ATOM   3420  N   ILE A 218     -41.013  18.909  21.126  1.00  0.00           N
ATOM   3421  CA  ILE A 218     -40.991  20.361  20.875  1.00  0.00           C
ATOM   3422  C   ILE A 218     -40.055  20.770  19.729  1.00  0.00           C
ATOM   3423  O   ILE A 218     -38.846  20.493  19.770  1.00  0.00           O
ATOM   3424  CB  ILE A 218     -40.552  21.166  22.113  1.00  0.00           C
ATOM   3425  CG1 ILE A 218     -41.540  20.958  23.263  1.00  0.00           C
ATOM   3426  CG2 ILE A 218     -40.431  22.644  21.771  1.00  0.00           C
ATOM   3427  CD1 ILE A 218     -41.051  21.489  24.591  1.00  0.00           C
ATOM   3428  H   ILE A 218     -40.616  18.551  21.982  1.00  0.00           H
ATOM   3429  HA  ILE A 218     -42.007  20.645  20.601  1.00  0.00           H
ATOM   3430  HB  ILE A 218     -39.585  20.802  22.458  1.00  0.00           H
ATOM   3431 1HG1 ILE A 218     -42.485  21.447  23.026  1.00  0.00           H
ATOM   3432 2HG1 ILE A 218     -41.746  19.894  23.378  1.00  0.00           H
ATOM   3433 1HG2 ILE A 218     -40.120  23.197  22.657  1.00  0.00           H
ATOM   3434 2HG2 ILE A 218     -39.692  22.775  20.982  1.00  0.00           H
ATOM   3435 3HG2 ILE A 218     -41.397  23.019  21.430  1.00  0.00           H
ATOM   3436 1HD1 ILE A 218     -41.805  21.304  25.356  1.00  0.00           H
ATOM   3437 2HD1 ILE A 218     -40.124  20.987  24.865  1.00  0.00           H
ATOM   3438 3HD1 ILE A 218     -40.872  22.561  24.510  1.00  0.00           H
ATOM   3439  N   THR A 219     -40.630  21.472  18.746  1.00  0.00           N
ATOM   3440  CA  THR A 219     -39.950  21.956  17.533  1.00  0.00           C
ATOM   3441  C   THR A 219     -39.372  23.375  17.668  1.00  0.00           C
ATOM   3442  O   THR A 219     -39.989  24.248  18.287  1.00  0.00           O
ATOM   3443  CB  THR A 219     -40.881  21.975  16.305  1.00  0.00           C
ATOM   3444  OG1 THR A 219     -42.006  22.822  16.570  1.00  0.00           O
ATOM   3445  CG2 THR A 219     -41.372  20.570  15.989  1.00  0.00           C
ATOM   3446  H   THR A 219     -41.611  21.672  18.875  1.00  0.00           H
ATOM   3447  HA  THR A 219     -39.123  21.270  17.347  1.00  0.00           H
ATOM   3448  HB  THR A 219     -40.342  22.368  15.446  1.00  0.00           H
ATOM   3449  HG1 THR A 219     -41.870  23.675  16.148  1.00  0.00           H
ATOM   3450 1HG2 THR A 219     -42.027  20.602  15.118  1.00  0.00           H
ATOM   3451 2HG2 THR A 219     -40.520  19.925  15.776  1.00  0.00           H
ATOM   3452 3HG2 THR A 219     -41.920  20.177  16.842  1.00  0.00           H
ATOM   3453  N   ASN A 220     -38.200  23.605  17.076  1.00  0.00           N
ATOM   3454  CA  ASN A 220     -37.587  24.947  17.047  1.00  0.00           C
ATOM   3455  C   ASN A 220     -38.137  25.761  15.874  1.00  0.00           C
ATOM   3456  O   ASN A 220     -39.067  25.304  15.206  1.00  0.00           O
ATOM   3457  CB  ASN A 220     -36.077  24.905  16.898  1.00  0.00           C
ATOM   3458  CG  ASN A 220     -35.644  24.391  15.555  1.00  0.00           C
ATOM   3459  OD1 ASN A 220     -36.477  24.094  14.688  1.00  0.00           O
ATOM   3460  ND2 ASN A 220     -34.355  24.278  15.360  1.00  0.00           N
ATOM   3461  H   ASN A 220     -37.718  22.834  16.637  1.00  0.00           H
ATOM   3462  HA  ASN A 220     -37.858  25.446  17.979  1.00  0.00           H
ATOM   3463 1HB  ASN A 220     -35.668  25.907  17.041  1.00  0.00           H
ATOM   3464 2HB  ASN A 220     -35.653  24.265  17.673  1.00  0.00           H
ATOM   3465 1HD2 ASN A 220     -34.008  23.942  14.483  1.00  0.00           H
ATOM   3466 2HD2 ASN A 220     -33.716  24.530  16.086  1.00  0.00           H
ATOM   3467  N   ARG A 221     -37.643  26.965  15.635  1.00  0.00           N
ATOM   3468  CA  ARG A 221     -38.258  27.791  14.601  1.00  0.00           C
ATOM   3469  C   ARG A 221     -38.354  27.054  13.262  1.00  0.00           C
ATOM   3470  O   ARG A 221     -39.337  27.196  12.535  1.00  0.00           O
ATOM   3471  CB  ARG A 221     -37.492  29.079  14.346  1.00  0.00           C
ATOM   3472  CG  ARG A 221     -38.189  30.069  13.426  1.00  0.00           C
ATOM   3473  CD  ARG A 221     -37.477  31.369  13.376  1.00  0.00           C
ATOM   3474  NE  ARG A 221     -37.564  32.084  14.639  1.00  0.00           N
ATOM   3475  CZ  ARG A 221     -38.604  32.857  15.009  1.00  0.00           C
ATOM   3476  NH1 ARG A 221     -39.634  33.003  14.205  1.00  0.00           N
ATOM   3477  NH2 ARG A 221     -38.589  33.467  16.183  1.00  0.00           N
ATOM   3478  H   ARG A 221     -36.853  27.329  16.149  1.00  0.00           H
ATOM   3479  HA  ARG A 221     -39.268  28.024  14.940  1.00  0.00           H
ATOM   3480 1HB  ARG A 221     -37.307  29.585  15.292  1.00  0.00           H
ATOM   3481 2HB  ARG A 221     -36.523  28.847  13.906  1.00  0.00           H
ATOM   3482 1HG  ARG A 221     -38.229  29.660  12.416  1.00  0.00           H
ATOM   3483 2HG  ARG A 221     -39.205  30.246  13.783  1.00  0.00           H
ATOM   3484 1HD  ARG A 221     -36.424  31.200  13.152  1.00  0.00           H
ATOM   3485 2HD  ARG A 221     -37.916  31.995  12.598  1.00  0.00           H
ATOM   3486  HE  ARG A 221     -36.791  31.997  15.284  1.00  0.00           H
ATOM   3487 1HH1 ARG A 221     -39.646  32.537  13.309  1.00  0.00           H
ATOM   3488 2HH1 ARG A 221     -40.412  33.581  14.484  1.00  0.00           H
ATOM   3489 1HH2 ARG A 221     -37.796  33.356  16.799  1.00  0.00           H
ATOM   3490 2HH2 ARG A 221     -39.365  34.044  16.461  1.00  0.00           H
ATOM   3491  N   LYS A 222     -37.318  26.304  12.904  1.00  0.00           N
ATOM   3492  CA  LYS A 222     -37.285  25.643  11.598  1.00  0.00           C
ATOM   3493  C   LYS A 222     -38.110  24.360  11.509  1.00  0.00           C
ATOM   3494  O   LYS A 222     -38.083  23.671  10.493  1.00  0.00           O
ATOM   3495  CB  LYS A 222     -35.864  25.273  11.171  1.00  0.00           C
ATOM   3496  CG  LYS A 222     -34.918  26.460  11.034  1.00  0.00           C
ATOM   3497  CD  LYS A 222     -35.380  27.410   9.939  1.00  0.00           C
ATOM   3498  CE  LYS A 222     -34.397  28.558   9.752  1.00  0.00           C
ATOM   3499  NZ  LYS A 222     -34.850  29.513   8.705  1.00  0.00           N
ATOM   3500  H   LYS A 222     -36.539  26.184  13.535  1.00  0.00           H
ATOM   3501  HA  LYS A 222     -37.697  26.356  10.884  1.00  0.00           H
ATOM   3502 1HB  LYS A 222     -35.431  24.584  11.897  1.00  0.00           H
ATOM   3503 2HB  LYS A 222     -35.895  24.758  10.210  1.00  0.00           H
ATOM   3504 1HG  LYS A 222     -34.875  27.001  11.981  1.00  0.00           H
ATOM   3505 2HG  LYS A 222     -33.918  26.101  10.795  1.00  0.00           H
ATOM   3506 1HD  LYS A 222     -35.473  26.867   9.000  1.00  0.00           H
ATOM   3507 2HD  LYS A 222     -36.354  27.821  10.204  1.00  0.00           H
ATOM   3508 1HE  LYS A 222     -34.282  29.097  10.692  1.00  0.00           H
ATOM   3509 2HE  LYS A 222     -33.424  28.160   9.469  1.00  0.00           H
ATOM   3510 1HZ  LYS A 222     -34.172  30.256   8.611  1.00  0.00           H
ATOM   3511 2HZ  LYS A 222     -34.942  29.027   7.823  1.00  0.00           H
ATOM   3512 3HZ  LYS A 222     -35.745  29.902   8.968  1.00  0.00           H
ATOM   3513  N   GLY A 223     -38.844  24.047  12.570  1.00  0.00           N
ATOM   3514  CA  GLY A 223     -39.686  22.849  12.613  1.00  0.00           C
ATOM   3515  C   GLY A 223     -38.990  21.574  13.058  1.00  0.00           C
ATOM   3516  O   GLY A 223     -39.519  20.490  12.844  1.00  0.00           O
ATOM   3517  H   GLY A 223     -38.818  24.660  13.371  1.00  0.00           H
ATOM   3518 1HA  GLY A 223     -40.483  23.060  13.326  1.00  0.00           H
ATOM   3519 2HA  GLY A 223     -40.050  22.693  11.597  1.00  0.00           H
ATOM   3520  N   LEU A 224     -37.830  21.705  13.702  1.00  0.00           N
ATOM   3521  CA  LEU A 224     -37.031  20.551  14.086  1.00  0.00           C
ATOM   3522  C   LEU A 224     -37.151  20.202  15.552  1.00  0.00           C
ATOM   3523  O   LEU A 224     -37.006  21.067  16.413  1.00  0.00           O
ATOM   3524  CB  LEU A 224     -35.537  20.750  13.801  1.00  0.00           C
ATOM   3525  CG  LEU A 224     -35.174  21.061  12.343  1.00  0.00           C
ATOM   3526  CD1 LEU A 224     -33.675  21.311  12.235  1.00  0.00           C
ATOM   3527  CD2 LEU A 224     -35.597  19.898  11.456  1.00  0.00           C
ATOM   3528  H   LEU A 224     -37.498  22.632  13.930  1.00  0.00           H
ATOM   3529  HA  LEU A 224     -37.401  19.708  13.504  1.00  0.00           H
ATOM   3530 1HB  LEU A 224     -35.173  21.572  14.414  1.00  0.00           H
ATOM   3531 2HB  LEU A 224     -35.005  19.844  14.090  1.00  0.00           H
ATOM   3532  HG  LEU A 224     -35.687  21.969  12.025  1.00  0.00           H
ATOM   3533 1HD1 LEU A 224     -33.416  21.531  11.200  1.00  0.00           H
ATOM   3534 2HD1 LEU A 224     -33.401  22.157  12.865  1.00  0.00           H
ATOM   3535 3HD1 LEU A 224     -33.134  20.423  12.562  1.00  0.00           H
ATOM   3536 1HD2 LEU A 224     -35.339  20.119  10.419  1.00  0.00           H
ATOM   3537 2HD2 LEU A 224     -35.082  18.993  11.772  1.00  0.00           H
ATOM   3538 3HD2 LEU A 224     -36.674  19.752  11.538  1.00  0.00           H
ATOM   3539  N   THR A 225     -37.400  18.926  15.831  1.00  0.00           N
ATOM   3540  CA  THR A 225     -37.232  18.391  17.174  1.00  0.00           C
ATOM   3541  C   THR A 225     -35.733  18.347  17.469  1.00  0.00           C
ATOM   3542  O   THR A 225     -34.938  18.378  16.522  1.00  0.00           O
ATOM   3543  CB  THR A 225     -37.787  16.965  17.337  1.00  0.00           C
ATOM   3544  OG1 THR A 225     -37.085  16.074  16.460  1.00  0.00           O
ATOM   3545  CG2 THR A 225     -39.272  16.928  17.008  1.00  0.00           C
ATOM   3546  H   THR A 225     -37.714  18.313  15.094  1.00  0.00           H
ATOM   3547  HA  THR A 225     -37.717  19.077  17.870  1.00  0.00           H
ATOM   3548  HB  THR A 225     -37.640  16.631  18.364  1.00  0.00           H
ATOM   3549  HG1 THR A 225     -37.698  15.424  16.107  1.00  0.00           H
ATOM   3550 1HG2 THR A 225     -39.647  15.912  17.129  1.00  0.00           H
ATOM   3551 2HG2 THR A 225     -39.808  17.595  17.682  1.00  0.00           H
ATOM   3552 3HG2 THR A 225     -39.424  17.252  15.980  1.00  0.00           H
ATOM   3553  N   PRO A 226     -35.343  18.237  18.766  1.00  0.00           N
ATOM   3554  CA  PRO A 226     -33.925  18.092  19.128  1.00  0.00           C
ATOM   3555  C   PRO A 226     -33.284  16.956  18.365  1.00  0.00           C
ATOM   3556  O   PRO A 226     -32.160  17.092  17.895  1.00  0.00           O
ATOM   3557  CB  PRO A 226     -33.972  17.798  20.631  1.00  0.00           C
ATOM   3558  CG  PRO A 226     -35.211  18.480  21.099  1.00  0.00           C
ATOM   3559  CD  PRO A 226     -36.203  18.256  19.989  1.00  0.00           C
ATOM   3560  HA  PRO A 226     -33.403  19.039  18.931  1.00  0.00           H
ATOM   3561 1HB  PRO A 226     -33.992  16.711  20.801  1.00  0.00           H
ATOM   3562 2HB  PRO A 226     -33.064  18.183  21.117  1.00  0.00           H
ATOM   3563 1HG  PRO A 226     -35.543  18.051  22.056  1.00  0.00           H
ATOM   3564 2HG  PRO A 226     -35.012  19.547  21.281  1.00  0.00           H
ATOM   3565 1HD  PRO A 226     -36.702  17.287  20.131  1.00  0.00           H
ATOM   3566 2HD  PRO A 226     -36.938  19.074  19.984  1.00  0.00           H
ATOM   3567  N   LEU A 227     -34.008  15.851  18.204  1.00  0.00           N
ATOM   3568  CA  LEU A 227     -33.518  14.717  17.416  1.00  0.00           C
ATOM   3569  C   LEU A 227     -33.319  15.099  15.954  1.00  0.00           C
ATOM   3570  O   LEU A 227     -32.264  14.830  15.381  1.00  0.00           O
ATOM   3571  CB  LEU A 227     -34.474  13.517  17.443  1.00  0.00           C
ATOM   3572  CG  LEU A 227     -34.036  12.298  16.621  1.00  0.00           C
ATOM   3573  CD1 LEU A 227     -32.715  11.768  17.162  1.00  0.00           C
ATOM   3574  CD2 LEU A 227     -35.118  11.232  16.679  1.00  0.00           C
ATOM   3575  H   LEU A 227     -34.920  15.792  18.636  1.00  0.00           H
ATOM   3576  HA  LEU A 227     -32.554  14.431  17.834  1.00  0.00           H
ATOM   3577 1HB  LEU A 227     -34.598  13.193  18.475  1.00  0.00           H
ATOM   3578 2HB  LEU A 227     -35.445  13.839  17.067  1.00  0.00           H
ATOM   3579  HG  LEU A 227     -33.876  12.596  15.585  1.00  0.00           H
ATOM   3580 1HD1 LEU A 227     -32.404  10.902  16.577  1.00  0.00           H
ATOM   3581 2HD1 LEU A 227     -31.954  12.546  17.090  1.00  0.00           H
ATOM   3582 3HD1 LEU A 227     -32.841  11.477  18.204  1.00  0.00           H
ATOM   3583 1HD2 LEU A 227     -34.807  10.365  16.092  1.00  0.00           H
ATOM   3584 2HD2 LEU A 227     -35.278  10.932  17.714  1.00  0.00           H
ATOM   3585 3HD2 LEU A 227     -36.046  11.630  16.269  1.00  0.00           H
ATOM   3586  N   ALA A 228     -34.325  15.723  15.354  1.00  0.00           N
ATOM   3587  CA  ALA A 228     -34.196  16.118  13.957  1.00  0.00           C
ATOM   3588  C   ALA A 228     -33.068  17.108  13.721  1.00  0.00           C
ATOM   3589  O   ALA A 228     -32.410  17.042  12.684  1.00  0.00           O
ATOM   3590  CB  ALA A 228     -35.456  16.755  13.416  1.00  0.00           C
ATOM   3591  H   ALA A 228     -35.183  15.929  15.847  1.00  0.00           H
ATOM   3592  HA  ALA A 228     -33.977  15.210  13.394  1.00  0.00           H
ATOM   3593 1HB  ALA A 228     -35.306  17.030  12.372  1.00  0.00           H
ATOM   3594 2HB  ALA A 228     -36.281  16.046  13.490  1.00  0.00           H
ATOM   3595 3HB  ALA A 228     -35.692  17.646  13.997  1.00  0.00           H
ATOM   3596  N   LEU A 229     -32.847  18.008  14.681  1.00  0.00           N
ATOM   3597  CA  LEU A 229     -31.760  18.976  14.611  1.00  0.00           C
ATOM   3598  C   LEU A 229     -30.434  18.237  14.604  1.00  0.00           C
ATOM   3599  O   LEU A 229     -29.590  18.502  13.767  1.00  0.00           O
ATOM   3600  CB  LEU A 229     -31.741  19.948  15.797  1.00  0.00           C
ATOM   3601  CG  LEU A 229     -30.583  20.953  15.817  1.00  0.00           C
ATOM   3602  CD1 LEU A 229     -30.654  21.835  14.576  1.00  0.00           C
ATOM   3603  CD2 LEU A 229     -30.657  21.789  17.086  1.00  0.00           C
ATOM   3604  H   LEU A 229     -33.459  18.012  15.483  1.00  0.00           H
ATOM   3605  HA  LEU A 229     -31.868  19.522  13.674  1.00  0.00           H
ATOM   3606 1HB  LEU A 229     -32.671  20.515  15.796  1.00  0.00           H
ATOM   3607 2HB  LEU A 229     -31.694  19.368  16.720  1.00  0.00           H
ATOM   3608  HG  LEU A 229     -29.634  20.416  15.790  1.00  0.00           H
ATOM   3609 1HD1 LEU A 229     -29.830  22.549  14.585  1.00  0.00           H
ATOM   3610 2HD1 LEU A 229     -30.580  21.213  13.683  1.00  0.00           H
ATOM   3611 3HD1 LEU A 229     -31.600  22.371  14.562  1.00  0.00           H
ATOM   3612 1HD2 LEU A 229     -29.837  22.508  17.095  1.00  0.00           H
ATOM   3613 2HD2 LEU A 229     -31.607  22.327  17.109  1.00  0.00           H
ATOM   3614 3HD2 LEU A 229     -30.586  21.139  17.955  1.00  0.00           H
ATOM   3615  N   ALA A 230     -30.260  17.294  15.527  1.00  0.00           N
ATOM   3616  CA  ALA A 230     -29.024  16.526  15.610  1.00  0.00           C
ATOM   3617  C   ALA A 230     -28.663  15.908  14.268  1.00  0.00           C
ATOM   3618  O   ALA A 230     -27.518  15.977  13.827  1.00  0.00           O
ATOM   3619  CB  ALA A 230     -29.103  15.382  16.626  1.00  0.00           C
ATOM   3620  H   ALA A 230     -31.001  17.105  16.186  1.00  0.00           H
ATOM   3621  HA  ALA A 230     -28.235  17.221  15.896  1.00  0.00           H
ATOM   3622 1HB  ALA A 230     -28.155  14.845  16.646  1.00  0.00           H
ATOM   3623 2HB  ALA A 230     -29.309  15.789  17.617  1.00  0.00           H
ATOM   3624 3HB  ALA A 230     -29.901  14.698  16.343  1.00  0.00           H
ATOM   3625  N   ALA A 231     -29.675  15.323  13.622  1.00  0.00           N
ATOM   3626  CA  ALA A 231     -29.561  14.705  12.305  1.00  0.00           C
ATOM   3627  C   ALA A 231     -29.283  15.723  11.215  1.00  0.00           C
ATOM   3628  O   ALA A 231     -28.506  15.451  10.287  1.00  0.00           O
ATOM   3629  CB  ALA A 231     -30.808  13.960  11.903  1.00  0.00           C
ATOM   3630  H   ALA A 231     -30.569  15.319  14.092  1.00  0.00           H
ATOM   3631  HA  ALA A 231     -28.720  14.013  12.352  1.00  0.00           H
ATOM   3632 1HB  ALA A 231     -30.667  13.521  10.915  1.00  0.00           H
ATOM   3633 2HB  ALA A 231     -31.007  13.169  12.627  1.00  0.00           H
ATOM   3634 3HB  ALA A 231     -31.651  14.648  11.876  1.00  0.00           H
ATOM   3635  N   SER A 232     -29.910  16.893  11.320  1.00  0.00           N
ATOM   3636  CA  SER A 232     -29.701  17.949  10.325  1.00  0.00           C
ATOM   3637  C   SER A 232     -28.283  18.516  10.415  1.00  0.00           C
ATOM   3638  O   SER A 232     -27.724  18.899   9.386  1.00  0.00           O
ATOM   3639  CB  SER A 232     -30.660  19.112  10.490  1.00  0.00           C
ATOM   3640  OG  SER A 232     -31.979  18.715  10.237  1.00  0.00           O
ATOM   3641  H   SER A 232     -30.539  17.062  12.093  1.00  0.00           H
ATOM   3642  HA  SER A 232     -29.833  17.494   9.342  1.00  0.00           H
ATOM   3643 1HB  SER A 232     -30.583  19.504  11.504  1.00  0.00           H
ATOM   3644 2HB  SER A 232     -30.381  19.914   9.806  1.00  0.00           H
ATOM   3645  HG  SER A 232     -32.515  19.507  10.315  1.00  0.00           H
ATOM   3646  N   SER A 233     -27.677  18.525  11.613  1.00  0.00           N
ATOM   3647  CA  SER A 233     -26.338  19.124  11.758  1.00  0.00           C
ATOM   3648  C   SER A 233     -25.171  18.132  11.968  1.00  0.00           C
ATOM   3649  O   SER A 233     -24.043  18.548  12.279  1.00  0.00           O
ATOM   3650  CB  SER A 233     -26.273  20.102  12.916  1.00  0.00           C
ATOM   3651  OG  SER A 233     -27.125  21.191  12.701  1.00  0.00           O
ATOM   3652  H   SER A 233     -28.129  18.126  12.423  1.00  0.00           H
ATOM   3653  HA  SER A 233     -26.148  19.665  10.831  1.00  0.00           H
ATOM   3654 1HB  SER A 233     -26.553  19.593  13.837  1.00  0.00           H
ATOM   3655 2HB  SER A 233     -25.250  20.456  13.037  1.00  0.00           H
ATOM   3656  HG  SER A 233     -27.028  21.759  13.470  1.00  0.00           H
ATOM   3657  N   GLY A 234     -25.437  16.839  11.780  1.00  0.00           N
ATOM   3658  CA  GLY A 234     -24.399  15.796  11.859  1.00  0.00           C
ATOM   3659  C   GLY A 234     -23.777  15.554  13.232  1.00  0.00           C
ATOM   3660  O   GLY A 234     -22.579  15.227  13.332  1.00  0.00           O
ATOM   3661  H   GLY A 234     -26.390  16.572  11.575  1.00  0.00           H
ATOM   3662 1HA  GLY A 234     -24.877  14.868  11.546  1.00  0.00           H
ATOM   3663 2HA  GLY A 234     -23.601  16.111  11.187  1.00  0.00           H
ATOM   3664  N   LYS A 235     -24.583  15.777  14.265  1.00  0.00           N
ATOM   3665  CA  LYS A 235     -24.214  15.494  15.644  1.00  0.00           C
ATOM   3666  C   LYS A 235     -24.567  14.051  15.973  1.00  0.00           C
ATOM   3667  O   LYS A 235     -25.602  13.766  16.573  1.00  0.00           O
ATOM   3668  CB  LYS A 235     -24.935  16.386  16.654  1.00  0.00           C
ATOM   3669  CG  LYS A 235     -24.257  17.727  16.907  1.00  0.00           C
ATOM   3670  CD  LYS A 235     -24.309  18.615  15.674  1.00  0.00           C
ATOM   3671  CE  LYS A 235     -23.718  19.990  15.955  1.00  0.00           C
ATOM   3672  NZ  LYS A 235     -24.669  20.866  16.689  1.00  0.00           N
ATOM   3673  H   LYS A 235     -25.496  16.165  14.070  1.00  0.00           H
ATOM   3674  HA  LYS A 235     -23.134  15.623  15.727  1.00  0.00           H
ATOM   3675 1HB  LYS A 235     -25.947  16.588  16.305  1.00  0.00           H
ATOM   3676 2HB  LYS A 235     -25.017  15.867  17.607  1.00  0.00           H
ATOM   3677 1HG  LYS A 235     -24.752  18.235  17.734  1.00  0.00           H
ATOM   3678 2HG  LYS A 235     -23.214  17.560  17.181  1.00  0.00           H
ATOM   3679 1HD  LYS A 235     -23.751  18.148  14.862  1.00  0.00           H
ATOM   3680 2HD  LYS A 235     -25.346  18.736  15.356  1.00  0.00           H
ATOM   3681 1HE  LYS A 235     -22.812  19.879  16.549  1.00  0.00           H
ATOM   3682 2HE  LYS A 235     -23.456  20.470  15.013  1.00  0.00           H
ATOM   3683 1HZ  LYS A 235     -24.245  21.765  16.854  1.00  0.00           H
ATOM   3684 2HZ  LYS A 235     -25.513  20.989  16.137  1.00  0.00           H
ATOM   3685 3HZ  LYS A 235     -24.909  20.440  17.573  1.00  0.00           H
ATOM   3686  N   ILE A 236     -23.681  13.153  15.569  1.00  0.00           N
ATOM   3687  CA  ILE A 236     -24.002  11.750  15.360  1.00  0.00           C
ATOM   3688  C   ILE A 236     -24.091  10.973  16.670  1.00  0.00           C
ATOM   3689  O   ILE A 236     -25.055  10.204  16.890  1.00  0.00           O
ATOM   3690  CB  ILE A 236     -22.963  11.028  14.481  1.00  0.00           C
ATOM   3691  CG1 ILE A 236     -22.907  11.668  13.091  1.00  0.00           C
ATOM   3692  CG2 ILE A 236     -23.290   9.547  14.379  1.00  0.00           C
ATOM   3693  CD1 ILE A 236     -21.768  11.164  12.233  1.00  0.00           C
ATOM   3694  H   ILE A 236     -22.737  13.472  15.403  1.00  0.00           H
ATOM   3695  HA  ILE A 236     -24.976  11.718  14.876  1.00  0.00           H
ATOM   3696  HB  ILE A 236     -21.973  11.143  14.921  1.00  0.00           H
ATOM   3697 1HG1 ILE A 236     -23.840  11.475  12.564  1.00  0.00           H
ATOM   3698 2HG1 ILE A 236     -22.805  12.749  13.189  1.00  0.00           H
ATOM   3699 1HG2 ILE A 236     -22.548   9.054  13.752  1.00  0.00           H
ATOM   3700 2HG2 ILE A 236     -23.281   9.103  15.372  1.00  0.00           H
ATOM   3701 3HG2 ILE A 236     -24.279   9.424  13.933  1.00  0.00           H
ATOM   3702 1HD1 ILE A 236     -21.793  11.663  11.263  1.00  0.00           H
ATOM   3703 2HD1 ILE A 236     -20.818  11.378  12.727  1.00  0.00           H
ATOM   3704 3HD1 ILE A 236     -21.868  10.089  12.090  1.00  0.00           H
ATOM   3705  N   GLY A 237     -23.105  11.186  17.545  1.00  0.00           N
ATOM   3706  CA  GLY A 237     -23.084  10.505  18.840  1.00  0.00           C
ATOM   3707  C   GLY A 237     -24.385  10.759  19.580  1.00  0.00           C
ATOM   3708  O   GLY A 237     -25.014   9.823  20.114  1.00  0.00           O
ATOM   3709  H   GLY A 237     -22.360  11.826  17.315  1.00  0.00           H
ATOM   3710 1HA  GLY A 237     -22.993   9.436  18.644  1.00  0.00           H
ATOM   3711 2HA  GLY A 237     -22.262  10.927  19.417  1.00  0.00           H
ATOM   3712  N   VAL A 238     -24.784  12.032  19.582  1.00  0.00           N
ATOM   3713  CA  VAL A 238     -25.966  12.491  20.287  1.00  0.00           C
ATOM   3714  C   VAL A 238     -27.187  11.909  19.610  1.00  0.00           C
ATOM   3715  O   VAL A 238     -28.102  11.403  20.269  1.00  0.00           O
ATOM   3716  CB  VAL A 238     -26.117  14.024  20.285  1.00  0.00           C
ATOM   3717  CG1 VAL A 238     -27.458  14.427  20.877  1.00  0.00           C
ATOM   3718  CG2 VAL A 238     -24.973  14.656  21.063  1.00  0.00           C
ATOM   3719  H   VAL A 238     -24.229  12.700  19.064  1.00  0.00           H
ATOM   3720  HA  VAL A 238     -25.909  12.113  21.309  1.00  0.00           H
ATOM   3721  HB  VAL A 238     -26.100  14.380  19.257  1.00  0.00           H
ATOM   3722 1HG1 VAL A 238     -27.549  15.513  20.868  1.00  0.00           H
ATOM   3723 2HG1 VAL A 238     -28.264  13.992  20.288  1.00  0.00           H
ATOM   3724 3HG1 VAL A 238     -27.528  14.066  21.902  1.00  0.00           H
ATOM   3725 1HG2 VAL A 238     -25.085  15.740  21.059  1.00  0.00           H
ATOM   3726 2HG2 VAL A 238     -24.987  14.294  22.091  1.00  0.00           H
ATOM   3727 3HG2 VAL A 238     -24.025  14.388  20.594  1.00  0.00           H
ATOM   3728  N   LEU A 239     -27.208  11.975  18.284  1.00  0.00           N
ATOM   3729  CA  LEU A 239     -28.243  11.308  17.500  1.00  0.00           C
ATOM   3730  C   LEU A 239     -28.435   9.864  17.952  1.00  0.00           C
ATOM   3731  O   LEU A 239     -29.544   9.452  18.289  1.00  0.00           O
ATOM   3732  CB  LEU A 239     -27.924  11.273  16.000  1.00  0.00           C
ATOM   3733  CG  LEU A 239     -28.910  10.489  15.128  1.00  0.00           C
ATOM   3734  CD1 LEU A 239     -30.249  11.212  15.100  1.00  0.00           C
ATOM   3735  CD2 LEU A 239     -28.340  10.338  13.725  1.00  0.00           C
ATOM   3736  H   LEU A 239     -26.489  12.498  17.805  1.00  0.00           H
ATOM   3737  HA  LEU A 239     -29.172  11.851  17.669  1.00  0.00           H
ATOM   3738 1HB  LEU A 239     -27.893  12.296  15.626  1.00  0.00           H
ATOM   3739 2HB  LEU A 239     -26.937  10.831  15.865  1.00  0.00           H
ATOM   3740  HG  LEU A 239     -29.072   9.499  15.561  1.00  0.00           H
ATOM   3741 1HD1 LEU A 239     -30.953  10.651  14.479  1.00  0.00           H
ATOM   3742 2HD1 LEU A 239     -30.644  11.286  16.113  1.00  0.00           H
ATOM   3743 3HD1 LEU A 239     -30.116  12.210  14.687  1.00  0.00           H
ATOM   3744 1HD2 LEU A 239     -29.040   9.779  13.106  1.00  0.00           H
ATOM   3745 2HD2 LEU A 239     -28.179  11.325  13.291  1.00  0.00           H
ATOM   3746 3HD2 LEU A 239     -27.390   9.801  13.773  1.00  0.00           H
ATOM   3747  N   ALA A 240     -27.348   9.103  17.959  1.00  0.00           N
ATOM   3748  CA  ALA A 240     -27.375   7.709  18.440  1.00  0.00           C
ATOM   3749  C   ALA A 240     -27.851   7.577  19.890  1.00  0.00           C
ATOM   3750  O   ALA A 240     -28.581   6.641  20.239  1.00  0.00           O
ATOM   3751  CB  ALA A 240     -25.994   7.032  18.364  1.00  0.00           C
ATOM   3752  H   ALA A 240     -26.478   9.491  17.624  1.00  0.00           H
ATOM   3753  HA  ALA A 240     -28.077   7.172  17.801  1.00  0.00           H
ATOM   3754 1HB  ALA A 240     -26.070   6.009  18.731  1.00  0.00           H
ATOM   3755 2HB  ALA A 240     -25.648   7.024  17.330  1.00  0.00           H
ATOM   3756 3HB  ALA A 240     -25.285   7.586  18.979  1.00  0.00           H
ATOM   3757  N   TYR A 241     -27.413   8.500  20.742  1.00  0.00           N
ATOM   3758  CA  TYR A 241     -27.822   8.511  22.147  1.00  0.00           C
ATOM   3759  C   TYR A 241     -29.324   8.756  22.350  1.00  0.00           C
ATOM   3760  O   TYR A 241     -29.965   8.088  23.157  1.00  0.00           O
ATOM   3761  CB  TYR A 241     -27.089   9.581  22.961  1.00  0.00           C
ATOM   3762  CG  TYR A 241     -25.700   9.171  23.395  1.00  0.00           C
ATOM   3763  CD1 TYR A 241     -25.515   7.999  24.113  1.00  0.00           C
ATOM   3764  CD2 TYR A 241     -24.610   9.968  23.075  1.00  0.00           C
ATOM   3765  CE1 TYR A 241     -24.246   7.624  24.511  1.00  0.00           C
ATOM   3766  CE2 TYR A 241     -23.341   9.593  23.471  1.00  0.00           C
ATOM   3767  CZ  TYR A 241     -23.156   8.428  24.186  1.00  0.00           C
ATOM   3768  OH  TYR A 241     -21.893   8.054  24.581  1.00  0.00           O
ATOM   3769  H   TYR A 241     -26.781   9.213  20.409  1.00  0.00           H
ATOM   3770  HA  TYR A 241     -27.582   7.526  22.548  1.00  0.00           H
ATOM   3771 1HB  TYR A 241     -27.006  10.494  22.368  1.00  0.00           H
ATOM   3772 2HB  TYR A 241     -27.668   9.819  23.852  1.00  0.00           H
ATOM   3773  HD1 TYR A 241     -26.371   7.373  24.366  1.00  0.00           H
ATOM   3774  HD2 TYR A 241     -24.756  10.887  22.509  1.00  0.00           H
ATOM   3775  HE1 TYR A 241     -24.100   6.704  25.075  1.00  0.00           H
ATOM   3776  HE2 TYR A 241     -22.484  10.219  23.217  1.00  0.00           H
ATOM   3777  HH  TYR A 241     -21.939   7.227  25.064  1.00  0.00           H
ATOM   3778  N   ILE A 242     -29.869   9.718  21.613  1.00  0.00           N
ATOM   3779  CA  ILE A 242     -31.278  10.082  21.720  1.00  0.00           C
ATOM   3780  C   ILE A 242     -32.155   8.967  21.220  1.00  0.00           C
ATOM   3781  O   ILE A 242     -33.206   8.711  21.806  1.00  0.00           O
ATOM   3782  CB  ILE A 242     -31.635  11.341  20.910  1.00  0.00           C
ATOM   3783  CG1 ILE A 242     -30.954  12.574  21.510  1.00  0.00           C
ATOM   3784  CG2 ILE A 242     -33.142  11.534  20.862  1.00  0.00           C
ATOM   3785  CD1 ILE A 242     -31.065  13.813  20.653  1.00  0.00           C
ATOM   3786  H   ILE A 242     -29.281  10.213  20.956  1.00  0.00           H
ATOM   3787  HA  ILE A 242     -31.489  10.246  22.776  1.00  0.00           H
ATOM   3788  HB  ILE A 242     -31.259  11.238  19.893  1.00  0.00           H
ATOM   3789 1HG1 ILE A 242     -31.389  12.792  22.485  1.00  0.00           H
ATOM   3790 2HG1 ILE A 242     -29.894  12.363  21.668  1.00  0.00           H
ATOM   3791 1HG2 ILE A 242     -33.377  12.429  20.285  1.00  0.00           H
ATOM   3792 2HG2 ILE A 242     -33.604  10.669  20.389  1.00  0.00           H
ATOM   3793 3HG2 ILE A 242     -33.527  11.644  21.875  1.00  0.00           H
ATOM   3794 1HD1 ILE A 242     -30.558  14.643  21.144  1.00  0.00           H
ATOM   3795 2HD1 ILE A 242     -30.601  13.627  19.683  1.00  0.00           H
ATOM   3796 3HD1 ILE A 242     -32.114  14.063  20.512  1.00  0.00           H
ATOM   3797  N   LEU A 243     -31.736   8.298  20.150  1.00  0.00           N
ATOM   3798  CA  LEU A 243     -32.569   7.235  19.619  1.00  0.00           C
ATOM   3799  C   LEU A 243     -32.469   5.971  20.439  1.00  0.00           C
ATOM   3800  O   LEU A 243     -33.392   5.164  20.450  1.00  0.00           O
ATOM   3801  CB  LEU A 243     -32.205   6.863  18.177  1.00  0.00           C
ATOM   3802  CG  LEU A 243     -32.561   7.906  17.109  1.00  0.00           C
ATOM   3803  CD1 LEU A 243     -31.766   7.627  15.841  1.00  0.00           C
ATOM   3804  CD2 LEU A 243     -34.057   7.865  16.838  1.00  0.00           C
ATOM   3805  H   LEU A 243     -30.857   8.506  19.698  1.00  0.00           H
ATOM   3806  HA  LEU A 243     -33.597   7.590  19.658  1.00  0.00           H
ATOM   3807 1HB  LEU A 243     -31.132   6.688  18.123  1.00  0.00           H
ATOM   3808 2HB  LEU A 243     -32.717   5.935  17.918  1.00  0.00           H
ATOM   3809  HG  LEU A 243     -32.283   8.899  17.466  1.00  0.00           H
ATOM   3810 1HD1 LEU A 243     -32.016   8.368  15.084  1.00  0.00           H
ATOM   3811 2HD1 LEU A 243     -30.699   7.683  16.061  1.00  0.00           H
ATOM   3812 3HD1 LEU A 243     -32.007   6.633  15.471  1.00  0.00           H
ATOM   3813 1HD2 LEU A 243     -34.310   8.607  16.080  1.00  0.00           H
ATOM   3814 2HD2 LEU A 243     -34.334   6.873  16.481  1.00  0.00           H
ATOM   3815 3HD2 LEU A 243     -34.601   8.084  17.758  1.00  0.00           H
ATOM   3816  N   GLN A 244     -31.265   5.726  20.941  1.00  0.00           N
ATOM   3817  CA  GLN A 244     -30.921   4.495  21.649  1.00  0.00           C
ATOM   3818  C   GLN A 244     -31.440   4.444  23.080  1.00  0.00           C
ATOM   3819  O   GLN A 244     -31.934   3.414  23.537  1.00  0.00           O
ATOM   3820  CB  GLN A 244     -29.409   4.267  21.723  1.00  0.00           C
ATOM   3821  CG  GLN A 244     -29.007   2.971  22.406  1.00  0.00           C
ATOM   3822  CD  GLN A 244     -27.504   2.770  22.425  1.00  0.00           C
ATOM   3823  OE1 GLN A 244     -26.734   3.700  22.168  1.00  0.00           O
ATOM   3824  NE2 GLN A 244     -27.077   1.549  22.728  1.00  0.00           N
ATOM   3825  H   GLN A 244     -30.557   6.436  20.818  1.00  0.00           H
ATOM   3826  HA  GLN A 244     -31.381   3.679  21.093  1.00  0.00           H
ATOM   3827 1HB  GLN A 244     -28.992   4.258  20.716  1.00  0.00           H
ATOM   3828 2HB  GLN A 244     -28.943   5.091  22.263  1.00  0.00           H
ATOM   3829 1HG  GLN A 244     -29.364   2.990  23.435  1.00  0.00           H
ATOM   3830 2HG  GLN A 244     -29.459   2.134  21.870  1.00  0.00           H
ATOM   3831 1HE2 GLN A 244     -26.095   1.355  22.757  1.00  0.00           H
ATOM   3832 2HE2 GLN A 244     -27.734   0.823  22.928  1.00  0.00           H
ATOM   3833  N   ARG A 245     -31.304   5.560  23.788  1.00  0.00           N
ATOM   3834  CA  ARG A 245     -31.512   5.575  25.229  1.00  0.00           C
ATOM   3835  C   ARG A 245     -32.868   5.058  25.688  1.00  0.00           C
ATOM   3836  O   ARG A 245     -33.918   5.509  25.229  1.00  0.00           O
ATOM   3837  CB  ARG A 245     -31.364   6.971  25.818  1.00  0.00           C
ATOM   3838  CG  ARG A 245     -31.521   7.046  27.328  1.00  0.00           C
ATOM   3839  CD  ARG A 245     -30.353   6.458  28.032  1.00  0.00           C
ATOM   3840  NE  ARG A 245     -30.456   6.609  29.476  1.00  0.00           N
ATOM   3841  CZ  ARG A 245     -29.603   6.067  30.365  1.00  0.00           C
ATOM   3842  NH1 ARG A 245     -28.591   5.338  29.944  1.00  0.00           N
ATOM   3843  NH2 ARG A 245     -29.785   6.263  31.658  1.00  0.00           N
ATOM   3844  H   ARG A 245     -31.049   6.416  23.318  1.00  0.00           H
ATOM   3845  HA  ARG A 245     -30.746   4.926  25.655  1.00  0.00           H
ATOM   3846 1HB  ARG A 245     -30.382   7.370  25.567  1.00  0.00           H
ATOM   3847 2HB  ARG A 245     -32.109   7.632  25.376  1.00  0.00           H
ATOM   3848 1HG  ARG A 245     -31.615   8.090  27.633  1.00  0.00           H
ATOM   3849 2HG  ARG A 245     -32.414   6.499  27.631  1.00  0.00           H
ATOM   3850 1HD  ARG A 245     -30.289   5.394  27.805  1.00  0.00           H
ATOM   3851 2HD  ARG A 245     -29.443   6.957  27.701  1.00  0.00           H
ATOM   3852  HE  ARG A 245     -31.221   7.164  29.836  1.00  0.00           H
ATOM   3853 1HH1 ARG A 245     -28.455   5.189  28.957  1.00  0.00           H
ATOM   3854 2HH1 ARG A 245     -27.953   4.932  30.613  1.00  0.00           H
ATOM   3855 1HH2 ARG A 245     -30.562   6.823  31.981  1.00  0.00           H
ATOM   3856 2HH2 ARG A 245     -29.145   5.856  32.325  1.00  0.00           H
ATOM   3857  N   GLU A 246     -32.821   4.109  26.616  1.00  0.00           N
ATOM   3858  CA  GLU A 246     -33.993   3.631  27.329  1.00  0.00           C
ATOM   3859  C   GLU A 246     -33.740   3.821  28.817  1.00  0.00           C
ATOM   3860  O   GLU A 246     -32.625   3.604  29.292  1.00  0.00           O
ATOM   3861  CB  GLU A 246     -34.286   2.149  27.089  1.00  0.00           C
ATOM   3862  CG  GLU A 246     -33.133   1.217  27.438  1.00  0.00           C
ATOM   3863  CD  GLU A 246     -33.041   0.929  28.910  1.00  0.00           C
ATOM   3864  OE1 GLU A 246     -33.899   1.370  29.638  1.00  0.00           O
ATOM   3865  OE2 GLU A 246     -32.111   0.271  29.312  1.00  0.00           O
ATOM   3866  H   GLU A 246     -31.919   3.709  26.828  1.00  0.00           H
ATOM   3867  HA  GLU A 246     -34.841   4.246  27.026  1.00  0.00           H
ATOM   3868 1HB  GLU A 246     -35.150   1.848  27.680  1.00  0.00           H
ATOM   3869 2HB  GLU A 246     -34.536   1.991  26.041  1.00  0.00           H
ATOM   3870 1HG  GLU A 246     -33.265   0.275  26.904  1.00  0.00           H
ATOM   3871 2HG  GLU A 246     -32.201   1.668  27.102  1.00  0.00           H
ATOM   3872  N   ILE A 247     -34.765   4.224  29.558  1.00  0.00           N
ATOM   3873  CA  ILE A 247     -34.629   4.375  31.000  1.00  0.00           C
ATOM   3874  C   ILE A 247     -35.705   3.595  31.739  1.00  0.00           C
ATOM   3875  O   ILE A 247     -36.822   3.442  31.242  1.00  0.00           O
ATOM   3876  CB  ILE A 247     -34.734   5.841  31.460  1.00  0.00           C
ATOM   3877  CG1 ILE A 247     -33.778   6.724  30.652  1.00  0.00           C
ATOM   3878  CG2 ILE A 247     -34.440   5.954  32.947  1.00  0.00           C
ATOM   3879  CD1 ILE A 247     -33.956   8.204  30.904  1.00  0.00           C
ATOM   3880  H   ILE A 247     -35.654   4.428  29.124  1.00  0.00           H
ATOM   3881  HA  ILE A 247     -33.655   3.969  31.274  1.00  0.00           H
ATOM   3882  HB  ILE A 247     -35.740   6.211  31.269  1.00  0.00           H
ATOM   3883 1HG1 ILE A 247     -32.748   6.457  30.890  1.00  0.00           H
ATOM   3884 2HG1 ILE A 247     -33.925   6.540  29.588  1.00  0.00           H
ATOM   3885 1HG2 ILE A 247     -34.518   6.995  33.256  1.00  0.00           H
ATOM   3886 2HG2 ILE A 247     -35.156   5.354  33.506  1.00  0.00           H
ATOM   3887 3HG2 ILE A 247     -33.430   5.590  33.146  1.00  0.00           H
ATOM   3888 1HD1 ILE A 247     -33.243   8.764  30.297  1.00  0.00           H
ATOM   3889 2HD1 ILE A 247     -34.969   8.499  30.638  1.00  0.00           H
ATOM   3890 3HD1 ILE A 247     -33.777   8.416  31.956  1.00  0.00           H
ATOM   3891  N   HIS A 248     -35.376   3.107  32.932  1.00  0.00           N
ATOM   3892  CA  HIS A 248     -36.375   2.459  33.764  1.00  0.00           C
ATOM   3893  C   HIS A 248     -36.447   3.150  35.117  1.00  0.00           C
ATOM   3894  O   HIS A 248     -35.453   3.254  35.836  1.00  0.00           O
ATOM   3895  CB  HIS A 248     -36.073   0.979  34.020  1.00  0.00           C
ATOM   3896  CG  HIS A 248     -36.066   0.140  32.777  1.00  0.00           C
ATOM   3897  ND1 HIS A 248     -37.225  -0.302  32.173  1.00  0.00           N
ATOM   3898  CD2 HIS A 248     -35.045  -0.331  32.027  1.00  0.00           C
ATOM   3899  CE1 HIS A 248     -36.912  -1.012  31.102  1.00  0.00           C
ATOM   3900  NE2 HIS A 248     -35.599  -1.046  30.993  1.00  0.00           N
ATOM   3901  H   HIS A 248     -34.427   3.182  33.271  1.00  0.00           H
ATOM   3902  HA  HIS A 248     -37.336   2.566  33.261  1.00  0.00           H
ATOM   3903 1HB  HIS A 248     -35.099   0.884  34.500  1.00  0.00           H
ATOM   3904 2HB  HIS A 248     -36.816   0.570  34.703  1.00  0.00           H
ATOM   3905  HD1 HIS A 248     -38.157  -0.060  32.438  1.00  0.00           H
ATOM   3906  HD2 HIS A 248     -33.961  -0.244  32.113  1.00  0.00           H
ATOM   3907  HE1 HIS A 248     -37.695  -1.450  30.483  1.00  0.00           H
ATOM   3908  N   GLU A 249     -37.643   3.621  35.450  1.00  0.00           N
ATOM   3909  CA  GLU A 249     -37.906   4.285  36.716  1.00  0.00           C
ATOM   3910  C   GLU A 249     -39.408   4.500  36.776  1.00  0.00           C
ATOM   3911  O   GLU A 249     -40.098   4.258  35.776  1.00  0.00           O
ATOM   3912  CB  GLU A 249     -37.224   5.649  36.845  1.00  0.00           C
ATOM   3913  CG  GLU A 249     -37.842   6.745  35.990  1.00  0.00           C
ATOM   3914  CD  GLU A 249     -37.394   8.124  36.387  1.00  0.00           C
ATOM   3915  OE1 GLU A 249     -36.568   8.228  37.262  1.00  0.00           O
ATOM   3916  OE2 GLU A 249     -37.877   9.073  35.817  1.00  0.00           O
ATOM   3917  H   GLU A 249     -38.396   3.510  34.787  1.00  0.00           H
ATOM   3918  HA  GLU A 249     -37.600   3.614  37.520  1.00  0.00           H
ATOM   3919 1HB  GLU A 249     -37.257   5.976  37.884  1.00  0.00           H
ATOM   3920 2HB  GLU A 249     -36.174   5.559  36.563  1.00  0.00           H
ATOM   3921 1HG  GLU A 249     -37.574   6.575  34.945  1.00  0.00           H
ATOM   3922 2HG  GLU A 249     -38.927   6.684  36.069  1.00  0.00           H
ATOM   3923  N   PRO A 250     -39.923   4.989  37.994  1.00  0.00           N
ATOM   3924  CA  PRO A 250     -41.369   5.269  37.924  1.00  0.00           C
ATOM   3925  C   PRO A 250     -41.556   6.473  37.010  1.00  0.00           C
ATOM   3926  O   PRO A 250     -40.736   7.390  37.044  1.00  0.00           O
ATOM   3927  CB  PRO A 250     -41.763   5.575  39.372  1.00  0.00           C
ATOM   3928  CG  PRO A 250     -40.514   6.115  39.986  1.00  0.00           C
ATOM   3929  CD  PRO A 250     -39.411   5.299  39.367  1.00  0.00           C
ATOM   3930  HA  PRO A 250     -41.894   4.371  37.565  1.00  0.00           H
ATOM   3931 1HB  PRO A 250     -42.592   6.295  39.392  1.00  0.00           H
ATOM   3932 2HB  PRO A 250     -42.119   4.659  39.867  1.00  0.00           H
ATOM   3933 1HG  PRO A 250     -40.420   7.189  39.767  1.00  0.00           H
ATOM   3934 2HG  PRO A 250     -40.555   6.016  41.078  1.00  0.00           H
ATOM   3935 1HD  PRO A 250     -38.491   5.899  39.320  1.00  0.00           H
ATOM   3936 2HD  PRO A 250     -39.252   4.388  39.964  1.00  0.00           H
ATOM   3937  N   GLU A 251     -42.601   6.465  36.192  1.00  0.00           N
ATOM   3938  CA  GLU A 251     -42.871   7.603  35.315  1.00  0.00           C
ATOM   3939  C   GLU A 251     -41.879   7.628  34.148  1.00  0.00           C
ATOM   3940  O   GLU A 251     -41.671   8.664  33.519  1.00  0.00           O
ATOM   3941  CB  GLU A 251     -42.761   8.949  36.034  1.00  0.00           C
ATOM   3942  CG  GLU A 251     -43.603   9.058  37.296  1.00  0.00           C
ATOM   3943  CD  GLU A 251     -45.080   8.986  37.023  1.00  0.00           C
ATOM   3944  OE1 GLU A 251     -45.476   9.277  35.916  1.00  0.00           O
ATOM   3945  OE2 GLU A 251     -45.814   8.639  37.915  1.00  0.00           O
ATOM   3946  H   GLU A 251     -43.222   5.668  36.167  1.00  0.00           H
ATOM   3947  HA  GLU A 251     -43.878   7.472  34.917  1.00  0.00           H
ATOM   3948 1HB  GLU A 251     -41.722   9.131  36.309  1.00  0.00           H
ATOM   3949 2HB  GLU A 251     -43.064   9.748  35.358  1.00  0.00           H
ATOM   3950 1HG  GLU A 251     -43.329   8.251  37.973  1.00  0.00           H
ATOM   3951 2HG  GLU A 251     -43.377  10.004  37.790  1.00  0.00           H
ATOM   3952  N   CYS A 252     -41.275   6.476  33.872  1.00  0.00           N
ATOM   3953  CA  CYS A 252     -40.185   6.364  32.900  1.00  0.00           C
ATOM   3954  C   CYS A 252     -40.618   5.957  31.490  1.00  0.00           C
ATOM   3955  O   CYS A 252     -40.154   6.526  30.503  1.00  0.00           O
ATOM   3956  CB  CYS A 252     -39.124   5.352  33.334  1.00  0.00           C
ATOM   3957  SG  CYS A 252     -37.498   5.621  32.591  1.00  0.00           S
ATOM   3958  H   CYS A 252     -41.588   5.648  34.358  1.00  0.00           H
ATOM   3959  HA  CYS A 252     -39.729   7.353  32.837  1.00  0.00           H
ATOM   3960 1HB  CYS A 252     -39.010   5.388  34.418  1.00  0.00           H
ATOM   3961 2HB  CYS A 252     -39.451   4.346  33.073  1.00  0.00           H
ATOM   3962  HG  CYS A 252     -37.649   6.927  32.392  1.00  0.00           H
ATOM   3963  N   ARG A 253     -41.494   4.964  31.406  1.00  0.00           N
ATOM   3964  CA  ARG A 253     -41.985   4.459  30.124  1.00  0.00           C
ATOM   3965  C   ARG A 253     -42.316   5.555  29.113  1.00  0.00           C
ATOM   3966  O   ARG A 253     -42.063   5.400  27.921  1.00  0.00           O
ATOM   3967  CB  ARG A 253     -43.242   3.614  30.276  1.00  0.00           C
ATOM   3968  CG  ARG A 253     -43.768   3.017  28.981  1.00  0.00           C
ATOM   3969  CD  ARG A 253     -44.966   2.168  29.218  1.00  0.00           C
ATOM   3970  NE  ARG A 253     -45.499   1.624  27.977  1.00  0.00           N
ATOM   3971  CZ  ARG A 253     -46.587   0.837  27.893  1.00  0.00           C
ATOM   3972  NH1 ARG A 253     -47.247   0.508  28.982  1.00  0.00           N
ATOM   3973  NH2 ARG A 253     -46.994   0.393  26.717  1.00  0.00           N
ATOM   3974  H   ARG A 253     -41.831   4.546  32.261  1.00  0.00           H
ATOM   3975  HA  ARG A 253     -41.187   3.844  29.707  1.00  0.00           H
ATOM   3976 1HB  ARG A 253     -43.047   2.792  30.963  1.00  0.00           H
ATOM   3977 2HB  ARG A 253     -44.038   4.221  30.706  1.00  0.00           H
ATOM   3978 1HG  ARG A 253     -44.050   3.819  28.297  1.00  0.00           H
ATOM   3979 2HG  ARG A 253     -42.996   2.400  28.522  1.00  0.00           H
ATOM   3980 1HD  ARG A 253     -44.695   1.334  29.865  1.00  0.00           H
ATOM   3981 2HD  ARG A 253     -45.745   2.760  29.694  1.00  0.00           H
ATOM   3982  HE  ARG A 253     -45.017   1.855  27.120  1.00  0.00           H
ATOM   3983 1HH1 ARG A 253     -46.937   0.847  29.882  1.00  0.00           H
ATOM   3984 2HH1 ARG A 253     -48.063  -0.082  28.919  1.00  0.00           H
ATOM   3985 1HH2 ARG A 253     -46.486   0.648  25.878  1.00  0.00           H
ATOM   3986 2HH2 ARG A 253     -47.809  -0.195  26.651  1.00  0.00           H
ATOM   3987  N   HIS A 254     -42.883   6.657  29.589  1.00  0.00           N
ATOM   3988  CA  HIS A 254     -43.204   7.781  28.715  1.00  0.00           C
ATOM   3989  C   HIS A 254     -41.931   8.341  28.092  1.00  0.00           C
ATOM   3990  O   HIS A 254     -41.870   8.606  26.894  1.00  0.00           O
ATOM   3991  CB  HIS A 254     -43.897   8.931  29.450  1.00  0.00           C
ATOM   3992  CG  HIS A 254     -44.261  10.081  28.561  1.00  0.00           C
ATOM   3993  ND1 HIS A 254     -43.381  11.103  28.267  1.00  0.00           N
ATOM   3994  CD2 HIS A 254     -45.407  10.371  27.905  1.00  0.00           C
ATOM   3995  CE1 HIS A 254     -43.972  11.972  27.466  1.00  0.00           C
ATOM   3996  NE2 HIS A 254     -45.201  11.551  27.230  1.00  0.00           N
ATOM   3997  H   HIS A 254     -43.099   6.723  30.574  1.00  0.00           H
ATOM   3998  HA  HIS A 254     -43.847   7.401  27.921  1.00  0.00           H
ATOM   3999 1HB  HIS A 254     -44.808   8.567  29.924  1.00  0.00           H
ATOM   4000 2HB  HIS A 254     -43.244   9.305  30.240  1.00  0.00           H
ATOM   4001  HD1 HIS A 254     -42.418  11.151  28.539  1.00  0.00           H
ATOM   4002  HD2 HIS A 254     -46.370   9.866  27.835  1.00  0.00           H
ATOM   4003  HE1 HIS A 254     -43.438  12.854  27.115  1.00  0.00           H
ATOM   4004  N   LEU A 255     -40.939   8.603  28.935  1.00  0.00           N
ATOM   4005  CA  LEU A 255     -39.647   9.121  28.482  1.00  0.00           C
ATOM   4006  C   LEU A 255     -38.809   8.197  27.585  1.00  0.00           C
ATOM   4007  O   LEU A 255     -38.228   8.647  26.597  1.00  0.00           O
ATOM   4008  CB  LEU A 255     -38.739   9.505  29.657  1.00  0.00           C
ATOM   4009  CG  LEU A 255     -38.756  10.986  30.056  1.00  0.00           C
ATOM   4010  CD1 LEU A 255     -40.184  11.409  30.378  1.00  0.00           C
ATOM   4011  CD2 LEU A 255     -37.839  11.202  31.249  1.00  0.00           C
ATOM   4012  H   LEU A 255     -41.083   8.438  29.921  1.00  0.00           H
ATOM   4013  HA  LEU A 255     -39.871  10.020  27.907  1.00  0.00           H
ATOM   4014 1HB  LEU A 255     -39.035   8.925  30.530  1.00  0.00           H
ATOM   4015 2HB  LEU A 255     -37.712   9.243  29.403  1.00  0.00           H
ATOM   4016  HG  LEU A 255     -38.410  11.594  29.217  1.00  0.00           H
ATOM   4017 1HD1 LEU A 255     -40.197  12.460  30.661  1.00  0.00           H
ATOM   4018 2HD1 LEU A 255     -40.814  11.262  29.500  1.00  0.00           H
ATOM   4019 3HD1 LEU A 255     -40.564  10.807  31.203  1.00  0.00           H
ATOM   4020 1HD2 LEU A 255     -37.852  12.256  31.531  1.00  0.00           H
ATOM   4021 2HD2 LEU A 255     -38.185  10.599  32.088  1.00  0.00           H
ATOM   4022 3HD2 LEU A 255     -36.824  10.911  30.985  1.00  0.00           H
ATOM   4023  N   SER A 256     -38.748   6.915  27.930  1.00  0.00           N
ATOM   4024  CA  SER A 256     -37.841   5.984  27.267  1.00  0.00           C
ATOM   4025  C   SER A 256     -38.081   5.765  25.772  1.00  0.00           C
ATOM   4026  O   SER A 256     -39.219   5.727  25.302  1.00  0.00           O
ATOM   4027  CB  SER A 256     -37.870   4.608  27.905  1.00  0.00           C
ATOM   4028  OG  SER A 256     -37.431   4.662  29.235  1.00  0.00           O
ATOM   4029  H   SER A 256     -39.344   6.576  28.671  1.00  0.00           H
ATOM   4030  HA  SER A 256     -36.842   6.403  27.383  1.00  0.00           H
ATOM   4031 1HB  SER A 256     -38.885   4.212  27.869  1.00  0.00           H
ATOM   4032 2HB  SER A 256     -37.233   3.930  27.336  1.00  0.00           H
ATOM   4033  HG  SER A 256     -37.296   3.751  29.506  1.00  0.00           H
ATOM   4034  N   ARG A 257     -36.989   5.731  25.014  1.00  0.00           N
ATOM   4035  CA  ARG A 257     -37.046   5.506  23.573  1.00  0.00           C
ATOM   4036  C   ARG A 257     -37.304   4.053  23.157  1.00  0.00           C
ATOM   4037  O   ARG A 257     -37.838   3.795  22.080  1.00  0.00           O
ATOM   4038  CB  ARG A 257     -35.764   5.932  22.872  1.00  0.00           C
ATOM   4039  CG  ARG A 257     -35.362   7.382  23.097  1.00  0.00           C
ATOM   4040  CD  ARG A 257     -36.085   8.300  22.182  1.00  0.00           C
ATOM   4041  NE  ARG A 257     -37.488   8.430  22.541  1.00  0.00           N
ATOM   4042  CZ  ARG A 257     -37.951   9.181  23.558  1.00  0.00           C
ATOM   4043  NH1 ARG A 257     -37.113   9.863  24.308  1.00  0.00           N
ATOM   4044  NH2 ARG A 257     -39.249   9.233  23.802  1.00  0.00           N
ATOM   4045  H   ARG A 257     -36.090   5.867  25.455  1.00  0.00           H
ATOM   4046  HA  ARG A 257     -37.873   6.112  23.201  1.00  0.00           H
ATOM   4047 1HB  ARG A 257     -34.940   5.305  23.208  1.00  0.00           H
ATOM   4048 2HB  ARG A 257     -35.870   5.784  21.797  1.00  0.00           H
ATOM   4049 1HG  ARG A 257     -35.593   7.666  24.125  1.00  0.00           H
ATOM   4050 2HG  ARG A 257     -34.290   7.492  22.925  1.00  0.00           H
ATOM   4051 1HD  ARG A 257     -35.627   9.288  22.225  1.00  0.00           H
ATOM   4052 2HD  ARG A 257     -36.025   7.920  21.164  1.00  0.00           H
ATOM   4053  HE  ARG A 257     -38.162   7.922  21.985  1.00  0.00           H
ATOM   4054 1HH1 ARG A 257     -36.122   9.823  24.121  1.00  0.00           H
ATOM   4055 2HH1 ARG A 257     -37.462  10.426  25.070  1.00  0.00           H
ATOM   4056 1HH2 ARG A 257     -39.894   8.711  23.224  1.00  0.00           H
ATOM   4057 2HH2 ARG A 257     -39.596   9.796  24.564  1.00  0.00           H
ATOM   4058  N   LYS A 258     -36.908   3.112  24.013  1.00  0.00           N
ATOM   4059  CA  LYS A 258     -37.035   1.688  23.704  1.00  0.00           C
ATOM   4060  C   LYS A 258     -36.998   0.788  24.940  1.00  0.00           C
ATOM   4061  O   LYS A 258     -36.688   1.242  26.041  1.00  0.00           O
ATOM   4062  CB  LYS A 258     -35.933   1.193  22.768  1.00  0.00           C
ATOM   4063  CG  LYS A 258     -34.548   1.747  23.077  1.00  0.00           C
ATOM   4064  CD  LYS A 258     -33.462   0.933  22.392  1.00  0.00           C
ATOM   4065  CE  LYS A 258     -33.145   1.479  21.007  1.00  0.00           C
ATOM   4066  NZ  LYS A 258     -31.818   1.024  20.516  1.00  0.00           N
ATOM   4067  H   LYS A 258     -36.510   3.390  24.899  1.00  0.00           H
ATOM   4068  HA  LYS A 258     -38.004   1.560  23.220  1.00  0.00           H
ATOM   4069 1HB  LYS A 258     -35.874   0.104  22.816  1.00  0.00           H
ATOM   4070 2HB  LYS A 258     -36.179   1.462  21.740  1.00  0.00           H
ATOM   4071 1HG  LYS A 258     -34.487   2.781  22.732  1.00  0.00           H
ATOM   4072 2HG  LYS A 258     -34.379   1.731  24.152  1.00  0.00           H
ATOM   4073 1HD  LYS A 258     -32.553   0.959  22.997  1.00  0.00           H
ATOM   4074 2HD  LYS A 258     -33.787  -0.103  22.296  1.00  0.00           H
ATOM   4075 1HE  LYS A 258     -33.912   1.154  20.305  1.00  0.00           H
ATOM   4076 2HE  LYS A 258     -33.154   2.570  21.034  1.00  0.00           H
ATOM   4077 1HZ  LYS A 258     -31.647   1.407  19.596  1.00  0.00           H
ATOM   4078 2HZ  LYS A 258     -31.098   1.337  21.151  1.00  0.00           H
ATOM   4079 3HZ  LYS A 258     -31.806   0.015  20.465  1.00  0.00           H
ATOM   4080  N   PHE A 259     -37.314  -0.491  24.747  1.00  0.00           N
ATOM   4081  CA  PHE A 259     -37.339  -1.457  25.846  1.00  0.00           C
ATOM   4082  C   PHE A 259     -36.847  -2.842  25.417  1.00  0.00           C
ATOM   4083  O   PHE A 259     -36.953  -3.215  24.249  1.00  0.00           O
ATOM   4084  CB  PHE A 259     -38.738  -1.644  26.433  1.00  0.00           C
ATOM   4085  CG  PHE A 259     -39.404  -0.359  26.834  1.00  0.00           C
ATOM   4086  CD1 PHE A 259     -40.264   0.294  25.964  1.00  0.00           C
ATOM   4087  CD2 PHE A 259     -39.172   0.202  28.080  1.00  0.00           C
ATOM   4088  CE1 PHE A 259     -40.876   1.477  26.329  1.00  0.00           C
ATOM   4089  CE2 PHE A 259     -39.785   1.383  28.451  1.00  0.00           C
ATOM   4090  CZ  PHE A 259     -40.637   2.023  27.575  1.00  0.00           C
ATOM   4091  H   PHE A 259     -37.543  -0.802  23.814  1.00  0.00           H
ATOM   4092  HA  PHE A 259     -36.666  -1.076  26.617  1.00  0.00           H
ATOM   4093 1HB  PHE A 259     -39.374  -2.143  25.706  1.00  0.00           H
ATOM   4094 2HB  PHE A 259     -38.682  -2.286  27.312  1.00  0.00           H
ATOM   4095  HD1 PHE A 259     -40.452  -0.136  24.977  1.00  0.00           H
ATOM   4096  HD2 PHE A 259     -38.500  -0.303  28.775  1.00  0.00           H
ATOM   4097  HE1 PHE A 259     -41.550   1.982  25.634  1.00  0.00           H
ATOM   4098  HE2 PHE A 259     -39.596   1.811  29.435  1.00  0.00           H
ATOM   4099  HZ  PHE A 259     -41.120   2.956  27.863  1.00  0.00           H
ATOM   4100  N   THR A 260     -36.361  -3.633  26.367  1.00  0.00           N
ATOM   4101  CA  THR A 260     -35.951  -4.998  26.048  1.00  0.00           C
ATOM   4102  C   THR A 260     -37.012  -5.973  26.549  1.00  0.00           C
ATOM   4103  O   THR A 260     -37.086  -6.266  27.741  1.00  0.00           O
ATOM   4104  CB  THR A 260     -34.613  -5.395  26.698  1.00  0.00           C
ATOM   4105  OG1 THR A 260     -34.724  -5.303  28.123  1.00  0.00           O
ATOM   4106  CG2 THR A 260     -33.495  -4.481  26.220  1.00  0.00           C
ATOM   4107  H   THR A 260     -36.269  -3.303  27.318  1.00  0.00           H
ATOM   4108  HA  THR A 260     -35.883  -5.074  24.962  1.00  0.00           H
ATOM   4109  HB  THR A 260     -34.372  -6.424  26.432  1.00  0.00           H
ATOM   4110  HG1 THR A 260     -34.858  -6.179  28.490  1.00  0.00           H
ATOM   4111 1HG2 THR A 260     -32.557  -4.777  26.688  1.00  0.00           H
ATOM   4112 2HG2 THR A 260     -33.400  -4.558  25.137  1.00  0.00           H
ATOM   4113 3HG2 THR A 260     -33.727  -3.452  26.491  1.00  0.00           H
ATOM   4114  N   GLU A 261     -37.836  -6.462  25.628  1.00  0.00           N
ATOM   4115  CA  GLU A 261     -38.969  -7.318  25.977  1.00  0.00           C
ATOM   4116  C   GLU A 261     -38.641  -8.568  26.795  1.00  0.00           C
ATOM   4117  O   GLU A 261     -39.283  -8.835  27.810  1.00  0.00           O
ATOM   4118  CB  GLU A 261     -39.724  -7.807  24.737  1.00  0.00           C
ATOM   4119  CG  GLU A 261     -41.005  -8.565  25.042  1.00  0.00           C
ATOM   4120  CD  GLU A 261     -42.084  -7.689  25.615  1.00  0.00           C
ATOM   4121  OE1 GLU A 261     -42.022  -6.498  25.421  1.00  0.00           O
ATOM   4122  OE2 GLU A 261     -42.972  -8.209  26.247  1.00  0.00           O
ATOM   4123  H   GLU A 261     -37.671  -6.234  24.657  1.00  0.00           H
ATOM   4124  HA  GLU A 261     -39.640  -6.700  26.575  1.00  0.00           H
ATOM   4125 1HB  GLU A 261     -39.982  -6.953  24.108  1.00  0.00           H
ATOM   4126 2HB  GLU A 261     -39.078  -8.461  24.152  1.00  0.00           H
ATOM   4127 1HG  GLU A 261     -41.373  -9.021  24.124  1.00  0.00           H
ATOM   4128 2HG  GLU A 261     -40.783  -9.365  25.746  1.00  0.00           H
ATOM   4129  N   TRP A 262     -37.651  -9.337  26.351  1.00  0.00           N
ATOM   4130  CA  TRP A 262     -37.343 -10.615  26.995  1.00  0.00           C
ATOM   4131  C   TRP A 262     -35.882 -11.025  26.844  1.00  0.00           C
ATOM   4132  O   TRP A 262     -35.154 -10.474  26.018  1.00  0.00           O
ATOM   4133  CB  TRP A 262     -38.184 -11.768  26.443  1.00  0.00           C
ATOM   4134  CG  TRP A 262     -37.883 -12.097  25.013  1.00  0.00           C
ATOM   4135  CD1 TRP A 262     -36.674 -12.453  24.494  1.00  0.00           C
ATOM   4136  CD2 TRP A 262     -38.812 -12.103  23.901  1.00  0.00           C
ATOM   4137  NE1 TRP A 262     -36.787 -12.678  23.144  1.00  0.00           N
ATOM   4138  CE2 TRP A 262     -38.088 -12.471  22.766  1.00  0.00           C
ATOM   4139  CE3 TRP A 262     -40.182 -11.829  23.782  1.00  0.00           C
ATOM   4140  CZ2 TRP A 262     -38.682 -12.572  21.517  1.00  0.00           C
ATOM   4141  CZ3 TRP A 262     -40.777 -11.933  22.528  1.00  0.00           C
ATOM   4142  CH2 TRP A 262     -40.047 -12.294  21.429  1.00  0.00           C
ATOM   4143  H   TRP A 262     -37.101  -9.041  25.558  1.00  0.00           H
ATOM   4144  HA  TRP A 262     -37.553 -10.489  28.057  1.00  0.00           H
ATOM   4145 1HB  TRP A 262     -38.016 -12.664  27.044  1.00  0.00           H
ATOM   4146 2HB  TRP A 262     -39.242 -11.515  26.521  1.00  0.00           H
ATOM   4147  HD1 TRP A 262     -35.754 -12.549  25.068  1.00  0.00           H
ATOM   4148  HE1 TRP A 262     -36.034 -12.952  22.529  1.00  0.00           H
ATOM   4149  HE3 TRP A 262     -40.766 -11.545  24.655  1.00  0.00           H
ATOM   4150  HZ2 TRP A 262     -38.118 -12.858  20.629  1.00  0.00           H
ATOM   4151  HZ3 TRP A 262     -41.844 -11.717  22.447  1.00  0.00           H
ATOM   4152  HH2 TRP A 262     -40.544 -12.366  20.460  1.00  0.00           H
ATOM   4153  N   ALA A 263     -35.462 -12.003  27.641  1.00  0.00           N
ATOM   4154  CA  ALA A 263     -34.137 -12.590  27.497  1.00  0.00           C
ATOM   4155  C   ALA A 263     -34.061 -13.985  28.118  1.00  0.00           C
ATOM   4156  O   ALA A 263     -34.690 -14.254  29.140  1.00  0.00           O
ATOM   4157  CB  ALA A 263     -33.049 -11.752  28.150  1.00  0.00           C
ATOM   4158  H   ALA A 263     -36.077 -12.348  28.363  1.00  0.00           H
ATOM   4159  HA  ALA A 263     -33.943 -12.677  26.428  1.00  0.00           H
ATOM   4160 1HB  ALA A 263     -32.082 -12.237  28.012  1.00  0.00           H
ATOM   4161 2HB  ALA A 263     -33.027 -10.762  27.692  1.00  0.00           H
ATOM   4162 3HB  ALA A 263     -33.256 -11.653  29.214  1.00  0.00           H
ATOM   4163  N   TYR A 264     -33.276 -14.859  27.497  1.00  0.00           N
ATOM   4164  CA  TYR A 264     -32.906 -16.137  28.093  1.00  0.00           C
ATOM   4165  C   TYR A 264     -31.411 -16.140  28.398  1.00  0.00           C
ATOM   4166  O   TYR A 264     -30.677 -15.251  27.967  1.00  0.00           O
ATOM   4167  CB  TYR A 264     -33.192 -17.331  27.179  1.00  0.00           C
ATOM   4168  CG  TYR A 264     -34.578 -17.317  26.573  1.00  0.00           C
ATOM   4169  CD1 TYR A 264     -34.743 -17.029  25.227  1.00  0.00           C
ATOM   4170  CD2 TYR A 264     -35.684 -17.595  27.364  1.00  0.00           C
ATOM   4171  CE1 TYR A 264     -36.009 -17.017  24.674  1.00  0.00           C
ATOM   4172  CE2 TYR A 264     -36.948 -17.584  26.811  1.00  0.00           C
ATOM   4173  CZ  TYR A 264     -37.112 -17.297  25.471  1.00  0.00           C
ATOM   4174  OH  TYR A 264     -38.374 -17.285  24.918  1.00  0.00           O
ATOM   4175  H   TYR A 264     -32.927 -14.626  26.579  1.00  0.00           H
ATOM   4176  HA  TYR A 264     -33.459 -16.234  29.027  1.00  0.00           H
ATOM   4177 1HB  TYR A 264     -32.465 -17.349  26.366  1.00  0.00           H
ATOM   4178 2HB  TYR A 264     -33.075 -18.256  27.743  1.00  0.00           H
ATOM   4179  HD1 TYR A 264     -33.875 -16.811  24.604  1.00  0.00           H
ATOM   4180  HD2 TYR A 264     -35.553 -17.821  28.422  1.00  0.00           H
ATOM   4181  HE1 TYR A 264     -36.139 -16.790  23.615  1.00  0.00           H
ATOM   4182  HE2 TYR A 264     -37.818 -17.801  27.430  1.00  0.00           H
ATOM   4183  HH  TYR A 264     -38.312 -17.068  23.984  1.00  0.00           H
ATOM   4184  N   GLY A 265     -30.972 -17.134  29.162  1.00  0.00           N
ATOM   4185  CA  GLY A 265     -29.612 -17.200  29.658  1.00  0.00           C
ATOM   4186  C   GLY A 265     -28.690 -16.480  28.694  1.00  0.00           C
ATOM   4187  O   GLY A 265     -28.098 -15.458  29.035  1.00  0.00           O
ATOM   4188  H   GLY A 265     -31.619 -17.871  29.402  1.00  0.00           H
ATOM   4189 1HA  GLY A 265     -29.589 -16.688  30.620  1.00  0.00           H
ATOM   4190 2HA  GLY A 265     -29.329 -18.251  29.700  1.00  0.00           H
ATOM   4191  N   PRO A 266     -28.573 -17.014  27.483  1.00  0.00           N
ATOM   4192  CA  PRO A 266     -27.553 -16.547  26.520  1.00  0.00           C
ATOM   4193  C   PRO A 266     -27.827 -15.172  25.935  1.00  0.00           C
ATOM   4194  O   PRO A 266     -26.929 -14.351  25.782  1.00  0.00           O
ATOM   4195  CB  PRO A 266     -27.610 -17.621  25.429  1.00  0.00           C
ATOM   4196  CG  PRO A 266     -28.130 -18.828  26.132  1.00  0.00           C
ATOM   4197  CD  PRO A 266     -29.172 -18.290  27.076  1.00  0.00           C
ATOM   4198  HA  PRO A 266     -26.570 -16.532  27.013  1.00  0.00           H
ATOM   4199 1HB  PRO A 266     -28.262 -17.289  24.608  1.00  0.00           H
ATOM   4200 2HB  PRO A 266     -26.608 -17.775  25.001  1.00  0.00           H
ATOM   4201 1HG  PRO A 266     -28.546 -19.541  25.404  1.00  0.00           H
ATOM   4202 2HG  PRO A 266     -27.313 -19.348  26.653  1.00  0.00           H
ATOM   4203 1HD  PRO A 266     -30.126 -18.172  26.541  1.00  0.00           H
ATOM   4204 2HD  PRO A 266     -29.285 -18.979  27.927  1.00  0.00           H
ATOM   4205  N   VAL A 267     -29.103 -14.915  25.694  1.00  0.00           N
ATOM   4206  CA  VAL A 267     -29.634 -14.158  24.574  1.00  0.00           C
ATOM   4207  C   VAL A 267     -30.065 -12.798  25.096  1.00  0.00           C
ATOM   4208  O   VAL A 267     -30.326 -12.643  26.287  1.00  0.00           O
ATOM   4209  CB  VAL A 267     -30.860 -14.821  23.916  1.00  0.00           C
ATOM   4210  CG1 VAL A 267     -31.452 -15.877  24.836  1.00  0.00           C
ATOM   4211  CG2 VAL A 267     -31.896 -13.763  23.571  1.00  0.00           C
ATOM   4212  H   VAL A 267     -29.741 -15.298  26.376  1.00  0.00           H
ATOM   4213  HA  VAL A 267     -28.830 -14.028  23.849  1.00  0.00           H
ATOM   4214  HB  VAL A 267     -30.541 -15.328  23.005  1.00  0.00           H
ATOM   4215 1HG1 VAL A 267     -32.317 -16.335  24.355  1.00  0.00           H
ATOM   4216 2HG1 VAL A 267     -30.702 -16.643  25.039  1.00  0.00           H
ATOM   4217 3HG1 VAL A 267     -31.763 -15.414  25.771  1.00  0.00           H
ATOM   4218 1HG2 VAL A 267     -32.760 -14.237  23.105  1.00  0.00           H
ATOM   4219 2HG2 VAL A 267     -32.211 -13.251  24.482  1.00  0.00           H
ATOM   4220 3HG2 VAL A 267     -31.465 -13.040  22.879  1.00  0.00           H
ATOM   4221  N   HIS A 268     -30.144 -11.814  24.213  1.00  0.00           N
ATOM   4222  CA  HIS A 268     -30.891 -10.608  24.530  1.00  0.00           C
ATOM   4223  C   HIS A 268     -31.824 -10.199  23.402  1.00  0.00           C
ATOM   4224  O   HIS A 268     -31.847 -10.816  22.342  1.00  0.00           O
ATOM   4225  CB  HIS A 268     -29.982  -9.408  24.816  1.00  0.00           C
ATOM   4226  CG  HIS A 268     -29.200  -8.948  23.623  1.00  0.00           C
ATOM   4227  ND1 HIS A 268     -27.997  -9.517  23.262  1.00  0.00           N
ATOM   4228  CD2 HIS A 268     -29.446  -7.978  22.714  1.00  0.00           C
ATOM   4229  CE1 HIS A 268     -27.538  -8.914  22.179  1.00  0.00           C
ATOM   4230  NE2 HIS A 268     -28.399  -7.979  21.825  1.00  0.00           N
ATOM   4231  H   HIS A 268     -29.689 -11.889  23.315  1.00  0.00           H
ATOM   4232  HA  HIS A 268     -31.492 -10.831  25.410  1.00  0.00           H
ATOM   4233 1HB  HIS A 268     -30.585  -8.570  25.170  1.00  0.00           H
ATOM   4234 2HB  HIS A 268     -29.278  -9.664  25.606  1.00  0.00           H
ATOM   4235  HD2 HIS A 268     -30.317  -7.320  22.690  1.00  0.00           H
ATOM   4236  HE1 HIS A 268     -26.607  -9.150  21.661  1.00  0.00           H
ATOM   4237  HE2 HIS A 268     -28.308  -7.357  21.034  1.00  0.00           H
ATOM   4238  N   SER A 269     -32.665  -9.216  23.698  1.00  0.00           N
ATOM   4239  CA  SER A 269     -33.563  -8.647  22.714  1.00  0.00           C
ATOM   4240  C   SER A 269     -33.598  -7.145  22.928  1.00  0.00           C
ATOM   4241  O   SER A 269     -33.482  -6.672  24.056  1.00  0.00           O
ATOM   4242  CB  SER A 269     -34.983  -9.164  22.827  1.00  0.00           C
ATOM   4243  OG  SER A 269     -35.602  -8.686  23.990  1.00  0.00           O
ATOM   4244  H   SER A 269     -32.680  -8.856  24.642  1.00  0.00           H
ATOM   4245  HA  SER A 269     -33.152  -8.861  21.726  1.00  0.00           H
ATOM   4246 1HB  SER A 269     -35.556  -8.853  21.953  1.00  0.00           H
ATOM   4247 2HB  SER A 269     -34.974 -10.254  22.839  1.00  0.00           H
ATOM   4248  HG  SER A 269     -35.453  -9.356  24.662  1.00  0.00           H
ATOM   4249  N   SER A 270     -33.753  -6.395  21.845  1.00  0.00           N
ATOM   4250  CA  SER A 270     -33.833  -4.947  21.934  1.00  0.00           C
ATOM   4251  C   SER A 270     -34.952  -4.443  21.037  1.00  0.00           C
ATOM   4252  O   SER A 270     -34.995  -4.763  19.850  1.00  0.00           O
ATOM   4253  CB  SER A 270     -32.555  -4.253  21.502  1.00  0.00           C
ATOM   4254  OG  SER A 270     -31.488  -4.599  22.340  1.00  0.00           O
ATOM   4255  H   SER A 270     -33.816  -6.837  20.940  1.00  0.00           H
ATOM   4256  HA  SER A 270     -34.068  -4.696  22.968  1.00  0.00           H
ATOM   4257 1HB  SER A 270     -32.320  -4.530  20.475  1.00  0.00           H
ATOM   4258 2HB  SER A 270     -32.702  -3.174  21.521  1.00  0.00           H
ATOM   4259  HG  SER A 270     -30.723  -4.126  22.005  1.00  0.00           H
ATOM   4260  N   LEU A 271     -35.862  -3.652  21.595  1.00  0.00           N
ATOM   4261  CA  LEU A 271     -36.931  -3.036  20.807  1.00  0.00           C
ATOM   4262  C   LEU A 271     -36.596  -1.586  20.461  1.00  0.00           C
ATOM   4263  O   LEU A 271     -35.795  -0.954  21.148  1.00  0.00           O
ATOM   4264  CB  LEU A 271     -38.280  -3.027  21.538  1.00  0.00           C
ATOM   4265  CG  LEU A 271     -38.827  -4.402  21.943  1.00  0.00           C
ATOM   4266  CD1 LEU A 271     -40.153  -4.227  22.669  1.00  0.00           C
ATOM   4267  CD2 LEU A 271     -38.990  -5.267  20.703  1.00  0.00           C
ATOM   4268  H   LEU A 271     -35.816  -3.471  22.587  1.00  0.00           H
ATOM   4269  HA  LEU A 271     -37.014  -3.605  19.880  1.00  0.00           H
ATOM   4270 1HB  LEU A 271     -38.180  -2.432  22.445  1.00  0.00           H
ATOM   4271 2HB  LEU A 271     -39.020  -2.551  20.895  1.00  0.00           H
ATOM   4272  HG  LEU A 271     -38.130  -4.883  22.633  1.00  0.00           H
ATOM   4273 1HD1 LEU A 271     -40.541  -5.205  22.956  1.00  0.00           H
ATOM   4274 2HD1 LEU A 271     -40.005  -3.620  23.560  1.00  0.00           H
ATOM   4275 3HD1 LEU A 271     -40.866  -3.731  22.009  1.00  0.00           H
ATOM   4276 1HD2 LEU A 271     -39.378  -6.245  20.991  1.00  0.00           H
ATOM   4277 2HD2 LEU A 271     -39.686  -4.790  20.015  1.00  0.00           H
ATOM   4278 3HD2 LEU A 271     -38.023  -5.391  20.216  1.00  0.00           H
ATOM   4279  N   TYR A 272     -37.196  -1.063  19.393  1.00  0.00           N
ATOM   4280  CA  TYR A 272     -36.947   0.342  19.006  1.00  0.00           C
ATOM   4281  C   TYR A 272     -38.250   1.121  18.752  1.00  0.00           C
ATOM   4282  O   TYR A 272     -39.230   0.553  18.273  1.00  0.00           O
ATOM   4283  CB  TYR A 272     -36.102   0.463  17.736  1.00  0.00           C
ATOM   4284  CG  TYR A 272     -34.915  -0.474  17.703  1.00  0.00           C
ATOM   4285  CD1 TYR A 272     -35.111  -1.836  17.518  1.00  0.00           C
ATOM   4286  CD2 TYR A 272     -33.631   0.028  17.855  1.00  0.00           C
ATOM   4287  CE1 TYR A 272     -34.027  -2.691  17.489  1.00  0.00           C
ATOM   4288  CE2 TYR A 272     -32.547  -0.829  17.826  1.00  0.00           C
ATOM   4289  CZ  TYR A 272     -32.742  -2.185  17.640  1.00  0.00           C
ATOM   4290  OH  TYR A 272     -31.663  -3.038  17.611  1.00  0.00           O
ATOM   4291  H   TYR A 272     -37.827  -1.623  18.837  1.00  0.00           H
ATOM   4292  HA  TYR A 272     -36.424   0.811  19.840  1.00  0.00           H
ATOM   4293 1HB  TYR A 272     -36.723   0.259  16.863  1.00  0.00           H
ATOM   4294 2HB  TYR A 272     -35.731   1.483  17.642  1.00  0.00           H
ATOM   4295  HD1 TYR A 272     -36.120  -2.229  17.400  1.00  0.00           H
ATOM   4296  HD2 TYR A 272     -33.476   1.096  17.999  1.00  0.00           H
ATOM   4297  HE1 TYR A 272     -34.182  -3.761  17.343  1.00  0.00           H
ATOM   4298  HE2 TYR A 272     -31.537  -0.437  17.947  1.00  0.00           H
ATOM   4299  HH  TYR A 272     -30.852  -2.527  17.657  1.00  0.00           H
ATOM   4300  N   ASP A 273     -38.312   2.405  19.116  1.00  0.00           N
ATOM   4301  CA  ASP A 273     -39.652   2.970  19.291  1.00  0.00           C
ATOM   4302  C   ASP A 273     -40.683   2.986  18.143  1.00  0.00           C
ATOM   4303  O   ASP A 273     -41.829   2.605  18.379  1.00  0.00           O
ATOM   4304  CB  ASP A 273     -39.579   4.420  19.771  1.00  0.00           C
ATOM   4305  CG  ASP A 273     -40.835   5.219  19.444  1.00  0.00           C
ATOM   4306  OD1 ASP A 273     -41.910   4.730  19.703  1.00  0.00           O
ATOM   4307  OD2 ASP A 273     -40.707   6.305  18.932  1.00  0.00           O
ATOM   4308  H   ASP A 273     -37.506   2.991  19.274  1.00  0.00           H
ATOM   4309  HA  ASP A 273     -40.097   2.381  20.094  1.00  0.00           H
ATOM   4310 1HB  ASP A 273     -39.427   4.440  20.851  1.00  0.00           H
ATOM   4311 2HB  ASP A 273     -38.722   4.915  19.312  1.00  0.00           H
ATOM   4312  N   LEU A 274     -40.298   3.404  16.939  1.00  0.00           N
ATOM   4313  CA  LEU A 274     -39.150   4.266  16.711  1.00  0.00           C
ATOM   4314  C   LEU A 274     -39.646   5.502  15.961  1.00  0.00           C
ATOM   4315  O   LEU A 274     -40.279   5.382  14.913  1.00  0.00           O
ATOM   4316  CB  LEU A 274     -38.056   3.610  15.863  1.00  0.00           C
ATOM   4317  CG  LEU A 274     -36.767   4.425  15.694  1.00  0.00           C
ATOM   4318  CD1 LEU A 274     -36.070   4.559  17.041  1.00  0.00           C
ATOM   4319  CD2 LEU A 274     -35.863   3.741  14.677  1.00  0.00           C
ATOM   4320  H   LEU A 274     -40.847   3.097  16.148  1.00  0.00           H
ATOM   4321  HA  LEU A 274     -38.760   4.566  17.682  1.00  0.00           H
ATOM   4322 1HB  LEU A 274     -37.787   2.658  16.318  1.00  0.00           H
ATOM   4323 2HB  LEU A 274     -38.456   3.415  14.869  1.00  0.00           H
ATOM   4324  HG  LEU A 274     -37.012   5.427  15.343  1.00  0.00           H
ATOM   4325 1HD1 LEU A 274     -35.153   5.138  16.922  1.00  0.00           H
ATOM   4326 2HD1 LEU A 274     -36.730   5.070  17.743  1.00  0.00           H
ATOM   4327 3HD1 LEU A 274     -35.824   3.570  17.426  1.00  0.00           H
ATOM   4328 1HD2 LEU A 274     -34.947   4.320  14.557  1.00  0.00           H
ATOM   4329 2HD2 LEU A 274     -35.614   2.738  15.029  1.00  0.00           H
ATOM   4330 3HD2 LEU A 274     -36.379   3.674  13.720  1.00  0.00           H
ATOM   4331  N   SER A 275     -39.407   6.672  16.546  1.00  0.00           N
ATOM   4332  CA  SER A 275     -39.944   7.931  16.040  1.00  0.00           C
ATOM   4333  C   SER A 275     -39.535   8.250  14.606  1.00  0.00           C
ATOM   4334  O   SER A 275     -40.362   8.665  13.796  1.00  0.00           O
ATOM   4335  CB  SER A 275     -39.523   9.118  16.883  1.00  0.00           C
ATOM   4336  OG  SER A 275     -40.100   9.055  18.161  1.00  0.00           O
ATOM   4337  H   SER A 275     -38.829   6.681  17.374  1.00  0.00           H
ATOM   4338  HA  SER A 275     -41.030   7.837  16.069  1.00  0.00           H
ATOM   4339 1HB  SER A 275     -38.437   9.135  16.972  1.00  0.00           H
ATOM   4340 2HB  SER A 275     -39.825  10.039  16.390  1.00  0.00           H
ATOM   4341  HG  SER A 275     -40.165   8.121  18.376  1.00  0.00           H
ATOM   4342  N   CYS A 276     -38.255   8.069  14.300  1.00  0.00           N
ATOM   4343  CA  CYS A 276     -37.744   8.404  12.979  1.00  0.00           C
ATOM   4344  C   CYS A 276     -38.559   7.754  11.869  1.00  0.00           C
ATOM   4345  O   CYS A 276     -39.101   8.443  11.005  1.00  0.00           O
ATOM   4346  CB  CYS A 276     -36.292   7.969  12.780  1.00  0.00           C
ATOM   4347  SG  CYS A 276     -36.021   6.190  12.961  1.00  0.00           S
ATOM   4348  H   CYS A 276     -37.622   7.693  14.992  1.00  0.00           H
ATOM   4349  HA  CYS A 276     -37.821   9.487  12.875  1.00  0.00           H
ATOM   4350 1HB  CYS A 276     -35.958   8.262  11.784  1.00  0.00           H
ATOM   4351 2HB  CYS A 276     -35.655   8.483  13.501  1.00  0.00           H
ATOM   4352  HG  CYS A 276     -34.761   6.283  13.373  1.00  0.00           H
ATOM   4353  N   ILE A 277     -38.650   6.431  11.897  1.00  0.00           N
ATOM   4354  CA  ILE A 277     -39.318   5.692  10.832  1.00  0.00           C
ATOM   4355  C   ILE A 277     -40.759   6.143  10.622  1.00  0.00           C
ATOM   4356  O   ILE A 277     -41.232   6.243   9.490  1.00  0.00           O
ATOM   4357  CB  ILE A 277     -39.359   4.176  11.098  1.00  0.00           C
ATOM   4358  CG1 ILE A 277     -37.944   3.592  11.076  1.00  0.00           C
ATOM   4359  CG2 ILE A 277     -40.241   3.480  10.072  1.00  0.00           C
ATOM   4360  CD1 ILE A 277     -37.214   3.806   9.772  1.00  0.00           C
ATOM   4361  H   ILE A 277     -38.248   5.923  12.670  1.00  0.00           H
ATOM   4362  HA  ILE A 277     -38.761   5.886   9.916  1.00  0.00           H
ATOM   4363  HB  ILE A 277     -39.761   3.992  12.093  1.00  0.00           H
ATOM   4364 1HG1 ILE A 277     -37.353   4.039  11.876  1.00  0.00           H
ATOM   4365 2HG1 ILE A 277     -37.991   2.518  11.267  1.00  0.00           H
ATOM   4366 1HG2 ILE A 277     -40.258   2.411  10.273  1.00  0.00           H
ATOM   4367 2HG2 ILE A 277     -41.253   3.878  10.135  1.00  0.00           H
ATOM   4368 3HG2 ILE A 277     -39.843   3.654   9.072  1.00  0.00           H
ATOM   4369 1HD1 ILE A 277     -36.220   3.365   9.832  1.00  0.00           H
ATOM   4370 2HD1 ILE A 277     -37.770   3.335   8.960  1.00  0.00           H
ATOM   4371 3HD1 ILE A 277     -37.124   4.874   9.577  1.00  0.00           H
ATOM   4372  N   ASP A 278     -41.456   6.400  11.726  1.00  0.00           N
ATOM   4373  CA  ASP A 278     -42.876   6.738  11.686  1.00  0.00           C
ATOM   4374  C   ASP A 278     -43.188   8.221  11.488  1.00  0.00           C
ATOM   4375  O   ASP A 278     -44.344   8.587  11.276  1.00  0.00           O
ATOM   4376  CB  ASP A 278     -43.609   6.311  12.960  1.00  0.00           C
ATOM   4377  CG  ASP A 278     -43.672   4.799  13.130  1.00  0.00           C
ATOM   4378  OD1 ASP A 278     -43.599   4.107  12.140  1.00  0.00           O
ATOM   4379  OD2 ASP A 278     -43.792   4.351  14.244  1.00  0.00           O
ATOM   4380  H   ASP A 278     -40.985   6.359  12.618  1.00  0.00           H
ATOM   4381  HA  ASP A 278     -43.294   6.195  10.838  1.00  0.00           H
ATOM   4382 1HB  ASP A 278     -43.107   6.738  13.828  1.00  0.00           H
ATOM   4383 2HB  ASP A 278     -44.626   6.704  12.944  1.00  0.00           H
ATOM   4384  N   THR A 279     -42.175   9.078  11.558  1.00  0.00           N
ATOM   4385  CA  THR A 279     -42.413  10.509  11.394  1.00  0.00           C
ATOM   4386  C   THR A 279     -42.504  10.899   9.921  1.00  0.00           C
ATOM   4387  O   THR A 279     -41.546  11.395   9.334  1.00  0.00           O
ATOM   4388  CB  THR A 279     -41.305  11.374  12.021  1.00  0.00           C
ATOM   4389  OG1 THR A 279     -41.138  11.016  13.399  1.00  0.00           O
ATOM   4390  CG2 THR A 279     -41.660  12.850  11.923  1.00  0.00           C
ATOM   4391  H   THR A 279     -41.233   8.752  11.725  1.00  0.00           H
ATOM   4392  HA  THR A 279     -43.368  10.730  11.870  1.00  0.00           H
ATOM   4393  HB  THR A 279     -40.364  11.196  11.499  1.00  0.00           H
ATOM   4394  HG1 THR A 279     -41.951  10.621  13.727  1.00  0.00           H
ATOM   4395 1HG2 THR A 279     -40.866  13.446  12.372  1.00  0.00           H
ATOM   4396 2HG2 THR A 279     -41.775  13.127  10.876  1.00  0.00           H
ATOM   4397 3HG2 THR A 279     -42.594  13.034  12.453  1.00  0.00           H
ATOM   4398  N   CYS A 280     -43.675  10.674   9.340  1.00  0.00           N
ATOM   4399  CA  CYS A 280     -43.925  10.983   7.936  1.00  0.00           C
ATOM   4400  C   CYS A 280     -44.360  12.428   7.691  1.00  0.00           C
ATOM   4401  O   CYS A 280     -44.050  13.010   6.654  1.00  0.00           O
ATOM   4402  CB  CYS A 280     -45.006  10.092   7.325  1.00  0.00           C
ATOM   4403  SG  CYS A 280     -44.542   8.348   7.201  1.00  0.00           S
ATOM   4404  H   CYS A 280     -44.419  10.274   9.895  1.00  0.00           H
ATOM   4405  HA  CYS A 280     -42.984  10.819   7.410  1.00  0.00           H
ATOM   4406 1HB  CYS A 280     -45.914  10.156   7.928  1.00  0.00           H
ATOM   4407 2HB  CYS A 280     -45.251  10.448   6.325  1.00  0.00           H
ATOM   4408  HG  CYS A 280     -45.683   7.939   6.654  1.00  0.00           H
ATOM   4409  N   GLU A 281     -45.092  12.993   8.648  1.00  0.00           N
ATOM   4410  CA  GLU A 281     -45.652  14.333   8.500  1.00  0.00           C
ATOM   4411  C   GLU A 281     -44.640  15.451   8.247  1.00  0.00           C
ATOM   4412  O   GLU A 281     -44.845  16.276   7.357  1.00  0.00           O
ATOM   4413  CB  GLU A 281     -46.459  14.759   9.729  1.00  0.00           C
ATOM   4414  CG  GLU A 281     -47.084  16.141   9.621  1.00  0.00           C
ATOM   4415  CD  GLU A 281     -47.863  16.529  10.847  1.00  0.00           C
ATOM   4416  OE1 GLU A 281     -47.946  15.731  11.752  1.00  0.00           O
ATOM   4417  OE2 GLU A 281     -48.385  17.619  10.878  1.00  0.00           O
ATOM   4418  H   GLU A 281     -45.264  12.479   9.501  1.00  0.00           H
ATOM   4419  HA  GLU A 281     -46.319  14.288   7.638  1.00  0.00           H
ATOM   4420 1HB  GLU A 281     -47.260  14.041   9.903  1.00  0.00           H
ATOM   4421 2HB  GLU A 281     -45.813  14.751  10.608  1.00  0.00           H
ATOM   4422 1HG  GLU A 281     -46.294  16.875   9.464  1.00  0.00           H
ATOM   4423 2HG  GLU A 281     -47.741  16.168   8.754  1.00  0.00           H
ATOM   4424  N   LYS A 282     -43.553  15.486   9.010  1.00  0.00           N
ATOM   4425  CA  LYS A 282     -42.574  16.556   8.834  1.00  0.00           C
ATOM   4426  C   LYS A 282     -41.220  16.056   8.346  1.00  0.00           C
ATOM   4427  O   LYS A 282     -40.740  16.463   7.287  1.00  0.00           O
ATOM   4428  CB  LYS A 282     -42.317  17.333  10.126  1.00  0.00           C
ATOM   4429  CG  LYS A 282     -43.554  17.997  10.716  1.00  0.00           C
ATOM   4430  CD  LYS A 282     -44.156  19.003   9.747  1.00  0.00           C
ATOM   4431  CE  LYS A 282     -45.364  19.701  10.353  1.00  0.00           C
ATOM   4432  NZ  LYS A 282     -46.003  20.642   9.395  1.00  0.00           N
ATOM   4433  H   LYS A 282     -43.390  14.783   9.716  1.00  0.00           H
ATOM   4434  HA  LYS A 282     -42.980  17.230   8.080  1.00  0.00           H
ATOM   4435 1HB  LYS A 282     -41.907  16.661  10.880  1.00  0.00           H
ATOM   4436 2HB  LYS A 282     -41.578  18.110   9.941  1.00  0.00           H
ATOM   4437 1HG  LYS A 282     -44.300  17.236  10.947  1.00  0.00           H
ATOM   4438 2HG  LYS A 282     -43.285  18.511  11.639  1.00  0.00           H
ATOM   4439 1HD  LYS A 282     -43.408  19.752   9.487  1.00  0.00           H
ATOM   4440 2HD  LYS A 282     -44.465  18.490   8.837  1.00  0.00           H
ATOM   4441 1HE  LYS A 282     -46.099  18.958  10.659  1.00  0.00           H
ATOM   4442 2HE  LYS A 282     -45.058  20.259  11.238  1.00  0.00           H
ATOM   4443 1HZ  LYS A 282     -46.800  21.084   9.834  1.00  0.00           H
ATOM   4444 2HZ  LYS A 282     -45.337  21.349   9.118  1.00  0.00           H
ATOM   4445 3HZ  LYS A 282     -46.311  20.134   8.577  1.00  0.00           H
ATOM   4446  N   ASN A 283     -40.613  15.165   9.120  1.00  0.00           N
ATOM   4447  CA  ASN A 283     -39.321  14.594   8.765  1.00  0.00           C
ATOM   4448  C   ASN A 283     -39.025  13.329   9.558  1.00  0.00           C
ATOM   4449  O   ASN A 283     -39.193  13.301  10.776  1.00  0.00           O
ATOM   4450  CB  ASN A 283     -38.169  15.552   9.010  1.00  0.00           C
ATOM   4451  CG  ASN A 283     -38.007  15.901  10.463  1.00  0.00           C
ATOM   4452  OD1 ASN A 283     -37.668  15.041  11.286  1.00  0.00           O
ATOM   4453  ND2 ASN A 283     -38.239  17.144  10.794  1.00  0.00           N
ATOM   4454  H   ASN A 283     -41.059  14.874   9.978  1.00  0.00           H
ATOM   4455  HA  ASN A 283     -39.368  14.336   7.706  1.00  0.00           H
ATOM   4456 1HB  ASN A 283     -37.240  15.106   8.648  1.00  0.00           H
ATOM   4457 2HB  ASN A 283     -38.332  16.470   8.444  1.00  0.00           H
ATOM   4458 1HD2 ASN A 283     -38.147  17.434  11.746  1.00  0.00           H
ATOM   4459 2HD2 ASN A 283     -38.512  17.806  10.096  1.00  0.00           H
ATOM   4460  N   SER A 284     -38.562  12.298   8.866  1.00  0.00           N
ATOM   4461  CA  SER A 284     -38.024  11.116   9.523  1.00  0.00           C
ATOM   4462  C   SER A 284     -36.530  11.324   9.708  1.00  0.00           C
ATOM   4463  O   SER A 284     -35.872  11.874   8.827  1.00  0.00           O
ATOM   4464  CB  SER A 284     -38.219   9.844   8.723  1.00  0.00           C
ATOM   4465  OG  SER A 284     -39.577   9.520   8.617  1.00  0.00           O
ATOM   4466  H   SER A 284     -38.582  12.333   7.858  1.00  0.00           H
ATOM   4467  HA  SER A 284     -38.500  11.034  10.501  1.00  0.00           H
ATOM   4468 1HB  SER A 284     -37.794   9.970   7.728  1.00  0.00           H
ATOM   4469 2HB  SER A 284     -37.685   9.025   9.204  1.00  0.00           H
ATOM   4470  HG  SER A 284     -40.059  10.303   8.899  1.00  0.00           H
ATOM   4471  N   VAL A 285     -35.985  10.896  10.841  1.00  0.00           N
ATOM   4472  CA  VAL A 285     -34.545  11.024  11.022  1.00  0.00           C
ATOM   4473  C   VAL A 285     -33.892  10.347   9.824  1.00  0.00           C
ATOM   4474  O   VAL A 285     -32.891  10.833   9.288  1.00  0.00           O
ATOM   4475  CB  VAL A 285     -34.024  10.340  12.298  1.00  0.00           C
ATOM   4476  CG1 VAL A 285     -32.503  10.383  12.343  1.00  0.00           C
ATOM   4477  CG2 VAL A 285     -34.617  11.011  13.526  1.00  0.00           C
ATOM   4478  H   VAL A 285     -36.539  10.485  11.580  1.00  0.00           H
ATOM   4479  HA  VAL A 285     -34.298  12.087  11.019  1.00  0.00           H
ATOM   4480  HB  VAL A 285     -34.314   9.289  12.281  1.00  0.00           H
ATOM   4481 1HG1 VAL A 285     -32.151   9.893  13.251  1.00  0.00           H
ATOM   4482 2HG1 VAL A 285     -32.100   9.864  11.472  1.00  0.00           H
ATOM   4483 3HG1 VAL A 285     -32.169  11.420  12.336  1.00  0.00           H
ATOM   4484 1HG2 VAL A 285     -34.245  10.521  14.425  1.00  0.00           H
ATOM   4485 2HG2 VAL A 285     -34.331  12.063  13.540  1.00  0.00           H
ATOM   4486 3HG2 VAL A 285     -35.704  10.933  13.495  1.00  0.00           H
ATOM   4487  N   LEU A 286     -34.477   9.234   9.397  1.00  0.00           N
ATOM   4488  CA  LEU A 286     -34.025   8.524   8.209  1.00  0.00           C
ATOM   4489  C   LEU A 286     -34.066   9.435   6.992  1.00  0.00           C
ATOM   4490  O   LEU A 286     -33.148   9.436   6.176  1.00  0.00           O
ATOM   4491  CB  LEU A 286     -34.882   7.294   7.886  1.00  0.00           C
ATOM   4492  CG  LEU A 286     -34.469   6.505   6.638  1.00  0.00           C
ATOM   4493  CD1 LEU A 286     -33.053   5.974   6.817  1.00  0.00           C
ATOM   4494  CD2 LEU A 286     -35.451   5.369   6.405  1.00  0.00           C
ATOM   4495  H   LEU A 286     -35.263   8.870   9.919  1.00  0.00           H
ATOM   4496  HA  LEU A 286     -32.994   8.224   8.387  1.00  0.00           H
ATOM   4497 1HB  LEU A 286     -34.846   6.612   8.734  1.00  0.00           H
ATOM   4498 2HB  LEU A 286     -35.913   7.616   7.747  1.00  0.00           H
ATOM   4499  HG  LEU A 286     -34.468   7.168   5.771  1.00  0.00           H
ATOM   4500 1HD1 LEU A 286     -32.757   5.412   5.931  1.00  0.00           H
ATOM   4501 2HD1 LEU A 286     -32.367   6.808   6.962  1.00  0.00           H
ATOM   4502 3HD1 LEU A 286     -33.018   5.317   7.689  1.00  0.00           H
ATOM   4503 1HD2 LEU A 286     -35.158   4.809   5.517  1.00  0.00           H
ATOM   4504 2HD2 LEU A 286     -35.457   4.706   7.268  1.00  0.00           H
ATOM   4505 3HD2 LEU A 286     -36.451   5.780   6.262  1.00  0.00           H
ATOM   4506  N   GLU A 287     -35.180  10.154   6.867  1.00  0.00           N
ATOM   4507  CA  GLU A 287     -35.389  11.097   5.779  1.00  0.00           C
ATOM   4508  C   GLU A 287     -34.421  12.265   5.731  1.00  0.00           C
ATOM   4509  O   GLU A 287     -33.997  12.667   4.653  1.00  0.00           O
ATOM   4510  CB  GLU A 287     -36.794  11.706   5.805  1.00  0.00           C
ATOM   4511  CG  GLU A 287     -37.097  12.639   4.641  1.00  0.00           C
ATOM   4512  CD  GLU A 287     -38.513  13.143   4.649  1.00  0.00           C
ATOM   4513  OE1 GLU A 287     -39.163  13.017   5.657  1.00  0.00           O
ATOM   4514  OE2 GLU A 287     -38.945  13.656   3.641  1.00  0.00           O
ATOM   4515  H   GLU A 287     -35.904  10.034   7.562  1.00  0.00           H
ATOM   4516  HA  GLU A 287     -35.268  10.528   4.857  1.00  0.00           H
ATOM   4517 1HB  GLU A 287     -37.537  10.908   5.796  1.00  0.00           H
ATOM   4518 2HB  GLU A 287     -36.930  12.269   6.730  1.00  0.00           H
ATOM   4519 1HG  GLU A 287     -36.419  13.491   4.686  1.00  0.00           H
ATOM   4520 2HG  GLU A 287     -36.909  12.110   3.708  1.00  0.00           H
ATOM   4521  N   VAL A 288     -34.076  12.829   6.884  1.00  0.00           N
ATOM   4522  CA  VAL A 288     -33.111  13.914   6.883  1.00  0.00           C
ATOM   4523  C   VAL A 288     -31.767  13.310   6.514  1.00  0.00           C
ATOM   4524  O   VAL A 288     -30.949  13.925   5.826  1.00  0.00           O
ATOM   4525  CB  VAL A 288     -32.962  14.604   8.253  1.00  0.00           C
ATOM   4526  CG1 VAL A 288     -31.826  15.615   8.219  1.00  0.00           C
ATOM   4527  CG2 VAL A 288     -34.271  15.276   8.639  1.00  0.00           C
ATOM   4528  H   VAL A 288     -34.469  12.520   7.763  1.00  0.00           H
ATOM   4529  HA  VAL A 288     -33.411  14.630   6.116  1.00  0.00           H
ATOM   4530  HB  VAL A 288     -32.701  13.854   9.000  1.00  0.00           H
ATOM   4531 1HG1 VAL A 288     -31.734  16.093   9.195  1.00  0.00           H
ATOM   4532 2HG1 VAL A 288     -30.894  15.107   7.975  1.00  0.00           H
ATOM   4533 3HG1 VAL A 288     -32.036  16.372   7.463  1.00  0.00           H
ATOM   4534 1HG2 VAL A 288     -34.160  15.760   9.608  1.00  0.00           H
ATOM   4535 2HG2 VAL A 288     -34.534  16.021   7.888  1.00  0.00           H
ATOM   4536 3HG2 VAL A 288     -35.060  14.526   8.698  1.00  0.00           H
ATOM   4537  N   ILE A 289     -31.590  12.056   6.918  1.00  0.00           N
ATOM   4538  CA  ILE A 289     -30.327  11.366   6.736  1.00  0.00           C
ATOM   4539  C   ILE A 289     -30.333  10.761   5.350  1.00  0.00           C
ATOM   4540  O   ILE A 289     -29.289  10.425   4.810  1.00  0.00           O
ATOM   4541  CB  ILE A 289     -30.102  10.227   7.748  1.00  0.00           C
ATOM   4542  CG1 ILE A 289     -29.872  10.796   9.150  1.00  0.00           C
ATOM   4543  CG2 ILE A 289     -28.925   9.363   7.321  1.00  0.00           C
ATOM   4544  CD1 ILE A 289     -29.826   9.747  10.236  1.00  0.00           C
ATOM   4545  H   ILE A 289     -32.355  11.571   7.365  1.00  0.00           H
ATOM   4546  HA  ILE A 289     -29.531  12.106   6.803  1.00  0.00           H
ATOM   4547  HB  ILE A 289     -30.995   9.607   7.803  1.00  0.00           H
ATOM   4548 1HG1 ILE A 289     -28.931  11.348   9.168  1.00  0.00           H
ATOM   4549 2HG1 ILE A 289     -30.667  11.502   9.391  1.00  0.00           H
ATOM   4550 1HG2 ILE A 289     -28.779   8.563   8.048  1.00  0.00           H
ATOM   4551 2HG2 ILE A 289     -29.128   8.930   6.343  1.00  0.00           H
ATOM   4552 3HG2 ILE A 289     -28.023   9.973   7.268  1.00  0.00           H
ATOM   4553 1HD1 ILE A 289     -29.660  10.226  11.200  1.00  0.00           H
ATOM   4554 2HD1 ILE A 289     -30.774   9.205  10.258  1.00  0.00           H
ATOM   4555 3HD1 ILE A 289     -29.015   9.049  10.034  1.00  0.00           H
ATOM   4556  N   ALA A 290     -31.526  10.699   4.766  1.00  0.00           N
ATOM   4557  CA  ALA A 290     -31.761  10.122   3.447  1.00  0.00           C
ATOM   4558  C   ALA A 290     -31.634  11.197   2.386  1.00  0.00           C
ATOM   4559  O   ALA A 290     -31.650  10.908   1.190  1.00  0.00           O
ATOM   4560  CB  ALA A 290     -33.141   9.504   3.306  1.00  0.00           C
ATOM   4561  H   ALA A 290     -32.307  11.078   5.283  1.00  0.00           H
ATOM   4562  HA  ALA A 290     -30.991   9.368   3.280  1.00  0.00           H
ATOM   4563 1HB  ALA A 290     -33.255   9.092   2.303  1.00  0.00           H
ATOM   4564 2HB  ALA A 290     -33.260   8.707   4.041  1.00  0.00           H
ATOM   4565 3HB  ALA A 290     -33.900  10.266   3.472  1.00  0.00           H
ATOM   4566  N   TYR A 291     -31.584  12.444   2.839  1.00  0.00           N
ATOM   4567  CA  TYR A 291     -31.132  13.561   2.032  1.00  0.00           C
ATOM   4568  C   TYR A 291     -30.457  14.552   2.967  1.00  0.00           C
ATOM   4569  O   TYR A 291     -31.098  15.522   3.372  1.00  0.00           O
ATOM   4570  CB  TYR A 291     -32.269  14.292   1.314  1.00  0.00           C
ATOM   4571  CG  TYR A 291     -31.812  15.137   0.147  1.00  0.00           C
ATOM   4572  CD1 TYR A 291     -31.226  14.539  -0.960  1.00  0.00           C
ATOM   4573  CD2 TYR A 291     -31.976  16.516   0.183  1.00  0.00           C
ATOM   4574  CE1 TYR A 291     -30.809  15.313  -2.025  1.00  0.00           C
ATOM   4575  CE2 TYR A 291     -31.556  17.289  -0.881  1.00  0.00           C
ATOM   4576  CZ  TYR A 291     -30.974  16.690  -1.983  1.00  0.00           C
ATOM   4577  OH  TYR A 291     -30.560  17.463  -3.043  1.00  0.00           O
ATOM   4578  H   TYR A 291     -31.876  12.611   3.792  1.00  0.00           H
ATOM   4579  HA  TYR A 291     -30.401  13.183   1.317  1.00  0.00           H
ATOM   4580 1HB  TYR A 291     -32.992  13.565   0.943  1.00  0.00           H
ATOM   4581 2HB  TYR A 291     -32.789  14.939   2.019  1.00  0.00           H
ATOM   4582  HD1 TYR A 291     -31.100  13.456  -0.988  1.00  0.00           H
ATOM   4583  HD2 TYR A 291     -32.432  16.988   1.053  1.00  0.00           H
ATOM   4584  HE1 TYR A 291     -30.351  14.841  -2.892  1.00  0.00           H
ATOM   4585  HE2 TYR A 291     -31.684  18.371  -0.851  1.00  0.00           H
ATOM   4586  HH  TYR A 291     -29.616  17.340  -3.176  1.00  0.00           H
ATOM   4587  N   SER A 292     -29.223  14.302   3.412  1.00  0.00           N
ATOM   4588  CA  SER A 292     -28.175  13.472   2.796  1.00  0.00           C
ATOM   4589  C   SER A 292     -27.624  14.023   1.490  1.00  0.00           C
ATOM   4590  O   SER A 292     -27.030  13.261   0.727  1.00  0.00           O
ATOM   4591  CB  SER A 292     -28.654  12.064   2.501  1.00  0.00           C
ATOM   4592  OG  SER A 292     -27.600  11.146   2.587  1.00  0.00           O
ATOM   4593  H   SER A 292     -29.032  14.765   4.288  1.00  0.00           H
ATOM   4594  HA  SER A 292     -27.355  13.428   3.515  1.00  0.00           H
ATOM   4595 1HB  SER A 292     -29.438  11.791   3.206  1.00  0.00           H
ATOM   4596 2HB  SER A 292     -29.087  12.030   1.502  1.00  0.00           H
ATOM   4597  HG  SER A 292     -27.718  10.536   1.856  1.00  0.00           H
ATOM   4598  N   SER A 293     -27.785  15.308   1.195  1.00  0.00           N
ATOM   4599  CA  SER A 293     -26.935  15.801   0.128  1.00  0.00           C
ATOM   4600  C   SER A 293     -25.519  15.440   0.552  1.00  0.00           C
ATOM   4601  O   SER A 293     -24.686  15.060  -0.271  1.00  0.00           O
ATOM   4602  CB  SER A 293     -27.007  17.303  -0.064  1.00  0.00           C
ATOM   4603  OG  SER A 293     -26.214  17.710  -1.147  1.00  0.00           O
ATOM   4604  H   SER A 293     -28.429  15.944   1.643  1.00  0.00           H
ATOM   4605  HA  SER A 293     -27.193  15.270  -0.788  1.00  0.00           H
ATOM   4606 1HB  SER A 293     -28.041  17.599  -0.238  1.00  0.00           H
ATOM   4607 2HB  SER A 293     -26.671  17.802   0.843  1.00  0.00           H
ATOM   4608  HG  SER A 293     -25.385  17.229  -1.063  1.00  0.00           H
ATOM   4609  N   SER A 294     -25.257  15.559   1.851  1.00  0.00           N
ATOM   4610  CA  SER A 294     -24.006  15.092   2.416  1.00  0.00           C
ATOM   4611  C   SER A 294     -22.826  15.890   1.900  1.00  0.00           C
ATOM   4612  O   SER A 294     -21.801  15.325   1.520  1.00  0.00           O
ATOM   4613  CB  SER A 294     -23.728  13.634   2.102  1.00  0.00           C
ATOM   4614  OG  SER A 294     -24.816  12.828   2.458  1.00  0.00           O
ATOM   4615  H   SER A 294     -25.944  15.983   2.458  1.00  0.00           H
ATOM   4616  HA  SER A 294     -24.073  15.231   3.497  1.00  0.00           H
ATOM   4617 1HB  SER A 294     -23.523  13.525   1.037  1.00  0.00           H
ATOM   4618 2HB  SER A 294     -22.839  13.310   2.642  1.00  0.00           H
ATOM   4619  HG  SER A 294     -25.410  12.835   1.701  1.00  0.00           H
ATOM   4620  N   GLU A 295     -22.968  17.210   1.904  1.00  0.00           N
ATOM   4621  CA  GLU A 295     -21.881  18.046   1.449  1.00  0.00           C
ATOM   4622  C   GLU A 295     -21.070  18.236   2.713  1.00  0.00           C
ATOM   4623  O   GLU A 295     -20.886  19.342   3.219  1.00  0.00           O
ATOM   4624  CB  GLU A 295     -22.322  19.418   0.935  1.00  0.00           C
ATOM   4625  CG  GLU A 295     -21.183  20.299   0.441  1.00  0.00           C
ATOM   4626  CD  GLU A 295     -20.514  19.754  -0.792  1.00  0.00           C
ATOM   4627  OE1 GLU A 295     -21.175  19.108  -1.566  1.00  0.00           O
ATOM   4628  OE2 GLU A 295     -19.339  19.984  -0.956  1.00  0.00           O
ATOM   4629  H   GLU A 295     -23.825  17.644   2.219  1.00  0.00           H
ATOM   4630  HA  GLU A 295     -21.302  17.496   0.707  1.00  0.00           H
ATOM   4631 1HB  GLU A 295     -23.026  19.290   0.113  1.00  0.00           H
ATOM   4632 2HB  GLU A 295     -22.839  19.955   1.730  1.00  0.00           H
ATOM   4633 1HG  GLU A 295     -21.575  21.291   0.218  1.00  0.00           H
ATOM   4634 2HG  GLU A 295     -20.445  20.400   1.234  1.00  0.00           H
ATOM   4635  N   THR A 296     -20.589  17.097   3.200  1.00  0.00           N
ATOM   4636  CA  THR A 296     -19.825  16.982   4.433  1.00  0.00           C
ATOM   4637  C   THR A 296     -19.443  15.525   4.684  1.00  0.00           C
ATOM   4638  O   THR A 296     -20.263  14.621   4.501  1.00  0.00           O
ATOM   4639  CB  THR A 296     -20.601  17.473   5.669  1.00  0.00           C
ATOM   4640  OG1 THR A 296     -19.777  17.348   6.834  1.00  0.00           O
ATOM   4641  CG2 THR A 296     -21.870  16.657   5.861  1.00  0.00           C
ATOM   4642  H   THR A 296     -20.779  16.266   2.660  1.00  0.00           H
ATOM   4643  HA  THR A 296     -18.914  17.568   4.305  1.00  0.00           H
ATOM   4644  HB  THR A 296     -20.868  18.522   5.538  1.00  0.00           H
ATOM   4645  HG1 THR A 296     -19.400  18.205   7.053  1.00  0.00           H
ATOM   4646 1HG2 THR A 296     -22.407  17.017   6.738  1.00  0.00           H
ATOM   4647 2HG2 THR A 296     -22.504  16.759   4.981  1.00  0.00           H
ATOM   4648 3HG2 THR A 296     -21.610  15.607   6.000  1.00  0.00           H
ATOM   4649  N   PRO A 297     -18.124  15.313   5.122  1.00  0.00           N
ATOM   4650  CA  PRO A 297     -17.780  13.883   5.267  1.00  0.00           C
ATOM   4651  C   PRO A 297     -18.512  13.195   6.418  1.00  0.00           C
ATOM   4652  O   PRO A 297     -18.713  11.980   6.384  1.00  0.00           O
ATOM   4653  CB  PRO A 297     -16.271  13.928   5.523  1.00  0.00           C
ATOM   4654  CG  PRO A 297     -16.037  15.281   6.099  1.00  0.00           C
ATOM   4655  CD  PRO A 297     -16.982  16.179   5.346  1.00  0.00           C
ATOM   4656  HA  PRO A 297     -18.009  13.360   4.327  1.00  0.00           H
ATOM   4657 1HB  PRO A 297     -15.981  13.116   6.206  1.00  0.00           H
ATOM   4658 2HB  PRO A 297     -15.725  13.765   4.583  1.00  0.00           H
ATOM   4659 1HG  PRO A 297     -16.232  15.274   7.182  1.00  0.00           H
ATOM   4660 2HG  PRO A 297     -14.983  15.573   5.967  1.00  0.00           H
ATOM   4661 1HD  PRO A 297     -17.278  17.021   5.987  1.00  0.00           H
ATOM   4662 2HD  PRO A 297     -16.496  16.536   4.427  1.00  0.00           H
ATOM   4663  N   ASN A 298     -18.875  13.969   7.436  1.00  0.00           N
ATOM   4664  CA  ASN A 298     -19.447  13.438   8.671  1.00  0.00           C
ATOM   4665  C   ASN A 298     -20.850  12.844   8.558  1.00  0.00           C
ATOM   4666  O   ASN A 298     -21.121  11.775   9.103  1.00  0.00           O
ATOM   4667  CB  ASN A 298     -19.521  14.489   9.763  1.00  0.00           C
ATOM   4668  CG  ASN A 298     -18.171  14.823  10.336  1.00  0.00           C
ATOM   4669  OD1 ASN A 298     -17.224  14.038  10.225  1.00  0.00           O
ATOM   4670  ND2 ASN A 298     -18.065  15.978  10.943  1.00  0.00           N
ATOM   4671  H   ASN A 298     -18.745  14.966   7.343  1.00  0.00           H
ATOM   4672  HA  ASN A 298     -18.776  12.641   8.995  1.00  0.00           H
ATOM   4673 1HB  ASN A 298     -19.968  15.400   9.362  1.00  0.00           H
ATOM   4674 2HB  ASN A 298     -20.166  14.133  10.568  1.00  0.00           H
ATOM   4675 1HD2 ASN A 298     -17.189  16.253  11.342  1.00  0.00           H
ATOM   4676 2HD2 ASN A 298     -18.858  16.584  11.008  1.00  0.00           H
ATOM   4677  N   ARG A 299     -21.704  13.475   7.762  1.00  0.00           N
ATOM   4678  CA  ARG A 299     -23.098  13.054   7.636  1.00  0.00           C
ATOM   4679  C   ARG A 299     -23.247  11.580   7.243  1.00  0.00           C
ATOM   4680  O   ARG A 299     -24.122  10.882   7.756  1.00  0.00           O
ATOM   4681  CB  ARG A 299     -23.861  13.864   6.600  1.00  0.00           C
ATOM   4682  CG  ARG A 299     -25.344  13.544   6.502  1.00  0.00           C
ATOM   4683  CD  ARG A 299     -26.048  14.477   5.585  1.00  0.00           C
ATOM   4684  NE  ARG A 299     -25.901  15.863   6.001  1.00  0.00           N
ATOM   4685  CZ  ARG A 299     -26.569  16.429   7.024  1.00  0.00           C
ATOM   4686  NH1 ARG A 299     -27.424  15.716   7.726  1.00  0.00           N
ATOM   4687  NH2 ARG A 299     -26.362  17.700   7.324  1.00  0.00           N
ATOM   4688  H   ARG A 299     -21.380  14.270   7.228  1.00  0.00           H
ATOM   4689  HA  ARG A 299     -23.556  13.193   8.615  1.00  0.00           H
ATOM   4690 1HB  ARG A 299     -23.767  14.926   6.825  1.00  0.00           H
ATOM   4691 2HB  ARG A 299     -23.423  13.700   5.614  1.00  0.00           H
ATOM   4692 1HG  ARG A 299     -25.475  12.531   6.127  1.00  0.00           H
ATOM   4693 2HG  ARG A 299     -25.800  13.627   7.489  1.00  0.00           H
ATOM   4694 1HD  ARG A 299     -25.638  14.376   4.580  1.00  0.00           H
ATOM   4695 2HD  ARG A 299     -27.110  14.237   5.567  1.00  0.00           H
ATOM   4696  HE  ARG A 299     -25.250  16.441   5.486  1.00  0.00           H
ATOM   4697 1HH1 ARG A 299     -27.579  14.745   7.497  1.00  0.00           H
ATOM   4698 2HH1 ARG A 299     -27.922  16.142   8.493  1.00  0.00           H
ATOM   4699 1HH2 ARG A 299     -25.707  18.247   6.785  1.00  0.00           H
ATOM   4700 2HH2 ARG A 299     -26.862  18.125   8.093  1.00  0.00           H
ATOM   4701  N   HIS A 300     -22.355  11.100   6.386  1.00  0.00           N
ATOM   4702  CA  HIS A 300     -22.390   9.714   5.919  1.00  0.00           C
ATOM   4703  C   HIS A 300     -22.331   8.708   7.072  1.00  0.00           C
ATOM   4704  O   HIS A 300     -22.970   7.659   7.026  1.00  0.00           O
ATOM   4705  CB  HIS A 300     -21.230   9.380   4.976  1.00  0.00           C
ATOM   4706  CG  HIS A 300     -21.184  10.241   3.751  1.00  0.00           C
ATOM   4707  ND1 HIS A 300     -21.900   9.948   2.608  1.00  0.00           N
ATOM   4708  CD2 HIS A 300     -20.508  11.385   3.489  1.00  0.00           C
ATOM   4709  CE1 HIS A 300     -21.665  10.876   1.696  1.00  0.00           C
ATOM   4710  NE2 HIS A 300     -20.827  11.758   2.206  1.00  0.00           N
ATOM   4711  H   HIS A 300     -21.627  11.714   6.048  1.00  0.00           H
ATOM   4712  HA  HIS A 300     -23.337   9.582   5.396  1.00  0.00           H
ATOM   4713 1HB  HIS A 300     -20.285   9.493   5.507  1.00  0.00           H
ATOM   4714 2HB  HIS A 300     -21.306   8.339   4.660  1.00  0.00           H
ATOM   4715  HD2 HIS A 300     -19.839  11.912   4.169  1.00  0.00           H
ATOM   4716  HE1 HIS A 300     -22.095  10.908   0.696  1.00  0.00           H
ATOM   4717  HE2 HIS A 300     -20.471  12.577   1.734  1.00  0.00           H
ATOM   4718  N   ASP A 301     -21.554   9.037   8.097  1.00  0.00           N
ATOM   4719  CA  ASP A 301     -21.268   8.129   9.208  1.00  0.00           C
ATOM   4720  C   ASP A 301     -22.485   7.841  10.088  1.00  0.00           C
ATOM   4721  O   ASP A 301     -22.574   6.784  10.713  1.00  0.00           O
ATOM   4722  CB  ASP A 301     -20.173   8.663  10.134  1.00  0.00           C
ATOM   4723  CG  ASP A 301     -18.793   8.649   9.490  1.00  0.00           C
ATOM   4724  OD1 ASP A 301     -18.636   7.997   8.487  1.00  0.00           O
ATOM   4725  OD2 ASP A 301     -17.913   9.296  10.005  1.00  0.00           O
ATOM   4726  H   ASP A 301     -21.145   9.961   8.099  1.00  0.00           H
ATOM   4727  HA  ASP A 301     -20.940   7.189   8.765  1.00  0.00           H
ATOM   4728 1HB  ASP A 301     -20.411   9.686  10.428  1.00  0.00           H
ATOM   4729 2HB  ASP A 301     -20.140   8.063  11.043  1.00  0.00           H
ATOM   4730  N   MET A 302     -23.411   8.792  10.143  1.00  0.00           N
ATOM   4731  CA  MET A 302     -24.522   8.768  11.088  1.00  0.00           C
ATOM   4732  C   MET A 302     -25.558   7.666  10.852  1.00  0.00           C
ATOM   4733  O   MET A 302     -26.194   7.204  11.799  1.00  0.00           O
ATOM   4734  CB  MET A 302     -25.295  10.085  11.105  1.00  0.00           C
ATOM   4735  CG  MET A 302     -26.270  10.258   9.950  1.00  0.00           C
ATOM   4736  SD  MET A 302     -26.591  11.990   9.563  1.00  0.00           S
ATOM   4737  CE  MET A 302     -27.029  12.621  11.182  1.00  0.00           C
ATOM   4738  H   MET A 302     -23.331   9.563   9.494  1.00  0.00           H
ATOM   4739  HA  MET A 302     -24.081   8.604  12.072  1.00  0.00           H
ATOM   4740 1HB  MET A 302     -25.859  10.165  12.033  1.00  0.00           H
ATOM   4741 2HB  MET A 302     -24.591  10.919  11.077  1.00  0.00           H
ATOM   4742 1HG  MET A 302     -25.870   9.773   9.061  1.00  0.00           H
ATOM   4743 2HG  MET A 302     -27.217   9.781  10.199  1.00  0.00           H
ATOM   4744 1HE  MET A 302     -27.257  13.686  11.107  1.00  0.00           H
ATOM   4745 2HE  MET A 302     -27.905  12.089  11.556  1.00  0.00           H
ATOM   4746 3HE  MET A 302     -26.194  12.476  11.866  1.00  0.00           H
ATOM   4747  N   LEU A 303     -25.743   7.255   9.603  1.00  0.00           N
ATOM   4748  CA  LEU A 303     -26.781   6.281   9.273  1.00  0.00           C
ATOM   4749  C   LEU A 303     -26.549   4.919   9.927  1.00  0.00           C
ATOM   4750  O   LEU A 303     -27.465   4.103  10.006  1.00  0.00           O
ATOM   4751  CB  LEU A 303     -26.900   6.034   7.764  1.00  0.00           C
ATOM   4752  CG  LEU A 303     -28.029   5.093   7.329  1.00  0.00           C
ATOM   4753  CD1 LEU A 303     -29.366   5.653   7.795  1.00  0.00           C
ATOM   4754  CD2 LEU A 303     -28.000   4.928   5.817  1.00  0.00           C
ATOM   4755  H   LEU A 303     -25.159   7.619   8.863  1.00  0.00           H
ATOM   4756  HA  LEU A 303     -27.720   6.685   9.651  1.00  0.00           H
ATOM   4757 1HB  LEU A 303     -27.056   6.990   7.267  1.00  0.00           H
ATOM   4758 2HB  LEU A 303     -25.960   5.613   7.405  1.00  0.00           H
ATOM   4759  HG  LEU A 303     -27.894   4.119   7.802  1.00  0.00           H
ATOM   4760 1HD1 LEU A 303     -30.168   4.983   7.487  1.00  0.00           H
ATOM   4761 2HD1 LEU A 303     -29.365   5.741   8.881  1.00  0.00           H
ATOM   4762 3HD1 LEU A 303     -29.523   6.636   7.351  1.00  0.00           H
ATOM   4763 1HD2 LEU A 303     -28.804   4.258   5.509  1.00  0.00           H
ATOM   4764 2HD2 LEU A 303     -28.140   5.901   5.343  1.00  0.00           H
ATOM   4765 3HD2 LEU A 303     -27.042   4.510   5.514  1.00  0.00           H
ATOM   4766  N   LEU A 304     -25.334   4.675  10.404  1.00  0.00           N
ATOM   4767  CA  LEU A 304     -24.981   3.342  10.955  1.00  0.00           C
ATOM   4768  C   LEU A 304     -25.881   2.467  11.904  1.00  0.00           C
ATOM   4769  O   LEU A 304     -27.052   2.749  12.142  1.00  0.00           O
ATOM   4770  CB  LEU A 304     -23.636   3.410  11.691  1.00  0.00           C
ATOM   4771  CG  LEU A 304     -22.397   3.554  10.801  1.00  0.00           C
ATOM   4772  CD1 LEU A 304     -21.166   3.763  11.672  1.00  0.00           C
ATOM   4773  CD2 LEU A 304     -22.247   2.314   9.932  1.00  0.00           C
ATOM   4774  H   LEU A 304     -24.636   5.404  10.395  1.00  0.00           H
ATOM   4775  HA  LEU A 304     -24.819   2.732  10.066  1.00  0.00           H
ATOM   4776 1HB  LEU A 304     -23.656   4.260  12.373  1.00  0.00           H
ATOM   4777 2HB  LEU A 304     -23.516   2.501  12.282  1.00  0.00           H
ATOM   4778  HG  LEU A 304     -22.506   4.431  10.163  1.00  0.00           H
ATOM   4779 1HD1 LEU A 304     -20.284   3.866  11.039  1.00  0.00           H
ATOM   4780 2HD1 LEU A 304     -21.291   4.666  12.268  1.00  0.00           H
ATOM   4781 3HD1 LEU A 304     -21.038   2.906  12.332  1.00  0.00           H
ATOM   4782 1HD2 LEU A 304     -21.366   2.422   9.298  1.00  0.00           H
ATOM   4783 2HD2 LEU A 304     -22.138   1.435  10.564  1.00  0.00           H
ATOM   4784 3HD2 LEU A 304     -23.132   2.203   9.306  1.00  0.00           H
ATOM   4785  N   VAL A 305     -25.300   1.358  12.370  1.00  0.00           N
ATOM   4786  CA  VAL A 305     -25.958   0.276  13.122  1.00  0.00           C
ATOM   4787  C   VAL A 305     -27.204   0.458  14.008  1.00  0.00           C
ATOM   4788  O   VAL A 305     -28.183  -0.267  13.833  1.00  0.00           O
ATOM   4789  CB  VAL A 305     -24.948  -0.436  14.040  1.00  0.00           C
ATOM   4790  CG1 VAL A 305     -25.655  -1.459  14.918  1.00  0.00           C
ATOM   4791  CG2 VAL A 305     -23.865  -1.100  13.205  1.00  0.00           C
ATOM   4792  H   VAL A 305     -24.314   1.290  12.171  1.00  0.00           H
ATOM   4793  HA  VAL A 305     -26.247  -0.441  12.353  1.00  0.00           H
ATOM   4794  HB  VAL A 305     -24.495   0.300  14.706  1.00  0.00           H
ATOM   4795 1HG1 VAL A 305     -24.926  -1.953  15.560  1.00  0.00           H
ATOM   4796 2HG1 VAL A 305     -26.400  -0.956  15.532  1.00  0.00           H
ATOM   4797 3HG1 VAL A 305     -26.143  -2.202  14.288  1.00  0.00           H
ATOM   4798 1HG2 VAL A 305     -23.153  -1.601  13.860  1.00  0.00           H
ATOM   4799 2HG2 VAL A 305     -24.318  -1.831  12.534  1.00  0.00           H
ATOM   4800 3HG2 VAL A 305     -23.344  -0.342  12.616  1.00  0.00           H
ATOM   4801  N   GLU A 306     -27.177   1.380  14.967  1.00  0.00           N
ATOM   4802  CA  GLU A 306     -28.068   1.302  16.130  1.00  0.00           C
ATOM   4803  C   GLU A 306     -29.521   0.913  15.833  1.00  0.00           C
ATOM   4804  O   GLU A 306     -29.891  -0.256  15.935  1.00  0.00           O
ATOM   4805  CB  GLU A 306     -28.129   2.622  16.899  1.00  0.00           C
ATOM   4806  CG  GLU A 306     -26.950   2.866  17.831  1.00  0.00           C
ATOM   4807  CD  GLU A 306     -26.857   1.850  18.935  1.00  0.00           C
ATOM   4808  OE1 GLU A 306     -27.881   1.390  19.380  1.00  0.00           O
ATOM   4809  OE2 GLU A 306     -25.761   1.533  19.335  1.00  0.00           O
ATOM   4810  H   GLU A 306     -26.531   2.152  14.894  1.00  0.00           H
ATOM   4811  HA  GLU A 306     -27.647   0.535  16.782  1.00  0.00           H
ATOM   4812 1HB  GLU A 306     -28.175   3.454  16.194  1.00  0.00           H
ATOM   4813 2HB  GLU A 306     -29.039   2.654  17.501  1.00  0.00           H
ATOM   4814 1HG  GLU A 306     -26.029   2.833  17.248  1.00  0.00           H
ATOM   4815 2HG  GLU A 306     -27.039   3.859  18.264  1.00  0.00           H
ATOM   4816  N   PRO A 307     -30.330   1.889  15.451  1.00  0.00           N
ATOM   4817  CA  PRO A 307     -31.651   1.656  14.874  1.00  0.00           C
ATOM   4818  C   PRO A 307     -31.588   1.680  13.355  1.00  0.00           C
ATOM   4819  O   PRO A 307     -32.002   0.720  12.709  1.00  0.00           O
ATOM   4820  CB  PRO A 307     -32.484   2.819  15.423  1.00  0.00           C
ATOM   4821  CG  PRO A 307     -31.619   4.016  15.214  1.00  0.00           C
ATOM   4822  CD  PRO A 307     -30.218   3.511  15.435  1.00  0.00           C
ATOM   4823  HA  PRO A 307     -32.039   0.691  15.234  1.00  0.00           H
ATOM   4824 1HB  PRO A 307     -33.439   2.885  14.884  1.00  0.00           H
ATOM   4825 2HB  PRO A 307     -32.723   2.644  16.482  1.00  0.00           H
ATOM   4826 1HG  PRO A 307     -31.769   4.420  14.202  1.00  0.00           H
ATOM   4827 2HG  PRO A 307     -31.900   4.813  15.919  1.00  0.00           H
ATOM   4828 1HD  PRO A 307     -29.553   3.920  14.659  1.00  0.00           H
ATOM   4829 2HD  PRO A 307     -29.876   3.811  16.437  1.00  0.00           H
ATOM   4830  N   LEU A 308     -31.077   2.767  12.790  1.00  0.00           N
ATOM   4831  CA  LEU A 308     -31.389   3.113  11.411  1.00  0.00           C
ATOM   4832  C   LEU A 308     -30.897   2.104  10.374  1.00  0.00           C
ATOM   4833  O   LEU A 308     -31.663   1.679   9.509  1.00  0.00           O
ATOM   4834  CB  LEU A 308     -30.805   4.472  11.005  1.00  0.00           C
ATOM   4835  CG  LEU A 308     -31.516   5.702  11.584  1.00  0.00           C
ATOM   4836  CD1 LEU A 308     -30.695   6.950  11.292  1.00  0.00           C
ATOM   4837  CD2 LEU A 308     -32.910   5.811  10.984  1.00  0.00           C
ATOM   4838  H   LEU A 308     -30.460   3.366  13.319  1.00  0.00           H
ATOM   4839  HA  LEU A 308     -32.475   3.158  11.345  1.00  0.00           H
ATOM   4840 1HB  LEU A 308     -29.764   4.513  11.323  1.00  0.00           H
ATOM   4841 2HB  LEU A 308     -30.836   4.554   9.919  1.00  0.00           H
ATOM   4842  HG  LEU A 308     -31.593   5.600  12.667  1.00  0.00           H
ATOM   4843 1HD1 LEU A 308     -31.201   7.825  11.704  1.00  0.00           H
ATOM   4844 2HD1 LEU A 308     -29.712   6.854  11.748  1.00  0.00           H
ATOM   4845 3HD1 LEU A 308     -30.584   7.069  10.213  1.00  0.00           H
ATOM   4846 1HD2 LEU A 308     -33.415   6.685  11.396  1.00  0.00           H
ATOM   4847 2HD2 LEU A 308     -32.831   5.914   9.901  1.00  0.00           H
ATOM   4848 3HD2 LEU A 308     -33.482   4.916  11.222  1.00  0.00           H
ATOM   4849  N   ASN A 309     -29.625   1.726  10.489  1.00  0.00           N
ATOM   4850  CA  ASN A 309     -28.994   0.773   9.575  1.00  0.00           C
ATOM   4851  C   ASN A 309     -29.725  -0.557   9.403  1.00  0.00           C
ATOM   4852  O   ASN A 309     -29.937  -1.016   8.280  1.00  0.00           O
ATOM   4853  CB  ASN A 309     -27.577   0.427   9.997  1.00  0.00           C
ATOM   4854  CG  ASN A 309     -26.947  -0.608   9.107  1.00  0.00           C
ATOM   4855  OD1 ASN A 309     -26.802  -0.401   7.897  1.00  0.00           O
ATOM   4856  ND2 ASN A 309     -26.566  -1.720   9.683  1.00  0.00           N
ATOM   4857  H   ASN A 309     -29.079   2.118  11.242  1.00  0.00           H
ATOM   4858  HA  ASN A 309     -28.962   1.263   8.600  1.00  0.00           H
ATOM   4859 1HB  ASN A 309     -26.962   1.328   9.978  1.00  0.00           H
ATOM   4860 2HB  ASN A 309     -27.583   0.054  11.020  1.00  0.00           H
ATOM   4861 1HD2 ASN A 309     -26.142  -2.446   9.141  1.00  0.00           H
ATOM   4862 2HD2 ASN A 309     -26.703  -1.845  10.666  1.00  0.00           H
ATOM   4863  N   ARG A 310     -30.049  -1.179  10.533  1.00  0.00           N
ATOM   4864  CA  ARG A 310     -30.802  -2.426  10.575  1.00  0.00           C
ATOM   4865  C   ARG A 310     -32.186  -2.280   9.942  1.00  0.00           C
ATOM   4866  O   ARG A 310     -32.655  -3.179   9.242  1.00  0.00           O
ATOM   4867  CB  ARG A 310     -31.013  -2.938  11.993  1.00  0.00           C
ATOM   4868  CG  ARG A 310     -31.869  -4.190  12.098  1.00  0.00           C
ATOM   4869  CD  ARG A 310     -31.238  -5.347  11.413  1.00  0.00           C
ATOM   4870  NE  ARG A 310     -32.109  -6.510  11.397  1.00  0.00           N
ATOM   4871  CZ  ARG A 310     -32.164  -7.438  12.372  1.00  0.00           C
ATOM   4872  NH1 ARG A 310     -31.393  -7.324  13.432  1.00  0.00           N
ATOM   4873  NH2 ARG A 310     -32.994  -8.462  12.264  1.00  0.00           N
ATOM   4874  H   ARG A 310     -29.753  -0.754  11.401  1.00  0.00           H
ATOM   4875  HA  ARG A 310     -30.235  -3.159  10.000  1.00  0.00           H
ATOM   4876 1HB  ARG A 310     -30.049  -3.158  12.447  1.00  0.00           H
ATOM   4877 2HB  ARG A 310     -31.490  -2.161  12.592  1.00  0.00           H
ATOM   4878 1HG  ARG A 310     -32.007  -4.449  13.148  1.00  0.00           H
ATOM   4879 2HG  ARG A 310     -32.842  -4.007  11.639  1.00  0.00           H
ATOM   4880 1HD  ARG A 310     -31.010  -5.077  10.380  1.00  0.00           H
ATOM   4881 2HD  ARG A 310     -30.318  -5.617  11.928  1.00  0.00           H
ATOM   4882  HE  ARG A 310     -32.717  -6.632  10.599  1.00  0.00           H
ATOM   4883 1HH1 ARG A 310     -30.759  -6.542  13.513  1.00  0.00           H
ATOM   4884 2HH1 ARG A 310     -31.434  -8.019  14.161  1.00  0.00           H
ATOM   4885 1HH2 ARG A 310     -33.585  -8.550  11.451  1.00  0.00           H
ATOM   4886 2HH2 ARG A 310     -33.032  -9.157  12.995  1.00  0.00           H
ATOM   4887  N   LEU A 311     -32.835  -1.146  10.189  1.00  0.00           N
ATOM   4888  CA  LEU A 311     -34.189  -0.937   9.725  1.00  0.00           C
ATOM   4889  C   LEU A 311     -34.194  -0.883   8.213  1.00  0.00           C
ATOM   4890  O   LEU A 311     -35.069  -1.452   7.568  1.00  0.00           O
ATOM   4891  CB  LEU A 311     -34.806   0.370  10.236  1.00  0.00           C
ATOM   4892  CG  LEU A 311     -35.093   0.428  11.743  1.00  0.00           C
ATOM   4893  CD1 LEU A 311     -35.133   1.878  12.198  1.00  0.00           C
ATOM   4894  CD2 LEU A 311     -36.410  -0.276  12.038  1.00  0.00           C
ATOM   4895  H   LEU A 311     -32.374  -0.413  10.711  1.00  0.00           H
ATOM   4896  HA  LEU A 311     -34.783  -1.791  10.052  1.00  0.00           H
ATOM   4897 1HB  LEU A 311     -34.132   1.189   9.997  1.00  0.00           H
ATOM   4898 2HB  LEU A 311     -35.747   0.538   9.715  1.00  0.00           H
ATOM   4899  HG  LEU A 311     -34.287  -0.071  12.285  1.00  0.00           H
ATOM   4900 1HD1 LEU A 311     -35.334   1.919  13.269  1.00  0.00           H
ATOM   4901 2HD1 LEU A 311     -34.171   2.351  11.993  1.00  0.00           H
ATOM   4902 3HD1 LEU A 311     -35.917   2.408  11.661  1.00  0.00           H
ATOM   4903 1HD2 LEU A 311     -36.613  -0.236  13.107  1.00  0.00           H
ATOM   4904 2HD2 LEU A 311     -37.215   0.224  11.496  1.00  0.00           H
ATOM   4905 3HD2 LEU A 311     -36.348  -1.315  11.717  1.00  0.00           H
ATOM   4906  N   LEU A 312     -33.201  -0.205   7.644  1.00  0.00           N
ATOM   4907  CA  LEU A 312     -33.029  -0.200   6.196  1.00  0.00           C
ATOM   4908  C   LEU A 312     -32.795  -1.600   5.636  1.00  0.00           C
ATOM   4909  O   LEU A 312     -33.384  -1.978   4.626  1.00  0.00           O
ATOM   4910  CB  LEU A 312     -31.846   0.665   5.744  1.00  0.00           C
ATOM   4911  CG  LEU A 312     -32.066   2.182   5.809  1.00  0.00           C
ATOM   4912  CD1 LEU A 312     -30.732   2.897   5.639  1.00  0.00           C
ATOM   4913  CD2 LEU A 312     -33.052   2.598   4.726  1.00  0.00           C
ATOM   4914  H   LEU A 312     -32.553   0.315   8.218  1.00  0.00           H
ATOM   4915  HA  LEU A 312     -33.952   0.191   5.770  1.00  0.00           H
ATOM   4916 1HB  LEU A 312     -30.983   0.429   6.367  1.00  0.00           H
ATOM   4917 2HB  LEU A 312     -31.602   0.410   4.713  1.00  0.00           H
ATOM   4918  HG  LEU A 312     -32.467   2.450   6.787  1.00  0.00           H
ATOM   4919 1HD1 LEU A 312     -30.890   3.975   5.686  1.00  0.00           H
ATOM   4920 2HD1 LEU A 312     -30.054   2.596   6.437  1.00  0.00           H
ATOM   4921 3HD1 LEU A 312     -30.299   2.636   4.675  1.00  0.00           H
ATOM   4922 1HD2 LEU A 312     -33.208   3.677   4.772  1.00  0.00           H
ATOM   4923 2HD2 LEU A 312     -32.650   2.332   3.748  1.00  0.00           H
ATOM   4924 3HD2 LEU A 312     -34.000   2.086   4.882  1.00  0.00           H
ATOM   4925  N   GLN A 313     -31.927  -2.368   6.282  1.00  0.00           N
ATOM   4926  CA  GLN A 313     -31.608  -3.704   5.798  1.00  0.00           C
ATOM   4927  C   GLN A 313     -32.866  -4.563   5.787  1.00  0.00           C
ATOM   4928  O   GLN A 313     -33.087  -5.362   4.880  1.00  0.00           O
ATOM   4929  CB  GLN A 313     -30.569  -4.423   6.664  1.00  0.00           C
ATOM   4930  CG  GLN A 313     -29.168  -3.838   6.571  1.00  0.00           C
ATOM   4931  CD  GLN A 313     -28.212  -4.475   7.558  1.00  0.00           C
ATOM   4932  OE1 GLN A 313     -28.629  -5.100   8.538  1.00  0.00           O
ATOM   4933  NE2 GLN A 313     -26.916  -4.314   7.312  1.00  0.00           N
ATOM   4934  H   GLN A 313     -31.478  -2.030   7.121  1.00  0.00           H
ATOM   4935  HA  GLN A 313     -31.242  -3.601   4.776  1.00  0.00           H
ATOM   4936 1HB  GLN A 313     -30.879  -4.387   7.708  1.00  0.00           H
ATOM   4937 2HB  GLN A 313     -30.516  -5.472   6.373  1.00  0.00           H
ATOM   4938 1HG  GLN A 313     -28.784  -4.007   5.565  1.00  0.00           H
ATOM   4939 2HG  GLN A 313     -29.218  -2.771   6.779  1.00  0.00           H
ATOM   4940 1HE2 GLN A 313     -26.235  -4.710   7.932  1.00  0.00           H
ATOM   4941 2HE2 GLN A 313     -26.618  -3.797   6.509  1.00  0.00           H
ATOM   4942  N   ASP A 314     -33.679  -4.382   6.819  1.00  0.00           N
ATOM   4943  CA  ASP A 314     -34.926  -5.114   6.988  1.00  0.00           C
ATOM   4944  C   ASP A 314     -35.926  -4.831   5.879  1.00  0.00           C
ATOM   4945  O   ASP A 314     -36.583  -5.748   5.391  1.00  0.00           O
ATOM   4946  CB  ASP A 314     -35.625  -4.788   8.310  1.00  0.00           C
ATOM   4947  CG  ASP A 314     -34.906  -5.367   9.521  1.00  0.00           C
ATOM   4948  OD1 ASP A 314     -34.069  -6.219   9.337  1.00  0.00           O
ATOM   4949  OD2 ASP A 314     -35.201  -4.958  10.616  1.00  0.00           O
ATOM   4950  H   ASP A 314     -33.410  -3.701   7.514  1.00  0.00           H
[truncated: 2,630,984 more chars]
