# Supplementary material for: The conformational wave in capsaicin activation of transient receptor potential vanilloid 1 ion channel
Source: Nat Commun. 2018 Jul 23;9:2879. doi: 10.1038/s41467-018-05339-6 (PMC6056546; doi:10.1038/s41467-018-05339-6)
Supplement: Supplementary file 8 — Supplementary Data 5 [file 41467_2018_5339_MOESM8_ESM.txt]

ATOM      1  N   THR A   1     134.772 155.458 132.695  1.00  0.00           N  
ATOM      2  CA  THR A   1     133.919 155.195 133.848  1.00  0.00           C  
ATOM      3  C   THR A   1     133.931 153.714 134.185  1.00  0.00           C  
ATOM      4  O   THR A   1     134.044 152.882 133.290  1.00  0.00           O  
ATOM      5  CB  THR A   1     132.471 155.602 133.536  1.00  0.00           C  
ATOM      6  OG1 THR A   1     131.979 154.812 132.450  1.00  0.00           O  
ATOM      7  CG2 THR A   1     132.402 157.066 133.161  1.00  0.00           C  
ATOM      8 1H   THR A   1     134.756 156.435 132.484  1.00  0.00           H  
ATOM      9 2H   THR A   1     135.709 155.178 132.902  1.00  0.00           H  
ATOM     10 3H   THR A   1     134.437 154.941 131.907  1.00  0.00           H  
ATOM     11  HA  THR A   1     134.316 155.764 134.689  1.00  0.00           H  
ATOM     12  HB  THR A   1     131.848 155.426 134.413  1.00  0.00           H  
ATOM     13  HG1 THR A   1     132.665 154.206 132.160  1.00  0.00           H  
ATOM     14 1HG2 THR A   1     131.369 157.338 132.944  1.00  0.00           H  
ATOM     15 2HG2 THR A   1     132.770 157.672 133.989  1.00  0.00           H  
ATOM     16 3HG2 THR A   1     133.017 157.245 132.280  1.00  0.00           H  
ATOM     17  N   PRO A   2     133.823 153.383 135.476  1.00  0.00           N  
ATOM     18  CA  PRO A   2     133.786 151.966 135.863  1.00  0.00           C  
ATOM     19  C   PRO A   2     132.537 151.239 135.412  1.00  0.00           C  
ATOM     20  O   PRO A   2     132.560 150.006 135.339  1.00  0.00           O  
ATOM     21  CB  PRO A   2     133.875 152.018 137.391  1.00  0.00           C  
ATOM     22  CG  PRO A   2     134.537 153.310 137.677  1.00  0.00           C  
ATOM     23  CD  PRO A   2     134.020 154.256 136.644  1.00  0.00           C  
ATOM     24  HA  PRO A   2     134.660 151.452 135.437  1.00  0.00           H  
ATOM     25 1HB  PRO A   2     132.868 151.950 137.829  1.00  0.00           H  
ATOM     26 2HB  PRO A   2     134.447 151.156 137.764  1.00  0.00           H  
ATOM     27 1HG  PRO A   2     134.299 153.641 138.699  1.00  0.00           H  
ATOM     28 2HG  PRO A   2     135.630 153.196 137.626  1.00  0.00           H  
ATOM     29 1HD  PRO A   2     133.074 154.697 136.991  1.00  0.00           H  
ATOM     30 2HD  PRO A   2     134.768 155.041 136.457  1.00  0.00           H  
ATOM     31  N   LEU A   3     131.451 151.949 135.114  1.00  0.00           N  
ATOM     32  CA  LEU A   3     130.281 151.285 134.553  1.00  0.00           C  
ATOM     33  C   LEU A   3     130.544 150.827 133.127  1.00  0.00           C  
ATOM     34  O   LEU A   3     130.303 149.664 132.785  1.00  0.00           O  
ATOM     35  CB  LEU A   3     129.050 152.184 134.518  1.00  0.00           C  
ATOM     36  CG  LEU A   3     127.813 151.561 133.882  1.00  0.00           C  
ATOM     37  CD1 LEU A   3     127.416 150.295 134.598  1.00  0.00           C  
ATOM     38  CD2 LEU A   3     126.678 152.549 133.920  1.00  0.00           C  
ATOM     39  H   LEU A   3     131.423 152.946 135.271  1.00  0.00           H  
ATOM     40  HA  LEU A   3     130.084 150.409 135.170  1.00  0.00           H  
ATOM     41 1HB  LEU A   3     128.798 152.468 135.538  1.00  0.00           H  
ATOM     42 2HB  LEU A   3     129.296 153.088 133.961  1.00  0.00           H  
ATOM     43  HG  LEU A   3     128.029 151.296 132.847  1.00  0.00           H  
ATOM     44 1HD1 LEU A   3     126.531 149.871 134.124  1.00  0.00           H  
ATOM     45 2HD1 LEU A   3     128.234 149.576 134.546  1.00  0.00           H  
ATOM     46 3HD1 LEU A   3     127.196 150.521 135.641  1.00  0.00           H  
ATOM     47 1HD2 LEU A   3     125.792 152.104 133.465  1.00  0.00           H  
ATOM     48 2HD2 LEU A   3     126.460 152.813 134.955  1.00  0.00           H  
ATOM     49 3HD2 LEU A   3     126.958 153.446 133.368  1.00  0.00           H  
ATOM     50  N   ALA A   4     131.048 151.728 132.283  1.00  0.00           N  
ATOM     51  CA  ALA A   4     131.340 151.376 130.901  1.00  0.00           C  
ATOM     52  C   ALA A   4     132.504 150.407 130.785  1.00  0.00           C  
ATOM     53  O   ALA A   4     132.598 149.695 129.782  1.00  0.00           O  
ATOM     54  CB  ALA A   4     131.687 152.591 130.045  1.00  0.00           C  
ATOM     55  H   ALA A   4     131.232 152.669 132.600  1.00  0.00           H  
ATOM     56  HA  ALA A   4     130.448 150.891 130.504  1.00  0.00           H  
ATOM     57 1HB  ALA A   4     131.896 152.270 129.025  1.00  0.00           H  
ATOM     58 2HB  ALA A   4     130.847 153.286 130.043  1.00  0.00           H  
ATOM     59 3HB  ALA A   4     132.566 153.086 130.456  1.00  0.00           H  
ATOM     60  N   LEU A   5     133.386 150.364 131.783  1.00  0.00           N  
ATOM     61  CA  LEU A   5     134.447 149.367 131.785  1.00  0.00           C  
ATOM     62  C   LEU A   5     133.822 147.998 132.003  1.00  0.00           C  
ATOM     63  O   LEU A   5     134.389 146.986 131.579  1.00  0.00           O  
ATOM     64  CB  LEU A   5     135.480 149.587 132.891  1.00  0.00           C  
ATOM     65  CG  LEU A   5     136.786 148.791 132.930  1.00  0.00           C  
ATOM     66  CD1 LEU A   5     137.861 149.682 133.512  1.00  0.00           C  
ATOM     67  CD2 LEU A   5     136.686 147.524 133.768  1.00  0.00           C  
ATOM     68  H   LEU A   5     133.328 151.022 132.547  1.00  0.00           H  
ATOM     69  HA  LEU A   5     134.924 149.391 130.806  1.00  0.00           H  
ATOM     70 1HB  LEU A   5     135.792 150.630 132.871  1.00  0.00           H  
ATOM     71 2HB  LEU A   5     135.007 149.389 133.852  1.00  0.00           H  
ATOM     72  HG  LEU A   5     137.064 148.497 131.917  1.00  0.00           H  
ATOM     73 1HD1 LEU A   5     138.804 149.137 133.550  1.00  0.00           H  
ATOM     74 2HD1 LEU A   5     137.979 150.566 132.885  1.00  0.00           H  
ATOM     75 3HD1 LEU A   5     137.576 149.986 134.518  1.00  0.00           H  
ATOM     76 1HD2 LEU A   5     137.644 147.003 133.756  1.00  0.00           H  
ATOM     77 2HD2 LEU A   5     136.428 147.786 134.794  1.00  0.00           H  
ATOM     78 3HD2 LEU A   5     135.914 146.875 133.355  1.00  0.00           H  
ATOM     79  N   ALA A   6     132.663 147.946 132.658  1.00  0.00           N  
ATOM     80  CA  ALA A   6     131.940 146.686 132.749  1.00  0.00           C  
ATOM     81  C   ALA A   6     131.319 146.313 131.416  1.00  0.00           C  
ATOM     82  O   ALA A   6     131.225 145.126 131.087  1.00  0.00           O  
ATOM     83  CB  ALA A   6     130.813 146.723 133.776  1.00  0.00           C  
ATOM     84  H   ALA A   6     132.274 148.769 133.095  1.00  0.00           H  
ATOM     85  HA  ALA A   6     132.666 145.920 133.022  1.00  0.00           H  
ATOM     86 1HB  ALA A   6     130.310 145.756 133.800  1.00  0.00           H  
ATOM     87 2HB  ALA A   6     131.225 146.942 134.761  1.00  0.00           H  
ATOM     88 3HB  ALA A   6     130.098 147.497 133.503  1.00  0.00           H  
ATOM     89  N   ALA A   7     130.901 147.308 130.635  1.00  0.00           N  
ATOM     90  CA  ALA A   7     130.310 147.024 129.336  1.00  0.00           C  
ATOM     91  C   ALA A   7     131.363 146.644 128.308  1.00  0.00           C  
ATOM     92  O   ALA A   7     131.100 145.809 127.438  1.00  0.00           O  
ATOM     93  CB  ALA A   7     129.539 148.210 128.768  1.00  0.00           C  
ATOM     94  H   ALA A   7     130.990 148.268 130.936  1.00  0.00           H  
ATOM     95  HA  ALA A   7     129.637 146.178 129.471  1.00  0.00           H  
ATOM     96 1HB  ALA A   7     129.120 147.941 127.798  1.00  0.00           H  
ATOM     97 2HB  ALA A   7     128.732 148.480 129.449  1.00  0.00           H  
ATOM     98 3HB  ALA A   7     130.212 149.058 128.649  1.00  0.00           H  
ATOM     99  N   SER A   8     132.551 147.244 128.389  1.00  0.00           N  
ATOM    100  CA  SER A   8     133.588 146.976 127.399  1.00  0.00           C  
ATOM    101  C   SER A   8     134.161 145.578 127.565  1.00  0.00           C  
ATOM    102  O   SER A   8     134.393 144.872 126.579  1.00  0.00           O  
ATOM    103  CB  SER A   8     134.755 147.953 127.487  1.00  0.00           C  
ATOM    104  OG  SER A   8     135.416 147.815 128.730  1.00  0.00           O  
ATOM    105  H   SER A   8     132.742 147.891 129.140  1.00  0.00           H  
ATOM    106  HA  SER A   8     133.119 147.046 126.417  1.00  0.00           H  
ATOM    107 1HB  SER A   8     135.451 147.763 126.671  1.00  0.00           H  
ATOM    108 2HB  SER A   8     134.386 148.972 127.372  1.00  0.00           H  
ATOM    109  HG  SER A   8     134.946 147.126 129.205  1.00  0.00           H  
ATOM    110  N   SER A   9     134.398 145.161 128.802  1.00  0.00           N  
ATOM    111  CA  SER A   9     134.864 143.807 129.046  1.00  0.00           C  
ATOM    112  C   SER A   9     133.735 142.789 129.050  1.00  0.00           C  
ATOM    113  O   SER A   9     134.009 141.586 129.029  1.00  0.00           O  
ATOM    114  CB  SER A   9     135.589 143.667 130.381  1.00  0.00           C  
ATOM    115  OG  SER A   9     134.701 143.917 131.452  1.00  0.00           O  
ATOM    116  H   SER A   9     134.257 145.781 129.587  1.00  0.00           H  
ATOM    117  HA  SER A   9     135.546 143.558 128.232  1.00  0.00           H  
ATOM    118 1HB  SER A   9     136.003 142.663 130.467  1.00  0.00           H  
ATOM    119 2HB  SER A   9     136.422 144.368 130.417  1.00  0.00           H  
ATOM    120  HG  SER A   9     133.851 144.114 131.052  1.00  0.00           H  
ATOM    121  N   GLY A  10     132.486 143.234 129.081  1.00  0.00           N  
ATOM    122  CA  GLY A  10     131.373 142.310 129.024  1.00  0.00           C  
ATOM    123  C   GLY A  10     131.162 141.583 130.330  1.00  0.00           C  
ATOM    124  O   GLY A  10     130.782 140.408 130.326  1.00  0.00           O  
ATOM    125  H   GLY A  10     132.300 144.224 129.145  1.00  0.00           H  
ATOM    126 1HA  GLY A  10     130.481 142.900 128.810  1.00  0.00           H  
ATOM    127 2HA  GLY A  10     131.609 141.575 128.255  1.00  0.00           H  
ATOM    128  N   LYS A  11     131.397 142.248 131.455  1.00  0.00           N  
ATOM    129  CA  LYS A  11     131.141 141.655 132.764  1.00  0.00           C  
ATOM    130  C   LYS A  11     129.644 141.735 133.020  1.00  0.00           C  
ATOM    131  O   LYS A  11     129.125 142.750 133.484  1.00  0.00           O  
ATOM    132  CB  LYS A  11     131.847 142.375 133.901  1.00  0.00           C  
ATOM    133  CG  LYS A  11     133.356 142.394 133.788  1.00  0.00           C  
ATOM    134  CD  LYS A  11     133.941 141.010 133.956  1.00  0.00           C  
ATOM    135  CE  LYS A  11     135.457 141.041 133.889  1.00  0.00           C  
ATOM    136  NZ  LYS A  11     136.045 141.744 135.063  1.00  0.00           N  
ATOM    137  H   LYS A  11     131.762 143.188 131.404  1.00  0.00           H  
ATOM    138  HA  LYS A  11     131.445 140.608 132.721  1.00  0.00           H  
ATOM    139 1HB  LYS A  11     131.503 143.409 133.946  1.00  0.00           H  
ATOM    140 2HB  LYS A  11     131.589 141.902 134.848  1.00  0.00           H  
ATOM    141 1HG  LYS A  11     133.644 142.784 132.811  1.00  0.00           H  
ATOM    142 2HG  LYS A  11     133.769 143.048 134.556  1.00  0.00           H  
ATOM    143 1HD  LYS A  11     133.635 140.600 134.919  1.00  0.00           H  
ATOM    144 2HD  LYS A  11     133.565 140.359 133.167  1.00  0.00           H  
ATOM    145 1HE  LYS A  11     135.841 140.023 133.859  1.00  0.00           H  
ATOM    146 2HE  LYS A  11     135.771 141.552 132.979  1.00  0.00           H  
ATOM    147 1HZ  LYS A  11     137.052 141.746 134.985  1.00  0.00           H  
ATOM    148 2HZ  LYS A  11     135.708 142.696 135.090  1.00  0.00           H  
ATOM    149 3HZ  LYS A  11     135.775 141.268 135.911  1.00  0.00           H  
ATOM    150  N   ILE A  12     128.936 140.646 132.713  1.00  0.00           N  
ATOM    151  CA  ILE A  12     127.482 140.675 132.778  1.00  0.00           C  
ATOM    152  C   ILE A  12     126.962 140.639 134.205  1.00  0.00           C  
ATOM    153  O   ILE A  12     125.842 141.090 134.459  1.00  0.00           O  
ATOM    154  CB  ILE A  12     126.833 139.495 132.036  1.00  0.00           C  
ATOM    155  CG1 ILE A  12     127.247 138.165 132.659  1.00  0.00           C  
ATOM    156  CG2 ILE A  12     127.248 139.497 130.595  1.00  0.00           C  
ATOM    157  CD1 ILE A  12     126.504 136.978 132.102  1.00  0.00           C  
ATOM    158  H   ILE A  12     129.399 139.793 132.433  1.00  0.00           H  
ATOM    159  HA  ILE A  12     127.165 141.612 132.321  1.00  0.00           H  
ATOM    160  HB  ILE A  12     125.748 139.581 132.095  1.00  0.00           H  
ATOM    161 1HG1 ILE A  12     128.313 138.007 132.502  1.00  0.00           H  
ATOM    162 2HG1 ILE A  12     127.077 138.199 133.735  1.00  0.00           H  
ATOM    163 1HG2 ILE A  12     126.782 138.656 130.081  1.00  0.00           H  
ATOM    164 2HG2 ILE A  12     126.932 140.428 130.127  1.00  0.00           H  
ATOM    165 3HG2 ILE A  12     128.332 139.407 130.528  1.00  0.00           H  
ATOM    166 1HD1 ILE A  12     126.852 136.068 132.592  1.00  0.00           H  
ATOM    167 2HD1 ILE A  12     125.435 137.100 132.280  1.00  0.00           H  
ATOM    168 3HD1 ILE A  12     126.688 136.904 131.031  1.00  0.00           H  
ATOM    169  N   GLY A  13     127.744 140.129 135.150  1.00  0.00           N  
ATOM    170  CA  GLY A  13     127.285 140.047 136.519  1.00  0.00           C  
ATOM    171  C   GLY A  13     127.345 141.398 137.189  1.00  0.00           C  
ATOM    172  O   GLY A  13     126.436 141.782 137.929  1.00  0.00           O  
ATOM    173  H   GLY A  13     128.669 139.793 134.920  1.00  0.00           H  
ATOM    174 1HA  GLY A  13     126.246 139.717 136.492  1.00  0.00           H  
ATOM    175 2HA  GLY A  13     127.955 139.367 137.045  1.00  0.00           H  
ATOM    176  N   VAL A  14     128.422 142.131 136.917  1.00  0.00           N  
ATOM    177  CA  VAL A  14     128.587 143.460 137.486  1.00  0.00           C  
ATOM    178  C   VAL A  14     127.608 144.432 136.846  1.00  0.00           C  
ATOM    179  O   VAL A  14     127.024 145.286 137.525  1.00  0.00           O  
ATOM    180  CB  VAL A  14     129.999 144.030 137.281  1.00  0.00           C  
ATOM    181  CG1 VAL A  14     130.128 145.410 137.890  1.00  0.00           C  
ATOM    182  CG2 VAL A  14     131.029 143.081 137.862  1.00  0.00           C  
ATOM    183  H   VAL A  14     129.140 141.764 136.308  1.00  0.00           H  
ATOM    184  HA  VAL A  14     128.363 143.385 138.551  1.00  0.00           H  
ATOM    185  HB  VAL A  14     130.180 144.153 136.213  1.00  0.00           H  
ATOM    186 1HG1 VAL A  14     131.138 145.787 137.729  1.00  0.00           H  
ATOM    187 2HG1 VAL A  14     129.411 146.083 137.421  1.00  0.00           H  
ATOM    188 3HG1 VAL A  14     129.929 145.356 138.961  1.00  0.00           H  
ATOM    189 1HG2 VAL A  14     132.027 143.492 137.712  1.00  0.00           H  
ATOM    190 2HG2 VAL A  14     130.846 142.954 138.929  1.00  0.00           H  
ATOM    191 3HG2 VAL A  14     130.956 142.115 137.363  1.00  0.00           H  
ATOM    192  N   LEU A  15     127.388 144.297 135.534  1.00  0.00           N  
ATOM    193  CA  LEU A  15     126.475 145.192 134.832  1.00  0.00           C  
ATOM    194  C   LEU A  15     125.035 144.955 135.259  1.00  0.00           C  
ATOM    195  O   LEU A  15     124.228 145.889 135.255  1.00  0.00           O  
ATOM    196  CB  LEU A  15     126.529 145.022 133.314  1.00  0.00           C  
ATOM    197  CG  LEU A  15     125.817 146.002 132.382  1.00  0.00           C  
ATOM    198  CD1 LEU A  15     126.631 146.115 131.126  1.00  0.00           C  
ATOM    199  CD2 LEU A  15     124.425 145.539 132.009  1.00  0.00           C  
ATOM    200  H   LEU A  15     127.857 143.568 135.017  1.00  0.00           H  
ATOM    201  HA  LEU A  15     126.755 146.210 135.101  1.00  0.00           H  
ATOM    202 1HB  LEU A  15     127.571 145.046 132.998  1.00  0.00           H  
ATOM    203 2HB  LEU A  15     126.115 144.046 133.058  1.00  0.00           H  
ATOM    204  HG  LEU A  15     125.728 146.972 132.874  1.00  0.00           H  
ATOM    205 1HD1 LEU A  15     126.147 146.810 130.440  1.00  0.00           H  
ATOM    206 2HD1 LEU A  15     127.628 146.482 131.370  1.00  0.00           H  
ATOM    207 3HD1 LEU A  15     126.709 145.136 130.655  1.00  0.00           H  
ATOM    208 1HD2 LEU A  15     123.963 146.271 131.347  1.00  0.00           H  
ATOM    209 2HD2 LEU A  15     124.486 144.577 131.500  1.00  0.00           H  
ATOM    210 3HD2 LEU A  15     123.823 145.434 132.912  1.00  0.00           H  
ATOM    211  N   ALA A  16     124.696 143.723 135.627  1.00  0.00           N  
ATOM    212  CA  ALA A  16     123.386 143.481 136.211  1.00  0.00           C  
ATOM    213  C   ALA A  16     123.292 144.075 137.606  1.00  0.00           C  
ATOM    214  O   ALA A  16     122.213 144.504 138.025  1.00  0.00           O  
ATOM    215  CB  ALA A  16     123.055 141.996 136.330  1.00  0.00           C  
ATOM    216  H   ALA A  16     125.333 142.948 135.509  1.00  0.00           H  
ATOM    217  HA  ALA A  16     122.654 143.975 135.572  1.00  0.00           H  
ATOM    218 1HB  ALA A  16     122.066 141.877 136.773  1.00  0.00           H  
ATOM    219 2HB  ALA A  16     123.067 141.540 135.340  1.00  0.00           H  
ATOM    220 3HB  ALA A  16     123.795 141.508 136.962  1.00  0.00           H  
ATOM    221  N   TYR A  17     124.412 144.129 138.325  1.00  0.00           N  
ATOM    222  CA  TYR A  17     124.402 144.623 139.694  1.00  0.00           C  
ATOM    223  C   TYR A  17     124.268 146.138 139.753  1.00  0.00           C  
ATOM    224  O   TYR A  17     123.575 146.665 140.628  1.00  0.00           O  
ATOM    225  CB  TYR A  17     125.670 144.257 140.462  1.00  0.00           C  
ATOM    226  CG  TYR A  17     125.692 144.768 141.877  1.00  0.00           C  
ATOM    227  CD1 TYR A  17     124.942 144.152 142.867  1.00  0.00           C  
ATOM    228  CD2 TYR A  17     126.468 145.865 142.227  1.00  0.00           C  
ATOM    229  CE1 TYR A  17     124.958 144.617 144.166  1.00  0.00           C  
ATOM    230  CE2 TYR A  17     126.490 146.341 143.521  1.00  0.00           C  
ATOM    231  CZ  TYR A  17     125.734 145.712 144.486  1.00  0.00           C  
ATOM    232  OH  TYR A  17     125.757 146.180 145.782  1.00  0.00           O  
ATOM    233  H   TYR A  17     125.285 143.824 137.919  1.00  0.00           H  
ATOM    234  HA  TYR A  17     123.535 144.180 140.184  1.00  0.00           H  
ATOM    235 1HB  TYR A  17     125.779 143.172 140.490  1.00  0.00           H  
ATOM    236 2HB  TYR A  17     126.539 144.659 139.942  1.00  0.00           H  
ATOM    237  HD1 TYR A  17     124.326 143.285 142.624  1.00  0.00           H  
ATOM    238  HD2 TYR A  17     127.074 146.367 141.472  1.00  0.00           H  
ATOM    239  HE1 TYR A  17     124.362 144.120 144.930  1.00  0.00           H  
ATOM    240  HE2 TYR A  17     127.101 147.208 143.773  1.00  0.00           H  
ATOM    241  HH  TYR A  17     126.342 146.939 145.836  1.00  0.00           H  
ATOM    242  N   ILE A  18     124.924 146.852 138.840  1.00  0.00           N  
ATOM    243  CA  ILE A  18     124.933 148.306 138.919  1.00  0.00           C  
ATOM    244  C   ILE A  18     123.600 148.875 138.459  1.00  0.00           C  
ATOM    245  O   ILE A  18     123.058 149.802 139.072  1.00  0.00           O  
ATOM    246  CB  ILE A  18     126.026 148.945 138.050  1.00  0.00           C  
ATOM    247  CG1 ILE A  18     127.396 148.466 138.508  1.00  0.00           C  
ATOM    248  CG2 ILE A  18     125.978 150.450 138.154  1.00  0.00           C  
ATOM    249  CD1 ILE A  18     128.517 148.885 137.598  1.00  0.00           C  
ATOM    250  H   ILE A  18     125.420 146.397 138.087  1.00  0.00           H  
ATOM    251  HA  ILE A  18     125.085 148.571 139.965  1.00  0.00           H  
ATOM    252  HB  ILE A  18     125.876 148.660 137.010  1.00  0.00           H  
ATOM    253 1HG1 ILE A  18     127.603 148.853 139.505  1.00  0.00           H  
ATOM    254 2HG1 ILE A  18     127.398 147.378 138.573  1.00  0.00           H  
ATOM    255 1HG2 ILE A  18     126.761 150.882 137.531  1.00  0.00           H  
ATOM    256 2HG2 ILE A  18     125.007 150.807 137.815  1.00  0.00           H  
ATOM    257 3HG2 ILE A  18     126.133 150.749 139.191  1.00  0.00           H  
ATOM    258 1HD1 ILE A  18     129.463 148.507 137.987  1.00  0.00           H  
ATOM    259 2HD1 ILE A  18     128.347 148.478 136.600  1.00  0.00           H  
ATOM    260 3HD1 ILE A  18     128.556 149.972 137.545  1.00  0.00           H  
ATOM    261  N   LEU A  19     123.031 148.313 137.401  1.00  0.00           N  
ATOM    262  CA  LEU A  19     121.780 148.827 136.867  1.00  0.00           C  
ATOM    263  C   LEU A  19     120.565 148.429 137.690  1.00  0.00           C  
ATOM    264  O   LEU A  19     119.463 148.899 137.396  1.00  0.00           O  
ATOM    265  CB  LEU A  19     121.517 148.356 135.440  1.00  0.00           C  
ATOM    266  CG  LEU A  19     122.516 148.851 134.402  1.00  0.00           C  
ATOM    267  CD1 LEU A  19     122.202 148.255 133.048  1.00  0.00           C  
ATOM    268  CD2 LEU A  19     122.503 150.361 134.340  1.00  0.00           C  
ATOM    269  H   LEU A  19     123.466 147.518 136.956  1.00  0.00           H  
ATOM    270  HA  LEU A  19     121.859 149.914 136.880  1.00  0.00           H  
ATOM    271 1HB  LEU A  19     121.528 147.267 135.426  1.00  0.00           H  
ATOM    272 2HB  LEU A  19     120.524 148.692 135.140  1.00  0.00           H  
ATOM    273  HG  LEU A  19     123.518 148.515 134.671  1.00  0.00           H  
ATOM    274 1HD1 LEU A  19     122.923 148.617 132.315  1.00  0.00           H  
ATOM    275 2HD1 LEU A  19     122.260 147.168 133.107  1.00  0.00           H  
ATOM    276 3HD1 LEU A  19     121.198 148.550 132.745  1.00  0.00           H  
ATOM    277 1HD2 LEU A  19     123.223 150.701 133.595  1.00  0.00           H  
ATOM    278 2HD2 LEU A  19     121.506 150.706 134.065  1.00  0.00           H  
ATOM    279 3HD2 LEU A  19     122.772 150.767 135.316  1.00  0.00           H  
ATOM    280  N   GLN A  20     120.722 147.575 138.700  1.00  0.00           N  
ATOM    281  CA  GLN A  20     119.570 147.063 139.428  1.00  0.00           C  
ATOM    282  C   GLN A  20     119.763 147.139 140.936  1.00  0.00           C  
ATOM    283  O   GLN A  20     119.189 146.331 141.671  1.00  0.00           O  
ATOM    284  CB  GLN A  20     119.260 145.604 139.091  1.00  0.00           C  
ATOM    285  CG  GLN A  20     118.844 145.352 137.658  1.00  0.00           C  
ATOM    286  CD  GLN A  20     118.652 143.885 137.360  1.00  0.00           C  
ATOM    287  OE1 GLN A  20     118.872 143.034 138.217  1.00  0.00           O  
ATOM    288  NE2 GLN A  20     118.256 143.579 136.135  1.00  0.00           N  
ATOM    289  H   GLN A  20     121.648 147.275 138.970  1.00  0.00           H  
ATOM    290  HA  GLN A  20     118.721 147.690 139.157  1.00  0.00           H  
ATOM    291 1HB  GLN A  20     120.139 144.990 139.290  1.00  0.00           H  
ATOM    292 2HB  GLN A  20     118.457 145.244 139.734  1.00  0.00           H  
ATOM    293 1HG  GLN A  20     117.901 145.865 137.469  1.00  0.00           H  
ATOM    294 2HG  GLN A  20     119.617 145.737 136.993  1.00  0.00           H  
ATOM    295 1HE2 GLN A  20     118.113 142.621 135.880  1.00  0.00           H  
ATOM    296 2HE2 GLN A  20     118.101 144.303 135.463  1.00  0.00           H  
ATOM    297  N   ARG A  21     120.562 148.083 141.427  1.00  0.00           N  
ATOM    298  CA  ARG A  21     120.789 148.160 142.863  1.00  0.00           C  
ATOM    299  C   ARG A  21     119.656 148.922 143.541  1.00  0.00           C  
ATOM    300  O   ARG A  21     119.074 149.849 142.968  1.00  0.00           O  
ATOM    301  CB  ARG A  21     122.098 148.872 143.224  1.00  0.00           C  
ATOM    302  CG  ARG A  21     122.138 150.357 142.936  1.00  0.00           C  
ATOM    303  CD  ARG A  21     123.456 150.990 143.316  1.00  0.00           C  
ATOM    304  NE  ARG A  21     124.559 150.553 142.472  1.00  0.00           N  
ATOM    305  CZ  ARG A  21     125.825 150.896 142.680  1.00  0.00           C  
ATOM    306  NH1 ARG A  21     126.135 151.680 143.702  1.00  0.00           N  
ATOM    307  NH2 ARG A  21     126.779 150.462 141.871  1.00  0.00           N  
ATOM    308  H   ARG A  21     121.017 148.751 140.821  1.00  0.00           H  
ATOM    309  HA  ARG A  21     120.802 147.138 143.243  1.00  0.00           H  
ATOM    310 1HB  ARG A  21     122.299 148.746 144.287  1.00  0.00           H  
ATOM    311 2HB  ARG A  21     122.923 148.416 142.678  1.00  0.00           H  
ATOM    312 1HG  ARG A  21     121.982 150.525 141.870  1.00  0.00           H  
ATOM    313 2HG  ARG A  21     121.351 150.858 143.500  1.00  0.00           H  
ATOM    314 1HD  ARG A  21     123.379 152.073 143.226  1.00  0.00           H  
ATOM    315 2HD  ARG A  21     123.702 150.728 144.345  1.00  0.00           H  
ATOM    316  HE  ARG A  21     124.341 149.956 141.685  1.00  0.00           H  
ATOM    317 1HH1 ARG A  21     125.409 152.015 144.320  1.00  0.00           H  
ATOM    318 2HH1 ARG A  21     127.097 151.942 143.863  1.00  0.00           H  
ATOM    319 1HH2 ARG A  21     126.546 149.867 141.089  1.00  0.00           H  
ATOM    320 2HH2 ARG A  21     127.739 150.727 142.036  1.00  0.00           H  
ATOM    321  N   GLU A  22     119.327 148.494 144.760  1.00  0.00           N  
ATOM    322  CA  GLU A  22     118.284 149.112 145.571  1.00  0.00           C  
ATOM    323  C   GLU A  22     118.470 148.653 147.008  1.00  0.00           C  
ATOM    324  O   GLU A  22     118.669 147.460 147.252  1.00  0.00           O  
ATOM    325  CB  GLU A  22     116.869 148.723 145.136  1.00  0.00           C  
ATOM    326  CG  GLU A  22     116.548 147.244 145.291  1.00  0.00           C  
ATOM    327  CD  GLU A  22     115.165 146.892 144.817  1.00  0.00           C  
ATOM    328  OE1 GLU A  22     114.461 147.777 144.393  1.00  0.00           O  
ATOM    329  OE2 GLU A  22     114.813 145.738 144.880  1.00  0.00           O  
ATOM    330  H   GLU A  22     119.833 147.701 145.129  1.00  0.00           H  
ATOM    331  HA  GLU A  22     118.420 150.193 145.518  1.00  0.00           H  
ATOM    332 1HB  GLU A  22     116.141 149.286 145.721  1.00  0.00           H  
ATOM    333 2HB  GLU A  22     116.724 148.989 144.089  1.00  0.00           H  
ATOM    334 1HG  GLU A  22     117.273 146.664 144.720  1.00  0.00           H  
ATOM    335 2HG  GLU A  22     116.649 146.969 146.340  1.00  0.00           H  
ATOM    336  N   ILE A  23     118.407 149.592 147.952  1.00  0.00           N  
ATOM    337  CA  ILE A  23     118.523 149.273 149.370  1.00  0.00           C  
ATOM    338  C   ILE A  23     117.756 150.332 150.148  1.00  0.00           C  
ATOM    339  O   ILE A  23     117.692 151.499 149.756  1.00  0.00           O  
ATOM    340  CB  ILE A  23     119.976 149.275 149.879  1.00  0.00           C  
ATOM    341  CG1 ILE A  23     120.810 148.241 149.117  1.00  0.00           C  
ATOM    342  CG2 ILE A  23     120.016 148.999 151.374  1.00  0.00           C  
ATOM    343  CD1 ILE A  23     122.292 148.324 149.400  1.00  0.00           C  
ATOM    344  H   ILE A  23     118.275 150.554 147.673  1.00  0.00           H  
ATOM    345  HA  ILE A  23     118.059 148.301 149.531  1.00  0.00           H  
ATOM    346  HB  ILE A  23     120.428 150.248 149.686  1.00  0.00           H  
ATOM    347 1HG1 ILE A  23     120.469 147.239 149.374  1.00  0.00           H  
ATOM    348 2HG1 ILE A  23     120.660 148.372 148.045  1.00  0.00           H  
ATOM    349 1HG2 ILE A  23     121.051 149.003 151.717  1.00  0.00           H  
ATOM    350 2HG2 ILE A  23     119.456 149.770 151.901  1.00  0.00           H  
ATOM    351 3HG2 ILE A  23     119.571 148.025 151.576  1.00  0.00           H  
ATOM    352 1HD1 ILE A  23     122.816 147.561 148.824  1.00  0.00           H  
ATOM    353 2HD1 ILE A  23     122.662 149.310 149.117  1.00  0.00           H  
ATOM    354 3HD1 ILE A  23     122.470 148.161 150.462  1.00  0.00           H  
ATOM    355  N   HIS A  24     117.172 149.914 151.267  1.00  0.00           N  
ATOM    356  CA  HIS A  24     116.390 150.794 152.128  1.00  0.00           C  
ATOM    357  C   HIS A  24     117.290 151.299 153.248  1.00  0.00           C  
ATOM    358  O   HIS A  24     117.580 150.566 154.200  1.00  0.00           O  
ATOM    359  CB  HIS A  24     115.189 150.096 152.774  1.00  0.00           C  
ATOM    360  CG  HIS A  24     114.165 149.625 151.788  1.00  0.00           C  
ATOM    361  ND1 HIS A  24     113.302 150.486 151.144  1.00  0.00           N  
ATOM    362  CD2 HIS A  24     113.865 148.384 151.338  1.00  0.00           C  
ATOM    363  CE1 HIS A  24     112.515 149.794 150.338  1.00  0.00           C  
ATOM    364  NE2 HIS A  24     112.837 148.517 150.438  1.00  0.00           N  
ATOM    365  H   HIS A  24     117.280 148.943 151.524  1.00  0.00           H  
ATOM    366  HA  HIS A  24     116.062 151.639 151.524  1.00  0.00           H  
ATOM    367 1HB  HIS A  24     115.534 149.234 153.346  1.00  0.00           H  
ATOM    368 2HB  HIS A  24     114.704 150.778 153.471  1.00  0.00           H  
ATOM    369  HD2 HIS A  24     114.349 147.453 151.634  1.00  0.00           H  
ATOM    370  HE1 HIS A  24     111.735 150.207 149.700  1.00  0.00           H  
ATOM    371  HE2 HIS A  24     112.400 147.757 149.936  1.00  0.00           H  
ATOM    372  N   GLU A  25     117.721 152.554 153.137  1.00  0.00           N  
ATOM    373  CA  GLU A  25     118.634 153.168 154.090  1.00  0.00           C  
ATOM    374  C   GLU A  25     118.555 154.673 153.903  1.00  0.00           C  
ATOM    375  O   GLU A  25     118.270 155.137 152.793  1.00  0.00           O  
ATOM    376  CB  GLU A  25     120.099 152.745 153.889  1.00  0.00           C  
ATOM    377  CG  GLU A  25     121.076 153.244 154.945  1.00  0.00           C  
ATOM    378  CD  GLU A  25     122.505 152.848 154.649  1.00  0.00           C  
ATOM    379  OE1 GLU A  25     122.739 152.210 153.604  1.00  0.00           O  
ATOM    380  OE2 GLU A  25     123.394 153.180 155.461  1.00  0.00           O  
ATOM    381  H   GLU A  25     117.392 153.096 152.351  1.00  0.00           H  
ATOM    382  HA  GLU A  25     118.292 152.910 155.093  1.00  0.00           H  
ATOM    383 1HB  GLU A  25     120.165 151.657 153.874  1.00  0.00           H  
ATOM    384 2HB  GLU A  25     120.453 153.107 152.923  1.00  0.00           H  
ATOM    385 1HG  GLU A  25     121.013 154.331 154.999  1.00  0.00           H  
ATOM    386 2HG  GLU A  25     120.783 152.842 155.914  1.00  0.00           H  
ATOM    387  N   PRO A  26     118.761 155.458 154.959  1.00  0.00           N  
ATOM    388  CA  PRO A  26     118.971 156.894 154.761  1.00  0.00           C  
ATOM    389  C   PRO A  26     120.288 157.145 154.043  1.00  0.00           C  
ATOM    390  O   PRO A  26     121.263 156.413 154.237  1.00  0.00           O  
ATOM    391  CB  PRO A  26     118.991 157.449 156.189  1.00  0.00           C  
ATOM    392  CG  PRO A  26     119.407 156.288 157.026  1.00  0.00           C  
ATOM    393  CD  PRO A  26     118.811 155.092 156.331  1.00  0.00           C  
ATOM    394  HA  PRO A  26     118.126 157.309 154.192  1.00  0.00           H  
ATOM    395 1HB  PRO A  26     119.691 158.295 156.254  1.00  0.00           H  
ATOM    396 2HB  PRO A  26     117.996 157.834 156.457  1.00  0.00           H  
ATOM    397 1HG  PRO A  26     120.504 156.238 157.089  1.00  0.00           H  
ATOM    398 2HG  PRO A  26     119.035 156.408 158.054  1.00  0.00           H  
ATOM    399 1HD  PRO A  26     119.471 154.223 156.466  1.00  0.00           H  
ATOM    400 2HD  PRO A  26     117.812 154.889 156.743  1.00  0.00           H  
ATOM    401  N   GLU A  27     120.287 158.184 153.196  1.00  0.00           N  
ATOM    402  CA  GLU A  27     121.411 158.557 152.323  1.00  0.00           C  
ATOM    403  C   GLU A  27     121.939 157.435 151.428  1.00  0.00           C  
ATOM    404  O   GLU A  27     123.109 157.423 151.041  1.00  0.00           O  
ATOM    405  CB  GLU A  27     122.612 159.076 153.116  1.00  0.00           C  
ATOM    406  CG  GLU A  27     122.332 160.330 153.932  1.00  0.00           C  
ATOM    407  CD  GLU A  27     123.553 160.857 154.633  1.00  0.00           C  
ATOM    408  OE1 GLU A  27     124.568 160.204 154.590  1.00  0.00           O  
ATOM    409  OE2 GLU A  27     123.471 161.913 155.214  1.00  0.00           O  
ATOM    410  H   GLU A  27     119.441 158.736 153.173  1.00  0.00           H  
ATOM    411  HA  GLU A  27     121.042 159.354 151.675  1.00  0.00           H  
ATOM    412 1HB  GLU A  27     122.958 158.302 153.801  1.00  0.00           H  
ATOM    413 2HB  GLU A  27     123.431 159.299 152.432  1.00  0.00           H  
ATOM    414 1HG  GLU A  27     121.946 161.104 153.269  1.00  0.00           H  
ATOM    415 2HG  GLU A  27     121.563 160.106 154.670  1.00  0.00           H  
ATOM    416  N   CYS A  28     121.066 156.485 151.099  1.00  0.00           N  
ATOM    417  CA  CYS A  28     121.378 155.417 150.160  1.00  0.00           C  
ATOM    418  C   CYS A  28     120.655 155.579 148.835  1.00  0.00           C  
ATOM    419  O   CYS A  28     121.133 155.080 147.811  1.00  0.00           O  
ATOM    420  CB  CYS A  28     121.012 154.030 150.701  1.00  0.00           C  
ATOM    421  SG  CYS A  28     121.491 152.622 149.667  1.00  0.00           S  
ATOM    422  H   CYS A  28     120.150 156.515 151.524  1.00  0.00           H  
ATOM    423  HA  CYS A  28     122.451 155.465 149.974  1.00  0.00           H  
ATOM    424 1HB  CYS A  28     121.479 153.884 151.675  1.00  0.00           H  
ATOM    425 2HB  CYS A  28     119.933 153.968 150.842  1.00  0.00           H  
ATOM    426  HG  CYS A  28     121.006 151.685 150.475  1.00  0.00           H  
ATOM    427  N   ARG A  29     119.527 156.296 148.831  1.00  0.00           N  
ATOM    428  CA  ARG A  29     118.805 156.575 147.597  1.00  0.00           C  
ATOM    429  C   ARG A  29     119.591 157.472 146.651  1.00  0.00           C  
ATOM    430  O   ARG A  29     119.308 157.482 145.450  1.00  0.00           O  
ATOM    431  CB  ARG A  29     117.467 157.257 147.842  1.00  0.00           C  
ATOM    432  CG  ARG A  29     116.411 156.378 148.494  1.00  0.00           C  
ATOM    433  CD  ARG A  29     115.150 157.124 148.738  1.00  0.00           C  
ATOM    434  NE  ARG A  29     114.138 156.288 149.363  1.00  0.00           N  
ATOM    435  CZ  ARG A  29     112.946 156.732 149.808  1.00  0.00           C  
ATOM    436  NH1 ARG A  29     112.633 158.004 149.689  1.00  0.00           N  
ATOM    437  NH2 ARG A  29     112.092 155.890 150.363  1.00  0.00           N  
ATOM    438  H   ARG A  29     119.166 156.654 149.704  1.00  0.00           H  
ATOM    439  HA  ARG A  29     118.641 155.616 147.104  1.00  0.00           H  
ATOM    440 1HB  ARG A  29     117.614 158.126 148.482  1.00  0.00           H  
ATOM    441 2HB  ARG A  29     117.061 157.613 146.895  1.00  0.00           H  
ATOM    442 1HG  ARG A  29     116.189 155.532 147.844  1.00  0.00           H  
ATOM    443 2HG  ARG A  29     116.783 156.011 149.452  1.00  0.00           H  
ATOM    444 1HD  ARG A  29     115.348 157.969 149.397  1.00  0.00           H  
ATOM    445 2HD  ARG A  29     114.754 157.488 147.791  1.00  0.00           H  
ATOM    446  HE  ARG A  29     114.342 155.303 149.472  1.00  0.00           H  
ATOM    447 1HH1 ARG A  29     113.286 158.647 149.265  1.00  0.00           H  
ATOM    448 2HH1 ARG A  29     111.740 158.337 150.023  1.00  0.00           H  
ATOM    449 1HH2 ARG A  29     112.333 154.913 150.454  1.00  0.00           H  
ATOM    450 2HH2 ARG A  29     111.199 156.223 150.696  1.00  0.00           H  
ATOM    451  N   HIS A  30     120.567 158.226 147.162  1.00  0.00           N  
ATOM    452  CA  HIS A  30     121.509 158.914 146.290  1.00  0.00           C  
ATOM    453  C   HIS A  30     122.441 157.947 145.578  1.00  0.00           C  
ATOM    454  O   HIS A  30     122.955 158.278 144.505  1.00  0.00           O  
ATOM    455  CB  HIS A  30     122.392 159.913 147.045  1.00  0.00           C  
ATOM    456  CG  HIS A  30     123.258 160.745 146.152  1.00  0.00           C  
ATOM    457  ND1 HIS A  30     122.748 161.717 145.317  1.00  0.00           N  
ATOM    458  CD2 HIS A  30     124.598 160.751 145.962  1.00  0.00           C  
ATOM    459  CE1 HIS A  30     123.739 162.286 144.652  1.00  0.00           C  
ATOM    460  NE2 HIS A  30     124.871 161.717 145.025  1.00  0.00           N  
ATOM    461  H   HIS A  30     120.660 158.326 148.162  1.00  0.00           H  
ATOM    462  HA  HIS A  30     120.919 159.440 145.540  1.00  0.00           H  
ATOM    463 1HB  HIS A  30     121.764 160.583 147.633  1.00  0.00           H  
ATOM    464 2HB  HIS A  30     123.037 159.375 147.740  1.00  0.00           H  
ATOM    465  HD2 HIS A  30     125.326 160.109 146.459  1.00  0.00           H  
ATOM    466  HE1 HIS A  30     123.638 163.087 143.920  1.00  0.00           H  
ATOM    467  HE2 HIS A  30     125.791 161.952 144.680  1.00  0.00           H  
ATOM    468  N   LEU A  31     122.670 156.763 146.149  1.00  0.00           N  
ATOM    469  CA  LEU A  31     123.607 155.804 145.587  1.00  0.00           C  
ATOM    470  C   LEU A  31     122.795 154.769 144.826  1.00  0.00           C  
ATOM    471  O   LEU A  31     123.368 154.052 144.002  1.00  0.00           O  
ATOM    472  CB  LEU A  31     124.434 155.067 146.648  1.00  0.00           C  
ATOM    473  CG  LEU A  31     125.322 155.952 147.532  1.00  0.00           C  
ATOM    474  CD1 LEU A  31     126.011 155.092 148.583  1.00  0.00           C  
ATOM    475  CD2 LEU A  31     126.341 156.676 146.665  1.00  0.00           C  
ATOM    476  H   LEU A  31     122.176 156.529 146.998  1.00  0.00           H  
ATOM    477  HA  LEU A  31     124.255 156.338 144.892  1.00  0.00           H  
ATOM    478 1HB  LEU A  31     123.755 154.522 147.301  1.00  0.00           H  
ATOM    479 2HB  LEU A  31     125.079 154.346 146.146  1.00  0.00           H  
ATOM    480  HG  LEU A  31     124.704 156.683 148.053  1.00  0.00           H  
ATOM    481 1HD1 LEU A  31     126.642 155.721 149.211  1.00  0.00           H  
ATOM    482 2HD1 LEU A  31     125.259 154.601 149.201  1.00  0.00           H  
ATOM    483 3HD1 LEU A  31     126.625 154.339 148.091  1.00  0.00           H  
ATOM    484 1HD2 LEU A  31     126.972 157.306 147.293  1.00  0.00           H  
ATOM    485 2HD2 LEU A  31     126.961 155.946 146.145  1.00  0.00           H  
ATOM    486 3HD2 LEU A  31     125.822 157.297 145.935  1.00  0.00           H  
ATOM    487  N   SER A  32     121.492 154.676 145.066  1.00  0.00           N  
ATOM    488  CA  SER A  32     120.704 153.605 144.479  1.00  0.00           C  
ATOM    489  C   SER A  32     120.342 153.914 143.031  1.00  0.00           C  
ATOM    490  O   SER A  32     120.271 155.073 142.614  1.00  0.00           O  
ATOM    491  CB  SER A  32     119.396 153.354 145.226  1.00  0.00           C  
ATOM    492  OG  SER A  32     118.648 152.328 144.603  1.00  0.00           O  
ATOM    493  H   SER A  32     121.036 155.353 145.662  1.00  0.00           H  
ATOM    494  HA  SER A  32     121.321 152.706 144.499  1.00  0.00           H  
ATOM    495 1HB  SER A  32     119.613 153.076 146.257  1.00  0.00           H  
ATOM    496 2HB  SER A  32     118.810 154.272 145.252  1.00  0.00           H  
ATOM    497  HG  SER A  32     119.168 152.043 143.848  1.00  0.00           H  
ATOM    498  N   ARG A  33     120.115 152.850 142.263  1.00  0.00           N  
ATOM    499  CA  ARG A  33     119.775 152.933 140.849  1.00  0.00           C  
ATOM    500  C   ARG A  33     118.307 152.614 140.605  1.00  0.00           C  
ATOM    501  O   ARG A  33     117.592 153.401 139.982  1.00  0.00           O  
ATOM    502  CB  ARG A  33     120.595 151.968 139.984  1.00  0.00           C  
ATOM    503  CG  ARG A  33     120.248 151.938 138.513  1.00  0.00           C  
ATOM    504  CD  ARG A  33     120.726 153.157 137.759  1.00  0.00           C  
ATOM    505  NE  ARG A  33     122.181 153.241 137.722  1.00  0.00           N  
ATOM    506  CZ  ARG A  33     122.850 154.275 137.225  1.00  0.00           C  
ATOM    507  NH1 ARG A  33     122.193 155.303 136.712  1.00  0.00           N  
ATOM    508  NH2 ARG A  33     124.174 154.277 137.231  1.00  0.00           N  
ATOM    509  H   ARG A  33     120.186 151.942 142.699  1.00  0.00           H  
ATOM    510  HA  ARG A  33     119.963 153.960 140.536  1.00  0.00           H  
ATOM    511 1HB  ARG A  33     121.651 152.223 140.057  1.00  0.00           H  
ATOM    512 2HB  ARG A  33     120.476 150.952 140.360  1.00  0.00           H  
ATOM    513 1HG  ARG A  33     120.707 151.065 138.049  1.00  0.00           H  
ATOM    514 2HG  ARG A  33     119.165 151.885 138.396  1.00  0.00           H  
ATOM    515 1HD  ARG A  33     120.361 153.116 136.733  1.00  0.00           H  
ATOM    516 2HD  ARG A  33     120.346 154.056 138.243  1.00  0.00           H  
ATOM    517  HE  ARG A  33     122.707 152.463 138.097  1.00  0.00           H  
ATOM    518 1HH1 ARG A  33     121.183 155.301 136.698  1.00  0.00           H  
ATOM    519 2HH1 ARG A  33     122.701 156.090 136.334  1.00  0.00           H  
ATOM    520 1HH2 ARG A  33     124.679 153.489 137.614  1.00  0.00           H  
ATOM    521 2HH2 ARG A  33     124.679 155.064 136.852  1.00  0.00           H  
ATOM    522  N   LYS A  34     117.841 151.466 141.085  1.00  0.00           N  
ATOM    523  CA  LYS A  34     116.462 151.040 140.892  1.00  0.00           C  
ATOM    524  C   LYS A  34     115.585 151.589 142.009  1.00  0.00           C  
ATOM    525  O   LYS A  34     115.788 151.262 143.182  1.00  0.00           O  
ATOM    526  CB  LYS A  34     116.301 149.524 140.890  1.00  0.00           C  
ATOM    527  CG  LYS A  34     114.886 149.045 140.687  1.00  0.00           C  
ATOM    528  CD  LYS A  34     114.850 147.533 140.684  1.00  0.00           C  
ATOM    529  CE  LYS A  34     113.441 147.007 140.526  1.00  0.00           C  
ATOM    530  NZ  LYS A  34     113.422 145.518 140.534  1.00  0.00           N  
ATOM    531  H   LYS A  34     118.472 150.871 141.602  1.00  0.00           H  
ATOM    532  HA  LYS A  34     116.124 151.455 139.942  1.00  0.00           H  
ATOM    533 1HB  LYS A  34     116.916 149.094 140.098  1.00  0.00           H  
ATOM    534 2HB  LYS A  34     116.658 149.120 141.838  1.00  0.00           H  
ATOM    535 1HG  LYS A  34     114.254 149.427 141.490  1.00  0.00           H  
ATOM    536 2HG  LYS A  34     114.506 149.424 139.739  1.00  0.00           H  
ATOM    537 1HD  LYS A  34     115.461 147.155 139.863  1.00  0.00           H  
ATOM    538 2HD  LYS A  34     115.260 147.157 141.622  1.00  0.00           H  
ATOM    539 1HE  LYS A  34     112.820 147.379 141.339  1.00  0.00           H  
ATOM    540 2HE  LYS A  34     113.023 147.366 139.585  1.00  0.00           H  
ATOM    541 1HZ  LYS A  34     112.472 145.193 140.427  1.00  0.00           H  
ATOM    542 2HZ  LYS A  34     113.986 145.170 139.772  1.00  0.00           H  
ATOM    543 3HZ  LYS A  34     113.796 145.182 141.410  1.00  0.00           H  
ATOM    544  N   PHE A  35     114.605 152.408 141.650  1.00  0.00           N  
ATOM    545  CA  PHE A  35     113.691 153.003 142.612  1.00  0.00           C  
ATOM    546  C   PHE A  35     112.322 152.358 142.452  1.00  0.00           C  
ATOM    547  O   PHE A  35     111.872 152.122 141.328  1.00  0.00           O  
ATOM    548  CB  PHE A  35     113.517 154.514 142.424  1.00  0.00           C  
ATOM    549  CG  PHE A  35     114.765 155.325 142.673  1.00  0.00           C  
ATOM    550  CD1 PHE A  35     115.831 154.814 143.399  1.00  0.00           C  
ATOM    551  CD2 PHE A  35     114.869 156.610 142.162  1.00  0.00           C  
ATOM    552  CE1 PHE A  35     116.969 155.569 143.609  1.00  0.00           C  
ATOM    553  CE2 PHE A  35     116.002 157.369 142.372  1.00  0.00           C  
ATOM    554  CZ  PHE A  35     117.054 156.847 143.095  1.00  0.00           C  
ATOM    555  H   PHE A  35     114.495 152.622 140.669  1.00  0.00           H  
ATOM    556  HA  PHE A  35     114.075 152.784 143.609  1.00  0.00           H  
ATOM    557 1HB  PHE A  35     113.185 154.718 141.407  1.00  0.00           H  
ATOM    558 2HB  PHE A  35     112.744 154.878 143.100  1.00  0.00           H  
ATOM    559  HD1 PHE A  35     115.764 153.804 143.804  1.00  0.00           H  
ATOM    560  HD2 PHE A  35     114.035 157.021 141.591  1.00  0.00           H  
ATOM    561  HE1 PHE A  35     117.800 155.156 144.180  1.00  0.00           H  
ATOM    562  HE2 PHE A  35     116.068 158.380 141.969  1.00  0.00           H  
ATOM    563  HZ  PHE A  35     117.949 157.444 143.261  1.00  0.00           H  
ATOM    564  N   THR A  36     111.658 152.073 143.568  1.00  0.00           N  
ATOM    565  CA  THR A  36     110.317 151.493 143.555  1.00  0.00           C  
ATOM    566  C   THR A  36     109.349 152.530 144.109  1.00  0.00           C  
ATOM    567  O   THR A  36     109.214 152.670 145.328  1.00  0.00           O  
ATOM    568  CB  THR A  36     110.194 150.236 144.413  1.00  0.00           C  
ATOM    569  OG1 THR A  36     110.451 150.566 145.782  1.00  0.00           O  
ATOM    570  CG2 THR A  36     111.194 149.187 143.962  1.00  0.00           C  
ATOM    571  H   THR A  36     112.102 152.267 144.454  1.00  0.00           H  
ATOM    572  HA  THR A  36     110.059 151.278 142.518  1.00  0.00           H  
ATOM    573  HB  THR A  36     109.186 149.832 144.324  1.00  0.00           H  
ATOM    574  HG1 THR A  36     110.643 151.505 145.853  1.00  0.00           H  
ATOM    575 1HG2 THR A  36     111.093 148.297 144.584  1.00  0.00           H  
ATOM    576 2HG2 THR A  36     111.004 148.926 142.921  1.00  0.00           H  
ATOM    577 3HG2 THR A  36     112.205 149.583 144.058  1.00  0.00           H  
ATOM    578  N   GLU A  37     108.668 153.247 143.216  1.00  0.00           N  
ATOM    579  CA  GLU A  37     107.849 154.384 143.627  1.00  0.00           C  
ATOM    580  C   GLU A  37     106.478 153.959 144.144  1.00  0.00           C  
ATOM    581  O   GLU A  37     106.155 154.179 145.315  1.00  0.00           O  
ATOM    582  CB  GLU A  37     107.606 155.377 142.488  1.00  0.00           C  
ATOM    583  CG  GLU A  37     106.792 156.601 142.884  1.00  0.00           C  
ATOM    584  CD  GLU A  37     107.500 157.478 143.879  1.00  0.00           C  
ATOM    585  OE1 GLU A  37     108.701 157.392 143.969  1.00  0.00           O  
ATOM    586  OE2 GLU A  37     106.839 158.235 144.550  1.00  0.00           O  
ATOM    587  H   GLU A  37     108.716 153.004 142.237  1.00  0.00           H  
ATOM    588  HA  GLU A  37     108.383 154.880 144.438  1.00  0.00           H  
ATOM    589 1HB  GLU A  37     108.563 155.724 142.098  1.00  0.00           H  
ATOM    590 2HB  GLU A  37     107.083 154.877 141.674  1.00  0.00           H  
ATOM    591 1HG  GLU A  37     106.577 157.186 141.991  1.00  0.00           H  
ATOM    592 2HG  GLU A  37     105.844 156.272 143.307  1.00  0.00           H  
ATOM    593  N   TRP A  38     105.664 153.350 143.289  1.00  0.00           N  
ATOM    594  CA  TRP A  38     104.273 153.061 143.612  1.00  0.00           C  
ATOM    595  C   TRP A  38     104.142 151.608 144.045  1.00  0.00           C  
ATOM    596  O   TRP A  38     104.330 150.694 143.235  1.00  0.00           O  
ATOM    597  CB  TRP A  38     103.326 153.275 142.430  1.00  0.00           C  
ATOM    598  CG  TRP A  38     103.190 154.712 142.025  1.00  0.00           C  
ATOM    599  CD1 TRP A  38     103.459 155.242 140.799  1.00  0.00           C  
ATOM    600  CD2 TRP A  38     102.747 155.816 142.851  1.00  0.00           C  
ATOM    601  NE1 TRP A  38     103.217 156.594 140.804  1.00  0.00           N  
ATOM    602  CE2 TRP A  38     102.780 156.962 142.051  1.00  0.00           C  
ATOM    603  CE3 TRP A  38     102.332 155.922 144.184  1.00  0.00           C  
ATOM    604  CZ2 TRP A  38     102.414 158.207 142.538  1.00  0.00           C  
ATOM    605  CZ3 TRP A  38     101.963 157.170 144.672  1.00  0.00           C  
ATOM    606  CH2 TRP A  38     102.003 158.282 143.870  1.00  0.00           C  
ATOM    607  H   TRP A  38     106.026 153.080 142.385  1.00  0.00           H  
ATOM    608  HA  TRP A  38     103.991 153.705 144.445  1.00  0.00           H  
ATOM    609 1HB  TRP A  38     103.683 152.709 141.570  1.00  0.00           H  
ATOM    610 2HB  TRP A  38     102.336 152.896 142.683  1.00  0.00           H  
ATOM    611  HD1 TRP A  38     103.815 154.676 139.940  1.00  0.00           H  
ATOM    612  HE1 TRP A  38     103.342 157.217 140.019  1.00  0.00           H  
ATOM    613  HE3 TRP A  38     102.296 155.041 144.825  1.00  0.00           H  
ATOM    614  HZ2 TRP A  38     102.439 159.102 141.917  1.00  0.00           H  
ATOM    615  HZ3 TRP A  38     101.642 157.244 145.711  1.00  0.00           H  
ATOM    616  HH2 TRP A  38     101.707 159.246 144.284  1.00  0.00           H  
ATOM    617  N   ALA A  39     103.818 151.399 145.317  1.00  0.00           N  
ATOM    618  CA  ALA A  39     103.557 150.068 145.860  1.00  0.00           C  
ATOM    619  C   ALA A  39     102.064 149.987 146.156  1.00  0.00           C  
ATOM    620  O   ALA A  39     101.616 150.213 147.281  1.00  0.00           O  
ATOM    621  CB  ALA A  39     104.311 149.783 147.160  1.00  0.00           C  
ATOM    622  H   ALA A  39     103.752 152.201 145.927  1.00  0.00           H  
ATOM    623  HA  ALA A  39     103.815 149.337 145.093  1.00  0.00           H  
ATOM    624 1HB  ALA A  39     104.071 148.778 147.507  1.00  0.00           H  
ATOM    625 2HB  ALA A  39     105.384 149.859 146.982  1.00  0.00           H  
ATOM    626 3HB  ALA A  39     104.016 150.508 147.917  1.00  0.00           H  
ATOM    627  N   TYR A  40     101.296 149.656 145.127  1.00  0.00           N  
ATOM    628  CA  TYR A  40      99.861 149.437 145.230  1.00  0.00           C  
ATOM    629  C   TYR A  40      99.623 147.956 145.521  1.00  0.00           C  
ATOM    630  O   TYR A  40     100.517 147.266 146.022  1.00  0.00           O  
ATOM    631  CB  TYR A  40      99.102 149.788 143.948  1.00  0.00           C  
ATOM    632  CG  TYR A  40      99.132 151.261 143.605  1.00  0.00           C  
ATOM    633  CD1 TYR A  40      99.670 151.681 142.397  1.00  0.00           C  
ATOM    634  CD2 TYR A  40      98.622 152.191 144.498  1.00  0.00           C  
ATOM    635  CE1 TYR A  40      99.697 153.026 142.084  1.00  0.00           C  
ATOM    636  CE2 TYR A  40      98.649 153.536 144.185  1.00  0.00           C  
ATOM    637  CZ  TYR A  40      99.184 153.954 142.983  1.00  0.00           C  
ATOM    638  OH  TYR A  40      99.211 155.294 142.671  1.00  0.00           O  
ATOM    639  H   TYR A  40     101.746 149.554 144.229  1.00  0.00           H  
ATOM    640  HA  TYR A  40      99.495 150.031 146.068  1.00  0.00           H  
ATOM    641 1HB  TYR A  40      99.528 149.234 143.110  1.00  0.00           H  
ATOM    642 2HB  TYR A  40      98.061 149.483 144.047  1.00  0.00           H  
ATOM    643  HD1 TYR A  40     100.071 150.950 141.696  1.00  0.00           H  
ATOM    644  HD2 TYR A  40      98.200 151.861 145.447  1.00  0.00           H  
ATOM    645  HE1 TYR A  40     100.120 153.356 141.135  1.00  0.00           H  
ATOM    646  HE2 TYR A  40      98.248 154.268 144.887  1.00  0.00           H  
ATOM    647  HH  TYR A  40      99.613 155.412 141.807  1.00  0.00           H  
ATOM    648  N   GLY A  41      98.397 147.477 145.293  1.00  0.00           N  
ATOM    649  CA  GLY A  41      98.121 146.060 145.197  1.00  0.00           C  
ATOM    650  C   GLY A  41      99.035 145.403 144.181  1.00  0.00           C  
ATOM    651  O   GLY A  41      99.420 146.025 143.184  1.00  0.00           O  
ATOM    652  H   GLY A  41      97.638 148.135 145.184  1.00  0.00           H  
ATOM    653 1HA  GLY A  41      98.317 145.625 146.177  1.00  0.00           H  
ATOM    654 2HA  GLY A  41      97.090 145.953 144.861  1.00  0.00           H  
ATOM    655  N   PRO A  42      99.287 144.085 144.346  1.00  0.00           N  
ATOM    656  CA  PRO A  42     100.633 143.501 144.135  1.00  0.00           C  
ATOM    657  C   PRO A  42     101.458 143.881 142.905  1.00  0.00           C  
ATOM    658  O   PRO A  42     102.663 143.618 142.892  1.00  0.00           O  
ATOM    659  CB  PRO A  42     100.337 141.996 144.117  1.00  0.00           C  
ATOM    660  CG  PRO A  42      99.119 141.846 144.951  1.00  0.00           C  
ATOM    661  CD  PRO A  42      98.284 143.057 144.665  1.00  0.00           C  
ATOM    662  HA  PRO A  42     101.281 143.771 144.981  1.00  0.00           H  
ATOM    663 1HB  PRO A  42     100.187 141.655 143.082  1.00  0.00           H  
ATOM    664 2HB  PRO A  42     101.196 141.439 144.518  1.00  0.00           H  
ATOM    665 1HG  PRO A  42      98.595 140.914 144.694  1.00  0.00           H  
ATOM    666 2HG  PRO A  42      99.392 141.775 146.014  1.00  0.00           H  
ATOM    667 1HD  PRO A  42      97.623 142.854 143.809  1.00  0.00           H  
ATOM    668 2HD  PRO A  42      97.694 143.315 145.557  1.00  0.00           H  
ATOM    669  N   VAL A  43     100.857 144.485 141.881  1.00  0.00           N  
ATOM    670  CA  VAL A  43     101.635 145.123 140.825  1.00  0.00           C  
ATOM    671  C   VAL A  43     102.364 146.328 141.406  1.00  0.00           C  
ATOM    672  O   VAL A  43     101.737 147.279 141.885  1.00  0.00           O  
ATOM    673  CB  VAL A  43     100.774 145.622 139.660  1.00  0.00           C  
ATOM    674  CG1 VAL A  43     101.621 146.422 138.686  1.00  0.00           C  
ATOM    675  CG2 VAL A  43     100.119 144.446 138.953  1.00  0.00           C  
ATOM    676  H   VAL A  43      99.849 144.504 141.830  1.00  0.00           H  
ATOM    677  HA  VAL A  43     102.370 144.398 140.473  1.00  0.00           H  
ATOM    678  HB  VAL A  43     100.003 146.286 140.048  1.00  0.00           H  
ATOM    679 1HG1 VAL A  43     100.998 146.770 137.862  1.00  0.00           H  
ATOM    680 2HG1 VAL A  43     102.055 147.279 139.200  1.00  0.00           H  
ATOM    681 3HG1 VAL A  43     102.419 145.790 138.294  1.00  0.00           H  
ATOM    682 1HG2 VAL A  43      99.509 144.813 138.127  1.00  0.00           H  
ATOM    683 2HG2 VAL A  43     100.889 143.778 138.567  1.00  0.00           H  
ATOM    684 3HG2 VAL A  43      99.487 143.904 139.657  1.00  0.00           H  
ATOM    685  N   HIS A  44     103.692 146.294 141.363  1.00  0.00           N  
ATOM    686  CA  HIS A  44     104.529 147.345 141.922  1.00  0.00           C  
ATOM    687  C   HIS A  44     105.347 147.997 140.819  1.00  0.00           C  
ATOM    688  O   HIS A  44     105.949 147.309 139.993  1.00  0.00           O  
ATOM    689  CB  HIS A  44     105.511 146.830 142.979  1.00  0.00           C  
ATOM    690  CG  HIS A  44     104.845 146.254 144.189  1.00  0.00           C  
ATOM    691  ND1 HIS A  44     105.530 145.528 145.141  1.00  0.00           N  
ATOM    692  CD2 HIS A  44     103.557 146.295 144.603  1.00  0.00           C  
ATOM    693  CE1 HIS A  44     104.691 145.148 146.089  1.00  0.00           C  
ATOM    694  NE2 HIS A  44     103.488 145.601 145.786  1.00  0.00           N  
ATOM    695  H   HIS A  44     104.130 145.499 140.920  1.00  0.00           H  
ATOM    696  HA  HIS A  44     103.865 148.091 142.357  1.00  0.00           H  
ATOM    697 1HB  HIS A  44     106.147 146.060 142.540  1.00  0.00           H  
ATOM    698 2HB  HIS A  44     106.159 147.645 143.301  1.00  0.00           H  
ATOM    699  HD1 HIS A  44     106.519 145.376 145.170  1.00  0.00           H  
ATOM    700  HD2 HIS A  44     102.658 146.749 144.183  1.00  0.00           H  
ATOM    701  HE1 HIS A  44     105.041 144.561 146.938  1.00  0.00           H  
ATOM    702  N   SER A  45     105.378 149.325 140.816  1.00  0.00           N  
ATOM    703  CA  SER A  45     106.136 150.050 139.812  1.00  0.00           C  
ATOM    704  C   SER A  45     107.631 149.978 140.109  1.00  0.00           C  
ATOM    705  O   SER A  45     108.064 149.524 141.170  1.00  0.00           O  
ATOM    706  CB  SER A  45     105.760 151.527 139.736  1.00  0.00           C  
ATOM    707  OG  SER A  45     106.559 152.198 138.778  1.00  0.00           O  
ATOM    708  H   SER A  45     104.869 149.844 141.519  1.00  0.00           H  
ATOM    709  HA  SER A  45     105.945 149.566 138.853  1.00  0.00           H  
ATOM    710 1HB  SER A  45     104.708 151.621 139.470  1.00  0.00           H  
ATOM    711 2HB  SER A  45     105.893 151.987 140.714  1.00  0.00           H  
ATOM    712  HG  SER A  45     107.147 151.534 138.412  1.00  0.00           H  
ATOM    713  N   SER A  46     108.427 150.433 139.146  1.00  0.00           N  
ATOM    714  CA  SER A  46     109.876 150.426 139.278  1.00  0.00           C  
ATOM    715  C   SER A  46     110.450 151.485 138.350  1.00  0.00           C  
ATOM    716  O   SER A  46     110.050 151.578 137.188  1.00  0.00           O  
ATOM    717  CB  SER A  46     110.511 149.084 138.900  1.00  0.00           C  
ATOM    718  OG  SER A  46     110.106 148.057 139.786  1.00  0.00           O  
ATOM    719  H   SER A  46     108.012 150.794 138.299  1.00  0.00           H  
ATOM    720  HA  SER A  46     110.116 150.686 140.310  1.00  0.00           H  
ATOM    721 1HB  SER A  46     110.225 148.819 137.882  1.00  0.00           H  
ATOM    722 2HB  SER A  46     111.596 149.176 138.921  1.00  0.00           H  
ATOM    723  HG  SER A  46     109.517 148.473 140.421  1.00  0.00           H  
ATOM    724  N   LEU A  47     111.381 152.278 138.870  1.00  0.00           N  
ATOM    725  CA  LEU A  47     111.997 153.365 138.122  1.00  0.00           C  
ATOM    726  C   LEU A  47     113.507 153.204 138.184  1.00  0.00           C  
ATOM    727  O   LEU A  47     114.071 153.049 139.272  1.00  0.00           O  
ATOM    728  CB  LEU A  47     111.654 154.752 138.679  1.00  0.00           C  
ATOM    729  CG  LEU A  47     110.332 155.439 138.319  1.00  0.00           C  
ATOM    730  CD1 LEU A  47     109.112 154.770 138.923  1.00  0.00           C  
ATOM    731  CD2 LEU A  47     110.383 156.884 138.770  1.00  0.00           C  
ATOM    732  H   LEU A  47     111.667 152.113 139.824  1.00  0.00           H  
ATOM    733  HA  LEU A  47     111.672 153.278 137.086  1.00  0.00           H  
ATOM    734 1HB  LEU A  47     111.657 154.700 139.766  1.00  0.00           H  
ATOM    735 2HB  LEU A  47     112.428 155.453 138.367  1.00  0.00           H  
ATOM    736  HG  LEU A  47     110.182 155.398 137.240  1.00  0.00           H  
ATOM    737 1HD1 LEU A  47     108.215 155.313 138.624  1.00  0.00           H  
ATOM    738 2HD1 LEU A  47     109.049 153.742 138.568  1.00  0.00           H  
ATOM    739 3HD1 LEU A  47     109.195 154.776 140.009  1.00  0.00           H  
ATOM    740 1HD2 LEU A  47     109.445 157.378 138.516  1.00  0.00           H  
ATOM    741 2HD2 LEU A  47     110.533 156.923 139.849  1.00  0.00           H  
ATOM    742 3HD2 LEU A  47     111.208 157.392 138.270  1.00  0.00           H  
ATOM    743  N   TYR A  48     114.158 153.244 137.025  1.00  0.00           N  
ATOM    744  CA  TYR A  48     115.600 153.073 136.920  1.00  0.00           C  
ATOM    745  C   TYR A  48     116.228 154.413 136.575  1.00  0.00           C  
ATOM    746  O   TYR A  48     115.781 155.074 135.637  1.00  0.00           O  
ATOM    747  CB  TYR A  48     116.009 152.079 135.841  1.00  0.00           C  
ATOM    748  CG  TYR A  48     115.541 150.678 136.123  1.00  0.00           C  
ATOM    749  CD1 TYR A  48     116.257 149.848 136.969  1.00  0.00           C  
ATOM    750  CD2 TYR A  48     114.377 150.189 135.557  1.00  0.00           C  
ATOM    751  CE1 TYR A  48     115.831 148.563 137.233  1.00  0.00           C  
ATOM    752  CE2 TYR A  48     113.944 148.905 135.814  1.00  0.00           C  
ATOM    753  CZ  TYR A  48     114.675 148.099 136.653  1.00  0.00           C  
ATOM    754  OH  TYR A  48     114.251 146.820 136.915  1.00  0.00           O  
ATOM    755  H   TYR A  48     113.619 153.401 136.186  1.00  0.00           H  
ATOM    756  HA  TYR A  48     115.965 152.749 137.896  1.00  0.00           H  
ATOM    757 1HB  TYR A  48     115.600 152.396 134.880  1.00  0.00           H  
ATOM    758 2HB  TYR A  48     117.095 152.071 135.747  1.00  0.00           H  
ATOM    759  HD1 TYR A  48     117.172 150.208 137.440  1.00  0.00           H  
ATOM    760  HD2 TYR A  48     113.787 150.821 134.893  1.00  0.00           H  
ATOM    761  HE1 TYR A  48     116.408 147.925 137.901  1.00  0.00           H  
ATOM    762  HE2 TYR A  48     113.027 148.537 135.353  1.00  0.00           H  
ATOM    763  HH  TYR A  48     113.435 146.650 136.438  1.00  0.00           H  
ATOM    764  N   ASP A  49     117.282 154.787 137.312  1.00  0.00           N  
ATOM    765  CA  ASP A  49     117.746 156.174 137.326  1.00  0.00           C  
ATOM    766  C   ASP A  49     118.350 156.603 135.997  1.00  0.00           C  
ATOM    767  O   ASP A  49     118.230 157.779 135.633  1.00  0.00           O  
ATOM    768  CB  ASP A  49     118.807 156.429 138.399  1.00  0.00           C  
ATOM    769  CG  ASP A  49     118.239 156.405 139.812  1.00  0.00           C  
ATOM    770  OD1 ASP A  49     117.082 156.088 139.961  1.00  0.00           O  
ATOM    771  OD2 ASP A  49     118.967 156.703 140.728  1.00  0.00           O  
ATOM    772  H   ASP A  49     117.769 154.100 137.870  1.00  0.00           H  
ATOM    773  HA  ASP A  49     116.871 156.796 137.522  1.00  0.00           H  
ATOM    774 1HB  ASP A  49     119.589 155.673 138.325  1.00  0.00           H  
ATOM    775 2HB  ASP A  49     119.273 157.400 138.227  1.00  0.00           H  
ATOM    776  N   LEU A  50     119.022 155.686 135.294  1.00  0.00           N  
ATOM    777  CA  LEU A  50     119.290 155.788 133.855  1.00  0.00           C  
ATOM    778  C   LEU A  50     120.215 156.976 133.563  1.00  0.00           C  
ATOM    779  O   LEU A  50     119.997 157.747 132.627  1.00  0.00           O  
ATOM    780  CB  LEU A  50     118.016 155.986 133.022  1.00  0.00           C  
ATOM    781  CG  LEU A  50     117.922 155.723 131.523  1.00  0.00           C  
ATOM    782  CD1 LEU A  50     118.152 154.254 131.306  1.00  0.00           C  
ATOM    783  CD2 LEU A  50     116.574 156.152 130.988  1.00  0.00           C  
ATOM    784  H   LEU A  50     119.358 154.879 135.801  1.00  0.00           H  
ATOM    785  HA  LEU A  50     119.794 154.870 133.555  1.00  0.00           H  
ATOM    786 1HB  LEU A  50     117.231 155.355 133.434  1.00  0.00           H  
ATOM    787 2HB  LEU A  50     117.702 157.026 133.110  1.00  0.00           H  
ATOM    788  HG  LEU A  50     118.701 156.283 131.005  1.00  0.00           H  
ATOM    789 1HD1 LEU A  50     118.092 154.029 130.241  1.00  0.00           H  
ATOM    790 2HD1 LEU A  50     119.140 153.982 131.678  1.00  0.00           H  
ATOM    791 3HD1 LEU A  50     117.393 153.684 131.840  1.00  0.00           H  
ATOM    792 1HD2 LEU A  50     116.529 155.955 129.916  1.00  0.00           H  
ATOM    793 2HD2 LEU A  50     115.787 155.591 131.493  1.00  0.00           H  
ATOM    794 3HD2 LEU A  50     116.434 157.217 131.167  1.00  0.00           H  
ATOM    795  N   SER A  51     121.250 157.151 134.384  1.00  0.00           N  
ATOM    796  CA  SER A  51     122.054 158.367 134.316  1.00  0.00           C  
ATOM    797  C   SER A  51     122.986 158.361 133.112  1.00  0.00           C  
ATOM    798  O   SER A  51     122.886 159.219 132.231  1.00  0.00           O  
ATOM    799  CB  SER A  51     122.918 158.568 135.546  1.00  0.00           C  
ATOM    800  OG  SER A  51     123.878 157.553 135.657  1.00  0.00           O  
ATOM    801  H   SER A  51     121.488 156.441 135.062  1.00  0.00           H  
ATOM    802  HA  SER A  51     121.360 159.202 134.212  1.00  0.00           H  
ATOM    803 1HB  SER A  51     123.414 159.537 135.487  1.00  0.00           H  
ATOM    804 2HB  SER A  51     122.289 158.576 136.435  1.00  0.00           H  
ATOM    805  HG  SER A  51     124.731 157.992 135.633  1.00  0.00           H  
ATOM    806  N   CYS A  52     123.902 157.399 133.055  1.00  0.00           N  
ATOM    807  CA  CYS A  52     124.842 157.304 131.949  1.00  0.00           C  
ATOM    808  C   CYS A  52     124.534 156.126 131.036  1.00  0.00           C  
ATOM    809  O   CYS A  52     125.388 155.722 130.244  1.00  0.00           O  
ATOM    810  CB  CYS A  52     126.288 157.140 132.416  1.00  0.00           C  
ATOM    811  SG  CYS A  52     126.933 158.559 133.334  1.00  0.00           S  
ATOM    812  H   CYS A  52     123.946 156.717 133.798  1.00  0.00           H  
ATOM    813  HA  CYS A  52     124.745 158.223 131.371  1.00  0.00           H  
ATOM    814 1HB  CYS A  52     126.367 156.261 133.056  1.00  0.00           H  
ATOM    815 2HB  CYS A  52     126.933 156.975 131.553  1.00  0.00           H  
ATOM    816  HG  CYS A  52     128.142 158.049 133.547  1.00  0.00           H  
ATOM    817  N   ILE A  53     123.326 155.570 131.130  1.00  0.00           N  
ATOM    818  CA  ILE A  53     122.982 154.399 130.330  1.00  0.00           C  
ATOM    819  C   ILE A  53     122.746 154.795 128.879  1.00  0.00           C  
ATOM    820  O   ILE A  53     123.437 154.325 127.971  1.00  0.00           O  
ATOM    821  CB  ILE A  53     121.708 153.688 130.823  1.00  0.00           C  
ATOM    822  CG1 ILE A  53     121.942 153.073 132.206  1.00  0.00           C  
ATOM    823  CG2 ILE A  53     121.275 152.622 129.829  1.00  0.00           C  
ATOM    824  CD1 ILE A  53     120.678 152.596 132.883  1.00  0.00           C  
ATOM    825  H   ILE A  53     122.636 155.956 131.758  1.00  0.00           H  
ATOM    826  HA  ILE A  53     123.831 153.718 130.374  1.00  0.00           H  
ATOM    827  HB  ILE A  53     120.905 154.416 130.934  1.00  0.00           H  
ATOM    828 1HG1 ILE A  53     122.622 152.226 132.117  1.00  0.00           H  
ATOM    829 2HG1 ILE A  53     122.419 153.807 132.855  1.00  0.00           H  
ATOM    830 1HG2 ILE A  53     120.374 152.129 130.193  1.00  0.00           H  
ATOM    831 2HG2 ILE A  53     121.070 153.086 128.865  1.00  0.00           H  
ATOM    832 3HG2 ILE A  53     122.071 151.886 129.715  1.00  0.00           H  
ATOM    833 1HD1 ILE A  53     120.924 152.173 133.857  1.00  0.00           H  
ATOM    834 2HD1 ILE A  53     119.995 153.436 133.014  1.00  0.00           H  
ATOM    835 3HD1 ILE A  53     120.201 151.834 132.268  1.00  0.00           H  
ATOM    836  N   ASP A  54     121.782 155.681 128.642  1.00  0.00           N  
ATOM    837  CA  ASP A  54     121.361 156.017 127.288  1.00  0.00           C  
ATOM    838  C   ASP A  54     121.977 157.300 126.754  1.00  0.00           C  
ATOM    839  O   ASP A  54     122.478 157.314 125.626  1.00  0.00           O  
ATOM    840  CB  ASP A  54     119.843 156.179 127.172  1.00  0.00           C  
ATOM    841  CG  ASP A  54     119.293 157.274 128.076  1.00  0.00           C  
ATOM    842  OD1 ASP A  54     120.070 157.900 128.758  1.00  0.00           O  
ATOM    843  OD2 ASP A  54     118.102 157.473 128.077  1.00  0.00           O  
ATOM    844  H   ASP A  54     121.330 156.133 129.424  1.00  0.00           H  
ATOM    845  HA  ASP A  54     121.685 155.195 126.650  1.00  0.00           H  
ATOM    846 1HB  ASP A  54     119.581 156.414 126.140  1.00  0.00           H  
ATOM    847 2HB  ASP A  54     119.356 155.238 127.427  1.00  0.00           H  
ATOM    848  N   THR A  55     121.955 158.384 127.526  1.00  0.00           N  
ATOM    849  CA  THR A  55     122.306 159.704 127.016  1.00  0.00           C  
ATOM    850  C   THR A  55     123.536 160.282 127.710  1.00  0.00           C  
ATOM    851  O   THR A  55     123.541 161.450 128.100  1.00  0.00           O  
ATOM    852  CB  THR A  55     121.170 160.729 127.189  1.00  0.00           C  
ATOM    853  OG1 THR A  55     120.807 160.814 128.573  1.00  0.00           O  
ATOM    854  CG2 THR A  55     119.953 160.320 126.374  1.00  0.00           C  
ATOM    855  H   THR A  55     121.686 158.286 128.495  1.00  0.00           H  
ATOM    856  HA  THR A  55     122.533 159.583 125.957  1.00  0.00           H  
ATOM    857  HB  THR A  55     121.511 161.709 126.856  1.00  0.00           H  
ATOM    858  HG1 THR A  55     120.510 159.954 128.879  1.00  0.00           H  
ATOM    859 1HG2 THR A  55     119.161 161.056 126.508  1.00  0.00           H  
ATOM    860 2HG2 THR A  55     120.223 160.265 125.319  1.00  0.00           H  
ATOM    861 3HG2 THR A  55     119.602 159.344 126.709  1.00  0.00           H  
ATOM    862  N   CYS A  56     124.584 159.484 127.868  1.00  0.00           N  
ATOM    863  CA  CYS A  56     125.799 159.987 128.485  1.00  0.00           C  
ATOM    864  C   CYS A  56     126.565 160.875 127.508  1.00  0.00           C  
ATOM    865  O   CYS A  56     126.124 161.150 126.389  1.00  0.00           O  
ATOM    866  CB  CYS A  56     126.748 158.873 128.927  1.00  0.00           C  
ATOM    867  SG  CYS A  56     127.522 157.976 127.561  1.00  0.00           S  
ATOM    868  H   CYS A  56     124.550 158.522 127.562  1.00  0.00           H  
ATOM    869  HA  CYS A  56     125.500 160.587 129.344  1.00  0.00           H  
ATOM    870 1HB  CYS A  56     127.541 159.295 129.545  1.00  0.00           H  
ATOM    871 2HB  CYS A  56     126.205 158.153 129.539  1.00  0.00           H  
ATOM    872  HG  CYS A  56     128.128 159.031 127.027  1.00  0.00           H  
ATOM    873  N   GLU A  57     127.733 161.326 127.950  1.00  0.00           N  
ATOM    874  CA  GLU A  57     128.595 162.186 127.152  1.00  0.00           C  
ATOM    875  C   GLU A  57     129.763 161.324 126.692  1.00  0.00           C  
ATOM    876  O   GLU A  57     130.609 160.937 127.507  1.00  0.00           O  
ATOM    877  CB  GLU A  57     129.161 163.375 127.932  1.00  0.00           C  
ATOM    878  CG  GLU A  57     130.028 164.314 127.104  1.00  0.00           C  
ATOM    879  CD  GLU A  57     130.563 165.471 127.902  1.00  0.00           C  
ATOM    880  OE1 GLU A  57     130.252 165.560 129.065  1.00  0.00           O  
ATOM    881  OE2 GLU A  57     131.283 166.266 127.346  1.00  0.00           O  
ATOM    882  H   GLU A  57     128.029 161.058 128.877  1.00  0.00           H  
ATOM    883  HA  GLU A  57     128.026 162.522 126.284  1.00  0.00           H  
ATOM    884 1HB  GLU A  57     128.342 163.958 128.352  1.00  0.00           H  
ATOM    885 2HB  GLU A  57     129.764 163.010 128.764  1.00  0.00           H  
ATOM    886 1HG  GLU A  57     130.866 163.752 126.694  1.00  0.00           H  
ATOM    887 2HG  GLU A  57     129.439 164.695 126.271  1.00  0.00           H  
ATOM    888  N   LYS A  58     129.749 160.959 125.404  1.00  0.00           N  
ATOM    889  CA  LYS A  58     130.840 160.329 124.656  1.00  0.00           C  
ATOM    890  C   LYS A  58     131.179 158.904 125.095  1.00  0.00           C  
ATOM    891  O   LYS A  58     132.041 158.262 124.487  1.00  0.00           O  
ATOM    892  CB  LYS A  58     132.141 161.129 124.744  1.00  0.00           C  
ATOM    893  CG  LYS A  58     132.041 162.553 124.213  1.00  0.00           C  
ATOM    894  CD  LYS A  58     133.390 163.255 124.258  1.00  0.00           C  
ATOM    895  CE  LYS A  58     133.285 164.689 123.758  1.00  0.00           C  
ATOM    896  NZ  LYS A  58     134.591 165.399 123.828  1.00  0.00           N  
ATOM    897  H   LYS A  58     128.878 161.155 124.932  1.00  0.00           H  
ATOM    898  HA  LYS A  58     130.515 160.290 123.616  1.00  0.00           H  
ATOM    899 1HB  LYS A  58     132.466 161.181 125.783  1.00  0.00           H  
ATOM    900 2HB  LYS A  58     132.922 160.617 124.182  1.00  0.00           H  
ATOM    901 1HG  LYS A  58     131.684 162.533 123.183  1.00  0.00           H  
ATOM    902 2HG  LYS A  58     131.328 163.116 124.815  1.00  0.00           H  
ATOM    903 1HD  LYS A  58     133.763 163.262 125.283  1.00  0.00           H  
ATOM    904 2HD  LYS A  58     134.102 162.715 123.634  1.00  0.00           H  
ATOM    905 1HE  LYS A  58     132.940 164.689 122.725  1.00  0.00           H  
ATOM    906 2HE  LYS A  58     132.558 165.232 124.361  1.00  0.00           H  
ATOM    907 1HZ  LYS A  58     134.479 166.344 123.489  1.00  0.00           H  
ATOM    908 2HZ  LYS A  58     134.912 165.421 124.786  1.00  0.00           H  
ATOM    909 3HZ  LYS A  58     135.269 164.915 123.257  1.00  0.00           H  
ATOM    910  N   ASN A  59     130.518 158.393 126.134  1.00  0.00           N  
ATOM    911  CA  ASN A  59     130.648 156.990 126.515  1.00  0.00           C  
ATOM    912  C   ASN A  59     129.351 156.588 127.208  1.00  0.00           C  
ATOM    913  O   ASN A  59     129.202 156.794 128.415  1.00  0.00           O  
ATOM    914  CB  ASN A  59     131.792 156.730 127.478  1.00  0.00           C  
ATOM    915  CG  ASN A  59     131.989 155.266 127.759  1.00  0.00           C  
ATOM    916  OD1 ASN A  59     131.029 154.487 127.763  1.00  0.00           O  
ATOM    917  ND2 ASN A  59     133.216 154.877 127.994  1.00  0.00           N  
ATOM    918  H   ASN A  59     129.911 158.995 126.672  1.00  0.00           H  
ATOM    919  HA  ASN A  59     130.768 156.405 125.602  1.00  0.00           H  
ATOM    920 1HB  ASN A  59     132.716 157.137 127.065  1.00  0.00           H  
ATOM    921 2HB  ASN A  59     131.599 157.246 128.419  1.00  0.00           H  
ATOM    922 1HD2 ASN A  59     133.408 153.914 128.187  1.00  0.00           H  
ATOM    923 2HD2 ASN A  59     133.963 155.542 127.980  1.00  0.00           H  
ATOM    924  N   SER A  60     128.428 156.017 126.446  1.00  0.00           N  
ATOM    925  CA  SER A  60     127.145 155.576 126.965  1.00  0.00           C  
ATOM    926  C   SER A  60     127.108 154.059 126.925  1.00  0.00           C  
ATOM    927  O   SER A  60     127.670 153.440 126.019  1.00  0.00           O  
ATOM    928  CB  SER A  60     125.959 156.091 126.155  1.00  0.00           C  
ATOM    929  OG  SER A  60     124.743 155.597 126.683  1.00  0.00           O  
ATOM    930  H   SER A  60     128.633 155.887 125.465  1.00  0.00           H  
ATOM    931  HA  SER A  60     127.076 155.909 128.001  1.00  0.00           H  
ATOM    932 1HB  SER A  60     125.954 157.180 126.171  1.00  0.00           H  
ATOM    933 2HB  SER A  60     126.065 155.779 125.117  1.00  0.00           H  
ATOM    934  HG  SER A  60     124.983 155.050 127.435  1.00  0.00           H  
ATOM    935  N   VAL A  61     126.414 153.472 127.902  1.00  0.00           N  
ATOM    936  CA  VAL A  61     126.479 152.029 128.111  1.00  0.00           C  
ATOM    937  C   VAL A  61     125.790 151.286 126.974  1.00  0.00           C  
ATOM    938  O   VAL A  61     126.219 150.199 126.576  1.00  0.00           O  
ATOM    939  CB  VAL A  61     125.807 151.584 129.419  1.00  0.00           C  
ATOM    940  CG1 VAL A  61     125.931 150.090 129.633  1.00  0.00           C  
ATOM    941  CG2 VAL A  61     126.424 152.328 130.567  1.00  0.00           C  
ATOM    942  H   VAL A  61     125.833 154.031 128.509  1.00  0.00           H  
ATOM    943  HA  VAL A  61     127.534 151.753 128.121  1.00  0.00           H  
ATOM    944  HB  VAL A  61     124.741 151.807 129.364  1.00  0.00           H  
ATOM    945 1HG1 VAL A  61     125.444 149.814 130.569  1.00  0.00           H  
ATOM    946 2HG1 VAL A  61     125.454 149.563 128.807  1.00  0.00           H  
ATOM    947 3HG1 VAL A  61     126.985 149.815 129.680  1.00  0.00           H  
ATOM    948 1HG2 VAL A  61     125.951 152.017 131.498  1.00  0.00           H  
ATOM    949 2HG2 VAL A  61     127.491 152.109 130.611  1.00  0.00           H  
ATOM    950 3HG2 VAL A  61     126.279 153.399 130.427  1.00  0.00           H  
ATOM    951  N   LEU A  62     124.745 151.877 126.399  1.00  0.00           N  
ATOM    952  CA  LEU A  62     124.153 151.289 125.205  1.00  0.00           C  
ATOM    953  C   LEU A  62     125.093 151.399 124.015  1.00  0.00           C  
ATOM    954  O   LEU A  62     125.203 150.462 123.217  1.00  0.00           O  
ATOM    955  CB  LEU A  62     122.842 151.955 124.805  1.00  0.00           C  
ATOM    956  CG  LEU A  62     121.541 151.531 125.481  1.00  0.00           C  
ATOM    957  CD1 LEU A  62     121.414 152.029 126.899  1.00  0.00           C  
ATOM    958  CD2 LEU A  62     120.389 152.038 124.662  1.00  0.00           C  
ATOM    959  H   LEU A  62     124.352 152.729 126.774  1.00  0.00           H  
ATOM    960  HA  LEU A  62     123.984 150.234 125.418  1.00  0.00           H  
ATOM    961 1HB  LEU A  62     122.928 153.025 124.982  1.00  0.00           H  
ATOM    962 2HB  LEU A  62     122.683 151.796 123.738  1.00  0.00           H  
ATOM    963  HG  LEU A  62     121.501 150.443 125.544  1.00  0.00           H  
ATOM    964 1HD1 LEU A  62     120.466 151.691 127.319  1.00  0.00           H  
ATOM    965 2HD1 LEU A  62     122.236 151.636 127.498  1.00  0.00           H  
ATOM    966 3HD1 LEU A  62     121.446 153.117 126.906  1.00  0.00           H  
ATOM    967 1HD2 LEU A  62     119.450 151.742 125.132  1.00  0.00           H  
ATOM    968 2HD2 LEU A  62     120.437 153.125 124.601  1.00  0.00           H  
ATOM    969 3HD2 LEU A  62     120.442 151.615 123.659  1.00  0.00           H  
ATOM    970  N   GLU A  63     125.792 152.525 123.890  1.00  0.00           N  
ATOM    971  CA  GLU A  63     126.699 152.705 122.765  1.00  0.00           C  
ATOM    972  C   GLU A  63     127.960 151.869 122.917  1.00  0.00           C  
ATOM    973  O   GLU A  63     128.570 151.489 121.913  1.00  0.00           O  
ATOM    974  CB  GLU A  63     127.143 154.159 122.589  1.00  0.00           C  
ATOM    975  CG  GLU A  63     126.034 155.107 122.155  1.00  0.00           C  
ATOM    976  CD  GLU A  63     126.502 156.529 122.016  1.00  0.00           C  
ATOM    977  OE1 GLU A  63     127.627 156.801 122.361  1.00  0.00           O  
ATOM    978  OE2 GLU A  63     125.733 157.344 121.563  1.00  0.00           O  
ATOM    979  H   GLU A  63     125.702 153.265 124.572  1.00  0.00           H  
ATOM    980  HA  GLU A  63     126.168 152.371 121.872  1.00  0.00           H  
ATOM    981 1HB  GLU A  63     127.553 154.530 123.528  1.00  0.00           H  
ATOM    982 2HB  GLU A  63     127.937 154.209 121.843  1.00  0.00           H  
ATOM    983 1HG  GLU A  63     125.638 154.772 121.197  1.00  0.00           H  
ATOM    984 2HG  GLU A  63     125.228 155.065 122.886  1.00  0.00           H  
ATOM    985  N   VAL A  64     128.368 151.570 124.150  1.00  0.00           N  
ATOM    986  CA  VAL A  64     129.562 150.756 124.355  1.00  0.00           C  
ATOM    987  C   VAL A  64     129.324 149.313 123.936  1.00  0.00           C  
ATOM    988  O   VAL A  64     130.207 148.669 123.357  1.00  0.00           O  
ATOM    989  CB  VAL A  64     130.023 150.732 125.823  1.00  0.00           C  
ATOM    990  CG1 VAL A  64     131.076 149.681 126.050  1.00  0.00           C  
ATOM    991  CG2 VAL A  64     130.618 152.068 126.193  1.00  0.00           C  
ATOM    992  H   VAL A  64     127.856 151.904 124.954  1.00  0.00           H  
ATOM    993  HA  VAL A  64     130.348 151.176 123.726  1.00  0.00           H  
ATOM    994  HB  VAL A  64     129.163 150.525 126.461  1.00  0.00           H  
ATOM    995 1HG1 VAL A  64     131.379 149.690 127.097  1.00  0.00           H  
ATOM    996 2HG1 VAL A  64     130.671 148.701 125.799  1.00  0.00           H  
ATOM    997 3HG1 VAL A  64     131.940 149.890 125.421  1.00  0.00           H  
ATOM    998 1HG2 VAL A  64     130.942 152.046 127.233  1.00  0.00           H  
ATOM    999 2HG2 VAL A  64     131.473 152.276 125.550  1.00  0.00           H  
ATOM   1000 3HG2 VAL A  64     129.868 152.848 126.063  1.00  0.00           H  
ATOM   1001  N   ILE A  65     128.119 148.794 124.185  1.00  0.00           N  
ATOM   1002  CA  ILE A  65     127.806 147.414 123.826  1.00  0.00           C  
ATOM   1003  C   ILE A  65     127.813 147.261 122.312  1.00  0.00           C  
ATOM   1004  O   ILE A  65     128.477 146.373 121.766  1.00  0.00           O  
ATOM   1005  CB  ILE A  65     126.427 146.960 124.328  1.00  0.00           C  
ATOM   1006  CG1 ILE A  65     126.402 146.902 125.847  1.00  0.00           C  
ATOM   1007  CG2 ILE A  65     126.068 145.608 123.754  1.00  0.00           C  
ATOM   1008  CD1 ILE A  65     125.020 146.714 126.407  1.00  0.00           C  
ATOM   1009  H   ILE A  65     127.410 149.360 124.629  1.00  0.00           H  
ATOM   1010  HA  ILE A  65     128.587 146.783 124.248  1.00  0.00           H  
ATOM   1011  HB  ILE A  65     125.672 147.683 124.021  1.00  0.00           H  
ATOM   1012 1HG1 ILE A  65     127.032 146.081 126.190  1.00  0.00           H  
ATOM   1013 2HG1 ILE A  65     126.819 147.824 126.253  1.00  0.00           H  
ATOM   1014 1HG2 ILE A  65     125.089 145.305 124.123  1.00  0.00           H  
ATOM   1015 2HG2 ILE A  65     126.044 145.670 122.667  1.00  0.00           H  
ATOM   1016 3HG2 ILE A  65     126.814 144.874 124.060  1.00  0.00           H  
ATOM   1017 1HD1 ILE A  65     125.070 146.681 127.496  1.00  0.00           H  
ATOM   1018 2HD1 ILE A  65     124.386 147.546 126.098  1.00  0.00           H  
ATOM   1019 3HD1 ILE A  65     124.601 145.780 126.035  1.00  0.00           H  
ATOM   1020  N   ALA A  66     127.097 148.137 121.613  1.00  0.00           N  
ATOM   1021  CA  ALA A  66     126.907 147.976 120.180  1.00  0.00           C  
ATOM   1022  C   ALA A  66     128.154 148.273 119.366  1.00  0.00           C  
ATOM   1023  O   ALA A  66     128.191 147.925 118.184  1.00  0.00           O  
ATOM   1024  CB  ALA A  66     125.804 148.874 119.634  1.00  0.00           C  
ATOM   1025  H   ALA A  66     126.677 148.928 122.079  1.00  0.00           H  
ATOM   1026  HA  ALA A  66     126.636 146.932 120.018  1.00  0.00           H  
ATOM   1027 1HB  ALA A  66     125.703 148.715 118.561  1.00  0.00           H  
ATOM   1028 2HB  ALA A  66     124.862 148.635 120.127  1.00  0.00           H  
ATOM   1029 3HB  ALA A  66     126.057 149.916 119.823  1.00  0.00           H  
ATOM   1030  N   TYR A  67     129.170 148.899 119.947  1.00  0.00           N  
ATOM   1031  CA  TYR A  67     130.407 149.175 119.230  1.00  0.00           C  
ATOM   1032  C   TYR A  67     131.545 148.302 119.739  1.00  0.00           C  
ATOM   1033  O   TYR A  67     132.702 148.726 119.747  1.00  0.00           O  
ATOM   1034  CB  TYR A  67     130.858 150.625 119.363  1.00  0.00           C  
ATOM   1035  CG  TYR A  67     129.943 151.665 118.757  1.00  0.00           C  
ATOM   1036  CD1 TYR A  67     128.944 151.323 117.861  1.00  0.00           C  
ATOM   1037  CD2 TYR A  67     130.092 153.005 119.087  1.00  0.00           C  
ATOM   1038  CE1 TYR A  67     128.107 152.278 117.335  1.00  0.00           C  
ATOM   1039  CE2 TYR A  67     129.268 153.968 118.549  1.00  0.00           C  
ATOM   1040  CZ  TYR A  67     128.276 153.599 117.671  1.00  0.00           C  
ATOM   1041  OH  TYR A  67     127.458 154.555 117.128  1.00  0.00           O  
ATOM   1042  H   TYR A  67     129.084 149.192 120.910  1.00  0.00           H  
ATOM   1043  HA  TYR A  67     130.228 148.936 118.181  1.00  0.00           H  
ATOM   1044 1HB  TYR A  67     130.969 150.876 120.419  1.00  0.00           H  
ATOM   1045 2HB  TYR A  67     131.833 150.748 118.893  1.00  0.00           H  
ATOM   1046  HD1 TYR A  67     128.811 150.283 117.563  1.00  0.00           H  
ATOM   1047  HD2 TYR A  67     130.873 153.311 119.782  1.00  0.00           H  
ATOM   1048  HE1 TYR A  67     127.327 151.990 116.631  1.00  0.00           H  
ATOM   1049  HE2 TYR A  67     129.405 155.016 118.819  1.00  0.00           H  
ATOM   1050  HH  TYR A  67     127.711 155.418 117.463  1.00  0.00           H  
ATOM   1051  N   SER A  68     131.228 147.092 120.185  1.00  0.00           N  
ATOM   1052  CA  SER A  68     132.232 146.225 120.774  1.00  0.00           C  
ATOM   1053  C   SER A  68     133.163 145.674 119.700  1.00  0.00           C  
ATOM   1054  O   SER A  68     132.851 145.666 118.508  1.00  0.00           O  
ATOM   1055  CB  SER A  68     131.631 145.033 121.506  1.00  0.00           C  
ATOM   1056  OG  SER A  68     130.827 145.459 122.588  1.00  0.00           O  
ATOM   1057  H   SER A  68     130.275 146.765 120.117  1.00  0.00           H  
ATOM   1058  HA  SER A  68     132.817 146.833 121.466  1.00  0.00           H  
ATOM   1059 1HB  SER A  68     131.031 144.444 120.812  1.00  0.00           H  
ATOM   1060 2HB  SER A  68     132.430 144.390 121.873  1.00  0.00           H  
ATOM   1061  HG  SER A  68     130.867 146.419 122.585  1.00  0.00           H  
ATOM   1062  N   SER A  69     134.324 145.204 120.145  1.00  0.00           N  
ATOM   1063  CA  SER A  69     135.365 144.717 119.256  1.00  0.00           C  
ATOM   1064  C   SER A  69     135.231 143.236 118.942  1.00  0.00           C  
ATOM   1065  O   SER A  69     136.194 142.635 118.457  1.00  0.00           O  
ATOM   1066  CB  SER A  69     136.756 144.920 119.824  1.00  0.00           C  
ATOM   1067  OG  SER A  69     136.931 144.180 121.002  1.00  0.00           O  
ATOM   1068  H   SER A  69     134.481 145.188 121.143  1.00  0.00           H  
ATOM   1069  HA  SER A  69     135.268 145.275 118.324  1.00  0.00           H  
ATOM   1070 1HB  SER A  69     137.498 144.615 119.087  1.00  0.00           H  
ATOM   1071 2HB  SER A  69     136.915 145.977 120.030  1.00  0.00           H  
ATOM   1072  HG  SER A  69     137.822 143.824 120.961  1.00  0.00           H  
ATOM   1073  N   SER A  70     134.081 142.634 119.255  1.00  0.00           N  
ATOM   1074  CA  SER A  70     133.733 141.230 119.027  1.00  0.00           C  
ATOM   1075  C   SER A  70     134.654 140.248 119.744  1.00  0.00           C  
ATOM   1076  O   SER A  70     134.622 139.049 119.448  1.00  0.00           O  
ATOM   1077  CB  SER A  70     133.760 140.857 117.557  1.00  0.00           C  
ATOM   1078  OG  SER A  70     133.021 139.691 117.321  1.00  0.00           O  
ATOM   1079  H   SER A  70     133.406 143.244 119.693  1.00  0.00           H  
ATOM   1080  HA  SER A  70     132.723 141.093 119.415  1.00  0.00           H  
ATOM   1081 1HB  SER A  70     133.351 141.676 116.967  1.00  0.00           H  
ATOM   1082 2HB  SER A  70     134.791 140.708 117.239  1.00  0.00           H  
ATOM   1083  HG  SER A  70     132.552 139.837 116.496  1.00  0.00           H  
ATOM   1084  N   GLU A  71     135.464 140.715 120.688  1.00  0.00           N  
ATOM   1085  CA  GLU A  71     136.315 139.852 121.487  1.00  0.00           C  
ATOM   1086  C   GLU A  71     135.864 139.627 122.918  1.00  0.00           C  
ATOM   1087  O   GLU A  71     136.564 138.962 123.686  1.00  0.00           O  
ATOM   1088  CB  GLU A  71     137.751 140.374 121.569  1.00  0.00           C  
ATOM   1089  CG  GLU A  71     138.479 140.427 120.233  1.00  0.00           C  
ATOM   1090  CD  GLU A  71     139.892 140.926 120.355  1.00  0.00           C  
ATOM   1091  OE1 GLU A  71     140.071 142.064 120.717  1.00  0.00           O  
ATOM   1092  OE2 GLU A  71     140.793 140.167 120.086  1.00  0.00           O  
ATOM   1093  H   GLU A  71     135.483 141.712 120.851  1.00  0.00           H  
ATOM   1094  HA  GLU A  71     136.321 138.884 120.985  1.00  0.00           H  
ATOM   1095 1HB  GLU A  71     137.749 141.380 121.989  1.00  0.00           H  
ATOM   1096 2HB  GLU A  71     138.331 139.740 122.240  1.00  0.00           H  
ATOM   1097 1HG  GLU A  71     138.495 139.427 119.800  1.00  0.00           H  
ATOM   1098 2HG  GLU A  71     137.926 141.077 119.556  1.00  0.00           H  
ATOM   1099  N   THR A  72     134.711 140.160 123.288  1.00  0.00           N  
ATOM   1100  CA  THR A  72     134.222 140.095 124.655  1.00  0.00           C  
ATOM   1101  C   THR A  72     133.614 138.756 125.044  1.00  0.00           C  
ATOM   1102  O   THR A  72     133.449 137.862 124.210  1.00  0.00           O  
ATOM   1103  CB  THR A  72     133.163 141.148 124.939  1.00  0.00           C  
ATOM   1104  OG1 THR A  72     132.010 140.868 124.143  1.00  0.00           O  
ATOM   1105  CG2 THR A  72     133.687 142.520 124.571  1.00  0.00           C  
ATOM   1106  H   THR A  72     134.154 140.629 122.588  1.00  0.00           H  
ATOM   1107  HA  THR A  72     135.084 140.273 125.298  1.00  0.00           H  
ATOM   1108  HB  THR A  72     132.907 141.130 125.999  1.00  0.00           H  
ATOM   1109  HG1 THR A  72     132.171 140.082 123.614  1.00  0.00           H  
ATOM   1110 1HG2 THR A  72     132.923 143.269 124.778  1.00  0.00           H  
ATOM   1111 2HG2 THR A  72     134.579 142.739 125.158  1.00  0.00           H  
ATOM   1112 3HG2 THR A  72     133.937 142.541 123.511  1.00  0.00           H  
ATOM   1113  N   PRO A  73     133.282 138.577 126.326  1.00  0.00           N  
ATOM   1114  CA  PRO A  73     132.687 137.310 126.769  1.00  0.00           C  
ATOM   1115  C   PRO A  73     131.300 137.072 126.202  1.00  0.00           C  
ATOM   1116  O   PRO A  73     131.053 136.051 125.555  1.00  0.00           O  
ATOM   1117  CB  PRO A  73     132.639 137.473 128.291  1.00  0.00           C  
ATOM   1118  CG  PRO A  73     133.763 138.404 128.595  1.00  0.00           C  
ATOM   1119  CD  PRO A  73     133.748 139.392 127.459  1.00  0.00           C  
ATOM   1120  HA  PRO A  73     133.345 136.479 126.475  1.00  0.00           H  
ATOM   1121 1HB  PRO A  73     131.660 137.872 128.596  1.00  0.00           H  
ATOM   1122 2HB  PRO A  73     132.752 136.493 128.779  1.00  0.00           H  
ATOM   1123 1HG  PRO A  73     133.607 138.881 129.574  1.00  0.00           H  
ATOM   1124 2HG  PRO A  73     134.710 137.847 128.659  1.00  0.00           H  
ATOM   1125 1HD  PRO A  73     133.044 140.205 127.689  1.00  0.00           H  
ATOM   1126 2HD  PRO A  73     134.762 139.788 127.304  1.00  0.00           H  
ATOM   1127  N   ASN A  74     130.390 138.014 126.425  1.00  0.00           N  
ATOM   1128  CA  ASN A  74     129.059 137.924 125.831  1.00  0.00           C  
ATOM   1129  C   ASN A  74     128.526 139.326 125.540  1.00  0.00           C  
ATOM   1130  O   ASN A  74     127.866 139.934 126.384  1.00  0.00           O  
ATOM   1131  CB  ASN A  74     128.052 137.233 126.732  1.00  0.00           C  
ATOM   1132  CG  ASN A  74     128.390 135.789 126.976  1.00  0.00           C  
ATOM   1133  OD1 ASN A  74     128.466 134.989 126.036  1.00  0.00           O  
ATOM   1134  ND2 ASN A  74     128.595 135.439 128.220  1.00  0.00           N  
ATOM   1135  H   ASN A  74     130.615 138.805 127.012  1.00  0.00           H  
ATOM   1136  HA  ASN A  74     129.158 137.381 124.890  1.00  0.00           H  
ATOM   1137 1HB  ASN A  74     128.006 137.751 127.692  1.00  0.00           H  
ATOM   1138 2HB  ASN A  74     127.061 137.291 126.282  1.00  0.00           H  
ATOM   1139 1HD2 ASN A  74     128.823 134.490 128.442  1.00  0.00           H  
ATOM   1140 2HD2 ASN A  74     128.522 136.119 128.949  1.00  0.00           H  
ATOM   1141  N   ARG A  75     128.795 139.814 124.330  1.00  0.00           N  
ATOM   1142  CA  ARG A  75     128.274 141.120 123.952  1.00  0.00           C  
ATOM   1143  C   ARG A  75     126.803 141.065 123.593  1.00  0.00           C  
ATOM   1144  O   ARG A  75     126.137 142.102 123.610  1.00  0.00           O  
ATOM   1145  CB  ARG A  75     129.003 141.719 122.753  1.00  0.00           C  
ATOM   1146  CG  ARG A  75     128.847 140.927 121.480  1.00  0.00           C  
ATOM   1147  CD  ARG A  75     129.519 141.628 120.327  1.00  0.00           C  
ATOM   1148  NE  ARG A  75     128.873 142.902 120.047  1.00  0.00           N  
ATOM   1149  CZ  ARG A  75     129.369 143.828 119.236  1.00  0.00           C  
ATOM   1150  NH1 ARG A  75     130.516 143.623 118.613  1.00  0.00           N  
ATOM   1151  NH2 ARG A  75     128.713 144.959 119.040  1.00  0.00           N  
ATOM   1152  H   ARG A  75     129.353 139.296 123.667  1.00  0.00           H  
ATOM   1153  HA  ARG A  75     128.394 141.771 124.818  1.00  0.00           H  
ATOM   1154 1HB  ARG A  75     128.634 142.728 122.570  1.00  0.00           H  
ATOM   1155 2HB  ARG A  75     130.067 141.796 122.975  1.00  0.00           H  
ATOM   1156 1HG  ARG A  75     129.301 139.944 121.605  1.00  0.00           H  
ATOM   1157 2HG  ARG A  75     127.787 140.811 121.250  1.00  0.00           H  
ATOM   1158 1HD  ARG A  75     130.564 141.813 120.573  1.00  0.00           H  
ATOM   1159 2HD  ARG A  75     129.461 141.003 119.437  1.00  0.00           H  
ATOM   1160  HE  ARG A  75     127.989 143.091 120.502  1.00  0.00           H  
ATOM   1161 1HH1 ARG A  75     131.020 142.759 118.754  1.00  0.00           H  
ATOM   1162 2HH1 ARG A  75     130.889 144.330 117.997  1.00  0.00           H  
ATOM   1163 1HH2 ARG A  75     127.832 145.121 119.509  1.00  0.00           H  
ATOM   1164 2HH2 ARG A  75     129.092 145.662 118.423  1.00  0.00           H  
ATOM   1165  N   HIS A  76     126.283 139.885 123.282  1.00  0.00           N  
ATOM   1166  CA  HIS A  76     124.917 139.769 122.811  1.00  0.00           C  
ATOM   1167  C   HIS A  76     123.935 139.535 123.942  1.00  0.00           C  
ATOM   1168  O   HIS A  76     122.729 139.710 123.744  1.00  0.00           O  
ATOM   1169  CB  HIS A  76     124.732 138.623 121.818  1.00  0.00           C  
ATOM   1170  CG  HIS A  76     125.664 138.693 120.649  1.00  0.00           C  
ATOM   1171  ND1 HIS A  76     125.546 139.644 119.657  1.00  0.00           N  
ATOM   1172  CD2 HIS A  76     126.730 137.931 120.312  1.00  0.00           C  
ATOM   1173  CE1 HIS A  76     126.502 139.466 118.764  1.00  0.00           C  
ATOM   1174  NE2 HIS A  76     127.234 138.433 119.138  1.00  0.00           N  
ATOM   1175  H   HIS A  76     126.845 139.050 123.374  1.00  0.00           H  
ATOM   1176  HA  HIS A  76     124.668 140.714 122.329  1.00  0.00           H  
ATOM   1177 1HB  HIS A  76     124.891 137.671 122.326  1.00  0.00           H  
ATOM   1178 2HB  HIS A  76     123.709 138.627 121.443  1.00  0.00           H  
ATOM   1179  HD2 HIS A  76     127.117 137.078 120.870  1.00  0.00           H  
ATOM   1180  HE1 HIS A  76     126.660 140.071 117.872  1.00  0.00           H  
ATOM   1181  HE2 HIS A  76     128.035 138.067 118.644  1.00  0.00           H  
ATOM   1182  N   ASP A  77     124.422 139.157 125.118  1.00  0.00           N  
ATOM   1183  CA  ASP A  77     123.550 138.813 126.227  1.00  0.00           C  
ATOM   1184  C   ASP A  77     123.346 139.990 127.164  1.00  0.00           C  
ATOM   1185  O   ASP A  77     122.306 140.055 127.824  1.00  0.00           O  
ATOM   1186  CB  ASP A  77     124.091 137.660 127.067  1.00  0.00           C  
ATOM   1187  CG  ASP A  77     124.169 136.372 126.289  1.00  0.00           C  
ATOM   1188  OD1 ASP A  77     123.359 136.198 125.356  1.00  0.00           O  
ATOM   1189  OD2 ASP A  77     125.042 135.535 126.602  1.00  0.00           O  
ATOM   1190  H   ASP A  77     125.422 139.108 125.245  1.00  0.00           H  
ATOM   1191  HA  ASP A  77     122.585 138.539 125.801  1.00  0.00           H  
ATOM   1192 1HB  ASP A  77     125.086 137.913 127.435  1.00  0.00           H  
ATOM   1193 2HB  ASP A  77     123.449 137.511 127.936  1.00  0.00           H  
ATOM   1194  N   MET A  78     124.304 140.915 127.239  1.00  0.00           N  
ATOM   1195  CA  MET A  78     124.179 142.034 128.162  1.00  0.00           C  
ATOM   1196  C   MET A  78     122.952 142.911 127.986  1.00  0.00           C  
ATOM   1197  O   MET A  78     122.536 143.567 128.944  1.00  0.00           O  
ATOM   1198  CB  MET A  78     125.381 142.969 128.094  1.00  0.00           C  
ATOM   1199  CG  MET A  78     126.654 142.360 128.611  1.00  0.00           C  
ATOM   1200  SD  MET A  78     128.011 143.531 128.657  1.00  0.00           S  
ATOM   1201  CE  MET A  78     128.362 143.689 126.914  1.00  0.00           C  
ATOM   1202  H   MET A  78     125.126 140.847 126.656  1.00  0.00           H  
ATOM   1203  HA  MET A  78     124.131 141.597 129.159  1.00  0.00           H  
ATOM   1204 1HB  MET A  78     125.546 143.275 127.062  1.00  0.00           H  
ATOM   1205 2HB  MET A  78     125.175 143.870 128.673  1.00  0.00           H  
ATOM   1206 1HG  MET A  78     126.492 141.981 129.619  1.00  0.00           H  
ATOM   1207 2HG  MET A  78     126.942 141.524 127.974  1.00  0.00           H  
ATOM   1208 1HE  MET A  78     129.188 144.386 126.771  1.00  0.00           H  
ATOM   1209 2HE  MET A  78     128.635 142.714 126.508  1.00  0.00           H  
ATOM   1210 3HE  MET A  78     127.478 144.062 126.397  1.00  0.00           H  
ATOM   1211  N   LEU A  79     122.350 142.924 126.805  1.00  0.00           N  
ATOM   1212  CA  LEU A  79     121.159 143.724 126.574  1.00  0.00           C  
ATOM   1213  C   LEU A  79     119.888 143.052 127.068  1.00  0.00           C  
ATOM   1214  O   LEU A  79     118.799 143.585 126.846  1.00  0.00           O  
ATOM   1215  CB  LEU A  79     120.944 144.042 125.096  1.00  0.00           C  
ATOM   1216  CG  LEU A  79     122.049 144.900 124.491  1.00  0.00           C  
ATOM   1217  CD1 LEU A  79     121.827 145.079 123.013  1.00  0.00           C  
ATOM   1218  CD2 LEU A  79     122.110 146.239 125.178  1.00  0.00           C  
ATOM   1219  H   LEU A  79     122.724 142.368 126.049  1.00  0.00           H  
ATOM   1220  HA  LEU A  79     121.292 144.652 127.129  1.00  0.00           H  
ATOM   1221 1HB  LEU A  79     120.884 143.105 124.544  1.00  0.00           H  
ATOM   1222 2HB  LEU A  79     119.993 144.565 124.987  1.00  0.00           H  
ATOM   1223  HG  LEU A  79     123.008 144.395 124.611  1.00  0.00           H  
ATOM   1224 1HD1 LEU A  79     122.625 145.694 122.597  1.00  0.00           H  
ATOM   1225 2HD1 LEU A  79     121.828 144.105 122.524  1.00  0.00           H  
ATOM   1226 3HD1 LEU A  79     120.868 145.569 122.846  1.00  0.00           H  
ATOM   1227 1HD2 LEU A  79     122.905 146.840 124.735  1.00  0.00           H  
ATOM   1228 2HD2 LEU A  79     121.156 146.753 125.057  1.00  0.00           H  
ATOM   1229 3HD2 LEU A  79     122.312 146.095 126.239  1.00  0.00           H  
ATOM   1230  N   LEU A  80     119.999 141.902 127.723  1.00  0.00           N  
ATOM   1231  CA  LEU A  80     118.856 141.230 128.317  1.00  0.00           C  
ATOM   1232  C   LEU A  80     118.697 141.674 129.760  1.00  0.00           C  
ATOM   1233  O   LEU A  80     117.806 141.176 130.453  1.00  0.00           O  
ATOM   1234  CB  LEU A  80     118.991 139.706 128.318  1.00  0.00           C  
ATOM   1235  CG  LEU A  80     118.677 138.916 127.047  1.00  0.00           C  
ATOM   1236  CD1 LEU A  80     119.767 139.026 125.991  1.00  0.00           C  
ATOM   1237  CD2 LEU A  80     118.415 137.465 127.409  1.00  0.00           C  
ATOM   1238  H   LEU A  80     120.914 141.485 127.809  1.00  0.00           H  
ATOM   1239  HA  LEU A  80     117.973 141.531 127.755  1.00  0.00           H  
ATOM   1240 1HB  LEU A  80     120.016 139.448 128.576  1.00  0.00           H  
ATOM   1241 2HB  LEU A  80     118.332 139.299 129.084  1.00  0.00           H  
ATOM   1242  HG  LEU A  80     117.794 139.336 126.566  1.00  0.00           H  
ATOM   1243 1HD1 LEU A  80     119.484 138.444 125.114  1.00  0.00           H  
ATOM   1244 2HD1 LEU A  80     119.893 140.071 125.706  1.00  0.00           H  
ATOM   1245 3HD1 LEU A  80     120.704 138.644 126.394  1.00  0.00           H  
ATOM   1246 1HD2 LEU A  80     118.190 136.899 126.505  1.00  0.00           H  
ATOM   1247 2HD2 LEU A  80     119.298 137.045 127.890  1.00  0.00           H  
ATOM   1248 3HD2 LEU A  80     117.568 137.409 128.093  1.00  0.00           H  
ATOM   1249  N   VAL A  81     119.540 142.582 130.230  1.00  0.00           N  
ATOM   1250  CA  VAL A  81     119.403 143.125 131.573  1.00  0.00           C  
ATOM   1251  C   VAL A  81     118.230 144.094 131.576  1.00  0.00           C  
ATOM   1252  O   VAL A  81     118.118 144.946 130.688  1.00  0.00           O  
ATOM   1253  CB  VAL A  81     120.644 143.892 132.046  1.00  0.00           C  
ATOM   1254  CG1 VAL A  81     120.452 144.411 133.452  1.00  0.00           C  
ATOM   1255  CG2 VAL A  81     121.862 143.000 131.961  1.00  0.00           C  
ATOM   1256  H   VAL A  81     120.296 142.906 129.643  1.00  0.00           H  
ATOM   1257  HA  VAL A  81     119.185 142.295 132.245  1.00  0.00           H  
ATOM   1258  HB  VAL A  81     120.786 144.765 131.409  1.00  0.00           H  
ATOM   1259 1HG1 VAL A  81     121.345 144.951 133.766  1.00  0.00           H  
ATOM   1260 2HG1 VAL A  81     119.594 145.082 133.478  1.00  0.00           H  
ATOM   1261 3HG1 VAL A  81     120.279 143.573 134.128  1.00  0.00           H  
ATOM   1262 1HG2 VAL A  81     122.741 143.550 132.298  1.00  0.00           H  
ATOM   1263 2HG2 VAL A  81     121.717 142.124 132.595  1.00  0.00           H  
ATOM   1264 3HG2 VAL A  81     122.008 142.681 130.929  1.00  0.00           H  
ATOM   1265  N   GLU A  82     117.357 143.959 132.577  1.00  0.00           N  
ATOM   1266  CA  GLU A  82     116.028 144.562 132.691  1.00  0.00           C  
ATOM   1267  C   GLU A  82     115.872 146.050 132.353  1.00  0.00           C  
ATOM   1268  O   GLU A  82     114.812 146.418 131.833  1.00  0.00           O  
ATOM   1269  CB  GLU A  82     115.451 144.397 134.099  1.00  0.00           C  
ATOM   1270  CG  GLU A  82     115.059 142.970 134.455  1.00  0.00           C  
ATOM   1271  CD  GLU A  82     114.557 142.836 135.866  1.00  0.00           C  
ATOM   1272  OE1 GLU A  82     114.622 143.798 136.593  1.00  0.00           O  
ATOM   1273  OE2 GLU A  82     114.108 141.770 136.216  1.00  0.00           O  
ATOM   1274  H   GLU A  82     117.693 143.364 133.321  1.00  0.00           H  
ATOM   1275  HA  GLU A  82     115.396 144.007 131.996  1.00  0.00           H  
ATOM   1276 1HB  GLU A  82     116.182 144.736 134.833  1.00  0.00           H  
ATOM   1277 2HB  GLU A  82     114.566 145.024 134.205  1.00  0.00           H  
ATOM   1278 1HG  GLU A  82     114.279 142.638 133.771  1.00  0.00           H  
ATOM   1279 2HG  GLU A  82     115.924 142.322 134.319  1.00  0.00           H  
ATOM   1280  N   PRO A  83     116.835 146.948 132.612  1.00  0.00           N  
ATOM   1281  CA  PRO A  83     116.649 148.304 132.073  1.00  0.00           C  
ATOM   1282  C   PRO A  83     116.876 148.380 130.581  1.00  0.00           C  
ATOM   1283  O   PRO A  83     116.170 149.122 129.889  1.00  0.00           O  
ATOM   1284  CB  PRO A  83     117.685 149.137 132.835  1.00  0.00           C  
ATOM   1285  CG  PRO A  83     117.982 148.373 134.028  1.00  0.00           C  
ATOM   1286  CD  PRO A  83     117.913 146.951 133.618  1.00  0.00           C  
ATOM   1287  HA  PRO A  83     115.629 148.647 132.301  1.00  0.00           H  
ATOM   1288 1HB  PRO A  83     118.575 149.296 132.208  1.00  0.00           H  
ATOM   1289 2HB  PRO A  83     117.273 150.130 133.066  1.00  0.00           H  
ATOM   1290 1HG  PRO A  83     118.976 148.643 134.415  1.00  0.00           H  
ATOM   1291 2HG  PRO A  83     117.257 148.610 134.821  1.00  0.00           H  
ATOM   1292 1HD  PRO A  83     118.877 146.647 133.183  1.00  0.00           H  
ATOM   1293 2HD  PRO A  83     117.668 146.329 134.491  1.00  0.00           H  
ATOM   1294  N   LEU A  84     117.842 147.625 130.060  1.00  0.00           N  
ATOM   1295  CA  LEU A  84     118.262 147.812 128.679  1.00  0.00           C  
ATOM   1296  C   LEU A  84     117.279 147.202 127.697  1.00  0.00           C  
ATOM   1297  O   LEU A  84     117.114 147.714 126.587  1.00  0.00           O  
ATOM   1298  CB  LEU A  84     119.622 147.192 128.389  1.00  0.00           C  
ATOM   1299  CG  LEU A  84     120.768 147.781 129.197  1.00  0.00           C  
ATOM   1300  CD1 LEU A  84     122.056 147.064 128.864  1.00  0.00           C  
ATOM   1301  CD2 LEU A  84     120.886 149.259 128.935  1.00  0.00           C  
ATOM   1302  H   LEU A  84     118.292 146.915 130.619  1.00  0.00           H  
ATOM   1303  HA  LEU A  84     118.303 148.886 128.503  1.00  0.00           H  
ATOM   1304 1HB  LEU A  84     119.569 146.125 128.598  1.00  0.00           H  
ATOM   1305 2HB  LEU A  84     119.846 147.324 127.331  1.00  0.00           H  
ATOM   1306  HG  LEU A  84     120.585 147.621 130.259  1.00  0.00           H  
ATOM   1307 1HD1 LEU A  84     122.872 147.492 129.447  1.00  0.00           H  
ATOM   1308 2HD1 LEU A  84     121.955 146.005 129.105  1.00  0.00           H  
ATOM   1309 3HD1 LEU A  84     122.271 147.176 127.802  1.00  0.00           H  
ATOM   1310 1HD2 LEU A  84     121.710 149.668 129.521  1.00  0.00           H  
ATOM   1311 2HD2 LEU A  84     121.075 149.428 127.875  1.00  0.00           H  
ATOM   1312 3HD2 LEU A  84     119.957 149.754 129.221  1.00  0.00           H  
ATOM   1313  N   ASN A  85     116.622 146.110 128.079  1.00  0.00           N  
ATOM   1314  CA  ASN A  85     115.795 145.398 127.115  1.00  0.00           C  
ATOM   1315  C   ASN A  85     114.488 146.134 126.868  1.00  0.00           C  
ATOM   1316  O   ASN A  85     114.056 146.268 125.719  1.00  0.00           O  
ATOM   1317  CB  ASN A  85     115.439 143.988 127.568  1.00  0.00           C  
ATOM   1318  CG  ASN A  85     114.915 143.128 126.438  1.00  0.00           C  
ATOM   1319  OD1 ASN A  85     114.870 143.551 125.284  1.00  0.00           O  
ATOM   1320  ND2 ASN A  85     114.516 141.906 126.766  1.00  0.00           N  
ATOM   1321  H   ASN A  85     116.684 145.763 129.025  1.00  0.00           H  
ATOM   1322  HA  ASN A  85     116.355 145.358 126.179  1.00  0.00           H  
ATOM   1323 1HB  ASN A  85     116.321 143.509 127.995  1.00  0.00           H  
ATOM   1324 2HB  ASN A  85     114.682 144.038 128.351  1.00  0.00           H  
ATOM   1325 1HD2 ASN A  85     114.160 141.291 126.062  1.00  0.00           H  
ATOM   1326 2HD2 ASN A  85     114.570 141.601 127.716  1.00  0.00           H  
ATOM   1327  N   ARG A  86     113.850 146.630 127.923  1.00  0.00           N  
ATOM   1328  CA  ARG A  86     112.603 147.353 127.735  1.00  0.00           C  
ATOM   1329  C   ARG A  86     112.801 148.764 127.211  1.00  0.00           C  
ATOM   1330  O   ARG A  86     111.874 149.319 126.617  1.00  0.00           O  
ATOM   1331  CB  ARG A  86     111.798 147.472 129.023  1.00  0.00           C  
ATOM   1332  CG  ARG A  86     111.219 146.173 129.503  1.00  0.00           C  
ATOM   1333  CD  ARG A  86     110.429 146.387 130.769  1.00  0.00           C  
ATOM   1334  NE  ARG A  86     109.861 145.136 131.239  1.00  0.00           N  
ATOM   1335  CZ  ARG A  86     110.493 144.301 132.053  1.00  0.00           C  
ATOM   1336  NH1 ARG A  86     109.908 143.177 132.434  1.00  0.00           N  
ATOM   1337  NH2 ARG A  86     111.714 144.589 132.482  1.00  0.00           N  
ATOM   1338  H   ARG A  86     114.216 146.514 128.857  1.00  0.00           H  
ATOM   1339  HA  ARG A  86     112.026 146.794 126.998  1.00  0.00           H  
ATOM   1340 1HB  ARG A  86     112.433 147.872 129.812  1.00  0.00           H  
ATOM   1341 2HB  ARG A  86     110.977 148.175 128.875  1.00  0.00           H  
ATOM   1342 1HG  ARG A  86     110.559 145.764 128.738  1.00  0.00           H  
ATOM   1343 2HG  ARG A  86     112.026 145.467 129.703  1.00  0.00           H  
ATOM   1344 1HD  ARG A  86     111.084 146.788 131.542  1.00  0.00           H  
ATOM   1345 2HD  ARG A  86     109.620 147.090 130.578  1.00  0.00           H  
ATOM   1346  HE  ARG A  86     108.931 144.894 130.924  1.00  0.00           H  
ATOM   1347 1HH1 ARG A  86     108.979 142.954 132.105  1.00  0.00           H  
ATOM   1348 2HH1 ARG A  86     110.389 142.542 133.054  1.00  0.00           H  
ATOM   1349 1HH2 ARG A  86     112.164 145.445 132.188  1.00  0.00           H  
ATOM   1350 2HH2 ARG A  86     112.194 143.953 133.101  1.00  0.00           H  
ATOM   1351  N   LEU A  87     113.976 149.359 127.413  1.00  0.00           N  
ATOM   1352  CA  LEU A  87     114.215 150.689 126.869  1.00  0.00           C  
ATOM   1353  C   LEU A  87     114.393 150.648 125.363  1.00  0.00           C  
ATOM   1354  O   LEU A  87     113.867 151.510 124.651  1.00  0.00           O  
ATOM   1355  CB  LEU A  87     115.462 151.352 127.451  1.00  0.00           C  
ATOM   1356  CG  LEU A  87     115.785 152.774 126.991  1.00  0.00           C  
ATOM   1357  CD1 LEU A  87     116.234 153.566 128.157  1.00  0.00           C  
ATOM   1358  CD2 LEU A  87     116.919 152.779 125.989  1.00  0.00           C  
ATOM   1359  H   LEU A  87     114.709 148.903 127.938  1.00  0.00           H  
ATOM   1360  HA  LEU A  87     113.335 151.290 127.099  1.00  0.00           H  
ATOM   1361 1HB  LEU A  87     115.363 151.387 128.535  1.00  0.00           H  
ATOM   1362 2HB  LEU A  87     116.329 150.738 127.207  1.00  0.00           H  
ATOM   1363  HG  LEU A  87     114.904 153.214 126.521  1.00  0.00           H  
ATOM   1364 1HD1 LEU A  87     116.467 154.582 127.839  1.00  0.00           H  
ATOM   1365 2HD1 LEU A  87     115.442 153.593 128.905  1.00  0.00           H  
ATOM   1366 3HD1 LEU A  87     117.125 153.108 128.586  1.00  0.00           H  
ATOM   1367 1HD2 LEU A  87     117.126 153.804 125.679  1.00  0.00           H  
ATOM   1368 2HD2 LEU A  87     117.811 152.352 126.448  1.00  0.00           H  
ATOM   1369 3HD2 LEU A  87     116.638 152.186 125.119  1.00  0.00           H  
ATOM   1370  N   LEU A  88     115.143 149.666 124.866  1.00  0.00           N  
ATOM   1371  CA  LEU A  88     115.287 149.507 123.428  1.00  0.00           C  
ATOM   1372  C   LEU A  88     113.974 149.109 122.785  1.00  0.00           C  
ATOM   1373  O   LEU A  88     113.719 149.466 121.633  1.00  0.00           O  
ATOM   1374  CB  LEU A  88     116.310 148.447 123.051  1.00  0.00           C  
ATOM   1375  CG  LEU A  88     117.727 148.856 123.410  1.00  0.00           C  
ATOM   1376  CD1 LEU A  88     118.670 147.714 123.162  1.00  0.00           C  
ATOM   1377  CD2 LEU A  88     118.105 150.043 122.573  1.00  0.00           C  
ATOM   1378  H   LEU A  88     115.619 149.023 125.482  1.00  0.00           H  
ATOM   1379  HA  LEU A  88     115.591 150.474 123.029  1.00  0.00           H  
ATOM   1380 1HB  LEU A  88     116.058 147.523 123.569  1.00  0.00           H  
ATOM   1381 2HB  LEU A  88     116.245 148.268 121.978  1.00  0.00           H  
ATOM   1382  HG  LEU A  88     117.774 149.117 124.468  1.00  0.00           H  
ATOM   1383 1HD1 LEU A  88     119.684 148.017 123.422  1.00  0.00           H  
ATOM   1384 2HD1 LEU A  88     118.378 146.861 123.774  1.00  0.00           H  
ATOM   1385 3HD1 LEU A  88     118.634 147.436 122.109  1.00  0.00           H  
ATOM   1386 1HD2 LEU A  88     119.121 150.352 122.817  1.00  0.00           H  
ATOM   1387 2HD2 LEU A  88     118.051 149.775 121.517  1.00  0.00           H  
ATOM   1388 3HD2 LEU A  88     117.417 150.864 122.774  1.00  0.00           H  
ATOM   1389  N   GLN A  89     113.131 148.383 123.511  1.00  0.00           N  
ATOM   1390  CA  GLN A  89     111.778 148.166 123.032  1.00  0.00           C  
ATOM   1391  C   GLN A  89     110.973 149.455 123.074  1.00  0.00           C  
ATOM   1392  O   GLN A  89     110.123 149.682 122.205  1.00  0.00           O  
ATOM   1393  CB  GLN A  89     111.016 147.131 123.854  1.00  0.00           C  
ATOM   1394  CG  GLN A  89     109.658 146.797 123.301  1.00  0.00           C  
ATOM   1395  CD  GLN A  89     109.750 146.146 121.946  1.00  0.00           C  
ATOM   1396  OE1 GLN A  89     110.591 145.278 121.721  1.00  0.00           O  
ATOM   1397  NE2 GLN A  89     108.900 146.577 121.023  1.00  0.00           N  
ATOM   1398  H   GLN A  89     113.412 147.976 124.392  1.00  0.00           H  
ATOM   1399  HA  GLN A  89     111.854 147.835 121.996  1.00  0.00           H  
ATOM   1400 1HB  GLN A  89     111.597 146.211 123.909  1.00  0.00           H  
ATOM   1401 2HB  GLN A  89     110.888 147.498 124.872  1.00  0.00           H  
ATOM   1402 1HG  GLN A  89     109.158 146.110 123.984  1.00  0.00           H  
ATOM   1403 2HG  GLN A  89     109.079 147.716 123.206  1.00  0.00           H  
ATOM   1404 1HE2 GLN A  89     108.915 146.181 120.104  1.00  0.00           H  
ATOM   1405 2HE2 GLN A  89     108.243 147.298 121.246  1.00  0.00           H  
ATOM   1406  N   ASP A  90     111.247 150.325 124.047  1.00  0.00           N  
ATOM   1407  CA  ASP A  90     110.517 151.585 124.120  1.00  0.00           C  
ATOM   1408  C   ASP A  90     110.975 152.546 123.037  1.00  0.00           C  
ATOM   1409  O   ASP A  90     110.153 153.255 122.450  1.00  0.00           O  
ATOM   1410  CB  ASP A  90     110.695 152.294 125.454  1.00  0.00           C  
ATOM   1411  CG  ASP A  90     109.912 153.580 125.519  1.00  0.00           C  
ATOM   1412  OD1 ASP A  90     108.678 153.519 125.687  1.00  0.00           O  
ATOM   1413  OD2 ASP A  90     110.524 154.657 125.375  1.00  0.00           O  
ATOM   1414  H   ASP A  90     111.955 150.126 124.739  1.00  0.00           H  
ATOM   1415  HA  ASP A  90     109.463 151.355 123.959  1.00  0.00           H  
ATOM   1416 1HB  ASP A  90     110.370 151.637 126.261  1.00  0.00           H  
ATOM   1417 2HB  ASP A  90     111.752 152.510 125.613  1.00  0.00           H  
ATOM   1418  N   LYS A  91     112.278 152.597 122.758  1.00  0.00           N  
ATOM   1419  CA  LYS A  91     112.738 153.444 121.666  1.00  0.00           C  
ATOM   1420  C   LYS A  91     112.354 152.889 120.309  1.00  0.00           C  
ATOM   1421  O   LYS A  91     112.379 153.630 119.324  1.00  0.00           O  
ATOM   1422  CB  LYS A  91     114.252 153.625 121.660  1.00  0.00           C  
ATOM   1423  CG  LYS A  91     114.771 154.507 122.763  1.00  0.00           C  
ATOM   1424  CD  LYS A  91     116.253 154.746 122.614  1.00  0.00           C  
ATOM   1425  CE  LYS A  91     116.766 155.659 123.709  1.00  0.00           C  
ATOM   1426  NZ  LYS A  91     118.221 155.936 123.568  1.00  0.00           N  
ATOM   1427  H   LYS A  91     112.954 152.063 123.285  1.00  0.00           H  
ATOM   1428  HA  LYS A  91     112.253 154.413 121.792  1.00  0.00           H  
ATOM   1429 1HB  LYS A  91     114.735 152.652 121.751  1.00  0.00           H  
ATOM   1430 2HB  LYS A  91     114.563 154.057 120.708  1.00  0.00           H  
ATOM   1431 1HG  LYS A  91     114.250 155.466 122.738  1.00  0.00           H  
ATOM   1432 2HG  LYS A  91     114.580 154.036 123.727  1.00  0.00           H  
ATOM   1433 1HD  LYS A  91     116.782 153.793 122.663  1.00  0.00           H  
ATOM   1434 2HD  LYS A  91     116.453 155.202 121.644  1.00  0.00           H  
ATOM   1435 1HE  LYS A  91     116.225 156.604 123.677  1.00  0.00           H  
ATOM   1436 2HE  LYS A  91     116.590 155.197 124.680  1.00  0.00           H  
ATOM   1437 1HZ  LYS A  91     118.522 156.546 124.314  1.00  0.00           H  
ATOM   1438 2HZ  LYS A  91     118.735 155.067 123.614  1.00  0.00           H  
ATOM   1439 3HZ  LYS A  91     118.394 156.382 122.679  1.00  0.00           H  
ATOM   1440  N   TRP A  92     111.997 151.611 120.228  1.00  0.00           N  
ATOM   1441  CA  TRP A  92     111.573 151.082 118.943  1.00  0.00           C  
ATOM   1442  C   TRP A  92     110.145 151.497 118.638  1.00  0.00           C  
ATOM   1443  O   TRP A  92     109.902 152.231 117.679  1.00  0.00           O  
ATOM   1444  CB  TRP A  92     111.625 149.558 118.881  1.00  0.00           C  
ATOM   1445  CG  TRP A  92     111.354 149.013 117.517  1.00  0.00           C  
ATOM   1446  CD1 TRP A  92     112.123 149.166 116.402  1.00  0.00           C  
ATOM   1447  CD2 TRP A  92     110.244 148.209 117.128  1.00  0.00           C  
ATOM   1448  NE1 TRP A  92     111.556 148.516 115.339  1.00  0.00           N  
ATOM   1449  CE2 TRP A  92     110.398 147.917 115.761  1.00  0.00           C  
ATOM   1450  CE3 TRP A  92     109.129 147.707 117.803  1.00  0.00           C  
ATOM   1451  CZ2 TRP A  92     109.480 147.148 115.057  1.00  0.00           C  
ATOM   1452  CZ3 TRP A  92     108.218 146.944 117.103  1.00  0.00           C  
ATOM   1453  CH2 TRP A  92     108.398 146.670 115.744  1.00  0.00           C  
ATOM   1454  H   TRP A  92     112.012 150.999 121.031  1.00  0.00           H  
ATOM   1455  HA  TRP A  92     112.231 151.509 118.186  1.00  0.00           H  
ATOM   1456 1HB  TRP A  92     112.609 149.214 119.201  1.00  0.00           H  
ATOM   1457 2HB  TRP A  92     110.892 149.141 119.572  1.00  0.00           H  
ATOM   1458  HD1 TRP A  92     113.056 149.726 116.361  1.00  0.00           H  
ATOM   1459  HE1 TRP A  92     111.929 148.484 114.401  1.00  0.00           H  
ATOM   1460  HE3 TRP A  92     108.984 147.914 118.863  1.00  0.00           H  
ATOM   1461  HZ2 TRP A  92     109.604 146.924 113.997  1.00  0.00           H  
ATOM   1462  HZ3 TRP A  92     107.351 146.558 117.639  1.00  0.00           H  
ATOM   1463  HH2 TRP A  92     107.658 146.062 115.223  1.00  0.00           H  
ATOM   1464  N   ASP A  93     109.200 151.087 119.487  1.00  0.00           N  
ATOM   1465  CA  ASP A  93     107.784 151.248 119.172  1.00  0.00           C  
ATOM   1466  C   ASP A  93     107.344 152.704 119.202  1.00  0.00           C  
ATOM   1467  O   ASP A  93     106.327 153.052 118.596  1.00  0.00           O  
ATOM   1468  CB  ASP A  93     106.875 150.488 120.141  1.00  0.00           C  
ATOM   1469  CG  ASP A  93     105.429 150.422 119.669  1.00  0.00           C  
ATOM   1470  OD1 ASP A  93     105.204 149.975 118.570  1.00  0.00           O  
ATOM   1471  OD2 ASP A  93     104.564 150.819 120.413  1.00  0.00           O  
ATOM   1472  H   ASP A  93     109.464 150.658 120.362  1.00  0.00           H  
ATOM   1473  HA  ASP A  93     107.641 150.866 118.161  1.00  0.00           H  
ATOM   1474 1HB  ASP A  93     107.248 149.471 120.268  1.00  0.00           H  
ATOM   1475 2HB  ASP A  93     106.901 150.971 121.119  1.00  0.00           H  
ATOM   1476  N   ARG A  94     108.092 153.567 119.875  1.00  0.00           N  
ATOM   1477  CA  ARG A  94     107.704 154.964 119.986  1.00  0.00           C  
ATOM   1478  C   ARG A  94     108.366 155.839 118.934  1.00  0.00           C  
ATOM   1479  O   ARG A  94     107.723 156.734 118.378  1.00  0.00           O  
ATOM   1480  CB  ARG A  94     108.053 155.565 121.347  1.00  0.00           C  
ATOM   1481  CG  ARG A  94     107.641 157.001 121.557  1.00  0.00           C  
ATOM   1482  CD  ARG A  94     107.986 157.424 122.972  1.00  0.00           C  
ATOM   1483  NE  ARG A  94     107.655 158.817 123.238  1.00  0.00           N  
ATOM   1484  CZ  ARG A  94     107.844 159.412 124.411  1.00  0.00           C  
ATOM   1485  NH1 ARG A  94     108.360 158.728 125.422  1.00  0.00           N  
ATOM   1486  NH2 ARG A  94     107.517 160.686 124.574  1.00  0.00           N  
ATOM   1487  H   ARG A  94     108.945 153.257 120.319  1.00  0.00           H  
ATOM   1488  HA  ARG A  94     106.624 155.003 119.835  1.00  0.00           H  
ATOM   1489 1HB  ARG A  94     107.583 154.979 122.134  1.00  0.00           H  
ATOM   1490 2HB  ARG A  94     109.131 155.515 121.500  1.00  0.00           H  
ATOM   1491 1HG  ARG A  94     108.170 157.639 120.848  1.00  0.00           H  
ATOM   1492 2HG  ARG A  94     106.566 157.098 121.401  1.00  0.00           H  
ATOM   1493 1HD  ARG A  94     107.433 156.808 123.681  1.00  0.00           H  
ATOM   1494 2HD  ARG A  94     109.055 157.297 123.139  1.00  0.00           H  
ATOM   1495  HE  ARG A  94     107.258 159.359 122.481  1.00  0.00           H  
ATOM   1496 1HH1 ARG A  94     108.609 157.756 125.300  1.00  0.00           H  
ATOM   1497 2HH1 ARG A  94     108.504 159.178 126.315  1.00  0.00           H  
ATOM   1498 1HH2 ARG A  94     107.123 161.210 123.804  1.00  0.00           H  
ATOM   1499 2HH2 ARG A  94     107.662 161.134 125.467  1.00  0.00           H  
ATOM   1500  N   PHE A  95     109.637 155.602 118.642  1.00  0.00           N  
ATOM   1501  CA  PHE A  95     110.413 156.563 117.877  1.00  0.00           C  
ATOM   1502  C   PHE A  95     110.896 156.048 116.532  1.00  0.00           C  
ATOM   1503  O   PHE A  95     110.617 156.676 115.507  1.00  0.00           O  
ATOM   1504  CB  PHE A  95     111.658 157.039 118.632  1.00  0.00           C  
ATOM   1505  CG  PHE A  95     112.465 158.048 117.891  1.00  0.00           C  
ATOM   1506  CD1 PHE A  95     112.015 159.348 117.758  1.00  0.00           C  
ATOM   1507  CD2 PHE A  95     113.691 157.708 117.350  1.00  0.00           C  
ATOM   1508  CE1 PHE A  95     112.764 160.291 117.081  1.00  0.00           C  
ATOM   1509  CE2 PHE A  95     114.447 158.642 116.675  1.00  0.00           C  
ATOM   1510  CZ  PHE A  95     113.982 159.936 116.539  1.00  0.00           C  
ATOM   1511  H   PHE A  95     110.077 154.748 118.951  1.00  0.00           H  
ATOM   1512  HA  PHE A  95     109.757 157.415 117.695  1.00  0.00           H  
ATOM   1513 1HB  PHE A  95     111.360 157.477 119.584  1.00  0.00           H  
ATOM   1514 2HB  PHE A  95     112.299 156.186 118.851  1.00  0.00           H  
ATOM   1515  HD1 PHE A  95     111.057 159.627 118.197  1.00  0.00           H  
ATOM   1516  HD2 PHE A  95     114.056 156.686 117.458  1.00  0.00           H  
ATOM   1517  HE1 PHE A  95     112.391 161.310 116.976  1.00  0.00           H  
ATOM   1518  HE2 PHE A  95     115.409 158.361 116.247  1.00  0.00           H  
ATOM   1519  HZ  PHE A  95     114.578 160.675 116.004  1.00  0.00           H  
ATOM   1520  N   VAL A  96     111.615 154.922 116.494  1.00  0.00           N  
ATOM   1521  CA  VAL A  96     112.376 154.564 115.301  1.00  0.00           C  
ATOM   1522  C   VAL A  96     111.623 153.603 114.381  1.00  0.00           C  
ATOM   1523  O   VAL A  96     112.021 153.447 113.215  1.00  0.00           O  
ATOM   1524  CB  VAL A  96     113.728 153.892 115.638  1.00  0.00           C  
ATOM   1525  CG1 VAL A  96     113.560 152.441 115.910  1.00  0.00           C  
ATOM   1526  CG2 VAL A  96     114.768 154.116 114.571  1.00  0.00           C  
ATOM   1527  H   VAL A  96     111.637 154.307 117.295  1.00  0.00           H  
ATOM   1528  HA  VAL A  96     112.557 155.490 114.754  1.00  0.00           H  
ATOM   1529  HB  VAL A  96     114.106 154.306 116.573  1.00  0.00           H  
ATOM   1530 1HG1 VAL A  96     114.529 152.000 116.144  1.00  0.00           H  
ATOM   1531 2HG1 VAL A  96     112.886 152.306 116.756  1.00  0.00           H  
ATOM   1532 3HG1 VAL A  96     113.142 151.952 115.030  1.00  0.00           H  
ATOM   1533 1HG2 VAL A  96     115.697 153.624 114.860  1.00  0.00           H  
ATOM   1534 2HG2 VAL A  96     114.415 153.701 113.627  1.00  0.00           H  
ATOM   1535 3HG2 VAL A  96     114.946 155.185 114.455  1.00  0.00           H  
ATOM   1536  N   LYS A  97     110.535 152.984 114.851  1.00  0.00           N  
ATOM   1537  CA  LYS A  97     109.782 152.037 114.028  1.00  0.00           C  
ATOM   1538  C   LYS A  97     109.226 152.739 112.798  1.00  0.00           C  
ATOM   1539  O   LYS A  97     109.189 152.158 111.709  1.00  0.00           O  
ATOM   1540  CB  LYS A  97     108.603 151.411 114.767  1.00  0.00           C  
ATOM   1541  CG  LYS A  97     107.779 150.407 113.997  1.00  0.00           C  
ATOM   1542  CD  LYS A  97     106.688 149.847 114.895  1.00  0.00           C  
ATOM   1543  CE  LYS A  97     105.731 148.949 114.139  1.00  0.00           C  
ATOM   1544  NZ  LYS A  97     106.398 147.721 113.638  1.00  0.00           N  
ATOM   1545  H   LYS A  97     110.224 153.172 115.793  1.00  0.00           H  
ATOM   1546  HA  LYS A  97     110.478 151.261 113.707  1.00  0.00           H  
ATOM   1547 1HB  LYS A  97     108.963 150.902 115.661  1.00  0.00           H  
ATOM   1548 2HB  LYS A  97     107.919 152.196 115.091  1.00  0.00           H  
ATOM   1549 1HG  LYS A  97     107.332 150.893 113.128  1.00  0.00           H  
ATOM   1550 2HG  LYS A  97     108.423 149.600 113.648  1.00  0.00           H  
ATOM   1551 1HD  LYS A  97     107.142 149.270 115.702  1.00  0.00           H  
ATOM   1552 2HD  LYS A  97     106.120 150.668 115.332  1.00  0.00           H  
ATOM   1553 1HE  LYS A  97     104.910 148.660 114.794  1.00  0.00           H  
ATOM   1554 2HE  LYS A  97     105.315 149.492 113.291  1.00  0.00           H  
ATOM   1555 1HZ  LYS A  97     105.728 147.152 113.141  1.00  0.00           H  
ATOM   1556 2HZ  LYS A  97     107.150 147.977 113.013  1.00  0.00           H  
ATOM   1557 3HZ  LYS A  97     106.772 147.198 114.417  1.00  0.00           H  
ATOM   1558  N   ARG A  98     108.811 153.992 112.946  1.00  0.00           N  
ATOM   1559  CA  ARG A  98     108.308 154.731 111.798  1.00  0.00           C  
ATOM   1560  C   ARG A  98     109.439 155.146 110.872  1.00  0.00           C  
ATOM   1561  O   ARG A  98     109.289 155.111 109.647  1.00  0.00           O  
ATOM   1562  CB  ARG A  98     107.560 156.000 112.193  1.00  0.00           C  
ATOM   1563  CG  ARG A  98     106.283 155.749 112.967  1.00  0.00           C  
ATOM   1564  CD  ARG A  98     105.633 157.055 113.375  1.00  0.00           C  
ATOM   1565  NE  ARG A  98     105.221 157.841 112.216  1.00  0.00           N  
ATOM   1566  CZ  ARG A  98     104.038 157.731 111.622  1.00  0.00           C  
ATOM   1567  NH1 ARG A  98     103.141 156.869 112.081  1.00  0.00           N  
ATOM   1568  NH2 ARG A  98     103.748 158.486 110.571  1.00  0.00           N  
ATOM   1569  H   ARG A  98     108.839 154.445 113.849  1.00  0.00           H  
ATOM   1570  HA  ARG A  98     107.641 154.061 111.254  1.00  0.00           H  
ATOM   1571 1HB  ARG A  98     108.208 156.628 112.803  1.00  0.00           H  
ATOM   1572 2HB  ARG A  98     107.306 156.566 111.296  1.00  0.00           H  
ATOM   1573 1HG  ARG A  98     105.584 155.189 112.345  1.00  0.00           H  
ATOM   1574 2HG  ARG A  98     106.509 155.174 113.866  1.00  0.00           H  
ATOM   1575 1HD  ARG A  98     104.749 156.849 113.979  1.00  0.00           H  
ATOM   1576 2HD  ARG A  98     106.339 157.647 113.956  1.00  0.00           H  
ATOM   1577  HE  ARG A  98     105.882 158.510 111.844  1.00  0.00           H  
ATOM   1578 1HH1 ARG A  98     103.358 156.295 112.884  1.00  0.00           H  
ATOM   1579 2HH1 ARG A  98     102.242 156.786 111.630  1.00  0.00           H  
ATOM   1580 1HH2 ARG A  98     104.428 159.146 110.219  1.00  0.00           H  
ATOM   1581 2HH2 ARG A  98     102.849 158.401 110.121  1.00  0.00           H  
ATOM   1582  N   ILE A  99     110.580 155.541 111.430  1.00  0.00           N  
ATOM   1583  CA  ILE A  99     111.658 156.031 110.586  1.00  0.00           C  
ATOM   1584  C   ILE A  99     112.547 154.956 109.973  1.00  0.00           C  
ATOM   1585  O   ILE A  99     113.246 155.219 108.991  1.00  0.00           O  
ATOM   1586  CB  ILE A  99     112.597 156.988 111.340  1.00  0.00           C  
ATOM   1587  CG1 ILE A  99     113.423 157.847 110.386  1.00  0.00           C  
ATOM   1588  CG2 ILE A  99     113.537 156.229 112.213  1.00  0.00           C  
ATOM   1589  CD1 ILE A  99     114.160 158.970 111.080  1.00  0.00           C  
ATOM   1590  H   ILE A  99     110.715 155.507 112.431  1.00  0.00           H  
ATOM   1591  HA  ILE A  99     111.182 156.573 109.770  1.00  0.00           H  
ATOM   1592  HB  ILE A  99     112.007 157.661 111.962  1.00  0.00           H  
ATOM   1593 1HG1 ILE A  99     114.151 157.221 109.872  1.00  0.00           H  
ATOM   1594 2HG1 ILE A  99     112.770 158.279 109.628  1.00  0.00           H  
ATOM   1595 1HG2 ILE A  99     114.192 156.926 112.735  1.00  0.00           H  
ATOM   1596 2HG2 ILE A  99     112.971 155.649 112.940  1.00  0.00           H  
ATOM   1597 3HG2 ILE A  99     114.138 155.556 111.601  1.00  0.00           H  
ATOM   1598 1HD1 ILE A  99     114.727 159.542 110.345  1.00  0.00           H  
ATOM   1599 2HD1 ILE A  99     113.442 159.626 111.574  1.00  0.00           H  
ATOM   1600 3HD1 ILE A  99     114.842 158.555 111.820  1.00  0.00           H  
ATOM   1601  N   PHE A 100     112.515 153.733 110.499  1.00  0.00           N  
ATOM   1602  CA  PHE A 100     113.223 152.651 109.829  1.00  0.00           C  
ATOM   1603  C   PHE A 100     112.453 152.155 108.619  1.00  0.00           C  
ATOM   1604  O   PHE A 100     113.046 151.910 107.565  1.00  0.00           O  
ATOM   1605  CB  PHE A 100     113.457 151.450 110.734  1.00  0.00           C  
ATOM   1606  CG  PHE A 100     114.149 150.315 110.057  1.00  0.00           C  
ATOM   1607  CD1 PHE A 100     115.501 150.370 109.799  1.00  0.00           C  
ATOM   1608  CD2 PHE A 100     113.448 149.182 109.692  1.00  0.00           C  
ATOM   1609  CE1 PHE A 100     116.137 149.323 109.182  1.00  0.00           C  
ATOM   1610  CE2 PHE A 100     114.079 148.140 109.072  1.00  0.00           C  
ATOM   1611  CZ  PHE A 100     115.424 148.208 108.819  1.00  0.00           C  
ATOM   1612  H   PHE A 100     112.011 153.537 111.352  1.00  0.00           H  
ATOM   1613  HA  PHE A 100     114.179 153.054 109.492  1.00  0.00           H  
ATOM   1614 1HB  PHE A 100     114.058 151.752 111.591  1.00  0.00           H  
ATOM   1615 2HB  PHE A 100     112.503 151.089 111.114  1.00  0.00           H  
ATOM   1616  HD1 PHE A 100     116.064 151.257 110.092  1.00  0.00           H  
ATOM   1617  HD2 PHE A 100     112.377 149.129 109.894  1.00  0.00           H  
ATOM   1618  HE1 PHE A 100     117.206 149.377 108.981  1.00  0.00           H  
ATOM   1619  HE2 PHE A 100     113.514 147.256 108.778  1.00  0.00           H  
ATOM   1620  HZ  PHE A 100     115.925 147.376 108.327  1.00  0.00           H  
ATOM   1621  N   TYR A 101     111.137 151.993 108.759  1.00  0.00           N  
ATOM   1622  CA  TYR A 101     110.316 151.502 107.663  1.00  0.00           C  
ATOM   1623  C   TYR A 101     110.249 152.488 106.517  1.00  0.00           C  
ATOM   1624  O   TYR A 101     110.068 152.075 105.371  1.00  0.00           O  
ATOM   1625  CB  TYR A 101     108.880 151.213 108.087  1.00  0.00           C  
ATOM   1626  CG  TYR A 101     108.720 150.035 109.010  1.00  0.00           C  
ATOM   1627  CD1 TYR A 101     109.724 149.090 109.147  1.00  0.00           C  
ATOM   1628  CD2 TYR A 101     107.561 149.868 109.749  1.00  0.00           C  
ATOM   1629  CE1 TYR A 101     109.579 148.019 109.990  1.00  0.00           C  
ATOM   1630  CE2 TYR A 101     107.405 148.797 110.596  1.00  0.00           C  
ATOM   1631  CZ  TYR A 101     108.418 147.876 110.710  1.00  0.00           C  
ATOM   1632  OH  TYR A 101     108.272 146.803 111.553  1.00  0.00           O  
ATOM   1633  H   TYR A 101     110.699 152.213 109.642  1.00  0.00           H  
ATOM   1634  HA  TYR A 101     110.784 150.585 107.303  1.00  0.00           H  
ATOM   1635 1HB  TYR A 101     108.467 152.088 108.592  1.00  0.00           H  
ATOM   1636 2HB  TYR A 101     108.271 151.027 107.203  1.00  0.00           H  
ATOM   1637  HD1 TYR A 101     110.648 149.192 108.578  1.00  0.00           H  
ATOM   1638  HD2 TYR A 101     106.751 150.594 109.663  1.00  0.00           H  
ATOM   1639  HE1 TYR A 101     110.380 147.287 110.084  1.00  0.00           H  
ATOM   1640  HE2 TYR A 101     106.484 148.684 111.168  1.00  0.00           H  
ATOM   1641  HH  TYR A 101     107.414 146.848 111.981  1.00  0.00           H  
ATOM   1642  N   PHE A 102     110.390 153.780 106.798  1.00  0.00           N  
ATOM   1643  CA  PHE A 102     110.473 154.741 105.713  1.00  0.00           C  
ATOM   1644  C   PHE A 102     111.795 154.510 105.005  1.00  0.00           C  
ATOM   1645  O   PHE A 102     111.877 154.693 103.789  1.00  0.00           O  
ATOM   1646  CB  PHE A 102     110.441 156.187 106.183  1.00  0.00           C  
ATOM   1647  CG  PHE A 102     110.544 157.179 105.072  1.00  0.00           C  
ATOM   1648  CD1 PHE A 102     109.467 157.418 104.242  1.00  0.00           C  
ATOM   1649  CD2 PHE A 102     111.720 157.875 104.859  1.00  0.00           C  
ATOM   1650  CE1 PHE A 102     109.561 158.332 103.215  1.00  0.00           C  
ATOM   1651  CE2 PHE A 102     111.821 158.789 103.837  1.00  0.00           C  
ATOM   1652  CZ  PHE A 102     110.740 159.019 103.015  1.00  0.00           C  
ATOM   1653  H   PHE A 102     110.440 154.109 107.751  1.00  0.00           H  
ATOM   1654  HA  PHE A 102     109.653 154.539 105.023  1.00  0.00           H  
ATOM   1655 1HB  PHE A 102     109.513 156.374 106.723  1.00  0.00           H  
ATOM   1656 2HB  PHE A 102     111.263 156.363 106.876  1.00  0.00           H  
ATOM   1657  HD1 PHE A 102     108.536 156.875 104.408  1.00  0.00           H  
ATOM   1658  HD2 PHE A 102     112.574 157.690 105.511  1.00  0.00           H  
ATOM   1659  HE1 PHE A 102     108.705 158.510 102.564  1.00  0.00           H  
ATOM   1660  HE2 PHE A 102     112.753 159.330 103.676  1.00  0.00           H  
ATOM   1661  HZ  PHE A 102     110.819 159.744 102.205  1.00  0.00           H  
ATOM   1662  N   ASN A 103     112.834 154.106 105.736  1.00  0.00           N  
ATOM   1663  CA  ASN A 103     114.103 153.808 105.083  1.00  0.00           C  
ATOM   1664  C   ASN A 103     114.005 152.545 104.245  1.00  0.00           C  
ATOM   1665  O   ASN A 103     114.628 152.446 103.185  1.00  0.00           O  
ATOM   1666  CB  ASN A 103     115.242 153.604 106.071  1.00  0.00           C  
ATOM   1667  CG  ASN A 103     115.678 154.892 106.714  1.00  0.00           C  
ATOM   1668  OD1 ASN A 103     115.744 155.929 106.056  1.00  0.00           O  
ATOM   1669  ND2 ASN A 103     115.982 154.841 108.001  1.00  0.00           N  
ATOM   1670  H   ASN A 103     112.760 154.002 106.738  1.00  0.00           H  
ATOM   1671  HA  ASN A 103     114.329 154.647 104.423  1.00  0.00           H  
ATOM   1672 1HB  ASN A 103     114.929 152.907 106.850  1.00  0.00           H  
ATOM   1673 2HB  ASN A 103     116.094 153.158 105.557  1.00  0.00           H  
ATOM   1674 1HD2 ASN A 103     116.278 155.670 108.478  1.00  0.00           H  
ATOM   1675 2HD2 ASN A 103     115.917 153.976 108.496  1.00  0.00           H  
ATOM   1676  N   PHE A 104     113.216 151.576 104.694  1.00  0.00           N  
ATOM   1677  CA  PHE A 104     112.965 150.403 103.872  1.00  0.00           C  
ATOM   1678  C   PHE A 104     112.054 150.727 102.699  1.00  0.00           C  
ATOM   1679  O   PHE A 104     112.178 150.115 101.636  1.00  0.00           O  
ATOM   1680  CB  PHE A 104     112.308 149.267 104.649  1.00  0.00           C  
ATOM   1681  CG  PHE A 104     111.827 148.136 103.799  1.00  0.00           C  
ATOM   1682  CD1 PHE A 104     112.695 147.430 103.003  1.00  0.00           C  
ATOM   1683  CD2 PHE A 104     110.509 147.729 103.875  1.00  0.00           C  
ATOM   1684  CE1 PHE A 104     112.256 146.373 102.250  1.00  0.00           C  
ATOM   1685  CE2 PHE A 104     110.063 146.668 103.124  1.00  0.00           C  
ATOM   1686  CZ  PHE A 104     110.940 145.992 102.312  1.00  0.00           C  
ATOM   1687  H   PHE A 104     112.784 151.640 105.604  1.00  0.00           H  
ATOM   1688  HA  PHE A 104     113.929 150.075 103.482  1.00  0.00           H  
ATOM   1689 1HB  PHE A 104     113.015 148.864 105.373  1.00  0.00           H  
ATOM   1690 2HB  PHE A 104     111.455 149.653 105.206  1.00  0.00           H  
ATOM   1691  HD1 PHE A 104     113.746 147.719 102.974  1.00  0.00           H  
ATOM   1692  HD2 PHE A 104     109.815 148.269 104.520  1.00  0.00           H  
ATOM   1693  HE1 PHE A 104     112.952 145.838 101.605  1.00  0.00           H  
ATOM   1694  HE2 PHE A 104     109.018 146.363 103.170  1.00  0.00           H  
ATOM   1695  HZ  PHE A 104     110.587 145.151 101.715  1.00  0.00           H  
ATOM   1696  N   PHE A 105     111.172 151.709 102.849  1.00  0.00           N  
ATOM   1697  CA  PHE A 105     110.324 152.101 101.732  1.00  0.00           C  
ATOM   1698  C   PHE A 105     111.093 152.881 100.680  1.00  0.00           C  
ATOM   1699  O   PHE A 105     110.757 152.809  99.495  1.00  0.00           O  
ATOM   1700  CB  PHE A 105     109.151 152.971 102.162  1.00  0.00           C  
ATOM   1701  CG  PHE A 105     108.261 153.377 101.038  1.00  0.00           C  
ATOM   1702  CD1 PHE A 105     107.368 152.476 100.498  1.00  0.00           C  
ATOM   1703  CD2 PHE A 105     108.318 154.659 100.518  1.00  0.00           C  
ATOM   1704  CE1 PHE A 105     106.543 152.844  99.466  1.00  0.00           C  
ATOM   1705  CE2 PHE A 105     107.503 155.031  99.483  1.00  0.00           C  
ATOM   1706  CZ  PHE A 105     106.612 154.123  98.956  1.00  0.00           C  
ATOM   1707  H   PHE A 105     111.078 152.192 103.731  1.00  0.00           H  
ATOM   1708  HA  PHE A 105     109.953 151.181 101.278  1.00  0.00           H  
ATOM   1709 1HB  PHE A 105     108.550 152.435 102.895  1.00  0.00           H  
ATOM   1710 2HB  PHE A 105     109.525 153.874 102.643  1.00  0.00           H  
ATOM   1711  HD1 PHE A 105     107.324 151.464 100.902  1.00  0.00           H  
ATOM   1712  HD2 PHE A 105     109.026 155.374 100.939  1.00  0.00           H  
ATOM   1713  HE1 PHE A 105     105.836 152.126  99.052  1.00  0.00           H  
ATOM   1714  HE2 PHE A 105     107.557 156.040  99.075  1.00  0.00           H  
ATOM   1715  HZ  PHE A 105     105.962 154.418  98.133  1.00  0.00           H  
ATOM   1716  N   VAL A 106     112.103 153.645 101.087  1.00  0.00           N  
ATOM   1717  CA  VAL A 106     112.941 154.327 100.112  1.00  0.00           C  
ATOM   1718  C   VAL A 106     113.802 153.326  99.364  1.00  0.00           C  
ATOM   1719  O   VAL A 106     113.887 153.359  98.131  1.00  0.00           O  
ATOM   1720  CB  VAL A 106     113.886 155.357 100.750  1.00  0.00           C  
ATOM   1721  CG1 VAL A 106     114.888 155.869  99.742  1.00  0.00           C  
ATOM   1722  CG2 VAL A 106     113.087 156.511 101.280  1.00  0.00           C  
ATOM   1723  H   VAL A 106     112.299 153.760 102.071  1.00  0.00           H  
ATOM   1724  HA  VAL A 106     112.276 154.818  99.401  1.00  0.00           H  
ATOM   1725  HB  VAL A 106     114.429 154.881 101.566  1.00  0.00           H  
ATOM   1726 1HG1 VAL A 106     115.545 156.596 100.219  1.00  0.00           H  
ATOM   1727 2HG1 VAL A 106     115.481 155.037  99.364  1.00  0.00           H  
ATOM   1728 3HG1 VAL A 106     114.361 156.345  98.915  1.00  0.00           H  
ATOM   1729 1HG2 VAL A 106     113.757 157.241 101.733  1.00  0.00           H  
ATOM   1730 2HG2 VAL A 106     112.538 156.980 100.463  1.00  0.00           H  
ATOM   1731 3HG2 VAL A 106     112.382 156.152 102.030  1.00  0.00           H  
ATOM   1732  N   TYR A 107     114.424 152.399 100.092  1.00  0.00           N  
ATOM   1733  CA  TYR A 107     115.331 151.449  99.463  1.00  0.00           C  
ATOM   1734  C   TYR A 107     114.585 150.450  98.598  1.00  0.00           C  
ATOM   1735  O   TYR A 107     115.129 149.982  97.594  1.00  0.00           O  
ATOM   1736  CB  TYR A 107     116.139 150.648 100.474  1.00  0.00           C  
ATOM   1737  CG  TYR A 107     117.143 149.722  99.847  1.00  0.00           C  
ATOM   1738  CD1 TYR A 107     118.326 150.210  99.325  1.00  0.00           C  
ATOM   1739  CD2 TYR A 107     116.913 148.359  99.781  1.00  0.00           C  
ATOM   1740  CE1 TYR A 107     119.248 149.372  98.754  1.00  0.00           C  
ATOM   1741  CE2 TYR A 107     117.828 147.515  99.209  1.00  0.00           C  
ATOM   1742  CZ  TYR A 107     118.993 148.027  98.699  1.00  0.00           C  
ATOM   1743  OH  TYR A 107     119.913 147.187  98.126  1.00  0.00           O  
ATOM   1744  H   TYR A 107     114.271 152.347 101.089  1.00  0.00           H  
ATOM   1745  HA  TYR A 107     116.003 152.025  98.826  1.00  0.00           H  
ATOM   1746 1HB  TYR A 107     116.672 151.331 101.138  1.00  0.00           H  
ATOM   1747 2HB  TYR A 107     115.465 150.054 101.090  1.00  0.00           H  
ATOM   1748  HD1 TYR A 107     118.538 151.279  99.363  1.00  0.00           H  
ATOM   1749  HD2 TYR A 107     115.992 147.942 100.187  1.00  0.00           H  
ATOM   1750  HE1 TYR A 107     120.174 149.776  98.348  1.00  0.00           H  
ATOM   1751  HE2 TYR A 107     117.626 146.444  99.161  1.00  0.00           H  
ATOM   1752  HH  TYR A 107     119.588 146.285  98.164  1.00  0.00           H  
ATOM   1753  N   CYS A 108     113.346 150.118  98.955  1.00  0.00           N  
ATOM   1754  CA  CYS A 108     112.547 149.298  98.059  1.00  0.00           C  
ATOM   1755  C   CYS A 108     112.143 150.079  96.820  1.00  0.00           C  
ATOM   1756  O   CYS A 108     112.101 149.515  95.726  1.00  0.00           O  
ATOM   1757  CB  CYS A 108     111.266 148.788  98.707  1.00  0.00           C  
ATOM   1758  SG  CYS A 108     110.314 147.682  97.659  1.00  0.00           S  
ATOM   1759  H   CYS A 108     112.947 150.421  99.832  1.00  0.00           H  
ATOM   1760  HA  CYS A 108     113.169 148.457  97.754  1.00  0.00           H  
ATOM   1761 1HB  CYS A 108     111.511 148.259  99.628  1.00  0.00           H  
ATOM   1762 2HB  CYS A 108     110.633 149.634  98.974  1.00  0.00           H  
ATOM   1763  HG  CYS A 108     109.335 147.472  98.533  1.00  0.00           H  
ATOM   1764  N   LEU A 109     111.868 151.374  96.957  1.00  0.00           N  
ATOM   1765  CA  LEU A 109     111.685 152.211  95.778  1.00  0.00           C  
ATOM   1766  C   LEU A 109     112.990 152.642  95.148  1.00  0.00           C  
ATOM   1767  O   LEU A 109     112.964 153.304  94.111  1.00  0.00           O  
ATOM   1768  CB  LEU A 109     110.902 153.483  96.080  1.00  0.00           C  
ATOM   1769  CG  LEU A 109     109.396 153.421  95.847  1.00  0.00           C  
ATOM   1770  CD1 LEU A 109     108.689 152.526  96.835  1.00  0.00           C  
ATOM   1771  CD2 LEU A 109     108.834 154.817  95.891  1.00  0.00           C  
ATOM   1772  H   LEU A 109     111.783 151.790  97.874  1.00  0.00           H  
ATOM   1773  HA  LEU A 109     111.137 151.612  95.051  1.00  0.00           H  
ATOM   1774 1HB  LEU A 109     111.058 153.747  97.125  1.00  0.00           H  
ATOM   1775 2HB  LEU A 109     111.295 154.289  95.461  1.00  0.00           H  
ATOM   1776  HG  LEU A 109     109.198 152.976  94.871  1.00  0.00           H  
ATOM   1777 1HD1 LEU A 109     107.621 152.520  96.620  1.00  0.00           H  
ATOM   1778 2HD1 LEU A 109     109.081 151.512  96.753  1.00  0.00           H  
ATOM   1779 3HD1 LEU A 109     108.854 152.899  97.845  1.00  0.00           H  
ATOM   1780 1HD2 LEU A 109     107.757 154.781  95.724  1.00  0.00           H  
ATOM   1781 2HD2 LEU A 109     109.035 155.260  96.867  1.00  0.00           H  
ATOM   1782 3HD2 LEU A 109     109.301 155.423  95.115  1.00  0.00           H  
ATOM   1783  N   TYR A 110     114.123 152.313  95.747  1.00  0.00           N  
ATOM   1784  CA  TYR A 110     115.370 152.550  95.045  1.00  0.00           C  
ATOM   1785  C   TYR A 110     115.678 151.424  94.079  1.00  0.00           C  
ATOM   1786  O   TYR A 110     116.090 151.672  92.943  1.00  0.00           O  
ATOM   1787  CB  TYR A 110     116.557 152.674  95.980  1.00  0.00           C  
ATOM   1788  CG  TYR A 110     117.844 152.790  95.232  1.00  0.00           C  
ATOM   1789  CD1 TYR A 110     118.120 153.915  94.488  1.00  0.00           C  
ATOM   1790  CD2 TYR A 110     118.795 151.787  95.292  1.00  0.00           C  
ATOM   1791  CE1 TYR A 110     119.295 154.034  93.805  1.00  0.00           C  
ATOM   1792  CE2 TYR A 110     119.978 151.898  94.616  1.00  0.00           C  
ATOM   1793  CZ  TYR A 110     120.223 153.025  93.874  1.00  0.00           C  
ATOM   1794  OH  TYR A 110     121.404 153.146  93.191  1.00  0.00           O  
ATOM   1795  H   TYR A 110     114.148 151.905  96.671  1.00  0.00           H  
ATOM   1796  HA  TYR A 110     115.247 153.472  94.477  1.00  0.00           H  
ATOM   1797 1HB  TYR A 110     116.430 153.553  96.614  1.00  0.00           H  
ATOM   1798 2HB  TYR A 110     116.599 151.803  96.632  1.00  0.00           H  
ATOM   1799  HD1 TYR A 110     117.395 154.728  94.439  1.00  0.00           H  
ATOM   1800  HD2 TYR A 110     118.605 150.891  95.883  1.00  0.00           H  
ATOM   1801  HE1 TYR A 110     119.497 154.931  93.221  1.00  0.00           H  
ATOM   1802  HE2 TYR A 110     120.714 151.095  94.669  1.00  0.00           H  
ATOM   1803  HH  TYR A 110     121.939 152.362  93.339  1.00  0.00           H  
ATOM   1804  N   MET A 111     115.483 150.183  94.508  1.00  0.00           N  
ATOM   1805  CA  MET A 111     115.818 149.061  93.652  1.00  0.00           C  
ATOM   1806  C   MET A 111     114.802 148.844  92.548  1.00  0.00           C  
ATOM   1807  O   MET A 111     115.134 148.205  91.551  1.00  0.00           O  
ATOM   1808  CB  MET A 111     115.922 147.752  94.419  1.00  0.00           C  
ATOM   1809  CG  MET A 111     117.027 147.765  95.431  1.00  0.00           C  
ATOM   1810  SD  MET A 111     118.592 148.182  94.666  1.00  0.00           S  
ATOM   1811  CE  MET A 111     118.820 146.763  93.619  1.00  0.00           C  
ATOM   1812  H   MET A 111     115.103 150.005  95.427  1.00  0.00           H  
ATOM   1813  HA  MET A 111     116.779 149.292  93.193  1.00  0.00           H  
ATOM   1814 1HB  MET A 111     114.981 147.552  94.928  1.00  0.00           H  
ATOM   1815 2HB  MET A 111     116.096 146.933  93.719  1.00  0.00           H  
ATOM   1816 1HG  MET A 111     116.799 148.494  96.208  1.00  0.00           H  
ATOM   1817 2HG  MET A 111     117.104 146.783  95.898  1.00  0.00           H  
ATOM   1818 1HE  MET A 111     119.755 146.864  93.067  1.00  0.00           H  
ATOM   1819 2HE  MET A 111     118.854 145.861  94.231  1.00  0.00           H  
ATOM   1820 3HE  MET A 111     117.990 146.693  92.915  1.00  0.00           H  
ATOM   1821  N   ILE A 112     113.579 149.347  92.696  1.00  0.00           N  
ATOM   1822  CA  ILE A 112     112.637 149.289  91.586  1.00  0.00           C  
ATOM   1823  C   ILE A 112     113.056 150.251  90.489  1.00  0.00           C  
ATOM   1824  O   ILE A 112     113.013 149.910  89.301  1.00  0.00           O  
ATOM   1825  CB  ILE A 112     111.203 149.659  91.996  1.00  0.00           C  
ATOM   1826  CG1 ILE A 112     110.636 148.587  92.915  1.00  0.00           C  
ATOM   1827  CG2 ILE A 112     110.304 149.825  90.797  1.00  0.00           C  
ATOM   1828  CD1 ILE A 112     109.329 148.975  93.545  1.00  0.00           C  
ATOM   1829  H   ILE A 112     113.289 149.770  93.566  1.00  0.00           H  
ATOM   1830  HA  ILE A 112     112.664 148.274  91.192  1.00  0.00           H  
ATOM   1831  HB  ILE A 112     111.214 150.598  92.548  1.00  0.00           H  
ATOM   1832 1HG1 ILE A 112     110.489 147.666  92.351  1.00  0.00           H  
ATOM   1833 2HG1 ILE A 112     111.351 148.372  93.709  1.00  0.00           H  
ATOM   1834 1HG2 ILE A 112     109.299 150.085  91.129  1.00  0.00           H  
ATOM   1835 2HG2 ILE A 112     110.692 150.617  90.158  1.00  0.00           H  
ATOM   1836 3HG2 ILE A 112     110.270 148.891  90.236  1.00  0.00           H  
ATOM   1837 1HD1 ILE A 112     108.981 148.166  94.188  1.00  0.00           H  
ATOM   1838 2HD1 ILE A 112     109.466 149.878  94.141  1.00  0.00           H  
ATOM   1839 3HD1 ILE A 112     108.591 149.162  92.767  1.00  0.00           H  
ATOM   1840  N   ILE A 113     113.498 151.451  90.865  1.00  0.00           N  
ATOM   1841  CA  ILE A 113     113.979 152.416  89.884  1.00  0.00           C  
ATOM   1842  C   ILE A 113     115.262 151.923  89.234  1.00  0.00           C  
ATOM   1843  O   ILE A 113     115.427 152.010  88.014  1.00  0.00           O  
ATOM   1844  CB  ILE A 113     114.278 153.794  90.496  1.00  0.00           C  
ATOM   1845  CG1 ILE A 113     112.999 154.413  91.043  1.00  0.00           C  
ATOM   1846  CG2 ILE A 113     114.896 154.724  89.484  1.00  0.00           C  
ATOM   1847  CD1 ILE A 113     111.938 154.622  90.004  1.00  0.00           C  
ATOM   1848  H   ILE A 113     113.502 151.701  91.844  1.00  0.00           H  
ATOM   1849  HA  ILE A 113     113.210 152.506  89.117  1.00  0.00           H  
ATOM   1850  HB  ILE A 113     114.971 153.680  91.329  1.00  0.00           H  
ATOM   1851 1HG1 ILE A 113     112.591 153.774  91.825  1.00  0.00           H  
ATOM   1852 2HG1 ILE A 113     113.226 155.378  91.496  1.00  0.00           H  
ATOM   1853 1HG2 ILE A 113     115.094 155.689  89.950  1.00  0.00           H  
ATOM   1854 2HG2 ILE A 113     115.831 154.298  89.123  1.00  0.00           H  
ATOM   1855 3HG2 ILE A 113     114.211 154.859  88.647  1.00  0.00           H  
ATOM   1856 1HD1 ILE A 113     111.057 155.066  90.467  1.00  0.00           H  
ATOM   1857 2HD1 ILE A 113     112.314 155.288  89.227  1.00  0.00           H  
ATOM   1858 3HD1 ILE A 113     111.669 153.663  89.561  1.00  0.00           H  
ATOM   1859  N   PHE A 114     116.163 151.347  90.024  1.00  0.00           N  
ATOM   1860  CA  PHE A 114     117.432 150.891  89.473  1.00  0.00           C  
ATOM   1861  C   PHE A 114     117.280 149.621  88.646  1.00  0.00           C  
ATOM   1862  O   PHE A 114     118.064 149.398  87.719  1.00  0.00           O  
ATOM   1863  CB  PHE A 114     118.469 150.597  90.551  1.00  0.00           C  
ATOM   1864  CG  PHE A 114     119.710 149.944  90.049  1.00  0.00           C  
ATOM   1865  CD1 PHE A 114     120.508 150.557  89.111  1.00  0.00           C  
ATOM   1866  CD2 PHE A 114     120.129 148.756  90.600  1.00  0.00           C  
ATOM   1867  CE1 PHE A 114     121.655 149.953  88.673  1.00  0.00           C  
ATOM   1868  CE2 PHE A 114     121.284 148.163  90.179  1.00  0.00           C  
ATOM   1869  CZ  PHE A 114     122.048 148.759  89.215  1.00  0.00           C  
ATOM   1870  H   PHE A 114     115.980 151.219  91.009  1.00  0.00           H  
ATOM   1871  HA  PHE A 114     117.797 151.685  88.820  1.00  0.00           H  
ATOM   1872 1HB  PHE A 114     118.755 151.526  91.043  1.00  0.00           H  
ATOM   1873 2HB  PHE A 114     118.032 149.947  91.308  1.00  0.00           H  
ATOM   1874  HD1 PHE A 114     120.216 151.532  88.719  1.00  0.00           H  
ATOM   1875  HD2 PHE A 114     119.521 148.279  91.369  1.00  0.00           H  
ATOM   1876  HE1 PHE A 114     122.254 150.424  87.893  1.00  0.00           H  
ATOM   1877  HE2 PHE A 114     121.597 147.212  90.611  1.00  0.00           H  
ATOM   1878  HZ  PHE A 114     122.968 148.283  88.878  1.00  0.00           H  
ATOM   1879  N   THR A 115     116.269 148.800  88.925  1.00  0.00           N  
ATOM   1880  CA  THR A 115     116.001 147.666  88.047  1.00  0.00           C  
ATOM   1881  C   THR A 115     115.460 148.167  86.719  1.00  0.00           C  
ATOM   1882  O   THR A 115     115.980 147.817  85.654  1.00  0.00           O  
ATOM   1883  CB  THR A 115     114.977 146.695  88.621  1.00  0.00           C  
ATOM   1884  OG1 THR A 115     115.485 146.125  89.831  1.00  0.00           O  
ATOM   1885  CG2 THR A 115     114.683 145.598  87.641  1.00  0.00           C  
ATOM   1886  H   THR A 115     115.682 148.946  89.734  1.00  0.00           H  
ATOM   1887  HA  THR A 115     116.949 147.157  87.874  1.00  0.00           H  
ATOM   1888  HB  THR A 115     114.055 147.230  88.846  1.00  0.00           H  
ATOM   1889  HG1 THR A 115     116.358 146.482  90.010  1.00  0.00           H  
ATOM   1890 1HG2 THR A 115     113.950 144.915  88.068  1.00  0.00           H  
ATOM   1891 2HG2 THR A 115     114.286 146.029  86.722  1.00  0.00           H  
ATOM   1892 3HG2 THR A 115     115.600 145.053  87.419  1.00  0.00           H  
ATOM   1893  N   ALA A 116     114.426 149.004  86.764  1.00  0.00           N  
ATOM   1894  CA  ALA A 116     113.789 149.486  85.549  1.00  0.00           C  
ATOM   1895  C   ALA A 116     114.676 150.420  84.744  1.00  0.00           C  
ATOM   1896  O   ALA A 116     114.440 150.584  83.546  1.00  0.00           O  
ATOM   1897  CB  ALA A 116     112.494 150.241  85.828  1.00  0.00           C  
ATOM   1898  H   ALA A 116     114.076 149.313  87.659  1.00  0.00           H  
ATOM   1899  HA  ALA A 116     113.574 148.609  84.939  1.00  0.00           H  
ATOM   1900 1HB  ALA A 116     112.059 150.579  84.887  1.00  0.00           H  
ATOM   1901 2HB  ALA A 116     111.790 149.582  86.337  1.00  0.00           H  
ATOM   1902 3HB  ALA A 116     112.704 151.103  86.460  1.00  0.00           H  
ATOM   1903  N   ALA A 117     115.684 151.029  85.358  1.00  0.00           N  
ATOM   1904  CA  ALA A 117     116.653 151.777  84.576  1.00  0.00           C  
ATOM   1905  C   ALA A 117     117.679 150.870  83.927  1.00  0.00           C  
ATOM   1906  O   ALA A 117     118.339 151.286  82.972  1.00  0.00           O  
ATOM   1907  CB  ALA A 117     117.423 152.795  85.411  1.00  0.00           C  
ATOM   1908  H   ALA A 117     115.791 150.982  86.361  1.00  0.00           H  
ATOM   1909  HA  ALA A 117     116.099 152.290  83.790  1.00  0.00           H  
ATOM   1910 1HB  ALA A 117     118.133 153.324  84.776  1.00  0.00           H  
ATOM   1911 2HB  ALA A 117     116.725 153.509  85.849  1.00  0.00           H  
ATOM   1912 3HB  ALA A 117     117.961 152.280  86.206  1.00  0.00           H  
ATOM   1913  N   ALA A 118     117.830 149.649  84.423  1.00  0.00           N  
ATOM   1914  CA  ALA A 118     118.736 148.683  83.823  1.00  0.00           C  
ATOM   1915  C   ALA A 118     118.029 147.722  82.886  1.00  0.00           C  
ATOM   1916  O   ALA A 118     118.637 147.253  81.924  1.00  0.00           O  
ATOM   1917  CB  ALA A 118     119.461 147.834  84.864  1.00  0.00           C  
ATOM   1918  H   ALA A 118     117.299 149.384  85.240  1.00  0.00           H  
ATOM   1919  HA  ALA A 118     119.464 149.252  83.245  1.00  0.00           H  
ATOM   1920 1HB  ALA A 118     120.124 147.130  84.361  1.00  0.00           H  
ATOM   1921 2HB  ALA A 118     120.046 148.481  85.517  1.00  0.00           H  
ATOM   1922 3HB  ALA A 118     118.731 147.284  85.456  1.00  0.00           H  
ATOM   1923  N   TYR A 119     116.761 147.413  83.165  1.00  0.00           N  
ATOM   1924  CA  TYR A 119     115.982 146.539  82.297  1.00  0.00           C  
ATOM   1925  C   TYR A 119     115.794 147.145  80.918  1.00  0.00           C  
ATOM   1926  O   TYR A 119     115.833 146.426  79.917  1.00  0.00           O  
ATOM   1927  CB  TYR A 119     114.589 146.245  82.850  1.00  0.00           C  
ATOM   1928  CG  TYR A 119     113.726 145.348  81.992  1.00  0.00           C  
ATOM   1929  CD1 TYR A 119     113.864 143.978  82.026  1.00  0.00           C  
ATOM   1930  CD2 TYR A 119     112.762 145.882  81.155  1.00  0.00           C  
ATOM   1931  CE1 TYR A 119     113.065 143.165  81.249  1.00  0.00           C  
ATOM   1932  CE2 TYR A 119     111.970 145.078  80.369  1.00  0.00           C  
ATOM   1933  CZ  TYR A 119     112.129 143.718  80.422  1.00  0.00           C  
ATOM   1934  OH  TYR A 119     111.338 142.907  79.645  1.00  0.00           O  
ATOM   1935  H   TYR A 119     116.330 147.791  83.996  1.00  0.00           H  
ATOM   1936  HA  TYR A 119     116.543 145.610  82.193  1.00  0.00           H  
ATOM   1937 1HB  TYR A 119     114.679 145.770  83.828  1.00  0.00           H  
ATOM   1938 2HB  TYR A 119     114.048 147.180  82.989  1.00  0.00           H  
ATOM   1939  HD1 TYR A 119     114.614 143.521  82.672  1.00  0.00           H  
ATOM   1940  HD2 TYR A 119     112.620 146.962  81.107  1.00  0.00           H  
ATOM   1941  HE1 TYR A 119     113.188 142.083  81.288  1.00  0.00           H  
ATOM   1942  HE2 TYR A 119     111.223 145.524  79.711  1.00  0.00           H  
ATOM   1943  HH  TYR A 119     110.735 143.448  79.130  1.00  0.00           H  
ATOM   1944  N   TYR A 120     115.608 148.457  80.842  1.00  0.00           N  
ATOM   1945  CA  TYR A 120     115.433 149.149  79.572  1.00  0.00           C  
ATOM   1946  C   TYR A 120     116.700 149.859  79.145  1.00  0.00           C  
ATOM   1947  O   TYR A 120     116.646 150.984  78.648  1.00  0.00           O  
ATOM   1948  CB  TYR A 120     114.329 150.194  79.617  1.00  0.00           C  
ATOM   1949  CG  TYR A 120     112.973 149.609  79.852  1.00  0.00           C  
ATOM   1950  CD1 TYR A 120     112.314 148.930  78.846  1.00  0.00           C  
ATOM   1951  CD2 TYR A 120     112.338 149.760  81.070  1.00  0.00           C  
ATOM   1952  CE1 TYR A 120     111.071 148.393  79.051  1.00  0.00           C  
ATOM   1953  CE2 TYR A 120     111.089 149.235  81.284  1.00  0.00           C  
ATOM   1954  CZ  TYR A 120     110.462 148.550  80.270  1.00  0.00           C  
ATOM   1955  OH  TYR A 120     109.216 148.014  80.475  1.00  0.00           O  
ATOM   1956  H   TYR A 120     115.589 148.991  81.699  1.00  0.00           H  
ATOM   1957  HA  TYR A 120     115.193 148.390  78.826  1.00  0.00           H  
ATOM   1958 1HB  TYR A 120     114.539 150.911  80.413  1.00  0.00           H  
ATOM   1959 2HB  TYR A 120     114.310 150.744  78.677  1.00  0.00           H  
ATOM   1960  HD1 TYR A 120     112.783 148.813  77.869  1.00  0.00           H  
ATOM   1961  HD2 TYR A 120     112.829 150.304  81.877  1.00  0.00           H  
ATOM   1962  HE1 TYR A 120     110.568 147.860  78.245  1.00  0.00           H  
ATOM   1963  HE2 TYR A 120     110.602 149.363  82.251  1.00  0.00           H  
ATOM   1964  HH  TYR A 120     108.930 148.206  81.371  1.00  0.00           H  
ATOM   1965  N   ARG A 121     117.853 149.238  79.363  1.00  0.00           N  
ATOM   1966  CA  ARG A 121     119.096 149.829  78.915  1.00  0.00           C  
ATOM   1967  C   ARG A 121     119.151 149.810  77.389  1.00  0.00           C  
ATOM   1968  O   ARG A 121     118.538 148.950  76.753  1.00  0.00           O  
ATOM   1969  CB  ARG A 121     120.328 149.091  79.427  1.00  0.00           C  
ATOM   1970  CG  ARG A 121     120.538 147.704  78.869  1.00  0.00           C  
ATOM   1971  CD  ARG A 121     121.787 147.091  79.455  1.00  0.00           C  
ATOM   1972  NE  ARG A 121     122.045 145.760  78.930  1.00  0.00           N  
ATOM   1973  CZ  ARG A 121     122.766 145.526  77.844  1.00  0.00           C  
ATOM   1974  NH1 ARG A 121     123.302 146.533  77.177  1.00  0.00           N  
ATOM   1975  NH2 ARG A 121     122.957 144.286  77.428  1.00  0.00           N  
ATOM   1976  H   ARG A 121     117.875 148.350  79.843  1.00  0.00           H  
ATOM   1977  HA  ARG A 121     119.106 150.865  79.256  1.00  0.00           H  
ATOM   1978 1HB  ARG A 121     121.221 149.669  79.196  1.00  0.00           H  
ATOM   1979 2HB  ARG A 121     120.271 148.996  80.512  1.00  0.00           H  
ATOM   1980 1HG  ARG A 121     119.682 147.078  79.119  1.00  0.00           H  
ATOM   1981 2HG  ARG A 121     120.643 147.760  77.785  1.00  0.00           H  
ATOM   1982 1HD  ARG A 121     122.646 147.719  79.220  1.00  0.00           H  
ATOM   1983 2HD  ARG A 121     121.680 147.013  80.537  1.00  0.00           H  
ATOM   1984  HE  ARG A 121     121.648 144.974  79.427  1.00  0.00           H  
ATOM   1985 1HH1 ARG A 121     123.162 147.482  77.496  1.00  0.00           H  
ATOM   1986 2HH1 ARG A 121     123.852 146.355  76.349  1.00  0.00           H  
ATOM   1987 1HH2 ARG A 121     122.553 143.513  77.939  1.00  0.00           H  
ATOM   1988 2HH2 ARG A 121     123.507 144.111  76.600  1.00  0.00           H  
ATOM   1989  N   PRO A 122     119.812 150.787  76.774  1.00  0.00           N  
ATOM   1990  CA  PRO A 122     119.928 150.777  75.315  1.00  0.00           C  
ATOM   1991  C   PRO A 122     120.832 149.653  74.847  1.00  0.00           C  
ATOM   1992  O   PRO A 122     121.814 149.301  75.504  1.00  0.00           O  
ATOM   1993  CB  PRO A 122     120.521 152.150  74.996  1.00  0.00           C  
ATOM   1994  CG  PRO A 122     121.208 152.546  76.226  1.00  0.00           C  
ATOM   1995  CD  PRO A 122     120.402 152.003  77.352  1.00  0.00           C  
ATOM   1996  HA  PRO A 122     118.926 150.672  74.874  1.00  0.00           H  
ATOM   1997 1HB  PRO A 122     121.202 152.075  74.135  1.00  0.00           H  
ATOM   1998 2HB  PRO A 122     119.721 152.849  74.713  1.00  0.00           H  
ATOM   1999 1HG  PRO A 122     122.234 152.149  76.233  1.00  0.00           H  
ATOM   2000 2HG  PRO A 122     121.292 153.641  76.278  1.00  0.00           H  
ATOM   2001 1HD  PRO A 122     121.065 151.773  78.200  1.00  0.00           H  
ATOM   2002 2HD  PRO A 122     119.638 152.738  77.644  1.00  0.00           H  
ATOM   2003  N   VAL A 123     120.483 149.088  73.694  1.00  0.00           N  
ATOM   2004  CA  VAL A 123     121.067 147.832  73.244  1.00  0.00           C  
ATOM   2005  C   VAL A 123     122.171 148.037  72.210  1.00  0.00           C  
ATOM   2006  O   VAL A 123     123.039 147.161  72.064  1.00  0.00           O  
ATOM   2007  CB  VAL A 123     120.022 146.884  72.605  1.00  0.00           C  
ATOM   2008  CG1 VAL A 123     119.531 147.412  71.258  1.00  0.00           C  
ATOM   2009  CG2 VAL A 123     120.509 145.447  72.524  1.00  0.00           C  
ATOM   2010  H   VAL A 123     119.794 149.545  73.114  1.00  0.00           H  
ATOM   2011  HA  VAL A 123     121.504 147.355  74.123  1.00  0.00           H  
ATOM   2012  HB  VAL A 123     119.113 146.901  73.207  1.00  0.00           H  
ATOM   2013 1HG1 VAL A 123     118.799 146.720  70.841  1.00  0.00           H  
ATOM   2014 2HG1 VAL A 123     119.068 148.388  71.397  1.00  0.00           H  
ATOM   2015 3HG1 VAL A 123     120.374 147.502  70.573  1.00  0.00           H  
ATOM   2016 1HG2 VAL A 123     119.738 144.827  72.069  1.00  0.00           H  
ATOM   2017 2HG2 VAL A 123     121.415 145.403  71.919  1.00  0.00           H  
ATOM   2018 3HG2 VAL A 123     120.725 145.079  73.528  1.00  0.00           H  
ATOM   2019  N   GLU A 124     122.201 149.182  71.529  1.00  0.00           N  
ATOM   2020  CA  GLU A 124     123.215 149.446  70.518  1.00  0.00           C  
ATOM   2021  C   GLU A 124     124.585 149.640  71.164  1.00  0.00           C  
ATOM   2022  O   GLU A 124     124.710 149.855  72.371  1.00  0.00           O  
ATOM   2023  CB  GLU A 124     122.920 150.700  69.692  1.00  0.00           C  
ATOM   2024  CG  GLU A 124     121.655 150.616  68.850  1.00  0.00           C  
ATOM   2025  CD  GLU A 124     121.757 149.609  67.739  1.00  0.00           C  
ATOM   2026  OE1 GLU A 124     122.819 149.476  67.179  1.00  0.00           O  
ATOM   2027  OE2 GLU A 124     120.772 148.971  67.449  1.00  0.00           O  
ATOM   2028  H   GLU A 124     121.502 149.886  71.719  1.00  0.00           H  
ATOM   2029  HA  GLU A 124     123.255 148.571  69.867  1.00  0.00           H  
ATOM   2030 1HB  GLU A 124     122.824 151.559  70.356  1.00  0.00           H  
ATOM   2031 2HB  GLU A 124     123.756 150.898  69.021  1.00  0.00           H  
ATOM   2032 1HG  GLU A 124     120.819 150.344  69.495  1.00  0.00           H  
ATOM   2033 2HG  GLU A 124     121.447 151.597  68.427  1.00  0.00           H  
ATOM   2034  N   GLY A 125     125.625 149.549  70.342  1.00  0.00           N  
ATOM   2035  CA  GLY A 125     126.981 149.592  70.842  1.00  0.00           C  
ATOM   2036  C   GLY A 125     127.409 151.007  71.172  1.00  0.00           C  
ATOM   2037  O   GLY A 125     126.641 151.964  71.073  1.00  0.00           O  
ATOM   2038  H   GLY A 125     125.470 149.448  69.349  1.00  0.00           H  
ATOM   2039 1HA  GLY A 125     127.004 149.000  71.757  1.00  0.00           H  
ATOM   2040 2HA  GLY A 125     127.626 149.210  70.052  1.00  0.00           H  
ATOM   2041  N   LEU A 126     128.687 151.122  71.566  1.00  0.00           N  
ATOM   2042  CA  LEU A 126     129.403 152.361  71.867  1.00  0.00           C  
ATOM   2043  C   LEU A 126     128.709 153.248  72.897  1.00  0.00           C  
ATOM   2044  O   LEU A 126     128.046 154.220  72.516  1.00  0.00           O  
ATOM   2045  CB  LEU A 126     129.620 153.228  70.620  1.00  0.00           C  
ATOM   2046  CG  LEU A 126     130.475 152.598  69.513  1.00  0.00           C  
ATOM   2047  CD1 LEU A 126     130.499 153.520  68.302  1.00  0.00           C  
ATOM   2048  CD2 LEU A 126     131.881 152.348  70.037  1.00  0.00           C  
ATOM   2049  H   LEU A 126     129.172 150.240  71.652  1.00  0.00           H  
ATOM   2050  HA  LEU A 126     130.371 152.067  72.273  1.00  0.00           H  
ATOM   2051 1HB  LEU A 126     128.649 153.469  70.192  1.00  0.00           H  
ATOM   2052 2HB  LEU A 126     130.102 154.157  70.923  1.00  0.00           H  
ATOM   2053  HG  LEU A 126     130.030 151.652  69.203  1.00  0.00           H  
ATOM   2054 1HD1 LEU A 126     131.106 153.073  67.515  1.00  0.00           H  
ATOM   2055 2HD1 LEU A 126     129.482 153.666  67.936  1.00  0.00           H  
ATOM   2056 3HD1 LEU A 126     130.925 154.482  68.586  1.00  0.00           H  
ATOM   2057 1HD2 LEU A 126     132.489 151.899  69.251  1.00  0.00           H  
ATOM   2058 2HD2 LEU A 126     132.328 153.293  70.346  1.00  0.00           H  
ATOM   2059 3HD2 LEU A 126     131.837 151.671  70.891  1.00  0.00           H  
ATOM   2060  N   PRO A 127     128.786 152.925  74.188  1.00  0.00           N  
ATOM   2061  CA  PRO A 127     128.320 153.866  75.204  1.00  0.00           C  
ATOM   2062  C   PRO A 127     129.182 155.110  75.214  1.00  0.00           C  
ATOM   2063  O   PRO A 127     130.359 155.072  74.809  1.00  0.00           O  
ATOM   2064  CB  PRO A 127     128.473 153.074  76.509  1.00  0.00           C  
ATOM   2065  CG  PRO A 127     128.520 151.663  76.101  1.00  0.00           C  
ATOM   2066  CD  PRO A 127     129.214 151.651  74.787  1.00  0.00           C  
ATOM   2067  HA  PRO A 127     127.264 154.110  75.014  1.00  0.00           H  
ATOM   2068 1HB  PRO A 127     129.387 153.388  77.034  1.00  0.00           H  
ATOM   2069 2HB  PRO A 127     127.628 153.287  77.180  1.00  0.00           H  
ATOM   2070 1HG  PRO A 127     129.054 151.067  76.856  1.00  0.00           H  
ATOM   2071 2HG  PRO A 127     127.502 151.253  76.034  1.00  0.00           H  
ATOM   2072 1HD  PRO A 127     130.302 151.617  74.947  1.00  0.00           H  
ATOM   2073 2HD  PRO A 127     128.880 150.781  74.203  1.00  0.00           H  
ATOM   2074  N   PRO A 128     128.638 156.255  75.660  1.00  0.00           N  
ATOM   2075  CA  PRO A 128     127.275 156.555  76.108  1.00  0.00           C  
ATOM   2076  C   PRO A 128     126.309 156.759  74.952  1.00  0.00           C  
ATOM   2077  O   PRO A 128     126.649 156.464  73.810  1.00  0.00           O  
ATOM   2078  CB  PRO A 128     127.445 157.848  76.898  1.00  0.00           C  
ATOM   2079  CG  PRO A 128     128.600 158.502  76.270  1.00  0.00           C  
ATOM   2080  CD  PRO A 128     129.533 157.403  75.867  1.00  0.00           C  
ATOM   2081  HA  PRO A 128     126.921 155.742  76.758  1.00  0.00           H  
ATOM   2082 1HB  PRO A 128     126.527 158.450  76.836  1.00  0.00           H  
ATOM   2083 2HB  PRO A 128     127.609 157.620  77.962  1.00  0.00           H  
ATOM   2084 1HG  PRO A 128     128.275 159.099  75.405  1.00  0.00           H  
ATOM   2085 2HG  PRO A 128     129.073 159.199  76.977  1.00  0.00           H  
ATOM   2086 1HD  PRO A 128     130.051 157.684  74.938  1.00  0.00           H  
ATOM   2087 2HD  PRO A 128     130.256 157.220  76.675  1.00  0.00           H  
ATOM   2088  N   TYR A 129     125.113 157.261  75.247  1.00  0.00           N  
ATOM   2089  CA  TYR A 129     124.015 157.205  74.295  1.00  0.00           C  
ATOM   2090  C   TYR A 129     123.272 158.528  74.280  1.00  0.00           C  
ATOM   2091  O   TYR A 129     122.836 159.008  75.330  1.00  0.00           O  
ATOM   2092  CB  TYR A 129     122.996 156.113  74.621  1.00  0.00           C  
ATOM   2093  CG  TYR A 129     123.609 154.736  74.626  1.00  0.00           C  
ATOM   2094  CD1 TYR A 129     123.813 154.047  73.444  1.00  0.00           C  
ATOM   2095  CD2 TYR A 129     124.026 154.145  75.812  1.00  0.00           C  
ATOM   2096  CE1 TYR A 129     124.387 152.800  73.442  1.00  0.00           C  
ATOM   2097  CE2 TYR A 129     124.596 152.894  75.819  1.00  0.00           C  
ATOM   2098  CZ  TYR A 129     124.777 152.229  74.630  1.00  0.00           C  
ATOM   2099  OH  TYR A 129     125.348 150.982  74.623  1.00  0.00           O  
ATOM   2100  H   TYR A 129     124.961 157.690  76.149  1.00  0.00           H  
ATOM   2101  HA  TYR A 129     124.449 157.033  73.309  1.00  0.00           H  
ATOM   2102 1HB  TYR A 129     122.556 156.306  75.600  1.00  0.00           H  
ATOM   2103 2HB  TYR A 129     122.190 156.137  73.889  1.00  0.00           H  
ATOM   2104  HD1 TYR A 129     123.515 154.492  72.495  1.00  0.00           H  
ATOM   2105  HD2 TYR A 129     123.902 154.674  76.757  1.00  0.00           H  
ATOM   2106  HE1 TYR A 129     124.539 152.272  72.501  1.00  0.00           H  
ATOM   2107  HE2 TYR A 129     124.899 152.438  76.762  1.00  0.00           H  
ATOM   2108  HH  TYR A 129     125.560 150.723  75.523  1.00  0.00           H  
ATOM   2109  N   LYS A 130     123.127 159.110  73.094  1.00  0.00           N  
ATOM   2110  CA  LYS A 130     122.391 160.358  72.952  1.00  0.00           C  
ATOM   2111  C   LYS A 130     120.990 159.889  73.316  1.00  0.00           C  
ATOM   2112  O   LYS A 130     120.589 158.777  72.955  1.00  0.00           O  
ATOM   2113  CB  LYS A 130     122.377 160.923  71.531  1.00  0.00           C  
ATOM   2114  CG  LYS A 130     121.696 162.279  71.400  1.00  0.00           C  
ATOM   2115  CD  LYS A 130     121.783 162.805  69.975  1.00  0.00           C  
ATOM   2116  CE  LYS A 130     121.101 164.159  69.841  1.00  0.00           C  
ATOM   2117  NZ  LYS A 130     121.177 164.686  68.452  1.00  0.00           N  
ATOM   2118  H   LYS A 130     123.533 158.682  72.274  1.00  0.00           H  
ATOM   2119  HA  LYS A 130     122.759 161.076  73.686  1.00  0.00           H  
ATOM   2120 1HB  LYS A 130     123.400 161.026  71.170  1.00  0.00           H  
ATOM   2121 2HB  LYS A 130     121.864 160.226  70.867  1.00  0.00           H  
ATOM   2122 1HG  LYS A 130     120.647 162.189  71.681  1.00  0.00           H  
ATOM   2123 2HG  LYS A 130     122.174 162.992  72.071  1.00  0.00           H  
ATOM   2124 1HD  LYS A 130     122.830 162.906  69.687  1.00  0.00           H  
ATOM   2125 2HD  LYS A 130     121.304 162.099  69.296  1.00  0.00           H  
ATOM   2126 1HE  LYS A 130     120.053 164.067  70.125  1.00  0.00           H  
ATOM   2127 2HE  LYS A 130     121.575 164.873  70.514  1.00  0.00           H  
ATOM   2128 1HZ  LYS A 130     120.715 165.583  68.406  1.00  0.00           H  
ATOM   2129 2HZ  LYS A 130     122.146 164.793  68.185  1.00  0.00           H  
ATOM   2130 3HZ  LYS A 130     120.724 164.041  67.821  1.00  0.00           H  
ATOM   2131  N   LEU A 131     120.255 160.728  74.040  1.00  0.00           N  
ATOM   2132  CA  LEU A 131     118.923 160.360  74.500  1.00  0.00           C  
ATOM   2133  C   LEU A 131     118.034 161.103  73.513  1.00  0.00           C  
ATOM   2134  O   LEU A 131     118.216 162.300  73.273  1.00  0.00           O  
ATOM   2135  CB  LEU A 131     118.596 160.839  75.920  1.00  0.00           C  
ATOM   2136  CG  LEU A 131     119.441 160.223  77.041  1.00  0.00           C  
ATOM   2137  CD1 LEU A 131     119.084 160.880  78.368  1.00  0.00           C  
ATOM   2138  CD2 LEU A 131     119.201 158.722  77.093  1.00  0.00           C  
ATOM   2139  H   LEU A 131     120.624 161.638  74.277  1.00  0.00           H  
ATOM   2140  HA  LEU A 131     118.796 159.284  74.389  1.00  0.00           H  
ATOM   2141 1HB  LEU A 131     118.727 161.919  75.961  1.00  0.00           H  
ATOM   2142 2HB  LEU A 131     117.550 160.613  76.131  1.00  0.00           H  
ATOM   2143  HG  LEU A 131     120.497 160.415  76.848  1.00  0.00           H  
ATOM   2144 1HD1 LEU A 131     119.685 160.443  79.165  1.00  0.00           H  
ATOM   2145 2HD1 LEU A 131     119.284 161.950  78.309  1.00  0.00           H  
ATOM   2146 3HD1 LEU A 131     118.027 160.719  78.580  1.00  0.00           H  
ATOM   2147 1HD2 LEU A 131     119.803 158.284  77.890  1.00  0.00           H  
ATOM   2148 2HD2 LEU A 131     118.146 158.529  77.287  1.00  0.00           H  
ATOM   2149 3HD2 LEU A 131     119.482 158.275  76.139  1.00  0.00           H  
ATOM   2150  N   LYS A 132     117.072 160.389  72.939  1.00  0.00           N  
ATOM   2151  CA  LYS A 132     116.148 160.984  71.990  1.00  0.00           C  
ATOM   2152  C   LYS A 132     115.238 161.966  72.724  1.00  0.00           C  
ATOM   2153  O   LYS A 132     115.218 162.045  73.953  1.00  0.00           O  
ATOM   2154  CB  LYS A 132     115.253 159.955  71.297  1.00  0.00           C  
ATOM   2155  CG  LYS A 132     115.997 158.982  70.393  1.00  0.00           C  
ATOM   2156  CD  LYS A 132     115.039 158.010  69.720  1.00  0.00           C  
ATOM   2157  CE  LYS A 132     115.780 157.038  68.814  1.00  0.00           C  
ATOM   2158  NZ  LYS A 132     114.857 156.070  68.162  1.00  0.00           N  
ATOM   2159  H   LYS A 132     116.980 159.409  73.167  1.00  0.00           H  
ATOM   2160  HA  LYS A 132     116.740 161.530  71.254  1.00  0.00           H  
ATOM   2161 1HB  LYS A 132     114.719 159.373  72.048  1.00  0.00           H  
ATOM   2162 2HB  LYS A 132     114.507 160.471  70.692  1.00  0.00           H  
ATOM   2163 1HG  LYS A 132     116.536 159.537  69.625  1.00  0.00           H  
ATOM   2164 2HG  LYS A 132     116.719 158.417  70.982  1.00  0.00           H  
ATOM   2165 1HD  LYS A 132     114.499 157.445  70.481  1.00  0.00           H  
ATOM   2166 2HD  LYS A 132     114.315 158.567  69.124  1.00  0.00           H  
ATOM   2167 1HE  LYS A 132     116.311 157.593  68.042  1.00  0.00           H  
ATOM   2168 2HE  LYS A 132     116.514 156.483  69.400  1.00  0.00           H  
ATOM   2169 1HZ  LYS A 132     115.387 155.444  67.572  1.00  0.00           H  
ATOM   2170 2HZ  LYS A 132     114.373 155.536  68.870  1.00  0.00           H  
ATOM   2171 3HZ  LYS A 132     114.184 156.572  67.601  1.00  0.00           H  
ATOM   2172  N   ASN A 133     114.472 162.725  71.948  1.00  0.00           N  
ATOM   2173  CA  ASN A 133     113.535 163.692  72.500  1.00  0.00           C  
ATOM   2174  C   ASN A 133     112.172 163.088  72.807  1.00  0.00           C  
ATOM   2175  O   ASN A 133     111.214 163.835  73.025  1.00  0.00           O  
ATOM   2176  CB  ASN A 133     113.295 164.866  71.569  1.00  0.00           C  
ATOM   2177  CG  ASN A 133     114.495 165.764  71.450  1.00  0.00           C  
ATOM   2178  OD1 ASN A 133     115.289 165.887  72.390  1.00  0.00           O  
ATOM   2179  ND2 ASN A 133     114.642 166.395  70.313  1.00  0.00           N  
ATOM   2180  H   ASN A 133     114.544 162.626  70.946  1.00  0.00           H  
ATOM   2181  HA  ASN A 133     113.969 164.051  73.434  1.00  0.00           H  
ATOM   2182 1HB  ASN A 133     113.033 164.496  70.576  1.00  0.00           H  
ATOM   2183 2HB  ASN A 133     112.451 165.452  71.933  1.00  0.00           H  
ATOM   2184 1HD2 ASN A 133     115.422 167.006  70.177  1.00  0.00           H  
ATOM   2185 2HD2 ASN A 133     113.975 166.266  69.580  1.00  0.00           H  
ATOM   2186  N   THR A 134     112.064 161.760  72.833  1.00  0.00           N  
ATOM   2187  CA  THR A 134     110.783 161.104  73.041  1.00  0.00           C  
ATOM   2188  C   THR A 134     110.360 161.202  74.505  1.00  0.00           C  
ATOM   2189  O   THR A 134     111.109 161.654  75.372  1.00  0.00           O  
ATOM   2190  CB  THR A 134     110.807 159.610  72.670  1.00  0.00           C  
ATOM   2191  OG1 THR A 134     111.727 158.918  73.525  1.00  0.00           O  
ATOM   2192  CG2 THR A 134     111.230 159.426  71.221  1.00  0.00           C  
ATOM   2193  H   THR A 134     112.891 161.195  72.706  1.00  0.00           H  
ATOM   2194  HA  THR A 134     110.049 161.629  72.428  1.00  0.00           H  
ATOM   2195  HB  THR A 134     109.813 159.185  72.809  1.00  0.00           H  
ATOM   2196  HG1 THR A 134     112.556 158.784  73.059  1.00  0.00           H  
ATOM   2197 1HG2 THR A 134     111.241 158.364  70.977  1.00  0.00           H  
ATOM   2198 2HG2 THR A 134     110.526 159.941  70.568  1.00  0.00           H  
ATOM   2199 3HG2 THR A 134     112.227 159.841  71.078  1.00  0.00           H  
ATOM   2200  N   VAL A 135     109.124 160.777  74.771  1.00  0.00           N  
ATOM   2201  CA  VAL A 135     108.612 160.793  76.135  1.00  0.00           C  
ATOM   2202  C   VAL A 135     109.171 159.643  76.957  1.00  0.00           C  
ATOM   2203  O   VAL A 135     109.254 159.750  78.184  1.00  0.00           O  
ATOM   2204  CB  VAL A 135     107.077 160.688  76.197  1.00  0.00           C  
ATOM   2205  CG1 VAL A 135     106.433 161.857  75.466  1.00  0.00           C  
ATOM   2206  CG2 VAL A 135     106.624 159.364  75.602  1.00  0.00           C  
ATOM   2207  H   VAL A 135     108.530 160.439  74.027  1.00  0.00           H  
ATOM   2208  HA  VAL A 135     108.937 161.731  76.586  1.00  0.00           H  
ATOM   2209  HB  VAL A 135     106.760 160.747  77.239  1.00  0.00           H  
ATOM   2210 1HG1 VAL A 135     105.348 161.767  75.520  1.00  0.00           H  
ATOM   2211 2HG1 VAL A 135     106.743 162.792  75.932  1.00  0.00           H  
ATOM   2212 3HG1 VAL A 135     106.746 161.849  74.422  1.00  0.00           H  
ATOM   2213 1HG2 VAL A 135     105.537 159.296  75.650  1.00  0.00           H  
ATOM   2214 2HG2 VAL A 135     106.946 159.303  74.562  1.00  0.00           H  
ATOM   2215 3HG2 VAL A 135     107.063 158.541  76.167  1.00  0.00           H  
ATOM   2216  N   GLY A 136     109.545 158.538  76.308  1.00  0.00           N  
ATOM   2217  CA  GLY A 136     110.184 157.449  77.026  1.00  0.00           C  
ATOM   2218  C   GLY A 136     111.577 157.825  77.489  1.00  0.00           C  
ATOM   2219  O   GLY A 136     111.974 157.514  78.614  1.00  0.00           O  
ATOM   2220  H   GLY A 136     109.388 158.446  75.315  1.00  0.00           H  
ATOM   2221 1HA  GLY A 136     109.571 157.241  77.904  1.00  0.00           H  
ATOM   2222 2HA  GLY A 136     110.263 156.612  76.334  1.00  0.00           H  
ATOM   2223  N   ASP A 137     112.329 158.513  76.638  1.00  0.00           N  
ATOM   2224  CA  ASP A 137     113.524 159.185  77.106  1.00  0.00           C  
ATOM   2225  C   ASP A 137     113.314 160.500  77.848  1.00  0.00           C  
ATOM   2226  O   ASP A 137     112.224 161.080  77.837  1.00  0.00           O  
ATOM   2227  CB  ASP A 137     114.488 159.494  75.967  1.00  0.00           C  
ATOM   2228  CG  ASP A 137     115.081 158.248  75.363  1.00  0.00           C  
ATOM   2229  OD1 ASP A 137     115.180 157.237  76.088  1.00  0.00           O  
ATOM   2230  OD2 ASP A 137     115.455 158.279  74.173  1.00  0.00           O  
ATOM   2231  H   ASP A 137     112.079 158.575  75.661  1.00  0.00           H  
ATOM   2232  HA  ASP A 137     114.007 158.492  77.795  1.00  0.00           H  
ATOM   2233 1HB  ASP A 137     113.966 160.050  75.188  1.00  0.00           H  
ATOM   2234 2HB  ASP A 137     115.296 160.127  76.336  1.00  0.00           H  
ATOM   2235  N   TYR A 138     114.364 160.935  78.554  1.00  0.00           N  
ATOM   2236  CA  TYR A 138     114.358 161.998  79.563  1.00  0.00           C  
ATOM   2237  C   TYR A 138     113.387 161.719  80.708  1.00  0.00           C  
ATOM   2238  O   TYR A 138     113.065 162.631  81.476  1.00  0.00           O  
ATOM   2239  CB  TYR A 138     113.973 163.368  78.976  1.00  0.00           C  
ATOM   2240  CG  TYR A 138     114.939 163.916  77.957  1.00  0.00           C  
ATOM   2241  CD1 TYR A 138     116.106 164.556  78.355  1.00  0.00           C  
ATOM   2242  CD2 TYR A 138     114.676 163.812  76.598  1.00  0.00           C  
ATOM   2243  CE1 TYR A 138     116.991 165.066  77.426  1.00  0.00           C  
ATOM   2244  CE2 TYR A 138     115.554 164.319  75.660  1.00  0.00           C  
ATOM   2245  CZ  TYR A 138     116.710 164.946  76.080  1.00  0.00           C  
ATOM   2246  OH  TYR A 138     117.590 165.454  75.153  1.00  0.00           O  
ATOM   2247  H   TYR A 138     115.231 160.461  78.345  1.00  0.00           H  
ATOM   2248  HA  TYR A 138     115.366 162.047  79.974  1.00  0.00           H  
ATOM   2249 1HB  TYR A 138     112.995 163.298  78.498  1.00  0.00           H  
ATOM   2250 2HB  TYR A 138     113.893 164.098  79.780  1.00  0.00           H  
ATOM   2251  HD1 TYR A 138     116.335 164.661  79.416  1.00  0.00           H  
ATOM   2252  HD2 TYR A 138     113.763 163.324  76.255  1.00  0.00           H  
ATOM   2253  HE1 TYR A 138     117.902 165.565  77.758  1.00  0.00           H  
ATOM   2254  HE2 TYR A 138     115.332 164.222  74.597  1.00  0.00           H  
ATOM   2255  HH  TYR A 138     117.253 165.289  74.269  1.00  0.00           H  
ATOM   2256  N   PHE A 139     112.905 160.489  80.830  1.00  0.00           N  
ATOM   2257  CA  PHE A 139     111.939 160.082  81.837  1.00  0.00           C  
ATOM   2258  C   PHE A 139     112.236 158.751  82.505  1.00  0.00           C  
ATOM   2259  O   PHE A 139     111.821 158.551  83.650  1.00  0.00           O  
ATOM   2260  CB  PHE A 139     110.519 159.974  81.270  1.00  0.00           C  
ATOM   2261  CG  PHE A 139     109.464 159.711  82.296  1.00  0.00           C  
ATOM   2262  CD1 PHE A 139     109.085 160.701  83.182  1.00  0.00           C  
ATOM   2263  CD2 PHE A 139     108.817 158.491  82.340  1.00  0.00           C  
ATOM   2264  CE1 PHE A 139     108.103 160.467  84.120  1.00  0.00           C  
ATOM   2265  CE2 PHE A 139     107.827 158.249  83.274  1.00  0.00           C  
ATOM   2266  CZ  PHE A 139     107.472 159.238  84.164  1.00  0.00           C  
ATOM   2267  H   PHE A 139     113.245 159.805  80.169  1.00  0.00           H  
ATOM   2268  HA  PHE A 139     111.957 160.854  82.608  1.00  0.00           H  
ATOM   2269 1HB  PHE A 139     110.262 160.899  80.755  1.00  0.00           H  
ATOM   2270 2HB  PHE A 139     110.481 159.169  80.537  1.00  0.00           H  
ATOM   2271  HD1 PHE A 139     109.573 161.675  83.133  1.00  0.00           H  
ATOM   2272  HD2 PHE A 139     109.101 157.710  81.633  1.00  0.00           H  
ATOM   2273  HE1 PHE A 139     107.825 161.251  84.825  1.00  0.00           H  
ATOM   2274  HE2 PHE A 139     107.328 157.281  83.308  1.00  0.00           H  
ATOM   2275  HZ  PHE A 139     106.694 159.049  84.903  1.00  0.00           H  
ATOM   2276  N   ARG A 140     112.954 157.843  81.847  1.00  0.00           N  
ATOM   2277  CA  ARG A 140     113.549 156.703  82.520  1.00  0.00           C  
ATOM   2278  C   ARG A 140     115.049 156.853  82.702  1.00  0.00           C  
ATOM   2279  O   ARG A 140     115.625 156.151  83.537  1.00  0.00           O  
ATOM   2280  CB  ARG A 140     113.322 155.391  81.766  1.00  0.00           C  
ATOM   2281  CG  ARG A 140     114.043 155.310  80.444  1.00  0.00           C  
ATOM   2282  CD  ARG A 140     113.932 153.929  79.846  1.00  0.00           C  
ATOM   2283  NE  ARG A 140     114.559 153.865  78.533  1.00  0.00           N  
ATOM   2284  CZ  ARG A 140     115.849 153.634  78.337  1.00  0.00           C  
ATOM   2285  NH1 ARG A 140     116.335 153.591  77.106  1.00  0.00           N  
ATOM   2286  NH2 ARG A 140     116.658 153.453  79.370  1.00  0.00           N  
ATOM   2287  H   ARG A 140     113.087 157.952  80.852  1.00  0.00           H  
ATOM   2288  HA  ARG A 140     113.088 156.643  83.506  1.00  0.00           H  
ATOM   2289 1HB  ARG A 140     113.653 154.556  82.382  1.00  0.00           H  
ATOM   2290 2HB  ARG A 140     112.257 155.258  81.579  1.00  0.00           H  
ATOM   2291 1HG  ARG A 140     113.606 156.027  79.748  1.00  0.00           H  
ATOM   2292 2HG  ARG A 140     115.098 155.543  80.590  1.00  0.00           H  
ATOM   2293 1HD  ARG A 140     114.426 153.210  80.499  1.00  0.00           H  
ATOM   2294 2HD  ARG A 140     112.882 153.661  79.741  1.00  0.00           H  
ATOM   2295  HE  ARG A 140     113.969 154.005  77.724  1.00  0.00           H  
ATOM   2296 1HH1 ARG A 140     115.721 153.734  76.316  1.00  0.00           H  
ATOM   2297 2HH1 ARG A 140     117.318 153.415  76.957  1.00  0.00           H  
ATOM   2298 1HH2 ARG A 140     116.292 153.490  80.312  1.00  0.00           H  
ATOM   2299 2HH2 ARG A 140     117.640 153.277  79.218  1.00  0.00           H  
ATOM   2300  N   VAL A 141     115.696 157.731  81.939  1.00  0.00           N  
ATOM   2301  CA  VAL A 141     117.099 158.020  82.197  1.00  0.00           C  
ATOM   2302  C   VAL A 141     117.220 158.821  83.482  1.00  0.00           C  
ATOM   2303  O   VAL A 141     118.168 158.647  84.259  1.00  0.00           O  
ATOM   2304  CB  VAL A 141     117.762 158.839  81.077  1.00  0.00           C  
ATOM   2305  CG1 VAL A 141     119.234 159.073  81.362  1.00  0.00           C  
ATOM   2306  CG2 VAL A 141     117.582 158.137  79.752  1.00  0.00           C  
ATOM   2307  H   VAL A 141     115.228 158.204  81.178  1.00  0.00           H  
ATOM   2308  HA  VAL A 141     117.611 157.066  82.323  1.00  0.00           H  
ATOM   2309  HB  VAL A 141     117.296 159.824  81.034  1.00  0.00           H  
ATOM   2310 1HG1 VAL A 141     119.674 159.655  80.552  1.00  0.00           H  
ATOM   2311 2HG1 VAL A 141     119.341 159.618  82.300  1.00  0.00           H  
ATOM   2312 3HG1 VAL A 141     119.747 158.114  81.439  1.00  0.00           H  
ATOM   2313 1HG2 VAL A 141     118.053 158.723  78.963  1.00  0.00           H  
ATOM   2314 2HG2 VAL A 141     118.043 157.151  79.797  1.00  0.00           H  
ATOM   2315 3HG2 VAL A 141     116.518 158.031  79.538  1.00  0.00           H  
ATOM   2316  N   THR A 142     116.235 159.677  83.752  1.00  0.00           N  
ATOM   2317  CA  THR A 142     116.107 160.252  85.082  1.00  0.00           C  
ATOM   2318  C   THR A 142     116.095 159.084  86.052  1.00  0.00           C  
ATOM   2319  O   THR A 142     116.438 159.255  87.224  1.00  0.00           O  
ATOM   2320  CB  THR A 142     114.823 161.045  85.281  1.00  0.00           C  
ATOM   2321  OG1 THR A 142     113.702 160.171  85.113  1.00  0.00           O  
ATOM   2322  CG2 THR A 142     114.738 162.173  84.270  1.00  0.00           C  
ATOM   2323  H   THR A 142     115.568 159.935  83.038  1.00  0.00           H  
ATOM   2324  HA  THR A 142     116.984 160.873  85.268  1.00  0.00           H  
ATOM   2325  HB  THR A 142     114.805 161.462  86.288  1.00  0.00           H  
ATOM   2326  HG1 THR A 142     114.015 159.286  84.914  1.00  0.00           H  
ATOM   2327 1HG2 THR A 142     113.815 162.731  84.424  1.00  0.00           H  
ATOM   2328 2HG2 THR A 142     115.591 162.839  84.396  1.00  0.00           H  
ATOM   2329 3HG2 THR A 142     114.747 161.759  83.263  1.00  0.00           H  
ATOM   2330  N   GLY A 143     115.705 157.898  85.590  1.00  0.00           N  
ATOM   2331  CA  GLY A 143     115.816 156.721  86.430  1.00  0.00           C  
ATOM   2332  C   GLY A 143     117.250 156.286  86.644  1.00  0.00           C  
ATOM   2333  O   GLY A 143     117.580 155.730  87.695  1.00  0.00           O  
ATOM   2334  H   GLY A 143     115.331 157.803  84.657  1.00  0.00           H  
ATOM   2335 1HA  GLY A 143     115.389 156.982  87.399  1.00  0.00           H  
ATOM   2336 2HA  GLY A 143     115.287 155.917  85.920  1.00  0.00           H  
ATOM   2337  N   GLU A 144     118.120 156.530  85.664  1.00  0.00           N  
ATOM   2338  CA  GLU A 144     119.523 156.172  85.832  1.00  0.00           C  
ATOM   2339  C   GLU A 144     120.223 157.117  86.792  1.00  0.00           C  
ATOM   2340  O   GLU A 144     120.942 156.671  87.691  1.00  0.00           O  
ATOM   2341  CB  GLU A 144     120.303 156.204  84.523  1.00  0.00           C  
ATOM   2342  CG  GLU A 144     119.930 155.126  83.546  1.00  0.00           C  
ATOM   2343  CD  GLU A 144     120.760 155.187  82.283  1.00  0.00           C  
ATOM   2344  OE1 GLU A 144     121.563 156.133  82.147  1.00  0.00           O  
ATOM   2345  OE2 GLU A 144     120.609 154.294  81.425  1.00  0.00           O  
ATOM   2346  H   GLU A 144     117.823 156.960  84.800  1.00  0.00           H  
ATOM   2347  HA  GLU A 144     119.549 155.167  86.254  1.00  0.00           H  
ATOM   2348 1HB  GLU A 144     120.150 157.165  84.032  1.00  0.00           H  
ATOM   2349 2HB  GLU A 144     121.369 156.110  84.731  1.00  0.00           H  
ATOM   2350 1HG  GLU A 144     120.071 154.155  84.020  1.00  0.00           H  
ATOM   2351 2HG  GLU A 144     118.875 155.227  83.295  1.00  0.00           H  
ATOM   2352  N   ILE A 145     120.018 158.425  86.620  1.00  0.00           N  
ATOM   2353  CA  ILE A 145     120.758 159.408  87.396  1.00  0.00           C  
ATOM   2354  C   ILE A 145     120.312 159.408  88.855  1.00  0.00           C  
ATOM   2355  O   ILE A 145     121.089 159.783  89.738  1.00  0.00           O  
ATOM   2356  CB  ILE A 145     120.582 160.848  86.865  1.00  0.00           C  
ATOM   2357  CG1 ILE A 145     121.614 161.802  87.466  1.00  0.00           C  
ATOM   2358  CG2 ILE A 145     119.187 161.367  87.118  1.00  0.00           C  
ATOM   2359  CD1 ILE A 145     121.662 163.152  86.792  1.00  0.00           C  
ATOM   2360  H   ILE A 145     119.340 158.743  85.943  1.00  0.00           H  
ATOM   2361  HA  ILE A 145     121.809 159.123  87.354  1.00  0.00           H  
ATOM   2362  HB  ILE A 145     120.765 160.864  85.791  1.00  0.00           H  
ATOM   2363 1HG1 ILE A 145     121.396 161.955  88.522  1.00  0.00           H  
ATOM   2364 2HG1 ILE A 145     122.606 161.354  87.400  1.00  0.00           H  
ATOM   2365 1HG2 ILE A 145     119.101 162.382  86.732  1.00  0.00           H  
ATOM   2366 2HG2 ILE A 145     118.464 160.725  86.617  1.00  0.00           H  
ATOM   2367 3HG2 ILE A 145     118.989 161.369  88.190  1.00  0.00           H  
ATOM   2368 1HD1 ILE A 145     122.418 163.773  87.274  1.00  0.00           H  
ATOM   2369 2HD1 ILE A 145     121.915 163.025  85.739  1.00  0.00           H  
ATOM   2370 3HD1 ILE A 145     120.690 163.636  86.876  1.00  0.00           H  
ATOM   2371  N   LEU A 146     119.099 158.937  89.148  1.00  0.00           N  
ATOM   2372  CA  LEU A 146     118.754 158.671  90.536  1.00  0.00           C  
ATOM   2373  C   LEU A 146     119.447 157.420  91.047  1.00  0.00           C  
ATOM   2374  O   LEU A 146     119.879 157.378  92.203  1.00  0.00           O  
ATOM   2375  CB  LEU A 146     117.258 158.473  90.746  1.00  0.00           C  
ATOM   2376  CG  LEU A 146     116.412 159.716  90.519  1.00  0.00           C  
ATOM   2377  CD1 LEU A 146     114.942 159.393  90.683  1.00  0.00           C  
ATOM   2378  CD2 LEU A 146     116.842 160.805  91.470  1.00  0.00           C  
ATOM   2379  H   LEU A 146     118.412 158.760  88.428  1.00  0.00           H  
ATOM   2380  HA  LEU A 146     119.101 159.523  91.120  1.00  0.00           H  
ATOM   2381 1HB  LEU A 146     116.911 157.697  90.066  1.00  0.00           H  
ATOM   2382 2HB  LEU A 146     117.093 158.131  91.768  1.00  0.00           H  
ATOM   2383  HG  LEU A 146     116.539 160.061  89.493  1.00  0.00           H  
ATOM   2384 1HD1 LEU A 146     114.351 160.294  90.516  1.00  0.00           H  
ATOM   2385 2HD1 LEU A 146     114.654 158.632  89.957  1.00  0.00           H  
ATOM   2386 3HD1 LEU A 146     114.761 159.021  91.691  1.00  0.00           H  
ATOM   2387 1HD2 LEU A 146     116.234 161.695  91.304  1.00  0.00           H  
ATOM   2388 2HD2 LEU A 146     116.713 160.464  92.498  1.00  0.00           H  
ATOM   2389 3HD2 LEU A 146     117.891 161.046  91.297  1.00  0.00           H  
ATOM   2390  N   SER A 147     119.572 156.404  90.198  1.00  0.00           N  
ATOM   2391  CA  SER A 147     120.163 155.150  90.636  1.00  0.00           C  
ATOM   2392  C   SER A 147     121.665 155.304  90.810  1.00  0.00           C  
ATOM   2393  O   SER A 147     122.266 154.604  91.629  1.00  0.00           O  
ATOM   2394  CB  SER A 147     119.937 154.015  89.656  1.00  0.00           C  
ATOM   2395  OG  SER A 147     120.660 154.248  88.464  1.00  0.00           O  
ATOM   2396  H   SER A 147     119.258 156.492  89.242  1.00  0.00           H  
ATOM   2397  HA  SER A 147     119.721 154.905  91.603  1.00  0.00           H  
ATOM   2398 1HB  SER A 147     120.253 153.075  90.108  1.00  0.00           H  
ATOM   2399 2HB  SER A 147     118.873 153.930  89.437  1.00  0.00           H  
ATOM   2400  HG  SER A 147     121.116 155.083  88.591  1.00  0.00           H  
ATOM   2401  N   VAL A 148     122.288 156.198  90.043  1.00  0.00           N  
ATOM   2402  CA  VAL A 148     123.695 156.506  90.272  1.00  0.00           C  
ATOM   2403  C   VAL A 148     123.858 157.267  91.577  1.00  0.00           C  
ATOM   2404  O   VAL A 148     124.786 157.005  92.353  1.00  0.00           O  
ATOM   2405  CB  VAL A 148     124.310 157.369  89.157  1.00  0.00           C  
ATOM   2406  CG1 VAL A 148     125.733 157.756  89.489  1.00  0.00           C  
ATOM   2407  CG2 VAL A 148     124.277 156.619  87.852  1.00  0.00           C  
ATOM   2408  H   VAL A 148     121.796 156.671  89.299  1.00  0.00           H  
ATOM   2409  HA  VAL A 148     124.226 155.556  90.348  1.00  0.00           H  
ATOM   2410  HB  VAL A 148     123.734 158.289  89.063  1.00  0.00           H  
ATOM   2411 1HG1 VAL A 148     126.142 158.366  88.683  1.00  0.00           H  
ATOM   2412 2HG1 VAL A 148     125.748 158.325  90.418  1.00  0.00           H  
ATOM   2413 3HG1 VAL A 148     126.337 156.856  89.605  1.00  0.00           H  
ATOM   2414 1HG2 VAL A 148     124.713 157.235  87.067  1.00  0.00           H  
ATOM   2415 2HG2 VAL A 148     124.848 155.695  87.949  1.00  0.00           H  
ATOM   2416 3HG2 VAL A 148     123.244 156.381  87.595  1.00  0.00           H  
ATOM   2417  N   SER A 149     122.933 158.187  91.861  1.00  0.00           N  
ATOM   2418  CA  SER A 149     122.987 158.975  93.085  1.00  0.00           C  
ATOM   2419  C   SER A 149     122.798 158.118  94.328  1.00  0.00           C  
ATOM   2420  O   SER A 149     123.328 158.451  95.392  1.00  0.00           O  
ATOM   2421  CB  SER A 149     121.923 160.065  93.131  1.00  0.00           C  
ATOM   2422  OG  SER A 149     121.960 160.747  94.369  1.00  0.00           O  
ATOM   2423  H   SER A 149     122.176 158.341  91.210  1.00  0.00           H  
ATOM   2424  HA  SER A 149     123.979 159.428  93.127  1.00  0.00           H  
ATOM   2425 1HB  SER A 149     122.088 160.769  92.316  1.00  0.00           H  
ATOM   2426 2HB  SER A 149     120.940 159.619  92.984  1.00  0.00           H  
ATOM   2427  HG  SER A 149     122.665 160.338  94.876  1.00  0.00           H  
ATOM   2428  N   GLY A 150     122.055 157.020  94.214  1.00  0.00           N  
ATOM   2429  CA  GLY A 150     121.984 156.084  95.319  1.00  0.00           C  
ATOM   2430  C   GLY A 150     123.294 155.368  95.556  1.00  0.00           C  
ATOM   2431  O   GLY A 150     123.653 155.090  96.703  1.00  0.00           O  
ATOM   2432  H   GLY A 150     121.538 156.824  93.370  1.00  0.00           H  
ATOM   2433 1HA  GLY A 150     121.742 156.663  96.210  1.00  0.00           H  
ATOM   2434 2HA  GLY A 150     121.230 155.343  95.059  1.00  0.00           H  
ATOM   2435  N   GLY A 151     124.029 155.069  94.487  1.00  0.00           N  
ATOM   2436  CA  GLY A 151     125.352 154.500  94.653  1.00  0.00           C  
ATOM   2437  C   GLY A 151     126.333 155.496  95.224  1.00  0.00           C  
ATOM   2438  O   GLY A 151     127.275 155.115  95.921  1.00  0.00           O  
ATOM   2439  H   GLY A 151     123.677 155.232  93.554  1.00  0.00           H  
ATOM   2440 1HA  GLY A 151     125.256 153.670  95.353  1.00  0.00           H  
ATOM   2441 2HA  GLY A 151     125.698 154.204  93.663  1.00  0.00           H  
ATOM   2442  N   VAL A 152     126.132 156.780  94.939  1.00  0.00           N  
ATOM   2443  CA  VAL A 152     126.948 157.809  95.565  1.00  0.00           C  
ATOM   2444  C   VAL A 152     126.595 157.933  97.040  1.00  0.00           C  
ATOM   2445  O   VAL A 152     127.478 158.098  97.890  1.00  0.00           O  
ATOM   2446  CB  VAL A 152     126.757 159.197  94.929  1.00  0.00           C  
ATOM   2447  CG1 VAL A 152     127.526 160.253  95.674  1.00  0.00           C  
ATOM   2448  CG2 VAL A 152     127.216 159.164  93.494  1.00  0.00           C  
ATOM   2449  H   VAL A 152     125.412 157.053  94.286  1.00  0.00           H  
ATOM   2450  HA  VAL A 152     127.989 157.495  95.477  1.00  0.00           H  
ATOM   2451  HB  VAL A 152     125.701 159.464  94.970  1.00  0.00           H  
ATOM   2452 1HG1 VAL A 152     127.369 161.221  95.199  1.00  0.00           H  
ATOM   2453 2HG1 VAL A 152     127.178 160.295  96.706  1.00  0.00           H  
ATOM   2454 3HG1 VAL A 152     128.588 160.009  95.657  1.00  0.00           H  
ATOM   2455 1HG2 VAL A 152     127.079 160.147  93.045  1.00  0.00           H  
ATOM   2456 2HG2 VAL A 152     128.270 158.890  93.455  1.00  0.00           H  
ATOM   2457 3HG2 VAL A 152     126.630 158.429  92.942  1.00  0.00           H  
ATOM   2458  N   TYR A 153     125.307 157.798  97.370  1.00  0.00           N  
ATOM   2459  CA  TYR A 153     124.860 157.959  98.750  1.00  0.00           C  
ATOM   2460  C   TYR A 153     125.387 156.848  99.643  1.00  0.00           C  
ATOM   2461  O   TYR A 153     125.898 157.111 100.734  1.00  0.00           O  
ATOM   2462  CB  TYR A 153     123.342 157.957  98.882  1.00  0.00           C  
ATOM   2463  CG  TYR A 153     122.888 158.077 100.313  1.00  0.00           C  
ATOM   2464  CD1 TYR A 153     122.958 159.285 100.981  1.00  0.00           C  
ATOM   2465  CD2 TYR A 153     122.392 156.977 100.997  1.00  0.00           C  
ATOM   2466  CE1 TYR A 153     122.551 159.396 102.291  1.00  0.00           C  
ATOM   2467  CE2 TYR A 153     121.987 157.078 102.304  1.00  0.00           C  
ATOM   2468  CZ  TYR A 153     122.066 158.286 102.945  1.00  0.00           C  
ATOM   2469  OH  TYR A 153     121.654 158.376 104.252  1.00  0.00           O  
ATOM   2470  H   TYR A 153     124.628 157.581  96.655  1.00  0.00           H  
ATOM   2471  HA  TYR A 153     125.260 158.909  99.106  1.00  0.00           H  
ATOM   2472 1HB  TYR A 153     122.925 158.786  98.309  1.00  0.00           H  
ATOM   2473 2HB  TYR A 153     122.941 157.035  98.462  1.00  0.00           H  
ATOM   2474  HD1 TYR A 153     123.340 160.169 100.470  1.00  0.00           H  
ATOM   2475  HD2 TYR A 153     122.320 156.011 100.497  1.00  0.00           H  
ATOM   2476  HE1 TYR A 153     122.613 160.356 102.802  1.00  0.00           H  
ATOM   2477  HE2 TYR A 153     121.607 156.200 102.826  1.00  0.00           H  
ATOM   2478  HH  TYR A 153     121.348 157.516 104.550  1.00  0.00           H  
ATOM   2479  N   PHE A 154     125.283 155.599  99.193  1.00  0.00           N  
ATOM   2480  CA  PHE A 154     125.809 154.490  99.978  1.00  0.00           C  
ATOM   2481  C   PHE A 154     127.326 154.467  99.998  1.00  0.00           C  
ATOM   2482  O   PHE A 154     127.913 153.805 100.857  1.00  0.00           O  
ATOM   2483  CB  PHE A 154     125.352 153.134  99.458  1.00  0.00           C  
ATOM   2484  CG  PHE A 154     123.912 152.849  99.718  1.00  0.00           C  
ATOM   2485  CD1 PHE A 154     123.238 153.502 100.731  1.00  0.00           C  
ATOM   2486  CD2 PHE A 154     123.223 151.954  98.931  1.00  0.00           C  
ATOM   2487  CE1 PHE A 154     121.912 153.246 100.970  1.00  0.00           C  
ATOM   2488  CE2 PHE A 154     121.894 151.698  99.162  1.00  0.00           C  
ATOM   2489  CZ  PHE A 154     121.237 152.345 100.182  1.00  0.00           C  
ATOM   2490  H   PHE A 154     124.840 155.407  98.306  1.00  0.00           H  
ATOM   2491  HA  PHE A 154     125.453 154.629 101.000  1.00  0.00           H  
ATOM   2492 1HB  PHE A 154     125.522 153.081  98.383  1.00  0.00           H  
ATOM   2493 2HB  PHE A 154     125.946 152.348  99.922  1.00  0.00           H  
ATOM   2494  HD1 PHE A 154     123.771 154.229 101.344  1.00  0.00           H  
ATOM   2495  HD2 PHE A 154     123.745 151.441  98.122  1.00  0.00           H  
ATOM   2496  HE1 PHE A 154     121.397 153.757 101.783  1.00  0.00           H  
ATOM   2497  HE2 PHE A 154     121.359 150.982  98.538  1.00  0.00           H  
ATOM   2498  HZ  PHE A 154     120.183 152.141 100.366  1.00  0.00           H  
ATOM   2499  N   PHE A 155     127.971 155.174  99.076  1.00  0.00           N  
ATOM   2500  CA  PHE A 155     129.419 155.286  99.121  1.00  0.00           C  
ATOM   2501  C   PHE A 155     129.859 156.229 100.230  1.00  0.00           C  
ATOM   2502  O   PHE A 155     130.710 155.877 101.052  1.00  0.00           O  
ATOM   2503  CB  PHE A 155     130.012 155.812  97.823  1.00  0.00           C  
ATOM   2504  CG  PHE A 155     131.491 155.934  97.849  1.00  0.00           C  
ATOM   2505  CD1 PHE A 155     132.283 154.805  97.846  1.00  0.00           C  
ATOM   2506  CD2 PHE A 155     132.092 157.176  97.843  1.00  0.00           C  
ATOM   2507  CE1 PHE A 155     133.653 154.909  97.866  1.00  0.00           C  
ATOM   2508  CE2 PHE A 155     133.461 157.290  97.853  1.00  0.00           C  
ATOM   2509  CZ  PHE A 155     134.244 156.154  97.868  1.00  0.00           C  
ATOM   2510  H   PHE A 155     127.464 155.640  98.337  1.00  0.00           H  
ATOM   2511  HA  PHE A 155     129.811 154.290  99.333  1.00  0.00           H  
ATOM   2512 1HB  PHE A 155     129.739 155.148  97.003  1.00  0.00           H  
ATOM   2513 2HB  PHE A 155     129.592 156.792  97.602  1.00  0.00           H  
ATOM   2514  HD1 PHE A 155     131.810 153.823  97.828  1.00  0.00           H  
ATOM   2515  HD2 PHE A 155     131.471 158.073  97.832  1.00  0.00           H  
ATOM   2516  HE1 PHE A 155     134.267 154.009  97.880  1.00  0.00           H  
ATOM   2517  HE2 PHE A 155     133.929 158.274  97.851  1.00  0.00           H  
ATOM   2518  HZ  PHE A 155     135.329 156.244  97.883  1.00  0.00           H  
ATOM   2519  N   PHE A 156     129.286 157.434 100.275  1.00  0.00           N  
ATOM   2520  CA  PHE A 156     129.660 158.375 101.325  1.00  0.00           C  
ATOM   2521  C   PHE A 156     129.126 157.955 102.682  1.00  0.00           C  
ATOM   2522  O   PHE A 156     129.742 158.268 103.704  1.00  0.00           O  
ATOM   2523  CB  PHE A 156     129.146 159.787 101.061  1.00  0.00           C  
ATOM   2524  CG  PHE A 156     129.903 160.512  99.996  1.00  0.00           C  
ATOM   2525  CD1 PHE A 156     131.138 161.071 100.274  1.00  0.00           C  
ATOM   2526  CD2 PHE A 156     129.380 160.651  98.724  1.00  0.00           C  
ATOM   2527  CE1 PHE A 156     131.845 161.742  99.297  1.00  0.00           C  
ATOM   2528  CE2 PHE A 156     130.082 161.326  97.745  1.00  0.00           C  
ATOM   2529  CZ  PHE A 156     131.316 161.872  98.032  1.00  0.00           C  
ATOM   2530  H   PHE A 156     128.594 157.708  99.592  1.00  0.00           H  
ATOM   2531  HA  PHE A 156     130.750 158.383 101.370  1.00  0.00           H  
ATOM   2532 1HB  PHE A 156     128.098 159.743 100.766  1.00  0.00           H  
ATOM   2533 2HB  PHE A 156     129.202 160.372 101.978  1.00  0.00           H  
ATOM   2534  HD1 PHE A 156     131.552 160.975 101.278  1.00  0.00           H  
ATOM   2535  HD2 PHE A 156     128.404 160.221  98.496  1.00  0.00           H  
ATOM   2536  HE1 PHE A 156     132.821 162.169  99.527  1.00  0.00           H  
ATOM   2537  HE2 PHE A 156     129.661 161.429  96.745  1.00  0.00           H  
ATOM   2538  HZ  PHE A 156     131.870 162.405  97.261  1.00  0.00           H  
ATOM   2539  N   ARG A 157     127.998 157.250 102.722  1.00  0.00           N  
ATOM   2540  CA  ARG A 157     127.535 156.727 103.998  1.00  0.00           C  
ATOM   2541  C   ARG A 157     128.385 155.544 104.433  1.00  0.00           C  
ATOM   2542  O   ARG A 157     128.516 155.280 105.632  1.00  0.00           O  
ATOM   2543  CB  ARG A 157     126.084 156.251 103.955  1.00  0.00           C  
ATOM   2544  CG  ARG A 157     125.461 155.940 105.299  1.00  0.00           C  
ATOM   2545  CD  ARG A 157     124.014 155.528 105.128  1.00  0.00           C  
ATOM   2546  NE  ARG A 157     123.375 155.189 106.394  1.00  0.00           N  
ATOM   2547  CZ  ARG A 157     122.129 154.736 106.505  1.00  0.00           C  
ATOM   2548  NH1 ARG A 157     121.632 154.455 107.699  1.00  0.00           N  
ATOM   2549  NH2 ARG A 157     121.384 154.548 105.425  1.00  0.00           N  
ATOM   2550  H   ARG A 157     127.455 157.069 101.890  1.00  0.00           H  
ATOM   2551  HA  ARG A 157     127.644 157.526 104.732  1.00  0.00           H  
ATOM   2552 1HB  ARG A 157     125.466 157.011 103.479  1.00  0.00           H  
ATOM   2553 2HB  ARG A 157     126.015 155.347 103.349  1.00  0.00           H  
ATOM   2554 1HG  ARG A 157     126.008 155.126 105.774  1.00  0.00           H  
ATOM   2555 2HG  ARG A 157     125.505 156.826 105.934  1.00  0.00           H  
ATOM   2556 1HD  ARG A 157     123.453 156.347 104.679  1.00  0.00           H  
ATOM   2557 2HD  ARG A 157     123.959 154.653 104.481  1.00  0.00           H  
ATOM   2558  HE  ARG A 157     123.917 155.307 107.240  1.00  0.00           H  
ATOM   2559 1HH1 ARG A 157     122.199 154.584 108.525  1.00  0.00           H  
ATOM   2560 2HH1 ARG A 157     120.687 154.111 107.784  1.00  0.00           H  
ATOM   2561 1HH2 ARG A 157     121.761 154.750 104.509  1.00  0.00           H  
ATOM   2562 2HH2 ARG A 157     120.439 154.205 105.517  1.00  0.00           H  
ATOM   2563  N   GLY A 158     129.000 154.847 103.477  1.00  0.00           N  
ATOM   2564  CA  GLY A 158     129.899 153.765 103.826  1.00  0.00           C  
ATOM   2565  C   GLY A 158     131.251 154.237 104.304  1.00  0.00           C  
ATOM   2566  O   GLY A 158     131.905 153.547 105.090  1.00  0.00           O  
ATOM   2567  H   GLY A 158     128.847 155.064 102.503  1.00  0.00           H  
ATOM   2568 1HA  GLY A 158     129.425 153.212 104.637  1.00  0.00           H  
ATOM   2569 2HA  GLY A 158     130.045 153.174 102.923  1.00  0.00           H  
ATOM   2570  N   ILE A 159     131.698 155.401 103.836  1.00  0.00           N  
ATOM   2571  CA  ILE A 159     132.960 155.952 104.315  1.00  0.00           C  
ATOM   2572  C   ILE A 159     132.815 156.441 105.747  1.00  0.00           C  
ATOM   2573  O   ILE A 159     133.628 156.109 106.617  1.00  0.00           O  
ATOM   2574  CB  ILE A 159     133.453 157.139 103.474  1.00  0.00           C  
ATOM   2575  CG1 ILE A 159     133.858 156.670 102.086  1.00  0.00           C  
ATOM   2576  CG2 ILE A 159     134.615 157.834 104.144  1.00  0.00           C  
ATOM   2577  CD1 ILE A 159     134.218 157.799 101.176  1.00  0.00           C  
ATOM   2578  H   ILE A 159     131.168 155.913 103.145  1.00  0.00           H  
ATOM   2579  HA  ILE A 159     133.693 155.147 104.292  1.00  0.00           H  
ATOM   2580  HB  ILE A 159     132.643 157.858 103.349  1.00  0.00           H  
ATOM   2581 1HG1 ILE A 159     134.710 155.996 102.164  1.00  0.00           H  
ATOM   2582 2HG1 ILE A 159     133.038 156.108 101.638  1.00  0.00           H  
ATOM   2583 1HG2 ILE A 159     134.944 158.670 103.527  1.00  0.00           H  
ATOM   2584 2HG2 ILE A 159     134.304 158.204 105.120  1.00  0.00           H  
ATOM   2585 3HG2 ILE A 159     135.437 157.129 104.269  1.00  0.00           H  
ATOM   2586 1HD1 ILE A 159     134.498 157.404 100.199  1.00  0.00           H  
ATOM   2587 2HD1 ILE A 159     133.361 158.466 101.066  1.00  0.00           H  
ATOM   2588 3HD1 ILE A 159     135.056 158.352 101.596  1.00  0.00           H  
ATOM   2589  N   GLN A 160     131.753 157.202 106.025  1.00  0.00           N  
ATOM   2590  CA  GLN A 160     131.573 157.768 107.355  1.00  0.00           C  
ATOM   2591  C   GLN A 160     131.216 156.724 108.399  1.00  0.00           C  
ATOM   2592  O   GLN A 160     131.228 157.042 109.590  1.00  0.00           O  
ATOM   2593  CB  GLN A 160     130.477 158.826 107.397  1.00  0.00           C  
ATOM   2594  CG  GLN A 160     129.085 158.279 107.244  1.00  0.00           C  
ATOM   2595  CD  GLN A 160     128.044 159.373 107.273  1.00  0.00           C  
ATOM   2596  OE1 GLN A 160     128.371 160.548 107.420  1.00  0.00           O  
ATOM   2597  NE2 GLN A 160     126.781 158.993 107.147  1.00  0.00           N  
ATOM   2598  H   GLN A 160     131.063 157.392 105.312  1.00  0.00           H  
ATOM   2599  HA  GLN A 160     132.525 158.219 107.635  1.00  0.00           H  
ATOM   2600 1HB  GLN A 160     130.525 159.362 108.345  1.00  0.00           H  
ATOM   2601 2HB  GLN A 160     130.641 159.552 106.602  1.00  0.00           H  
ATOM   2602 1HG  GLN A 160     129.013 157.758 106.290  1.00  0.00           H  
ATOM   2603 2HG  GLN A 160     128.885 157.589 108.063  1.00  0.00           H  
ATOM   2604 1HE2 GLN A 160     126.049 159.675 107.159  1.00  0.00           H  
ATOM   2605 2HE2 GLN A 160     126.558 158.024 107.041  1.00  0.00           H  
ATOM   2606  N   TYR A 161     130.878 155.504 107.993  1.00  0.00           N  
ATOM   2607  CA  TYR A 161     130.923 154.393 108.931  1.00  0.00           C  
ATOM   2608  C   TYR A 161     132.350 154.138 109.384  1.00  0.00           C  
ATOM   2609  O   TYR A 161     132.630 154.067 110.585  1.00  0.00           O  
ATOM   2610  CB  TYR A 161     130.398 153.094 108.338  1.00  0.00           C  
ATOM   2611  CG  TYR A 161     130.456 151.934 109.294  1.00  0.00           C  
ATOM   2612  CD1 TYR A 161     129.491 151.777 110.268  1.00  0.00           C  
ATOM   2613  CD2 TYR A 161     131.480 150.993 109.221  1.00  0.00           C  
ATOM   2614  CE1 TYR A 161     129.534 150.719 111.138  1.00  0.00           C  
ATOM   2615  CE2 TYR A 161     131.536 149.937 110.094  1.00  0.00           C  
ATOM   2616  CZ  TYR A 161     130.560 149.804 111.052  1.00  0.00           C  
ATOM   2617  OH  TYR A 161     130.607 148.749 111.928  1.00  0.00           O  
ATOM   2618  H   TYR A 161     130.589 155.332 107.041  1.00  0.00           H  
ATOM   2619  HA  TYR A 161     130.325 154.678 109.797  1.00  0.00           H  
ATOM   2620 1HB  TYR A 161     129.362 153.230 108.024  1.00  0.00           H  
ATOM   2621 2HB  TYR A 161     130.977 152.838 107.451  1.00  0.00           H  
ATOM   2622  HD1 TYR A 161     128.681 152.501 110.354  1.00  0.00           H  
ATOM   2623  HD2 TYR A 161     132.255 151.088 108.460  1.00  0.00           H  
ATOM   2624  HE1 TYR A 161     128.765 150.609 111.901  1.00  0.00           H  
ATOM   2625  HE2 TYR A 161     132.349 149.214 110.024  1.00  0.00           H  
ATOM   2626  HH  TYR A 161     131.376 148.208 111.734  1.00  0.00           H  
ATOM   2627  N   PHE A 162     133.263 153.982 108.426  1.00  0.00           N  
ATOM   2628  CA  PHE A 162     134.644 153.655 108.751  1.00  0.00           C  
ATOM   2629  C   PHE A 162     135.361 154.827 109.398  1.00  0.00           C  
ATOM   2630  O   PHE A 162     136.267 154.623 110.211  1.00  0.00           O  
ATOM   2631  CB  PHE A 162     135.459 153.253 107.526  1.00  0.00           C  
ATOM   2632  CG  PHE A 162     136.881 152.905 107.832  1.00  0.00           C  
ATOM   2633  CD1 PHE A 162     137.196 151.695 108.428  1.00  0.00           C  
ATOM   2634  CD2 PHE A 162     137.908 153.781 107.514  1.00  0.00           C  
ATOM   2635  CE1 PHE A 162     138.508 151.368 108.709  1.00  0.00           C  
ATOM   2636  CE2 PHE A 162     139.223 153.461 107.792  1.00  0.00           C  
ATOM   2637  CZ  PHE A 162     139.523 152.252 108.391  1.00  0.00           C  
ATOM   2638  H   PHE A 162     132.998 154.091 107.457  1.00  0.00           H  
ATOM   2639  HA  PHE A 162     134.616 152.829 109.464  1.00  0.00           H  
ATOM   2640 1HB  PHE A 162     134.995 152.392 107.047  1.00  0.00           H  
ATOM   2641 2HB  PHE A 162     135.458 154.069 106.804  1.00  0.00           H  
ATOM   2642  HD1 PHE A 162     136.395 150.999 108.674  1.00  0.00           H  
ATOM   2643  HD2 PHE A 162     137.667 154.734 107.042  1.00  0.00           H  
ATOM   2644  HE1 PHE A 162     138.742 150.413 109.181  1.00  0.00           H  
ATOM   2645  HE2 PHE A 162     140.023 154.157 107.542  1.00  0.00           H  
ATOM   2646  HZ  PHE A 162     140.558 151.999 108.614  1.00  0.00           H  
ATOM   2647  N   LEU A 163     134.963 156.054 109.072  1.00  0.00           N  
ATOM   2648  CA  LEU A 163     135.591 157.215 109.681  1.00  0.00           C  
ATOM   2649  C   LEU A 163     135.192 157.405 111.138  1.00  0.00           C  
ATOM   2650  O   LEU A 163     135.860 158.165 111.844  1.00  0.00           O  
ATOM   2651  CB  LEU A 163     135.248 158.521 108.953  1.00  0.00           C  
ATOM   2652  CG  LEU A 163     135.789 158.647 107.523  1.00  0.00           C  
ATOM   2653  CD1 LEU A 163     135.262 159.929 106.892  1.00  0.00           C  
ATOM   2654  CD2 LEU A 163     137.310 158.637 107.553  1.00  0.00           C  
ATOM   2655  H   LEU A 163     134.222 156.192 108.400  1.00  0.00           H  
ATOM   2656  HA  LEU A 163     136.667 157.047 109.640  1.00  0.00           H  
ATOM   2657 1HB  LEU A 163     134.164 158.618 108.907  1.00  0.00           H  
ATOM   2658 2HB  LEU A 163     135.642 159.356 109.531  1.00  0.00           H  
ATOM   2659  HG  LEU A 163     135.432 157.809 106.923  1.00  0.00           H  
ATOM   2660 1HD1 LEU A 163     135.647 160.018 105.876  1.00  0.00           H  
ATOM   2661 2HD1 LEU A 163     134.173 159.901 106.865  1.00  0.00           H  
ATOM   2662 3HD1 LEU A 163     135.590 160.785 107.480  1.00  0.00           H  
ATOM   2663 1HD2 LEU A 163     137.694 158.726 106.536  1.00  0.00           H  
ATOM   2664 2HD2 LEU A 163     137.668 159.475 108.151  1.00  0.00           H  
ATOM   2665 3HD2 LEU A 163     137.659 157.702 107.992  1.00  0.00           H  
ATOM   2666  N   GLN A 164     134.133 156.746 111.607  1.00  0.00           N  
ATOM   2667  CA  GLN A 164     133.699 156.884 112.992  1.00  0.00           C  
ATOM   2668  C   GLN A 164     134.108 155.701 113.861  1.00  0.00           C  
ATOM   2669  O   GLN A 164     134.791 155.882 114.872  1.00  0.00           O  
ATOM   2670  CB  GLN A 164     132.181 157.024 113.121  1.00  0.00           C  
ATOM   2671  CG  GLN A 164     131.656 158.338 112.600  1.00  0.00           C  
ATOM   2672  CD  GLN A 164     130.157 158.447 112.732  1.00  0.00           C  
ATOM   2673  OE1 GLN A 164     129.495 157.511 113.174  1.00  0.00           O  
ATOM   2674  NE2 GLN A 164     129.610 159.592 112.346  1.00  0.00           N  
ATOM   2675  H   GLN A 164     133.618 156.136 110.989  1.00  0.00           H  
ATOM   2676  HA  GLN A 164     134.181 157.779 113.384  1.00  0.00           H  
ATOM   2677 1HB  GLN A 164     131.694 156.217 112.574  1.00  0.00           H  
ATOM   2678 2HB  GLN A 164     131.894 156.929 114.168  1.00  0.00           H  
ATOM   2679 1HG  GLN A 164     132.111 159.150 113.167  1.00  0.00           H  
ATOM   2680 2HG  GLN A 164     131.915 158.428 111.545  1.00  0.00           H  
ATOM   2681 1HE2 GLN A 164     128.620 159.721 112.411  1.00  0.00           H  
ATOM   2682 2HE2 GLN A 164     130.187 160.327 111.990  1.00  0.00           H  
ATOM   2683  N   ARG A 165     133.701 154.487 113.493  1.00  0.00           N  
ATOM   2684  CA  ARG A 165     133.915 153.364 114.398  1.00  0.00           C  
ATOM   2685  C   ARG A 165     135.322 152.798 114.286  1.00  0.00           C  
ATOM   2686  O   ARG A 165     135.895 152.386 115.300  1.00  0.00           O  
ATOM   2687  CB  ARG A 165     132.953 152.214 114.144  1.00  0.00           C  
ATOM   2688  CG  ARG A 165     131.512 152.561 114.390  1.00  0.00           C  
ATOM   2689  CD  ARG A 165     130.672 151.319 114.268  1.00  0.00           C  
ATOM   2690  NE  ARG A 165     129.243 151.604 114.282  1.00  0.00           N  
ATOM   2691  CZ  ARG A 165     128.303 150.675 114.138  1.00  0.00           C  
ATOM   2692  NH1 ARG A 165     128.647 149.404 113.990  1.00  0.00           N  
ATOM   2693  NH2 ARG A 165     127.022 151.015 114.137  1.00  0.00           N  
ATOM   2694  H   ARG A 165     133.249 154.324 112.605  1.00  0.00           H  
ATOM   2695  HA  ARG A 165     133.775 153.743 115.411  1.00  0.00           H  
ATOM   2696 1HB  ARG A 165     133.049 151.880 113.112  1.00  0.00           H  
ATOM   2697 2HB  ARG A 165     133.214 151.373 114.786  1.00  0.00           H  
ATOM   2698 1HG  ARG A 165     131.404 152.976 115.392  1.00  0.00           H  
ATOM   2699 2HG  ARG A 165     131.183 153.296 113.655  1.00  0.00           H  
ATOM   2700 1HD  ARG A 165     130.903 150.814 113.331  1.00  0.00           H  
ATOM   2701 2HD  ARG A 165     130.887 150.652 115.102  1.00  0.00           H  
ATOM   2702  HE  ARG A 165     128.957 152.566 114.407  1.00  0.00           H  
ATOM   2703 1HH1 ARG A 165     129.623 149.142 113.985  1.00  0.00           H  
ATOM   2704 2HH1 ARG A 165     127.934 148.697 113.881  1.00  0.00           H  
ATOM   2705 1HH2 ARG A 165     126.756 151.984 114.245  1.00  0.00           H  
ATOM   2706 2HH2 ARG A 165     126.313 150.306 114.028  1.00  0.00           H  
ATOM   2707  N   ARG A 166     135.885 152.780 113.066  1.00  0.00           N  
ATOM   2708  CA  ARG A 166     137.210 152.259 112.733  1.00  0.00           C  
ATOM   2709  C   ARG A 166     137.385 150.823 113.211  1.00  0.00           C  
ATOM   2710  O   ARG A 166     138.044 150.596 114.232  1.00  0.00           O  
ATOM   2711  CB  ARG A 166     138.343 153.080 113.354  1.00  0.00           C  
ATOM   2712  CG  ARG A 166     138.474 154.483 112.804  1.00  0.00           C  
ATOM   2713  CD  ARG A 166     139.626 155.218 113.458  1.00  0.00           C  
ATOM   2714  NE  ARG A 166     139.757 156.579 112.954  1.00  0.00           N  
ATOM   2715  CZ  ARG A 166     140.495 156.913 111.901  1.00  0.00           C  
ATOM   2716  NH1 ARG A 166     141.168 155.981 111.240  1.00  0.00           N  
ATOM   2717  NH2 ARG A 166     140.562 158.176 111.509  1.00  0.00           N  
ATOM   2718  H   ARG A 166     135.311 153.171 112.332  1.00  0.00           H  
ATOM   2719  HA  ARG A 166     137.295 152.275 111.646  1.00  0.00           H  
ATOM   2720 1HB  ARG A 166     138.189 153.156 114.429  1.00  0.00           H  
ATOM   2721 2HB  ARG A 166     139.292 152.569 113.194  1.00  0.00           H  
ATOM   2722 1HG  ARG A 166     138.653 154.438 111.730  1.00  0.00           H  
ATOM   2723 2HG  ARG A 166     137.554 155.037 112.996  1.00  0.00           H  
ATOM   2724 1HD  ARG A 166     139.462 155.267 114.534  1.00  0.00           H  
ATOM   2725 2HD  ARG A 166     140.556 154.688 113.256  1.00  0.00           H  
ATOM   2726  HE  ARG A 166     139.255 157.311 113.439  1.00  0.00           H  
ATOM   2727 1HH1 ARG A 166     141.120 155.016 111.538  1.00  0.00           H  
ATOM   2728 2HH1 ARG A 166     141.729 156.235 110.440  1.00  0.00           H  
ATOM   2729 1HH2 ARG A 166     140.051 158.889 112.011  1.00  0.00           H  
ATOM   2730 2HH2 ARG A 166     141.123 158.427 110.708  1.00  0.00           H  
ATOM   2731  N   PRO A 167     136.783 149.841 112.531  1.00  0.00           N  
ATOM   2732  CA  PRO A 167     136.876 148.449 113.010  1.00  0.00           C  
ATOM   2733  C   PRO A 167     138.277 147.856 112.952  1.00  0.00           C  
ATOM   2734  O   PRO A 167     138.529 146.866 113.653  1.00  0.00           O  
ATOM   2735  CB  PRO A 167     135.932 147.709 112.057  1.00  0.00           C  
ATOM   2736  CG  PRO A 167     135.900 148.565 110.837  1.00  0.00           C  
ATOM   2737  CD  PRO A 167     136.007 149.971 111.363  1.00  0.00           C  
ATOM   2738  HA  PRO A 167     136.530 148.401 114.053  1.00  0.00           H  
ATOM   2739 1HB  PRO A 167     136.316 146.697 111.858  1.00  0.00           H  
ATOM   2740 2HB  PRO A 167     134.943 147.592 112.522  1.00  0.00           H  
ATOM   2741 1HG  PRO A 167     136.730 148.300 110.165  1.00  0.00           H  
ATOM   2742 2HG  PRO A 167     134.970 148.392 110.276  1.00  0.00           H  
ATOM   2743 1HD  PRO A 167     136.520 150.602 110.622  1.00  0.00           H  
ATOM   2744 2HD  PRO A 167     135.001 150.361 111.575  1.00  0.00           H  
ATOM   2745  N   SER A 168     139.170 148.421 112.133  1.00  0.00           N  
ATOM   2746  CA  SER A 168     140.611 148.139 112.122  1.00  0.00           C  
ATOM   2747  C   SER A 168     140.919 146.679 111.779  1.00  0.00           C  
ATOM   2748  O   SER A 168     141.550 145.948 112.544  1.00  0.00           O  
ATOM   2749  CB  SER A 168     141.272 148.427 113.456  1.00  0.00           C  
ATOM   2750  OG  SER A 168     141.136 149.778 113.802  1.00  0.00           O  
ATOM   2751  H   SER A 168     138.795 149.093 111.479  1.00  0.00           H  
ATOM   2752  HA  SER A 168     141.051 148.773 111.351  1.00  0.00           H  
ATOM   2753 1HB  SER A 168     140.822 147.804 114.227  1.00  0.00           H  
ATOM   2754 2HB  SER A 168     142.329 148.168 113.401  1.00  0.00           H  
ATOM   2755  HG  SER A 168     140.250 149.872 114.159  1.00  0.00           H  
ATOM   2756  N   LEU A 169     140.417 146.256 110.619  1.00  0.00           N  
ATOM   2757  CA  LEU A 169     140.830 145.079 109.857  1.00  0.00           C  
ATOM   2758  C   LEU A 169     140.556 143.738 110.531  1.00  0.00           C  
ATOM   2759  O   LEU A 169     140.861 142.703 109.933  1.00  0.00           O  
ATOM   2760  CB  LEU A 169     142.328 145.098 109.529  1.00  0.00           C  
ATOM   2761  CG  LEU A 169     142.821 146.316 108.738  1.00  0.00           C  
ATOM   2762  CD1 LEU A 169     144.327 146.216 108.536  1.00  0.00           C  
ATOM   2763  CD2 LEU A 169     142.094 146.383 107.403  1.00  0.00           C  
ATOM   2764  H   LEU A 169     139.673 146.838 110.261  1.00  0.00           H  
ATOM   2765  HA  LEU A 169     140.264 145.105 108.927  1.00  0.00           H  
ATOM   2766 1HB  LEU A 169     142.889 145.060 110.462  1.00  0.00           H  
ATOM   2767 2HB  LEU A 169     142.568 144.207 108.949  1.00  0.00           H  
ATOM   2768  HG  LEU A 169     142.621 147.224 109.307  1.00  0.00           H  
ATOM   2769 1HD1 LEU A 169     144.677 147.082 107.974  1.00  0.00           H  
ATOM   2770 2HD1 LEU A 169     144.823 146.189 109.506  1.00  0.00           H  
ATOM   2771 3HD1 LEU A 169     144.560 145.307 107.983  1.00  0.00           H  
ATOM   2772 1HD2 LEU A 169     142.443 147.250 106.841  1.00  0.00           H  
ATOM   2773 2HD2 LEU A 169     142.295 145.476 106.833  1.00  0.00           H  
ATOM   2774 3HD2 LEU A 169     141.021 146.472 107.577  1.00  0.00           H  
ATOM   2775  N   LYS A 170     140.006 143.705 111.741  1.00  0.00           N  
ATOM   2776  CA  LYS A 170     139.558 142.448 112.325  1.00  0.00           C  
ATOM   2777  C   LYS A 170     138.073 142.463 112.630  1.00  0.00           C  
ATOM   2778  O   LYS A 170     137.360 141.526 112.260  1.00  0.00           O  
ATOM   2779  CB  LYS A 170     140.281 142.112 113.634  1.00  0.00           C  
ATOM   2780  CG  LYS A 170     139.888 140.745 114.170  1.00  0.00           C  
ATOM   2781  CD  LYS A 170     140.667 140.363 115.411  1.00  0.00           C  
ATOM   2782  CE  LYS A 170     140.240 138.991 115.904  1.00  0.00           C  
ATOM   2783  NZ  LYS A 170     140.986 138.579 117.123  1.00  0.00           N  
ATOM   2784  H   LYS A 170     139.894 144.560 112.268  1.00  0.00           H  
ATOM   2785  HA  LYS A 170     139.751 141.669 111.587  1.00  0.00           H  
ATOM   2786 1HB  LYS A 170     141.359 142.135 113.470  1.00  0.00           H  
ATOM   2787 2HB  LYS A 170     140.047 142.869 114.383  1.00  0.00           H  
ATOM   2788 1HG  LYS A 170     138.826 140.742 114.417  1.00  0.00           H  
ATOM   2789 2HG  LYS A 170     140.068 139.989 113.406  1.00  0.00           H  
ATOM   2790 1HD  LYS A 170     141.733 140.352 115.183  1.00  0.00           H  
ATOM   2791 2HD  LYS A 170     140.488 141.100 116.194  1.00  0.00           H  
ATOM   2792 1HE  LYS A 170     139.175 139.002 116.132  1.00  0.00           H  
ATOM   2793 2HE  LYS A 170     140.414 138.253 115.122  1.00  0.00           H  
ATOM   2794 1HZ  LYS A 170     140.673 137.664 117.416  1.00  0.00           H  
ATOM   2795 2HZ  LYS A 170     141.975 138.547 116.918  1.00  0.00           H  
ATOM   2796 3HZ  LYS A 170     140.817 139.245 117.863  1.00  0.00           H  
ATOM   2797  N   SER A 171     137.575 143.521 113.271  1.00  0.00           N  
ATOM   2798  CA  SER A 171     136.136 143.697 113.409  1.00  0.00           C  
ATOM   2799  C   SER A 171     135.472 144.072 112.095  1.00  0.00           C  
ATOM   2800  O   SER A 171     134.239 144.067 112.022  1.00  0.00           O  
ATOM   2801  CB  SER A 171     135.773 144.776 114.411  1.00  0.00           C  
ATOM   2802  OG  SER A 171     136.170 144.414 115.705  1.00  0.00           O  
ATOM   2803  H   SER A 171     138.195 144.212 113.668  1.00  0.00           H  
ATOM   2804  HA  SER A 171     135.731 142.739 113.738  1.00  0.00           H  
ATOM   2805 1HB  SER A 171     136.254 145.712 114.128  1.00  0.00           H  
ATOM   2806 2HB  SER A 171     134.697 144.942 114.391  1.00  0.00           H  
ATOM   2807  HG  SER A 171     135.978 143.477 115.788  1.00  0.00           H  
ATOM   2808  N   LEU A 172     136.261 144.416 111.075  1.00  0.00           N  
ATOM   2809  CA  LEU A 172     135.728 144.656 109.742  1.00  0.00           C  
ATOM   2810  C   LEU A 172     135.113 143.392 109.160  1.00  0.00           C  
ATOM   2811  O   LEU A 172     133.924 143.365 108.829  1.00  0.00           O  
ATOM   2812  CB  LEU A 172     136.789 145.134 108.757  1.00  0.00           C  
ATOM   2813  CG  LEU A 172     136.298 145.470 107.357  1.00  0.00           C  
ATOM   2814  CD1 LEU A 172     135.322 146.621 107.432  1.00  0.00           C  
ATOM   2815  CD2 LEU A 172     137.466 145.815 106.459  1.00  0.00           C  
ATOM   2816  H   LEU A 172     137.254 144.512 111.232  1.00  0.00           H  
ATOM   2817  HA  LEU A 172     134.947 145.409 109.841  1.00  0.00           H  
ATOM   2818 1HB  LEU A 172     137.262 146.028 109.163  1.00  0.00           H  
ATOM   2819 2HB  LEU A 172     137.549 144.359 108.662  1.00  0.00           H  
ATOM   2820  HG  LEU A 172     135.770 144.611 106.941  1.00  0.00           H  
ATOM   2821 1HD1 LEU A 172     134.968 146.864 106.430  1.00  0.00           H  
ATOM   2822 2HD1 LEU A 172     134.474 146.340 108.057  1.00  0.00           H  
ATOM   2823 3HD1 LEU A 172     135.817 147.491 107.862  1.00  0.00           H  
ATOM   2824 1HD2 LEU A 172     137.099 146.052 105.459  1.00  0.00           H  
ATOM   2825 2HD2 LEU A 172     137.996 146.676 106.865  1.00  0.00           H  
ATOM   2826 3HD2 LEU A 172     138.145 144.964 106.403  1.00  0.00           H  
ATOM   2827  N   PHE A 173     135.898 142.326 109.053  1.00  0.00           N  
ATOM   2828  CA  PHE A 173     135.446 141.109 108.398  1.00  0.00           C  
ATOM   2829  C   PHE A 173     134.732 140.146 109.334  1.00  0.00           C  
ATOM   2830  O   PHE A 173     134.426 139.025 108.922  1.00  0.00           O  
ATOM   2831  CB  PHE A 173     136.595 140.328 107.757  1.00  0.00           C  
ATOM   2832  CG  PHE A 173     137.233 141.028 106.595  1.00  0.00           C  
ATOM   2833  CD1 PHE A 173     136.623 141.028 105.352  1.00  0.00           C  
ATOM   2834  CD2 PHE A 173     138.452 141.667 106.741  1.00  0.00           C  
ATOM   2835  CE1 PHE A 173     137.208 141.670 104.278  1.00  0.00           C  
ATOM   2836  CE2 PHE A 173     139.046 142.309 105.671  1.00  0.00           C  
ATOM   2837  CZ  PHE A 173     138.422 142.310 104.438  1.00  0.00           C  
ATOM   2838  H   PHE A 173     136.832 142.361 109.436  1.00  0.00           H  
ATOM   2839  HA  PHE A 173     134.741 141.416 107.624  1.00  0.00           H  
ATOM   2840 1HB  PHE A 173     137.366 140.138 108.503  1.00  0.00           H  
ATOM   2841 2HB  PHE A 173     136.230 139.362 107.412  1.00  0.00           H  
ATOM   2842  HD1 PHE A 173     135.670 140.513 105.227  1.00  0.00           H  
ATOM   2843  HD2 PHE A 173     138.943 141.665 107.715  1.00  0.00           H  
ATOM   2844  HE1 PHE A 173     136.712 141.670 103.308  1.00  0.00           H  
ATOM   2845  HE2 PHE A 173     140.004 142.813 105.796  1.00  0.00           H  
ATOM   2846  HZ  PHE A 173     138.888 142.815 103.593  1.00  0.00           H  
ATOM   2847  N   VAL A 174     134.466 140.538 110.579  1.00  0.00           N  
ATOM   2848  CA  VAL A 174     133.852 139.653 111.558  1.00  0.00           C  
ATOM   2849  C   VAL A 174     132.555 140.226 112.114  1.00  0.00           C  
ATOM   2850  O   VAL A 174     131.552 139.513 112.221  1.00  0.00           O  
ATOM   2851  CB  VAL A 174     134.775 139.368 112.768  1.00  0.00           C  
ATOM   2852  CG1 VAL A 174     134.060 138.570 113.837  1.00  0.00           C  
ATOM   2853  CG2 VAL A 174     136.002 138.593 112.326  1.00  0.00           C  
ATOM   2854  H   VAL A 174     134.700 141.483 110.848  1.00  0.00           H  
ATOM   2855  HA  VAL A 174     133.624 138.720 111.042  1.00  0.00           H  
ATOM   2856  HB  VAL A 174     135.087 140.316 113.206  1.00  0.00           H  
ATOM   2857 1HG1 VAL A 174     134.738 138.389 114.671  1.00  0.00           H  
ATOM   2858 2HG1 VAL A 174     133.193 139.130 114.190  1.00  0.00           H  
ATOM   2859 3HG1 VAL A 174     133.733 137.617 113.422  1.00  0.00           H  
ATOM   2860 1HG2 VAL A 174     136.641 138.401 113.187  1.00  0.00           H  
ATOM   2861 2HG2 VAL A 174     135.694 137.645 111.884  1.00  0.00           H  
ATOM   2862 3HG2 VAL A 174     136.554 139.175 111.588  1.00  0.00           H  
ATOM   2863  N   ASP A 175     132.534 141.510 112.455  1.00  0.00           N  
ATOM   2864  CA  ASP A 175     131.377 142.079 113.132  1.00  0.00           C  
ATOM   2865  C   ASP A 175     130.620 143.100 112.292  1.00  0.00           C  
ATOM   2866  O   ASP A 175     129.667 143.705 112.793  1.00  0.00           O  
ATOM   2867  CB  ASP A 175     131.751 142.779 114.441  1.00  0.00           C  
ATOM   2868  CG  ASP A 175     130.558 142.985 115.365  1.00  0.00           C  
ATOM   2869  OD1 ASP A 175     129.856 142.035 115.617  1.00  0.00           O  
ATOM   2870  OD2 ASP A 175     130.360 144.091 115.808  1.00  0.00           O  
ATOM   2871  H   ASP A 175     133.324 142.104 112.247  1.00  0.00           H  
ATOM   2872  HA  ASP A 175     130.703 141.249 113.346  1.00  0.00           H  
ATOM   2873 1HB  ASP A 175     132.502 142.189 114.967  1.00  0.00           H  
ATOM   2874 2HB  ASP A 175     132.194 143.750 114.221  1.00  0.00           H  
ATOM   2875  N   SER A 176     131.004 143.317 111.041  1.00  0.00           N  
ATOM   2876  CA  SER A 176     130.387 144.364 110.237  1.00  0.00           C  
ATOM   2877  C   SER A 176     130.099 143.867 108.828  1.00  0.00           C  
ATOM   2878  O   SER A 176     130.481 144.497 107.841  1.00  0.00           O  
ATOM   2879  CB  SER A 176     131.261 145.603 110.108  1.00  0.00           C  
ATOM   2880  OG  SER A 176     132.429 145.306 109.370  1.00  0.00           O  
ATOM   2881  H   SER A 176     131.735 142.751 110.634  1.00  0.00           H  
ATOM   2882  HA  SER A 176     129.442 144.623 110.716  1.00  0.00           H  
ATOM   2883 1HB  SER A 176     130.699 146.395 109.612  1.00  0.00           H  
ATOM   2884 2HB  SER A 176     131.529 145.964 111.100  1.00  0.00           H  
ATOM   2885  HG  SER A 176     132.365 144.377 109.137  1.00  0.00           H  
ATOM   2886  N   TYR A 177     129.452 142.702 108.720  1.00  0.00           N  
ATOM   2887  CA  TYR A 177     129.137 142.146 107.406  1.00  0.00           C  
ATOM   2888  C   TYR A 177     128.145 143.002 106.640  1.00  0.00           C  
ATOM   2889  O   TYR A 177     128.205 143.055 105.410  1.00  0.00           O  
ATOM   2890  CB  TYR A 177     128.543 140.746 107.488  1.00  0.00           C  
ATOM   2891  CG  TYR A 177     129.481 139.684 107.962  1.00  0.00           C  
ATOM   2892  CD1 TYR A 177     130.477 139.199 107.134  1.00  0.00           C  
ATOM   2893  CD2 TYR A 177     129.335 139.121 109.214  1.00  0.00           C  
ATOM   2894  CE1 TYR A 177     131.330 138.210 107.560  1.00  0.00           C  
ATOM   2895  CE2 TYR A 177     130.172 138.132 109.645  1.00  0.00           C  
ATOM   2896  CZ  TYR A 177     131.170 137.681 108.819  1.00  0.00           C  
ATOM   2897  OH  TYR A 177     132.012 136.689 109.256  1.00  0.00           O  
ATOM   2898  H   TYR A 177     129.175 142.195 109.548  1.00  0.00           H  
ATOM   2899  HA  TYR A 177     130.071 142.115 106.844  1.00  0.00           H  
ATOM   2900 1HB  TYR A 177     127.688 140.752 108.165  1.00  0.00           H  
ATOM   2901 2HB  TYR A 177     128.181 140.446 106.506  1.00  0.00           H  
ATOM   2902  HD1 TYR A 177     130.593 139.601 106.127  1.00  0.00           H  
ATOM   2903  HD2 TYR A 177     128.540 139.464 109.877  1.00  0.00           H  
ATOM   2904  HE1 TYR A 177     132.109 137.839 106.895  1.00  0.00           H  
ATOM   2905  HE2 TYR A 177     130.044 137.705 110.640  1.00  0.00           H  
ATOM   2906  HH  TYR A 177     131.766 136.431 110.148  1.00  0.00           H  
ATOM   2907  N   SER A 178     127.224 143.659 107.338  1.00  0.00           N  
ATOM   2908  CA  SER A 178     126.167 144.387 106.657  1.00  0.00           C  
ATOM   2909  C   SER A 178     126.664 145.648 105.981  1.00  0.00           C  
ATOM   2910  O   SER A 178     126.252 145.931 104.855  1.00  0.00           O  
ATOM   2911  CB  SER A 178     125.046 144.804 107.596  1.00  0.00           C  
ATOM   2912  OG  SER A 178     124.108 145.603 106.906  1.00  0.00           O  
ATOM   2913  H   SER A 178     127.250 143.659 108.348  1.00  0.00           H  
ATOM   2914  HA  SER A 178     125.771 143.721 105.890  1.00  0.00           H  
ATOM   2915 1HB  SER A 178     124.558 143.916 107.998  1.00  0.00           H  
ATOM   2916 2HB  SER A 178     125.463 145.356 108.437  1.00  0.00           H  
ATOM   2917  HG  SER A 178     124.433 145.674 106.005  1.00  0.00           H  
ATOM   2918  N   GLU A 179     127.547 146.398 106.625  1.00  0.00           N  
ATOM   2919  CA  GLU A 179     127.965 147.676 106.076  1.00  0.00           C  
ATOM   2920  C   GLU A 179     128.956 147.509 104.935  1.00  0.00           C  
ATOM   2921  O   GLU A 179     129.053 148.387 104.070  1.00  0.00           O  
ATOM   2922  CB  GLU A 179     128.630 148.577 107.117  1.00  0.00           C  
ATOM   2923  CG  GLU A 179     128.815 150.004 106.674  1.00  0.00           C  
ATOM   2924  CD  GLU A 179     127.502 150.737 106.508  1.00  0.00           C  
ATOM   2925  OE1 GLU A 179     126.531 150.403 107.221  1.00  0.00           O  
ATOM   2926  OE2 GLU A 179     127.434 151.639 105.649  1.00  0.00           O  
ATOM   2927  H   GLU A 179     127.938 146.088 107.503  1.00  0.00           H  
ATOM   2928  HA  GLU A 179     127.070 148.162 105.687  1.00  0.00           H  
ATOM   2929 1HB  GLU A 179     128.032 148.583 108.029  1.00  0.00           H  
ATOM   2930 2HB  GLU A 179     129.611 148.175 107.372  1.00  0.00           H  
ATOM   2931 1HG  GLU A 179     129.421 150.528 107.413  1.00  0.00           H  
ATOM   2932 2HG  GLU A 179     129.356 150.013 105.729  1.00  0.00           H  
ATOM   2933  N   ILE A 180     129.673 146.388 104.896  1.00  0.00           N  
ATOM   2934  CA  ILE A 180     130.516 146.095 103.744  1.00  0.00           C  
ATOM   2935  C   ILE A 180     129.662 145.835 102.512  1.00  0.00           C  
ATOM   2936  O   ILE A 180     129.949 146.344 101.423  1.00  0.00           O  
ATOM   2937  CB  ILE A 180     131.406 144.860 103.952  1.00  0.00           C  
ATOM   2938  CG1 ILE A 180     132.389 145.116 105.084  1.00  0.00           C  
ATOM   2939  CG2 ILE A 180     132.164 144.521 102.696  1.00  0.00           C  
ATOM   2940  CD1 ILE A 180     133.171 143.904 105.475  1.00  0.00           C  
ATOM   2941  H   ILE A 180     129.641 145.730 105.662  1.00  0.00           H  
ATOM   2942  HA  ILE A 180     131.133 146.975 103.564  1.00  0.00           H  
ATOM   2943  HB  ILE A 180     130.786 144.007 104.226  1.00  0.00           H  
ATOM   2944 1HG1 ILE A 180     133.088 145.899 104.790  1.00  0.00           H  
ATOM   2945 2HG1 ILE A 180     131.849 145.475 105.961  1.00  0.00           H  
ATOM   2946 1HG2 ILE A 180     132.786 143.644 102.872  1.00  0.00           H  
ATOM   2947 2HG2 ILE A 180     131.459 144.311 101.893  1.00  0.00           H  
ATOM   2948 3HG2 ILE A 180     132.796 145.363 102.414  1.00  0.00           H  
ATOM   2949 1HD1 ILE A 180     133.853 144.156 106.288  1.00  0.00           H  
ATOM   2950 2HD1 ILE A 180     132.488 143.120 105.805  1.00  0.00           H  
ATOM   2951 3HD1 ILE A 180     133.744 143.549 104.619  1.00  0.00           H  
ATOM   2952  N   LEU A 181     128.572 145.084 102.673  1.00  0.00           N  
ATOM   2953  CA  LEU A 181     127.758 144.707 101.524  1.00  0.00           C  
ATOM   2954  C   LEU A 181     126.975 145.883 100.956  1.00  0.00           C  
ATOM   2955  O   LEU A 181     126.690 145.903  99.757  1.00  0.00           O  
ATOM   2956  CB  LEU A 181     126.746 143.620 101.854  1.00  0.00           C  
ATOM   2957  CG  LEU A 181     127.349 142.270 102.207  1.00  0.00           C  
ATOM   2958  CD1 LEU A 181     126.261 141.302 102.587  1.00  0.00           C  
ATOM   2959  CD2 LEU A 181     128.140 141.747 101.041  1.00  0.00           C  
ATOM   2960  H   LEU A 181     128.300 144.769 103.593  1.00  0.00           H  
ATOM   2961  HA  LEU A 181     128.443 144.348 100.757  1.00  0.00           H  
ATOM   2962 1HB  LEU A 181     126.143 143.953 102.697  1.00  0.00           H  
ATOM   2963 2HB  LEU A 181     126.090 143.484 100.995  1.00  0.00           H  
ATOM   2964  HG  LEU A 181     128.007 142.380 103.070  1.00  0.00           H  
ATOM   2965 1HD1 LEU A 181     126.703 140.338 102.839  1.00  0.00           H  
ATOM   2966 2HD1 LEU A 181     125.716 141.686 103.450  1.00  0.00           H  
ATOM   2967 3HD1 LEU A 181     125.575 141.179 101.750  1.00  0.00           H  
ATOM   2968 1HD2 LEU A 181     128.572 140.779 101.299  1.00  0.00           H  
ATOM   2969 2HD2 LEU A 181     127.485 141.633 100.178  1.00  0.00           H  
ATOM   2970 3HD2 LEU A 181     128.940 142.447 100.800  1.00  0.00           H  
ATOM   2971  N   PHE A 182     126.613 146.863 101.783  1.00  0.00           N  
ATOM   2972  CA  PHE A 182     126.133 148.118 101.221  1.00  0.00           C  
ATOM   2973  C   PHE A 182     127.244 148.875 100.518  1.00  0.00           C  
ATOM   2974  O   PHE A 182     126.984 149.604  99.558  1.00  0.00           O  
ATOM   2975  CB  PHE A 182     125.552 149.053 102.275  1.00  0.00           C  
ATOM   2976  CG  PHE A 182     124.136 148.750 102.659  1.00  0.00           C  
ATOM   2977  CD1 PHE A 182     123.340 147.956 101.862  1.00  0.00           C  
ATOM   2978  CD2 PHE A 182     123.596 149.297 103.811  1.00  0.00           C  
ATOM   2979  CE1 PHE A 182     122.042 147.702 102.212  1.00  0.00           C  
ATOM   2980  CE2 PHE A 182     122.296 149.039 104.164  1.00  0.00           C  
ATOM   2981  CZ  PHE A 182     121.520 148.236 103.360  1.00  0.00           C  
ATOM   2982  H   PHE A 182     126.662 146.760 102.787  1.00  0.00           H  
ATOM   2983  HA  PHE A 182     125.366 147.866 100.487  1.00  0.00           H  
ATOM   2984 1HB  PHE A 182     126.160 149.006 103.178  1.00  0.00           H  
ATOM   2985 2HB  PHE A 182     125.587 150.079 101.911  1.00  0.00           H  
ATOM   2986  HD1 PHE A 182     123.756 147.532 100.948  1.00  0.00           H  
ATOM   2987  HD2 PHE A 182     124.216 149.933 104.443  1.00  0.00           H  
ATOM   2988  HE1 PHE A 182     121.420 147.072 101.577  1.00  0.00           H  
ATOM   2989  HE2 PHE A 182     121.876 149.467 105.074  1.00  0.00           H  
ATOM   2990  HZ  PHE A 182     120.488 148.027 103.639  1.00  0.00           H  
ATOM   2991  N   PHE A 183     128.480 148.728 100.979  1.00  0.00           N  
ATOM   2992  CA  PHE A 183     129.566 149.490 100.386  1.00  0.00           C  
ATOM   2993  C   PHE A 183     130.019 148.873  99.071  1.00  0.00           C  
ATOM   2994  O   PHE A 183     130.267 149.591  98.098  1.00  0.00           O  
ATOM   2995  CB  PHE A 183     130.791 149.574 101.288  1.00  0.00           C  
ATOM   2996  CG  PHE A 183     131.914 150.358 100.704  1.00  0.00           C  
ATOM   2997  CD1 PHE A 183     131.852 151.734 100.642  1.00  0.00           C  
ATOM   2998  CD2 PHE A 183     133.042 149.721 100.234  1.00  0.00           C  
ATOM   2999  CE1 PHE A 183     132.889 152.458 100.106  1.00  0.00           C  
ATOM   3000  CE2 PHE A 183     134.081 150.438  99.699  1.00  0.00           C  
ATOM   3001  CZ  PHE A 183     134.005 151.809  99.635  1.00  0.00           C  
ATOM   3002  H   PHE A 183     128.682 148.093 101.738  1.00  0.00           H  
ATOM   3003  HA  PHE A 183     129.183 150.492 100.187  1.00  0.00           H  
ATOM   3004 1HB  PHE A 183     130.513 150.032 102.237  1.00  0.00           H  
ATOM   3005 2HB  PHE A 183     131.153 148.569 101.504  1.00  0.00           H  
ATOM   3006  HD1 PHE A 183     130.968 152.245 101.023  1.00  0.00           H  
ATOM   3007  HD2 PHE A 183     133.100 148.633 100.285  1.00  0.00           H  
ATOM   3008  HE1 PHE A 183     132.825 153.545 100.057  1.00  0.00           H  
ATOM   3009  HE2 PHE A 183     134.966 149.923  99.325  1.00  0.00           H  
ATOM   3010  HZ  PHE A 183     134.829 152.380  99.208  1.00  0.00           H  
ATOM   3011  N   VAL A 184     130.121 147.542  99.024  1.00  0.00           N  
ATOM   3012  CA  VAL A 184     130.555 146.859  97.810  1.00  0.00           C  
ATOM   3013  C   VAL A 184     129.502 146.991  96.718  1.00  0.00           C  
ATOM   3014  O   VAL A 184     129.842 147.099  95.534  1.00  0.00           O  
ATOM   3015  CB  VAL A 184     130.806 145.355  98.025  1.00  0.00           C  
ATOM   3016  CG1 VAL A 184     131.170 144.654  96.745  1.00  0.00           C  
ATOM   3017  CG2 VAL A 184     131.930 145.165  99.009  1.00  0.00           C  
ATOM   3018  H   VAL A 184     129.894 146.995  99.842  1.00  0.00           H  
ATOM   3019  HA  VAL A 184     131.471 147.347  97.475  1.00  0.00           H  
ATOM   3020  HB  VAL A 184     129.897 144.896  98.413  1.00  0.00           H  
ATOM   3021 1HG1 VAL A 184     131.338 143.595  96.945  1.00  0.00           H  
ATOM   3022 2HG1 VAL A 184     130.358 144.763  96.026  1.00  0.00           H  
ATOM   3023 3HG1 VAL A 184     132.080 145.093  96.336  1.00  0.00           H  
ATOM   3024 1HG2 VAL A 184     132.106 144.101  99.160  1.00  0.00           H  
ATOM   3025 2HG2 VAL A 184     132.836 145.632  98.621  1.00  0.00           H  
ATOM   3026 3HG2 VAL A 184     131.663 145.628  99.960  1.00  0.00           H  
ATOM   3027  N   GLN A 185     128.221 147.029  97.096  1.00  0.00           N  
ATOM   3028  CA  GLN A 185     127.156 147.357  96.151  1.00  0.00           C  
ATOM   3029  C   GLN A 185     127.373 148.727  95.533  1.00  0.00           C  
ATOM   3030  O   GLN A 185     127.316 148.886  94.310  1.00  0.00           O  
ATOM   3031  CB  GLN A 185     125.779 147.369  96.795  1.00  0.00           C  
ATOM   3032  CG  GLN A 185     124.719 147.859  95.850  1.00  0.00           C  
ATOM   3033  CD  GLN A 185     123.392 148.003  96.513  1.00  0.00           C  
ATOM   3034  OE1 GLN A 185     123.243 147.712  97.694  1.00  0.00           O  
ATOM   3035  NE2 GLN A 185     122.414 148.489  95.768  1.00  0.00           N  
ATOM   3036  H   GLN A 185     127.982 146.827  98.056  1.00  0.00           H  
ATOM   3037  HA  GLN A 185     127.189 146.609  95.359  1.00  0.00           H  
ATOM   3038 1HB  GLN A 185     125.524 146.362  97.126  1.00  0.00           H  
ATOM   3039 2HB  GLN A 185     125.795 148.010  97.676  1.00  0.00           H  
ATOM   3040 1HG  GLN A 185     125.015 148.833  95.461  1.00  0.00           H  
ATOM   3041 2HG  GLN A 185     124.617 147.145  95.032  1.00  0.00           H  
ATOM   3042 1HE2 GLN A 185     121.500 148.609  96.157  1.00  0.00           H  
ATOM   3043 2HE2 GLN A 185     122.588 148.737  94.814  1.00  0.00           H  
ATOM   3044  N   SER A 186     127.637 149.729  96.367  1.00  0.00           N  
ATOM   3045  CA  SER A 186     127.921 151.059  95.857  1.00  0.00           C  
ATOM   3046  C   SER A 186     129.245 151.115  95.120  1.00  0.00           C  
ATOM   3047  O   SER A 186     129.423 151.976  94.255  1.00  0.00           O  
ATOM   3048  CB  SER A 186     127.979 152.109  96.955  1.00  0.00           C  
ATOM   3049  OG  SER A 186     129.064 151.847  97.822  1.00  0.00           O  
ATOM   3050  H   SER A 186     127.643 149.573  97.365  1.00  0.00           H  
ATOM   3051  HA  SER A 186     127.123 151.306  95.155  1.00  0.00           H  
ATOM   3052 1HB  SER A 186     128.088 153.097  96.508  1.00  0.00           H  
ATOM   3053 2HB  SER A 186     127.044 152.103  97.514  1.00  0.00           H  
ATOM   3054  HG  SER A 186     129.489 151.056  97.482  1.00  0.00           H  
ATOM   3055  N   LEU A 187     130.168 150.208  95.430  1.00  0.00           N  
ATOM   3056  CA  LEU A 187     131.449 150.197  94.739  1.00  0.00           C  
ATOM   3057  C   LEU A 187     131.298 149.702  93.306  1.00  0.00           C  
ATOM   3058  O   LEU A 187     131.937 150.239  92.399  1.00  0.00           O  
ATOM   3059  CB  LEU A 187     132.480 149.300  95.418  1.00  0.00           C  
ATOM   3060  CG  LEU A 187     133.950 149.346  95.015  1.00  0.00           C  
ATOM   3061  CD1 LEU A 187     134.766 149.088  96.256  1.00  0.00           C  
ATOM   3062  CD2 LEU A 187     134.296 148.301  93.963  1.00  0.00           C  
ATOM   3063  H   LEU A 187     129.990 149.520  96.147  1.00  0.00           H  
ATOM   3064  HA  LEU A 187     131.810 151.225  94.717  1.00  0.00           H  
ATOM   3065 1HB  LEU A 187     132.477 149.514  96.486  1.00  0.00           H  
ATOM   3066 2HB  LEU A 187     132.184 148.261  95.276  1.00  0.00           H  
ATOM   3067  HG  LEU A 187     134.184 150.328  94.602  1.00  0.00           H  
ATOM   3068 1HD1 LEU A 187     135.827 149.114  96.005  1.00  0.00           H  
ATOM   3069 2HD1 LEU A 187     134.551 149.856  96.999  1.00  0.00           H  
ATOM   3070 3HD1 LEU A 187     134.513 148.109  96.661  1.00  0.00           H  
ATOM   3071 1HD2 LEU A 187     135.354 148.376  93.710  1.00  0.00           H  
ATOM   3072 2HD2 LEU A 187     134.087 147.306  94.356  1.00  0.00           H  
ATOM   3073 3HD2 LEU A 187     133.696 148.471  93.069  1.00  0.00           H  
ATOM   3074  N   PHE A 188     130.460 148.684  93.079  1.00  0.00           N  
ATOM   3075  CA  PHE A 188     130.198 148.252  91.708  1.00  0.00           C  
ATOM   3076  C   PHE A 188     129.435 149.292  90.912  1.00  0.00           C  
ATOM   3077  O   PHE A 188     129.625 149.394  89.697  1.00  0.00           O  
ATOM   3078  CB  PHE A 188     129.388 146.961  91.643  1.00  0.00           C  
ATOM   3079  CG  PHE A 188     130.167 145.732  91.947  1.00  0.00           C  
ATOM   3080  CD1 PHE A 188     131.089 145.252  91.041  1.00  0.00           C  
ATOM   3081  CD2 PHE A 188     129.921 145.010  93.095  1.00  0.00           C  
ATOM   3082  CE1 PHE A 188     131.795 144.109  91.305  1.00  0.00           C  
ATOM   3083  CE2 PHE A 188     130.621 143.866  93.361  1.00  0.00           C  
ATOM   3084  CZ  PHE A 188     131.558 143.412  92.465  1.00  0.00           C  
ATOM   3085  H   PHE A 188     130.002 148.205  93.841  1.00  0.00           H  
ATOM   3086  HA  PHE A 188     131.169 148.100  91.234  1.00  0.00           H  
ATOM   3087 1HB  PHE A 188     128.560 147.015  92.349  1.00  0.00           H  
ATOM   3088 2HB  PHE A 188     128.961 146.849  90.647  1.00  0.00           H  
ATOM   3089  HD1 PHE A 188     131.251 145.794  90.109  1.00  0.00           H  
ATOM   3090  HD2 PHE A 188     129.176 145.371  93.805  1.00  0.00           H  
ATOM   3091  HE1 PHE A 188     132.543 143.755  90.596  1.00  0.00           H  
ATOM   3092  HE2 PHE A 188     130.436 143.313  94.282  1.00  0.00           H  
ATOM   3093  HZ  PHE A 188     132.112 142.498  92.676  1.00  0.00           H  
ATOM   3094  N   MET A 189     128.557 150.049  91.566  1.00  0.00           N  
ATOM   3095  CA  MET A 189     127.764 151.038  90.850  1.00  0.00           C  
ATOM   3096  C   MET A 189     128.635 152.179  90.352  1.00  0.00           C  
ATOM   3097  O   MET A 189     128.434 152.679  89.243  1.00  0.00           O  
ATOM   3098  CB  MET A 189     126.667 151.652  91.710  1.00  0.00           C  
ATOM   3099  CG  MET A 189     125.710 152.531  90.959  1.00  0.00           C  
ATOM   3100  SD  MET A 189     124.776 151.571  89.776  1.00  0.00           S  
ATOM   3101  CE  MET A 189     124.184 152.854  88.680  1.00  0.00           C  
ATOM   3102  H   MET A 189     128.432 149.946  92.563  1.00  0.00           H  
ATOM   3103  HA  MET A 189     127.324 150.534  89.990  1.00  0.00           H  
ATOM   3104 1HB  MET A 189     126.090 150.859  92.184  1.00  0.00           H  
ATOM   3105 2HB  MET A 189     127.117 152.249  92.504  1.00  0.00           H  
ATOM   3106 1HG  MET A 189     125.027 153.009  91.662  1.00  0.00           H  
ATOM   3107 2HG  MET A 189     126.264 153.312  90.439  1.00  0.00           H  
ATOM   3108 1HE  MET A 189     123.584 152.407  87.887  1.00  0.00           H  
ATOM   3109 2HE  MET A 189     123.574 153.561  89.244  1.00  0.00           H  
ATOM   3110 3HE  MET A 189     125.034 153.378  88.240  1.00  0.00           H  
ATOM   3111  N   LEU A 190     129.634 152.576  91.137  1.00  0.00           N  
ATOM   3112  CA  LEU A 190     130.506 153.663  90.715  1.00  0.00           C  
ATOM   3113  C   LEU A 190     131.517 153.217  89.671  1.00  0.00           C  
ATOM   3114  O   LEU A 190     131.875 154.008  88.792  1.00  0.00           O  
ATOM   3115  CB  LEU A 190     131.297 154.264  91.871  1.00  0.00           C  
ATOM   3116  CG  LEU A 190     130.397 154.948  92.895  1.00  0.00           C  
ATOM   3117  CD1 LEU A 190     131.197 155.445  94.082  1.00  0.00           C  
ATOM   3118  CD2 LEU A 190     129.636 156.082  92.244  1.00  0.00           C  
ATOM   3119  H   LEU A 190     129.798 152.131  92.029  1.00  0.00           H  
ATOM   3120  HA  LEU A 190     129.867 154.426  90.272  1.00  0.00           H  
ATOM   3121 1HB  LEU A 190     131.860 153.469  92.357  1.00  0.00           H  
ATOM   3122 2HB  LEU A 190     132.004 154.989  91.468  1.00  0.00           H  
ATOM   3123  HG  LEU A 190     129.687 154.225  93.297  1.00  0.00           H  
ATOM   3124 1HD1 LEU A 190     130.528 155.928  94.795  1.00  0.00           H  
ATOM   3125 2HD1 LEU A 190     131.693 154.603  94.565  1.00  0.00           H  
ATOM   3126 3HD1 LEU A 190     131.944 156.162  93.744  1.00  0.00           H  
ATOM   3127 1HD2 LEU A 190     128.996 156.563  92.985  1.00  0.00           H  
ATOM   3128 2HD2 LEU A 190     130.340 156.812  91.845  1.00  0.00           H  
ATOM   3129 3HD2 LEU A 190     129.021 155.690  91.434  1.00  0.00           H  
ATOM   3130  N   VAL A 191     131.988 151.970  89.750  1.00  0.00           N  
ATOM   3131  CA  VAL A 191     132.832 151.420  88.695  1.00  0.00           C  
ATOM   3132  C   VAL A 191     132.045 151.311  87.398  1.00  0.00           C  
ATOM   3133  O   VAL A 191     132.565 151.601  86.315  1.00  0.00           O  
ATOM   3134  CB  VAL A 191     133.371 150.013  89.026  1.00  0.00           C  
ATOM   3135  CG1 VAL A 191     134.064 149.389  87.846  1.00  0.00           C  
ATOM   3136  CG2 VAL A 191     134.359 150.107  90.155  1.00  0.00           C  
ATOM   3137  H   VAL A 191     131.761 151.395  90.548  1.00  0.00           H  
ATOM   3138  HA  VAL A 191     133.660 152.114  88.547  1.00  0.00           H  
ATOM   3139  HB  VAL A 191     132.537 149.374  89.319  1.00  0.00           H  
ATOM   3140 1HG1 VAL A 191     134.429 148.399  88.120  1.00  0.00           H  
ATOM   3141 2HG1 VAL A 191     133.362 149.300  87.017  1.00  0.00           H  
ATOM   3142 3HG1 VAL A 191     134.905 150.014  87.546  1.00  0.00           H  
ATOM   3143 1HG2 VAL A 191     134.739 149.114  90.390  1.00  0.00           H  
ATOM   3144 2HG2 VAL A 191     135.187 150.753  89.861  1.00  0.00           H  
ATOM   3145 3HG2 VAL A 191     133.868 150.525  91.035  1.00  0.00           H  
ATOM   3146  N   SER A 192     130.757 150.986  87.492  1.00  0.00           N  
ATOM   3147  CA  SER A 192     129.907 150.922  86.314  1.00  0.00           C  
ATOM   3148  C   SER A 192     129.610 152.289  85.714  1.00  0.00           C  
ATOM   3149  O   SER A 192     129.133 152.348  84.580  1.00  0.00           O  
ATOM   3150  CB  SER A 192     128.561 150.266  86.600  1.00  0.00           C  
ATOM   3151  OG  SER A 192     127.763 150.247  85.435  1.00  0.00           O  
ATOM   3152  H   SER A 192     130.360 150.779  88.397  1.00  0.00           H  
ATOM   3153  HA  SER A 192     130.447 150.333  85.571  1.00  0.00           H  
ATOM   3154 1HB  SER A 192     128.721 149.250  86.958  1.00  0.00           H  
ATOM   3155 2HB  SER A 192     128.050 150.815  87.390  1.00  0.00           H  
ATOM   3156  HG  SER A 192     128.289 150.662  84.747  1.00  0.00           H  
ATOM   3157  N   VAL A 193     129.868 153.377  86.432  1.00  0.00           N  
ATOM   3158  CA  VAL A 193     129.780 154.706  85.838  1.00  0.00           C  
ATOM   3159  C   VAL A 193     131.077 155.074  85.133  1.00  0.00           C  
ATOM   3160  O   VAL A 193     131.054 155.648  84.040  1.00  0.00           O  
ATOM   3161  CB  VAL A 193     129.497 155.808  86.876  1.00  0.00           C  
ATOM   3162  CG1 VAL A 193     129.542 157.180  86.246  1.00  0.00           C  
ATOM   3163  CG2 VAL A 193     128.147 155.586  87.498  1.00  0.00           C  
ATOM   3164  H   VAL A 193     130.129 153.289  87.404  1.00  0.00           H  
ATOM   3165  HA  VAL A 193     128.978 154.675  85.100  1.00  0.00           H  
ATOM   3166  HB  VAL A 193     130.266 155.773  87.648  1.00  0.00           H  
ATOM   3167 1HG1 VAL A 193     129.339 157.936  87.005  1.00  0.00           H  
ATOM   3168 2HG1 VAL A 193     130.530 157.352  85.819  1.00  0.00           H  
ATOM   3169 3HG1 VAL A 193     128.790 157.245  85.460  1.00  0.00           H  
ATOM   3170 1HG2 VAL A 193     127.952 156.368  88.232  1.00  0.00           H  
ATOM   3171 2HG2 VAL A 193     127.380 155.615  86.724  1.00  0.00           H  
ATOM   3172 3HG2 VAL A 193     128.129 154.614  87.991  1.00  0.00           H  
ATOM   3173  N   VAL A 194     132.212 154.720  85.740  1.00  0.00           N  
ATOM   3174  CA  VAL A 194     133.518 155.004  85.152  1.00  0.00           C  
ATOM   3175  C   VAL A 194     133.701 154.238  83.849  1.00  0.00           C  
ATOM   3176  O   VAL A 194     134.188 154.785  82.853  1.00  0.00           O  
ATOM   3177  CB  VAL A 194     134.687 154.619  86.075  1.00  0.00           C  
ATOM   3178  CG1 VAL A 194     136.016 154.839  85.392  1.00  0.00           C  
ATOM   3179  CG2 VAL A 194     134.621 155.419  87.349  1.00  0.00           C  
ATOM   3180  H   VAL A 194     132.166 154.243  86.629  1.00  0.00           H  
ATOM   3181  HA  VAL A 194     133.549 156.073  84.937  1.00  0.00           H  
ATOM   3182  HB  VAL A 194     134.618 153.557  86.309  1.00  0.00           H  
ATOM   3183 1HG1 VAL A 194     136.824 154.558  86.069  1.00  0.00           H  
ATOM   3184 2HG1 VAL A 194     136.068 154.228  84.492  1.00  0.00           H  
ATOM   3185 3HG1 VAL A 194     136.118 155.891  85.125  1.00  0.00           H  
ATOM   3186 1HG2 VAL A 194     135.452 155.140  87.997  1.00  0.00           H  
ATOM   3187 2HG2 VAL A 194     134.685 156.482  87.115  1.00  0.00           H  
ATOM   3188 3HG2 VAL A 194     133.679 155.215  87.859  1.00  0.00           H  
ATOM   3189  N   LEU A 195     133.270 152.979  83.815  1.00  0.00           N  
ATOM   3190  CA  LEU A 195     133.318 152.225  82.571  1.00  0.00           C  
ATOM   3191  C   LEU A 195     132.272 152.688  81.570  1.00  0.00           C  
ATOM   3192  O   LEU A 195     132.416 152.410  80.378  1.00  0.00           O  
ATOM   3193  CB  LEU A 195     133.099 150.728  82.782  1.00  0.00           C  
ATOM   3194  CG  LEU A 195     134.315 149.854  83.093  1.00  0.00           C  
ATOM   3195  CD1 LEU A 195     134.895 150.098  84.461  1.00  0.00           C  
ATOM   3196  CD2 LEU A 195     133.947 148.402  82.953  1.00  0.00           C  
ATOM   3197  H   LEU A 195     132.907 152.534  84.646  1.00  0.00           H  
ATOM   3198  HA  LEU A 195     134.304 152.392  82.139  1.00  0.00           H  
ATOM   3199 1HB  LEU A 195     132.404 150.592  83.609  1.00  0.00           H  
ATOM   3200 2HB  LEU A 195     132.645 150.313  81.882  1.00  0.00           H  
ATOM   3201  HG  LEU A 195     135.121 150.090  82.399  1.00  0.00           H  
ATOM   3202 1HD1 LEU A 195     135.754 149.444  84.614  1.00  0.00           H  
ATOM   3203 2HD1 LEU A 195     135.213 151.138  84.541  1.00  0.00           H  
ATOM   3204 3HD1 LEU A 195     134.141 149.889  85.219  1.00  0.00           H  
ATOM   3205 1HD2 LEU A 195     134.816 147.783  83.175  1.00  0.00           H  
ATOM   3206 2HD2 LEU A 195     133.143 148.161  83.648  1.00  0.00           H  
ATOM   3207 3HD2 LEU A 195     133.614 148.208  81.933  1.00  0.00           H  
ATOM   3208  N   TYR A 196     131.235 153.391  82.017  1.00  0.00           N  
ATOM   3209  CA  TYR A 196     130.208 153.845  81.089  1.00  0.00           C  
ATOM   3210  C   TYR A 196     130.692 155.018  80.254  1.00  0.00           C  
ATOM   3211  O   TYR A 196     130.498 155.041  79.035  1.00  0.00           O  
ATOM   3212  CB  TYR A 196     128.933 154.292  81.792  1.00  0.00           C  
ATOM   3213  CG  TYR A 196     127.870 154.778  80.849  1.00  0.00           C  
ATOM   3214  CD1 TYR A 196     127.174 153.891  80.050  1.00  0.00           C  
ATOM   3215  CD2 TYR A 196     127.546 156.121  80.773  1.00  0.00           C  
ATOM   3216  CE1 TYR A 196     126.195 154.330  79.189  1.00  0.00           C  
ATOM   3217  CE2 TYR A 196     126.568 156.568  79.919  1.00  0.00           C  
ATOM   3218  CZ  TYR A 196     125.897 155.669  79.129  1.00  0.00           C  
ATOM   3219  OH  TYR A 196     124.920 156.113  78.271  1.00  0.00           O  
ATOM   3220  H   TYR A 196     131.147 153.617  82.997  1.00  0.00           H  
ATOM   3221  HA  TYR A 196     129.990 153.011  80.422  1.00  0.00           H  
ATOM   3222 1HB  TYR A 196     128.526 153.461  82.371  1.00  0.00           H  
ATOM   3223 2HB  TYR A 196     129.166 155.095  82.491  1.00  0.00           H  
ATOM   3224  HD1 TYR A 196     127.397 152.824  80.097  1.00  0.00           H  
ATOM   3225  HD2 TYR A 196     128.070 156.844  81.398  1.00  0.00           H  
ATOM   3226  HE1 TYR A 196     125.656 153.616  78.567  1.00  0.00           H  
ATOM   3227  HE2 TYR A 196     126.331 157.631  79.871  1.00  0.00           H  
ATOM   3228  HH  TYR A 196     124.835 157.066  78.350  1.00  0.00           H  
ATOM   3229  N   PHE A 197     131.315 156.001  80.885  1.00  0.00           N  
ATOM   3230  CA  PHE A 197     131.786 157.164  80.153  1.00  0.00           C  
ATOM   3231  C   PHE A 197     133.159 156.963  79.540  1.00  0.00           C  
ATOM   3232  O   PHE A 197     133.609 157.820  78.776  1.00  0.00           O  
ATOM   3233  CB  PHE A 197     131.873 158.411  81.028  1.00  0.00           C  
ATOM   3234  CG  PHE A 197     130.542 158.913  81.474  1.00  0.00           C  
ATOM   3235  CD1 PHE A 197     129.737 159.624  80.605  1.00  0.00           C  
ATOM   3236  CD2 PHE A 197     130.095 158.681  82.760  1.00  0.00           C  
ATOM   3237  CE1 PHE A 197     128.508 160.086  81.007  1.00  0.00           C  
ATOM   3238  CE2 PHE A 197     128.868 159.143  83.169  1.00  0.00           C  
ATOM   3239  CZ  PHE A 197     128.073 159.847  82.291  1.00  0.00           C  
ATOM   3240  H   PHE A 197     131.469 155.952  81.882  1.00  0.00           H  
ATOM   3241  HA  PHE A 197     131.073 157.336  79.345  1.00  0.00           H  
ATOM   3242 1HB  PHE A 197     132.473 158.194  81.911  1.00  0.00           H  
ATOM   3243 2HB  PHE A 197     132.375 159.206  80.479  1.00  0.00           H  
ATOM   3244  HD1 PHE A 197     130.087 159.816  79.591  1.00  0.00           H  
ATOM   3245  HD2 PHE A 197     130.726 158.124  83.453  1.00  0.00           H  
ATOM   3246  HE1 PHE A 197     127.880 160.640  80.309  1.00  0.00           H  
ATOM   3247  HE2 PHE A 197     128.522 158.955  84.185  1.00  0.00           H  
ATOM   3248  HZ  PHE A 197     127.101 160.216  82.616  1.00  0.00           H  
ATOM   3249  N   SER A 198     133.831 155.855  79.836  1.00  0.00           N  
ATOM   3250  CA  SER A 198     135.067 155.516  79.153  1.00  0.00           C  
ATOM   3251  C   SER A 198     134.825 154.661  77.920  1.00  0.00           C  
ATOM   3252  O   SER A 198     135.760 154.006  77.445  1.00  0.00           O  
ATOM   3253  CB  SER A 198     136.040 154.747  80.044  1.00  0.00           C  
ATOM   3254  OG  SER A 198     135.520 153.477  80.367  1.00  0.00           O  
ATOM   3255  H   SER A 198     133.477 155.234  80.550  1.00  0.00           H  
ATOM   3256  HA  SER A 198     135.522 156.456  78.837  1.00  0.00           H  
ATOM   3257 1HB  SER A 198     136.995 154.637  79.529  1.00  0.00           H  
ATOM   3258 2HB  SER A 198     136.225 155.314  80.955  1.00  0.00           H  
ATOM   3259  HG  SER A 198     134.665 153.423  79.931  1.00  0.00           H  
ATOM   3260  N   GLN A 199     133.582 154.634  77.428  1.00  0.00           N  
ATOM   3261  CA  GLN A 199     133.199 154.067  76.134  1.00  0.00           C  
ATOM   3262  C   GLN A 199     133.516 152.582  76.041  1.00  0.00           C  
ATOM   3263  O   GLN A 199     133.965 152.099  75.002  1.00  0.00           O  
ATOM   3264  CB  GLN A 199     133.904 154.748  74.959  1.00  0.00           C  
ATOM   3265  CG  GLN A 199     133.551 156.210  74.803  1.00  0.00           C  
ATOM   3266  CD  GLN A 199     134.261 156.853  73.639  1.00  0.00           C  
ATOM   3267  OE1 GLN A 199     135.072 156.217  72.968  1.00  0.00           O  
ATOM   3268  NE2 GLN A 199     133.964 158.122  73.390  1.00  0.00           N  
ATOM   3269  H   GLN A 199     132.870 155.044  78.016  1.00  0.00           H  
ATOM   3270  HA  GLN A 199     132.121 154.195  76.039  1.00  0.00           H  
ATOM   3271 1HB  GLN A 199     134.984 154.670  75.088  1.00  0.00           H  
ATOM   3272 2HB  GLN A 199     133.648 154.234  74.033  1.00  0.00           H  
ATOM   3273 1HG  GLN A 199     132.477 156.298  74.638  1.00  0.00           H  
ATOM   3274 2HG  GLN A 199     133.834 156.741  75.712  1.00  0.00           H  
ATOM   3275 1HE2 GLN A 199     134.406 158.599  72.630  1.00  0.00           H  
ATOM   3276 2HE2 GLN A 199     133.299 158.601  73.963  1.00  0.00           H  
ATOM   3277  N   ARG A 200     133.303 151.845  77.123  1.00  0.00           N  
ATOM   3278  CA  ARG A 200     133.528 150.411  77.133  1.00  0.00           C  
ATOM   3279  C   ARG A 200     132.255 149.665  77.502  1.00  0.00           C  
ATOM   3280  O   ARG A 200     131.499 150.104  78.370  1.00  0.00           O  
ATOM   3281  CB  ARG A 200     134.606 149.985  78.129  1.00  0.00           C  
ATOM   3282  CG  ARG A 200     135.005 148.532  78.013  1.00  0.00           C  
ATOM   3283  CD  ARG A 200     136.117 148.185  78.978  1.00  0.00           C  
ATOM   3284  NE  ARG A 200     137.369 148.856  78.649  1.00  0.00           N  
ATOM   3285  CZ  ARG A 200     138.275 148.370  77.809  1.00  0.00           C  
ATOM   3286  NH1 ARG A 200     138.071 147.203  77.214  1.00  0.00           N  
ATOM   3287  NH2 ARG A 200     139.389 149.045  77.569  1.00  0.00           N  
ATOM   3288  H   ARG A 200     132.973 152.297  77.964  1.00  0.00           H  
ATOM   3289  HA  ARG A 200     133.820 150.125  76.122  1.00  0.00           H  
ATOM   3290 1HB  ARG A 200     135.497 150.595  77.982  1.00  0.00           H  
ATOM   3291 2HB  ARG A 200     134.252 150.161  79.145  1.00  0.00           H  
ATOM   3292 1HG  ARG A 200     134.145 147.900  78.235  1.00  0.00           H  
ATOM   3293 2HG  ARG A 200     135.352 148.330  76.999  1.00  0.00           H  
ATOM   3294 1HD  ARG A 200     135.831 148.484  79.986  1.00  0.00           H  
ATOM   3295 2HD  ARG A 200     136.296 147.111  78.956  1.00  0.00           H  
ATOM   3296  HE  ARG A 200     137.555 149.747  79.089  1.00  0.00           H  
ATOM   3297 1HH1 ARG A 200     137.225 146.683  77.400  1.00  0.00           H  
ATOM   3298 2HH1 ARG A 200     138.760 146.835  76.576  1.00  0.00           H  
ATOM   3299 1HH2 ARG A 200     139.551 149.932  78.026  1.00  0.00           H  
ATOM   3300 2HH2 ARG A 200     140.076 148.674  76.930  1.00  0.00           H  
ATOM   3301  N   LYS A 201     132.019 148.534  76.834  1.00  0.00           N  
ATOM   3302  CA  LYS A 201     130.796 147.770  77.050  1.00  0.00           C  
ATOM   3303  C   LYS A 201     130.822 147.018  78.374  1.00  0.00           C  
ATOM   3304  O   LYS A 201     129.769 146.597  78.862  1.00  0.00           O  
ATOM   3305  CB  LYS A 201     130.543 146.733  75.950  1.00  0.00           C  
ATOM   3306  CG  LYS A 201     129.149 146.119  75.919  1.00  0.00           C  
ATOM   3307  CD  LYS A 201     129.021 145.105  74.808  1.00  0.00           C  
ATOM   3308  CE  LYS A 201     129.029 145.786  73.458  1.00  0.00           C  
ATOM   3309  NZ  LYS A 201     127.826 146.642  73.289  1.00  0.00           N  
ATOM   3310  H   LYS A 201     132.698 148.197  76.166  1.00  0.00           H  
ATOM   3311  HA  LYS A 201     129.975 148.487  77.076  1.00  0.00           H  
ATOM   3312 1HB  LYS A 201     130.713 147.189  74.974  1.00  0.00           H  
ATOM   3313 2HB  LYS A 201     131.252 145.911  76.055  1.00  0.00           H  
ATOM   3314 1HG  LYS A 201     128.945 145.629  76.872  1.00  0.00           H  
ATOM   3315 2HG  LYS A 201     128.408 146.904  75.769  1.00  0.00           H  
ATOM   3316 1HD  LYS A 201     129.852 144.400  74.861  1.00  0.00           H  
ATOM   3317 2HD  LYS A 201     128.090 144.551  74.926  1.00  0.00           H  
ATOM   3318 1HE  LYS A 201     129.924 146.400  73.366  1.00  0.00           H  
ATOM   3319 2HE  LYS A 201     129.049 145.033  72.671  1.00  0.00           H  
ATOM   3320 1HZ  LYS A 201     127.854 147.086  72.381  1.00  0.00           H  
ATOM   3321 2HZ  LYS A 201     126.995 146.073  73.360  1.00  0.00           H  
ATOM   3322 3HZ  LYS A 201     127.812 147.350  74.009  1.00  0.00           H  
ATOM   3323  N   GLU A 202     131.977 146.907  79.009  1.00  0.00           N  
ATOM   3324  CA  GLU A 202     132.074 146.179  80.267  1.00  0.00           C  
ATOM   3325  C   GLU A 202     131.445 146.904  81.444  1.00  0.00           C  
ATOM   3326  O   GLU A 202     131.654 146.427  82.558  1.00  0.00           O  
ATOM   3327  CB  GLU A 202     133.524 145.882  80.660  1.00  0.00           C  
ATOM   3328  CG  GLU A 202     134.243 144.917  79.728  1.00  0.00           C  
ATOM   3329  CD  GLU A 202     135.669 144.667  80.132  1.00  0.00           C  
ATOM   3330  OE1 GLU A 202     135.893 144.327  81.269  1.00  0.00           O  
ATOM   3331  OE2 GLU A 202     136.535 144.814  79.303  1.00  0.00           O  
ATOM   3332  H   GLU A 202     132.807 147.331  78.620  1.00  0.00           H  
ATOM   3333  HA  GLU A 202     131.540 145.239  80.124  1.00  0.00           H  
ATOM   3334 1HB  GLU A 202     134.092 146.812  80.682  1.00  0.00           H  
ATOM   3335 2HB  GLU A 202     133.549 145.459  81.664  1.00  0.00           H  
ATOM   3336 1HG  GLU A 202     133.707 143.969  79.720  1.00  0.00           H  
ATOM   3337 2HG  GLU A 202     134.222 145.322  78.717  1.00  0.00           H  
ATOM   3338  N   TYR A 203     130.709 148.007  81.273  1.00  0.00           N  
ATOM   3339  CA  TYR A 203     129.999 148.602  82.395  1.00  0.00           C  
ATOM   3340  C   TYR A 203     128.852 147.725  82.853  1.00  0.00           C  
ATOM   3341  O   TYR A 203     128.511 147.717  84.040  1.00  0.00           O  
ATOM   3342  CB  TYR A 203     129.412 149.975  82.064  1.00  0.00           C  
ATOM   3343  CG  TYR A 203     128.140 149.943  81.242  1.00  0.00           C  
ATOM   3344  CD1 TYR A 203     128.178 149.756  79.875  1.00  0.00           C  
ATOM   3345  CD2 TYR A 203     126.898 150.144  81.841  1.00  0.00           C  
ATOM   3346  CE1 TYR A 203     127.021 149.730  79.133  1.00  0.00           C  
ATOM   3347  CE2 TYR A 203     125.742 150.122  81.107  1.00  0.00           C  
ATOM   3348  CZ  TYR A 203     125.807 149.916  79.748  1.00  0.00           C  
ATOM   3349  OH  TYR A 203     124.657 149.903  79.005  1.00  0.00           O  
ATOM   3350  H   TYR A 203     130.638 148.438  80.362  1.00  0.00           H  
ATOM   3351  HA  TYR A 203     130.715 148.693  83.213  1.00  0.00           H  
ATOM   3352 1HB  TYR A 203     129.193 150.510  82.989  1.00  0.00           H  
ATOM   3353 2HB  TYR A 203     130.146 150.561  81.512  1.00  0.00           H  
ATOM   3354  HD1 TYR A 203     129.134 149.627  79.369  1.00  0.00           H  
ATOM   3355  HD2 TYR A 203     126.834 150.325  82.915  1.00  0.00           H  
ATOM   3356  HE1 TYR A 203     127.069 149.581  78.054  1.00  0.00           H  
ATOM   3357  HE2 TYR A 203     124.780 150.267  81.600  1.00  0.00           H  
ATOM   3358  HH  TYR A 203     123.903 150.051  79.581  1.00  0.00           H  
ATOM   3359  N   VAL A 204     128.249 146.977  81.928  1.00  0.00           N  
ATOM   3360  CA  VAL A 204     127.093 146.160  82.250  1.00  0.00           C  
ATOM   3361  C   VAL A 204     127.491 144.947  83.069  1.00  0.00           C  
ATOM   3362  O   VAL A 204     126.639 144.327  83.697  1.00  0.00           O  
ATOM   3363  CB  VAL A 204     126.358 145.641  80.996  1.00  0.00           C  
ATOM   3364  CG1 VAL A 204     127.129 144.523  80.333  1.00  0.00           C  
ATOM   3365  CG2 VAL A 204     124.925 145.257  81.296  1.00  0.00           C  
ATOM   3366  H   VAL A 204     128.603 146.977  80.982  1.00  0.00           H  
ATOM   3367  HA  VAL A 204     126.420 146.778  82.846  1.00  0.00           H  
ATOM   3368  HB  VAL A 204     126.354 146.425  80.238  1.00  0.00           H  
ATOM   3369 1HG1 VAL A 204     126.586 144.178  79.453  1.00  0.00           H  
ATOM   3370 2HG1 VAL A 204     128.112 144.885  80.034  1.00  0.00           H  
ATOM   3371 3HG1 VAL A 204     127.244 143.696  81.034  1.00  0.00           H  
ATOM   3372 1HG2 VAL A 204     124.446 144.898  80.386  1.00  0.00           H  
ATOM   3373 2HG2 VAL A 204     124.910 144.469  82.049  1.00  0.00           H  
ATOM   3374 3HG2 VAL A 204     124.386 146.127  81.671  1.00  0.00           H  
ATOM   3375  N   ALA A 205     128.778 144.610  83.106  1.00  0.00           N  
ATOM   3376  CA  ALA A 205     129.247 143.619  84.061  1.00  0.00           C  
ATOM   3377  C   ALA A 205     129.133 144.149  85.481  1.00  0.00           C  
ATOM   3378  O   ALA A 205     128.514 143.517  86.340  1.00  0.00           O  
ATOM   3379  CB  ALA A 205     130.703 143.225  83.841  1.00  0.00           C  
ATOM   3380  H   ALA A 205     129.440 145.037  82.473  1.00  0.00           H  
ATOM   3381  HA  ALA A 205     128.604 142.745  83.961  1.00  0.00           H  
ATOM   3382 1HB  ALA A 205     130.996 142.483  84.584  1.00  0.00           H  
ATOM   3383 2HB  ALA A 205     130.819 142.804  82.842  1.00  0.00           H  
ATOM   3384 3HB  ALA A 205     131.337 144.105  83.938  1.00  0.00           H  
ATOM   3385  N   SER A 206     129.690 145.332  85.734  1.00  0.00           N  
ATOM   3386  CA  SER A 206     129.701 145.865  87.090  1.00  0.00           C  
ATOM   3387  C   SER A 206     128.337 146.392  87.508  1.00  0.00           C  
ATOM   3388  O   SER A 206     128.069 146.506  88.707  1.00  0.00           O  
ATOM   3389  CB  SER A 206     130.691 147.009  87.263  1.00  0.00           C  
ATOM   3390  OG  SER A 206     132.012 146.552  87.044  1.00  0.00           O  
ATOM   3391  H   SER A 206     130.110 145.870  84.990  1.00  0.00           H  
ATOM   3392  HA  SER A 206     129.970 145.041  87.752  1.00  0.00           H  
ATOM   3393 1HB  SER A 206     130.452 147.807  86.562  1.00  0.00           H  
ATOM   3394 2HB  SER A 206     130.601 147.418  88.268  1.00  0.00           H  
ATOM   3395  HG  SER A 206     131.938 145.618  86.837  1.00  0.00           H  
ATOM   3396  N   MET A 207     127.476 146.733  86.552  1.00  0.00           N  
ATOM   3397  CA  MET A 207     126.108 147.094  86.900  1.00  0.00           C  
ATOM   3398  C   MET A 207     125.312 145.909  87.417  1.00  0.00           C  
ATOM   3399  O   MET A 207     124.584 146.029  88.407  1.00  0.00           O  
ATOM   3400  CB  MET A 207     125.333 147.667  85.719  1.00  0.00           C  
ATOM   3401  CG  MET A 207     123.910 148.050  86.048  1.00  0.00           C  
ATOM   3402  SD  MET A 207     123.025 148.725  84.640  1.00  0.00           S  
ATOM   3403  CE  MET A 207     123.799 150.329  84.511  1.00  0.00           C  
ATOM   3404  H   MET A 207     127.756 146.745  85.581  1.00  0.00           H  
ATOM   3405  HA  MET A 207     126.170 147.839  87.693  1.00  0.00           H  
ATOM   3406 1HB  MET A 207     125.844 148.553  85.345  1.00  0.00           H  
ATOM   3407 2HB  MET A 207     125.310 146.937  84.910  1.00  0.00           H  
ATOM   3408 1HG  MET A 207     123.370 147.173  86.404  1.00  0.00           H  
ATOM   3409 2HG  MET A 207     123.908 148.796  86.843  1.00  0.00           H  
ATOM   3410 1HE  MET A 207     123.360 150.880  83.679  1.00  0.00           H  
ATOM   3411 2HE  MET A 207     123.643 150.884  85.437  1.00  0.00           H  
ATOM   3412 3HE  MET A 207     124.869 150.204  84.339  1.00  0.00           H  
ATOM   3413  N   VAL A 208     125.458 144.756  86.766  1.00  0.00           N  
ATOM   3414  CA  VAL A 208     124.712 143.564  87.149  1.00  0.00           C  
ATOM   3415  C   VAL A 208     125.119 143.121  88.545  1.00  0.00           C  
ATOM   3416  O   VAL A 208     124.262 142.829  89.389  1.00  0.00           O  
ATOM   3417  CB  VAL A 208     124.949 142.379  86.205  1.00  0.00           C  
ATOM   3418  CG1 VAL A 208     124.463 141.135  86.820  1.00  0.00           C  
ATOM   3419  CG2 VAL A 208     124.170 142.591  84.956  1.00  0.00           C  
ATOM   3420  H   VAL A 208     126.101 144.705  85.989  1.00  0.00           H  
ATOM   3421  HA  VAL A 208     123.655 143.832  87.158  1.00  0.00           H  
ATOM   3422  HB  VAL A 208     126.013 142.318  85.974  1.00  0.00           H  
ATOM   3423 1HG1 VAL A 208     124.637 140.301  86.140  1.00  0.00           H  
ATOM   3424 2HG1 VAL A 208     124.996 140.958  87.754  1.00  0.00           H  
ATOM   3425 3HG1 VAL A 208     123.395 141.221  87.021  1.00  0.00           H  
ATOM   3426 1HG2 VAL A 208     124.334 141.753  84.279  1.00  0.00           H  
ATOM   3427 2HG2 VAL A 208     123.109 142.662  85.197  1.00  0.00           H  
ATOM   3428 3HG2 VAL A 208     124.496 143.514  84.476  1.00  0.00           H  
ATOM   3429  N   PHE A 209     126.421 143.107  88.832  1.00  0.00           N  
ATOM   3430  CA  PHE A 209     126.854 142.820  90.191  1.00  0.00           C  
ATOM   3431  C   PHE A 209     126.453 143.908  91.173  1.00  0.00           C  
ATOM   3432  O   PHE A 209     126.397 143.640  92.370  1.00  0.00           O  
ATOM   3433  CB  PHE A 209     128.365 142.658  90.303  1.00  0.00           C  
ATOM   3434  CG  PHE A 209     128.891 141.432  89.644  1.00  0.00           C  
ATOM   3435  CD1 PHE A 209     128.685 140.193  90.213  1.00  0.00           C  
ATOM   3436  CD2 PHE A 209     129.642 141.518  88.491  1.00  0.00           C  
ATOM   3437  CE1 PHE A 209     129.180 139.059  89.619  1.00  0.00           C  
ATOM   3438  CE2 PHE A 209     130.145 140.388  87.894  1.00  0.00           C  
ATOM   3439  CZ  PHE A 209     129.913 139.159  88.457  1.00  0.00           C  
ATOM   3440  H   PHE A 209     127.116 143.292  88.123  1.00  0.00           H  
ATOM   3441  HA  PHE A 209     126.364 141.892  90.488  1.00  0.00           H  
ATOM   3442 1HB  PHE A 209     128.857 143.521  89.855  1.00  0.00           H  
ATOM   3443 2HB  PHE A 209     128.650 142.628  91.354  1.00  0.00           H  
ATOM   3444  HD1 PHE A 209     128.122 140.121  91.144  1.00  0.00           H  
ATOM   3445  HD2 PHE A 209     129.825 142.496  88.046  1.00  0.00           H  
ATOM   3446  HE1 PHE A 209     128.991 138.083  90.066  1.00  0.00           H  
ATOM   3447  HE2 PHE A 209     130.727 140.465  86.976  1.00  0.00           H  
ATOM   3448  HZ  PHE A 209     130.312 138.262  87.985  1.00  0.00           H  
ATOM   3449  N   SER A 210     126.180 145.120  90.709  1.00  0.00           N  
ATOM   3450  CA  SER A 210     125.575 146.113  91.577  1.00  0.00           C  
ATOM   3451  C   SER A 210     124.084 145.908  91.738  1.00  0.00           C  
ATOM   3452  O   SER A 210     123.498 146.456  92.672  1.00  0.00           O  
ATOM   3453  CB  SER A 210     125.774 147.536  91.069  1.00  0.00           C  
ATOM   3454  OG  SER A 210     125.121 148.455  91.922  1.00  0.00           O  
ATOM   3455  H   SER A 210     126.389 145.365  89.752  1.00  0.00           H  
ATOM   3456  HA  SER A 210     126.045 146.005  92.556  1.00  0.00           H  
ATOM   3457 1HB  SER A 210     126.840 147.760  91.024  1.00  0.00           H  
ATOM   3458 2HB  SER A 210     125.379 147.619  90.057  1.00  0.00           H  
ATOM   3459  HG  SER A 210     124.713 147.930  92.614  1.00  0.00           H  
ATOM   3460  N   LEU A 211     123.462 145.145  90.852  1.00  0.00           N  
ATOM   3461  CA  LEU A 211     122.034 144.881  90.909  1.00  0.00           C  
ATOM   3462  C   LEU A 211     121.719 143.554  91.560  1.00  0.00           C  
ATOM   3463  O   LEU A 211     120.701 143.428  92.237  1.00  0.00           O  
ATOM   3464  CB  LEU A 211     121.382 144.863  89.524  1.00  0.00           C  
ATOM   3465  CG  LEU A 211     119.867 144.889  89.356  1.00  0.00           C  
ATOM   3466  CD1 LEU A 211     119.562 145.634  88.092  1.00  0.00           C  
ATOM   3467  CD2 LEU A 211     119.287 143.509  89.233  1.00  0.00           C  
ATOM   3468  H   LEU A 211     124.009 144.733  90.109  1.00  0.00           H  
ATOM   3469  HA  LEU A 211     121.591 145.673  91.512  1.00  0.00           H  
ATOM   3470 1HB  LEU A 211     121.734 145.727  88.963  1.00  0.00           H  
ATOM   3471 2HB  LEU A 211     121.701 143.962  89.001  1.00  0.00           H  
ATOM   3472  HG  LEU A 211     119.412 145.371  90.221  1.00  0.00           H  
ATOM   3473 1HD1 LEU A 211     118.483 145.670  87.942  1.00  0.00           H  
ATOM   3474 2HD1 LEU A 211     119.951 146.649  88.165  1.00  0.00           H  
ATOM   3475 3HD1 LEU A 211     120.028 145.125  87.249  1.00  0.00           H  
ATOM   3476 1HD2 LEU A 211     118.205 143.578  89.116  1.00  0.00           H  
ATOM   3477 2HD2 LEU A 211     119.715 143.010  88.364  1.00  0.00           H  
ATOM   3478 3HD2 LEU A 211     119.519 142.936  90.131  1.00  0.00           H  
ATOM   3479  N   ALA A 212     122.565 142.554  91.342  1.00  0.00           N  
ATOM   3480  CA  ALA A 212     122.412 141.293  92.044  1.00  0.00           C  
ATOM   3481  C   ALA A 212     122.708 141.452  93.522  1.00  0.00           C  
ATOM   3482  O   ALA A 212     122.054 140.820  94.352  1.00  0.00           O  
ATOM   3483  CB  ALA A 212     123.337 140.206  91.515  1.00  0.00           C  
ATOM   3484  H   ALA A 212     123.324 142.662  90.684  1.00  0.00           H  
ATOM   3485  HA  ALA A 212     121.373 140.986  91.928  1.00  0.00           H  
ATOM   3486 1HB  ALA A 212     123.177 139.287  92.078  1.00  0.00           H  
ATOM   3487 2HB  ALA A 212     123.123 140.028  90.461  1.00  0.00           H  
ATOM   3488 3HB  ALA A 212     124.372 140.524  91.626  1.00  0.00           H  
ATOM   3489  N   MET A 213     123.687 142.287  93.862  1.00  0.00           N  
ATOM   3490  CA  MET A 213     124.005 142.537  95.259  1.00  0.00           C  
ATOM   3491  C   MET A 213     122.897 143.319  95.933  1.00  0.00           C  
ATOM   3492  O   MET A 213     122.581 143.075  97.100  1.00  0.00           O  
ATOM   3493  CB  MET A 213     125.293 143.332  95.441  1.00  0.00           C  
ATOM   3494  CG  MET A 213     125.807 143.430  96.845  1.00  0.00           C  
ATOM   3495  SD  MET A 213     126.489 141.871  97.402  1.00  0.00           S  
ATOM   3496  CE  MET A 213     127.966 141.823  96.397  1.00  0.00           C  
ATOM   3497  H   MET A 213     124.220 142.757  93.144  1.00  0.00           H  
ATOM   3498  HA  MET A 213     124.094 141.566  95.747  1.00  0.00           H  
ATOM   3499 1HB  MET A 213     126.084 142.884  94.841  1.00  0.00           H  
ATOM   3500 2HB  MET A 213     125.146 144.351  95.081  1.00  0.00           H  
ATOM   3501 1HG  MET A 213     126.581 144.196  96.896  1.00  0.00           H  
ATOM   3502 2HG  MET A 213     124.995 143.721  97.510  1.00  0.00           H  
ATOM   3503 1HE  MET A 213     128.523 140.911  96.612  1.00  0.00           H  
ATOM   3504 2HE  MET A 213     127.690 141.840  95.342  1.00  0.00           H  
ATOM   3505 3HE  MET A 213     128.588 142.690  96.623  1.00  0.00           H  
ATOM   3506  N   GLY A 214     122.282 144.246  95.199  1.00  0.00           N  
ATOM   3507  CA  GLY A 214     121.351 145.172  95.809  1.00  0.00           C  
ATOM   3508  C   GLY A 214     120.059 144.536  96.264  1.00  0.00           C  
ATOM   3509  O   GLY A 214     119.470 144.971  97.256  1.00  0.00           O  
ATOM   3510  H   GLY A 214     122.461 144.310  94.207  1.00  0.00           H  
ATOM   3511 1HA  GLY A 214     121.851 145.586  96.685  1.00  0.00           H  
ATOM   3512 2HA  GLY A 214     121.112 145.918  95.052  1.00  0.00           H  
ATOM   3513  N   TRP A 215     119.609 143.498  95.572  1.00  0.00           N  
ATOM   3514  CA  TRP A 215     118.428 142.797  96.047  1.00  0.00           C  
ATOM   3515  C   TRP A 215     118.745 141.850  97.184  1.00  0.00           C  
ATOM   3516  O   TRP A 215     117.915 141.663  98.071  1.00  0.00           O  
ATOM   3517  CB  TRP A 215     117.760 141.977  94.963  1.00  0.00           C  
ATOM   3518  CG  TRP A 215     117.067 142.798  93.969  1.00  0.00           C  
ATOM   3519  CD1 TRP A 215     117.529 143.169  92.755  1.00  0.00           C  
ATOM   3520  CD2 TRP A 215     115.771 143.370  94.101  1.00  0.00           C  
ATOM   3521  NE1 TRP A 215     116.599 143.936  92.109  1.00  0.00           N  
ATOM   3522  CE2 TRP A 215     115.506 144.073  92.921  1.00  0.00           C  
ATOM   3523  CE3 TRP A 215     114.804 143.353  95.104  1.00  0.00           C  
ATOM   3524  CZ2 TRP A 215     114.322 144.753  92.715  1.00  0.00           C  
ATOM   3525  CZ3 TRP A 215     113.632 144.025  94.899  1.00  0.00           C  
ATOM   3526  CH2 TRP A 215     113.397 144.718  93.714  1.00  0.00           C  
ATOM   3527  H   TRP A 215     120.062 143.182  94.727  1.00  0.00           H  
ATOM   3528  HA  TRP A 215     117.736 143.555  96.413  1.00  0.00           H  
ATOM   3529 1HB  TRP A 215     118.508 141.371  94.452  1.00  0.00           H  
ATOM   3530 2HB  TRP A 215     117.039 141.296  95.414  1.00  0.00           H  
ATOM   3531  HD1 TRP A 215     118.502 142.896  92.349  1.00  0.00           H  
ATOM   3532  HE1 TRP A 215     116.703 144.335  91.188  1.00  0.00           H  
ATOM   3533  HE3 TRP A 215     114.980 142.811  96.032  1.00  0.00           H  
ATOM   3534  HZ2 TRP A 215     114.121 145.300  91.793  1.00  0.00           H  
ATOM   3535  HZ3 TRP A 215     112.882 144.005  95.690  1.00  0.00           H  
ATOM   3536  HH2 TRP A 215     112.451 145.245  93.586  1.00  0.00           H  
ATOM   3537  N   THR A 216     119.927 141.249  97.187  1.00  0.00           N  
ATOM   3538  CA  THR A 216     120.320 140.442  98.328  1.00  0.00           C  
ATOM   3539  C   THR A 216     120.576 141.290  99.561  1.00  0.00           C  
ATOM   3540  O   THR A 216     120.470 140.782 100.678  1.00  0.00           O  
ATOM   3541  CB  THR A 216     121.584 139.638  98.071  1.00  0.00           C  
ATOM   3542  OG1 THR A 216     122.659 140.537  97.794  1.00  0.00           O  
ATOM   3543  CG2 THR A 216     121.381 138.746  96.880  1.00  0.00           C  
ATOM   3544  H   THR A 216     120.563 141.342  96.408  1.00  0.00           H  
ATOM   3545  HA  THR A 216     119.491 139.766  98.539  1.00  0.00           H  
ATOM   3546  HB  THR A 216     121.814 139.032  98.947  1.00  0.00           H  
ATOM   3547  HG1 THR A 216     122.338 141.441  97.834  1.00  0.00           H  
ATOM   3548 1HG2 THR A 216     122.288 138.170  96.698  1.00  0.00           H  
ATOM   3549 2HG2 THR A 216     120.552 138.066  97.072  1.00  0.00           H  
ATOM   3550 3HG2 THR A 216     121.156 139.354  96.005  1.00  0.00           H  
ATOM   3551  N   ASN A 217     120.880 142.573  99.388  1.00  0.00           N  
ATOM   3552  CA  ASN A 217     121.004 143.486 100.511  1.00  0.00           C  
ATOM   3553  C   ASN A 217     119.666 143.899 101.093  1.00  0.00           C  
ATOM   3554  O   ASN A 217     119.642 144.556 102.133  1.00  0.00           O  
ATOM   3555  CB  ASN A 217     121.736 144.766 100.143  1.00  0.00           C  
ATOM   3556  CG  ASN A 217     123.183 144.531  99.861  1.00  0.00           C  
ATOM   3557  OD1 ASN A 217     123.829 143.729 100.525  1.00  0.00           O  
ATOM   3558  ND2 ASN A 217     123.711 145.227  98.866  1.00  0.00           N  
ATOM   3559  H   ASN A 217     121.028 142.922  98.452  1.00  0.00           H  
ATOM   3560  HA  ASN A 217     121.564 142.957 101.284  1.00  0.00           H  
ATOM   3561 1HB  ASN A 217     121.270 145.211  99.262  1.00  0.00           H  
ATOM   3562 2HB  ASN A 217     121.646 145.484 100.958  1.00  0.00           H  
ATOM   3563 1HD2 ASN A 217     124.677 145.111  98.631  1.00  0.00           H  
ATOM   3564 2HD2 ASN A 217     123.145 145.868  98.349  1.00  0.00           H  
ATOM   3565  N   MET A 218     118.558 143.529 100.460  1.00  0.00           N  
ATOM   3566  CA  MET A 218     117.251 143.849 101.005  1.00  0.00           C  
ATOM   3567  C   MET A 218     116.907 142.941 102.180  1.00  0.00           C  
ATOM   3568  O   MET A 218     115.951 143.217 102.907  1.00  0.00           O  
ATOM   3569  CB  MET A 218     116.127 143.703  99.977  1.00  0.00           C  
ATOM   3570  CG  MET A 218     114.778 144.276 100.318  1.00  0.00           C  
ATOM   3571  SD  MET A 218     113.687 144.099  98.899  1.00  0.00           S  
ATOM   3572  CE  MET A 218     112.136 144.681  99.573  1.00  0.00           C  
ATOM   3573  H   MET A 218     118.617 143.019  99.590  1.00  0.00           H  
ATOM   3574  HA  MET A 218     117.296 144.878 101.362  1.00  0.00           H  
ATOM   3575 1HB  MET A 218     116.425 144.175  99.042  1.00  0.00           H  
ATOM   3576 2HB  MET A 218     115.958 142.645  99.770  1.00  0.00           H  
ATOM   3577 1HG  MET A 218     114.367 143.751 101.179  1.00  0.00           H  
ATOM   3578 2HG  MET A 218     114.886 145.328 100.581  1.00  0.00           H  
ATOM   3579 1HE  MET A 218     111.364 144.629  98.805  1.00  0.00           H  
ATOM   3580 2HE  MET A 218     111.850 144.056 100.420  1.00  0.00           H  
ATOM   3581 3HE  MET A 218     112.248 145.713  99.906  1.00  0.00           H  
ATOM   3582  N   LEU A 219     117.702 141.896 102.423  1.00  0.00           N  
ATOM   3583  CA  LEU A 219     117.567 141.121 103.648  1.00  0.00           C  
ATOM   3584  C   LEU A 219     118.087 141.859 104.869  1.00  0.00           C  
ATOM   3585  O   LEU A 219     117.895 141.372 105.986  1.00  0.00           O  
ATOM   3586  CB  LEU A 219     118.311 139.792 103.585  1.00  0.00           C  
ATOM   3587  CG  LEU A 219     117.766 138.777 102.597  1.00  0.00           C  
ATOM   3588  CD1 LEU A 219     118.627 137.538 102.612  1.00  0.00           C  
ATOM   3589  CD2 LEU A 219     116.337 138.440 102.934  1.00  0.00           C  
ATOM   3590  H   LEU A 219     118.409 141.635 101.751  1.00  0.00           H  
ATOM   3591  HA  LEU A 219     116.502 140.937 103.787  1.00  0.00           H  
ATOM   3592 1HB  LEU A 219     119.348 139.987 103.321  1.00  0.00           H  
ATOM   3593 2HB  LEU A 219     118.289 139.335 104.575  1.00  0.00           H  
ATOM   3594  HG  LEU A 219     117.807 139.192 101.590  1.00  0.00           H  
ATOM   3595 1HD1 LEU A 219     118.232 136.812 101.900  1.00  0.00           H  
ATOM   3596 2HD1 LEU A 219     119.647 137.800 102.332  1.00  0.00           H  
ATOM   3597 3HD1 LEU A 219     118.623 137.105 103.611  1.00  0.00           H  
ATOM   3598 1HD2 LEU A 219     115.956 137.711 102.218  1.00  0.00           H  
ATOM   3599 2HD2 LEU A 219     116.289 138.020 103.939  1.00  0.00           H  
ATOM   3600 3HD2 LEU A 219     115.729 139.344 102.890  1.00  0.00           H  
ATOM   3601  N   TYR A 220     118.777 142.986 104.684  1.00  0.00           N  
ATOM   3602  CA  TYR A 220     119.147 143.817 105.821  1.00  0.00           C  
ATOM   3603  C   TYR A 220     117.928 144.329 106.556  1.00  0.00           C  
ATOM   3604  O   TYR A 220     117.933 144.406 107.787  1.00  0.00           O  
ATOM   3605  CB  TYR A 220     119.971 145.034 105.419  1.00  0.00           C  
ATOM   3606  CG  TYR A 220     120.126 146.031 106.534  1.00  0.00           C  
ATOM   3607  CD1 TYR A 220     120.891 145.743 107.647  1.00  0.00           C  
ATOM   3608  CD2 TYR A 220     119.508 147.266 106.467  1.00  0.00           C  
ATOM   3609  CE1 TYR A 220     121.028 146.655 108.662  1.00  0.00           C  
ATOM   3610  CE2 TYR A 220     119.641 148.181 107.474  1.00  0.00           C  
ATOM   3611  CZ  TYR A 220     120.400 147.872 108.567  1.00  0.00           C  
ATOM   3612  OH  TYR A 220     120.525 148.798 109.571  1.00  0.00           O  
ATOM   3613  H   TYR A 220     119.049 143.274 103.755  1.00  0.00           H  
ATOM   3614  HA  TYR A 220     119.723 143.189 106.501  1.00  0.00           H  
ATOM   3615 1HB  TYR A 220     120.963 144.712 105.098  1.00  0.00           H  
ATOM   3616 2HB  TYR A 220     119.498 145.529 104.572  1.00  0.00           H  
ATOM   3617  HD1 TYR A 220     121.395 144.779 107.727  1.00  0.00           H  
ATOM   3618  HD2 TYR A 220     118.901 147.526 105.600  1.00  0.00           H  
ATOM   3619  HE1 TYR A 220     121.636 146.413 109.534  1.00  0.00           H  
ATOM   3620  HE2 TYR A 220     119.142 149.148 107.401  1.00  0.00           H  
ATOM   3621  HH  TYR A 220     120.025 149.586 109.342  1.00  0.00           H  
ATOM   3622  N   TYR A 221     116.872 144.649 105.834  1.00  0.00           N  
ATOM   3623  CA  TYR A 221     115.703 145.223 106.463  1.00  0.00           C  
ATOM   3624  C   TYR A 221     114.769 144.188 107.052  1.00  0.00           C  
ATOM   3625  O   TYR A 221     113.681 144.552 107.494  1.00  0.00           O  
ATOM   3626  CB  TYR A 221     114.880 146.056 105.505  1.00  0.00           C  
ATOM   3627  CG  TYR A 221     115.606 147.281 105.049  1.00  0.00           C  
ATOM   3628  CD1 TYR A 221     115.629 148.410 105.842  1.00  0.00           C  
ATOM   3629  CD2 TYR A 221     116.278 147.310 103.846  1.00  0.00           C  
ATOM   3630  CE1 TYR A 221     116.292 149.535 105.445  1.00  0.00           C  
ATOM   3631  CE2 TYR A 221     116.950 148.440 103.438  1.00  0.00           C  
ATOM   3632  CZ  TYR A 221     116.950 149.548 104.249  1.00  0.00           C  
ATOM   3633  OH  TYR A 221     117.608 150.691 103.878  1.00  0.00           O  
ATOM   3634  H   TYR A 221     116.869 144.497 104.836  1.00  0.00           H  
ATOM   3635  HA  TYR A 221     116.065 145.856 107.274  1.00  0.00           H  
ATOM   3636 1HB  TYR A 221     114.617 145.455 104.633  1.00  0.00           H  
ATOM   3637 2HB  TYR A 221     113.951 146.355 105.989  1.00  0.00           H  
ATOM   3638  HD1 TYR A 221     115.113 148.413 106.802  1.00  0.00           H  
ATOM   3639  HD2 TYR A 221     116.281 146.431 103.201  1.00  0.00           H  
ATOM   3640  HE1 TYR A 221     116.300 150.418 106.084  1.00  0.00           H  
ATOM   3641  HE2 TYR A 221     117.473 148.447 102.481  1.00  0.00           H  
ATOM   3642  HH  TYR A 221     118.021 150.557 103.022  1.00  0.00           H  
ATOM   3643  N   THR A 222     115.151 142.917 107.067  1.00  0.00           N  
ATOM   3644  CA  THR A 222     114.357 141.924 107.766  1.00  0.00           C  
ATOM   3645  C   THR A 222     114.439 142.076 109.273  1.00  0.00           C  
ATOM   3646  O   THR A 222     113.549 141.591 109.975  1.00  0.00           O  
ATOM   3647  CB  THR A 222     114.780 140.504 107.442  1.00  0.00           C  
ATOM   3648  OG1 THR A 222     116.163 140.363 107.764  1.00  0.00           O  
ATOM   3649  CG2 THR A 222     114.573 140.216 105.981  1.00  0.00           C  
ATOM   3650  H   THR A 222     115.995 142.628 106.594  1.00  0.00           H  
ATOM   3651  HA  THR A 222     113.321 142.076 107.461  1.00  0.00           H  
ATOM   3652  HB  THR A 222     114.189 139.805 108.033  1.00  0.00           H  
ATOM   3653  HG1 THR A 222     116.497 141.195 108.108  1.00  0.00           H  
ATOM   3654 1HG2 THR A 222     114.881 139.193 105.765  1.00  0.00           H  
ATOM   3655 2HG2 THR A 222     113.519 140.338 105.732  1.00  0.00           H  
ATOM   3656 3HG2 THR A 222     115.168 140.907 105.386  1.00  0.00           H  
ATOM   3657  N   ARG A 223     115.481 142.720 109.786  1.00  0.00           N  
ATOM   3658  CA  ARG A 223     115.458 143.157 111.169  1.00  0.00           C  
ATOM   3659  C   ARG A 223     114.401 144.238 111.324  1.00  0.00           C  
ATOM   3660  O   ARG A 223     114.050 144.936 110.372  1.00  0.00           O  
ATOM   3661  CB  ARG A 223     116.785 143.740 111.636  1.00  0.00           C  
ATOM   3662  CG  ARG A 223     117.155 145.040 110.985  1.00  0.00           C  
ATOM   3663  CD  ARG A 223     118.591 145.372 111.264  1.00  0.00           C  
ATOM   3664  NE  ARG A 223     119.463 144.399 110.622  1.00  0.00           N  
ATOM   3665  CZ  ARG A 223     120.775 144.338 110.799  1.00  0.00           C  
ATOM   3666  NH1 ARG A 223     121.484 143.414 110.172  1.00  0.00           N  
ATOM   3667  NH2 ARG A 223     121.379 145.199 111.599  1.00  0.00           N  
ATOM   3668  H   ARG A 223     116.297 142.912 109.223  1.00  0.00           H  
ATOM   3669  HA  ARG A 223     115.182 142.298 111.781  1.00  0.00           H  
ATOM   3670 1HB  ARG A 223     116.752 143.902 112.712  1.00  0.00           H  
ATOM   3671 2HB  ARG A 223     117.585 143.027 111.437  1.00  0.00           H  
ATOM   3672 1HG  ARG A 223     117.011 144.962 109.907  1.00  0.00           H  
ATOM   3673 2HG  ARG A 223     116.523 145.837 111.379  1.00  0.00           H  
ATOM   3674 1HD  ARG A 223     118.817 146.365 110.876  1.00  0.00           H  
ATOM   3675 2HD  ARG A 223     118.767 145.354 112.339  1.00  0.00           H  
ATOM   3676  HE  ARG A 223     119.037 143.726 109.999  1.00  0.00           H  
ATOM   3677 1HH1 ARG A 223     121.026 142.755 109.559  1.00  0.00           H  
ATOM   3678 2HH1 ARG A 223     122.484 143.368 110.307  1.00  0.00           H  
ATOM   3679 1HH2 ARG A 223     120.840 145.908 112.078  1.00  0.00           H  
ATOM   3680 2HH2 ARG A 223     122.378 145.150 111.731  1.00  0.00           H  
ATOM   3681  N   GLY A 224     113.852 144.346 112.521  1.00  0.00           N  
ATOM   3682  CA  GLY A 224     112.627 145.091 112.680  1.00  0.00           C  
ATOM   3683  C   GLY A 224     111.392 144.283 112.372  1.00  0.00           C  
ATOM   3684  O   GLY A 224     110.280 144.813 112.461  1.00  0.00           O  
ATOM   3685  H   GLY A 224     114.275 143.915 113.331  1.00  0.00           H  
ATOM   3686 1HA  GLY A 224     112.580 145.401 113.724  1.00  0.00           H  
ATOM   3687 2HA  GLY A 224     112.672 145.924 111.980  1.00  0.00           H  
ATOM   3688  N   PHE A 225     111.558 143.025 111.987  1.00  0.00           N  
ATOM   3689  CA  PHE A 225     110.478 142.059 111.905  1.00  0.00           C  
ATOM   3690  C   PHE A 225     110.988 140.815 112.600  1.00  0.00           C  
ATOM   3691  O   PHE A 225     111.940 140.194 112.122  1.00  0.00           O  
ATOM   3692  CB  PHE A 225     110.100 141.686 110.478  1.00  0.00           C  
ATOM   3693  CG  PHE A 225     109.636 142.843 109.663  1.00  0.00           C  
ATOM   3694  CD1 PHE A 225     108.343 143.304 109.769  1.00  0.00           C  
ATOM   3695  CD2 PHE A 225     110.497 143.472 108.790  1.00  0.00           C  
ATOM   3696  CE1 PHE A 225     107.915 144.371 109.015  1.00  0.00           C  
ATOM   3697  CE2 PHE A 225     110.076 144.538 108.034  1.00  0.00           C  
ATOM   3698  CZ  PHE A 225     108.786 144.987 108.146  1.00  0.00           C  
ATOM   3699  H   PHE A 225     112.494 142.738 111.740  1.00  0.00           H  
ATOM   3700  HA  PHE A 225     109.621 142.459 112.449  1.00  0.00           H  
ATOM   3701 1HB  PHE A 225     110.959 141.239 109.980  1.00  0.00           H  
ATOM   3702 2HB  PHE A 225     109.307 140.939 110.496  1.00  0.00           H  
ATOM   3703  HD1 PHE A 225     107.657 142.813 110.460  1.00  0.00           H  
ATOM   3704  HD2 PHE A 225     111.523 143.113 108.702  1.00  0.00           H  
ATOM   3705  HE1 PHE A 225     106.890 144.727 109.108  1.00  0.00           H  
ATOM   3706  HE2 PHE A 225     110.764 145.027 107.344  1.00  0.00           H  
ATOM   3707  HZ  PHE A 225     108.451 145.831 107.545  1.00  0.00           H  
ATOM   3708  N   GLN A 226     110.365 140.464 113.725  1.00  0.00           N  
ATOM   3709  CA  GLN A 226     110.985 139.553 114.683  1.00  0.00           C  
ATOM   3710  C   GLN A 226     111.115 138.144 114.130  1.00  0.00           C  
ATOM   3711  O   GLN A 226     112.165 137.512 114.266  1.00  0.00           O  
ATOM   3712  CB  GLN A 226     110.204 139.449 115.985  1.00  0.00           C  
ATOM   3713  CG  GLN A 226     110.845 138.543 117.000  1.00  0.00           C  
ATOM   3714  CD  GLN A 226     110.044 138.468 118.271  1.00  0.00           C  
ATOM   3715  OE1 GLN A 226     108.987 139.086 118.386  1.00  0.00           O  
ATOM   3716  NE2 GLN A 226     110.530 137.699 119.232  1.00  0.00           N  
ATOM   3717  H   GLN A 226     109.446 140.834 113.922  1.00  0.00           H  
ATOM   3718  HA  GLN A 226     111.985 139.938 114.884  1.00  0.00           H  
ATOM   3719 1HB  GLN A 226     110.100 140.440 116.427  1.00  0.00           H  
ATOM   3720 2HB  GLN A 226     109.201 139.076 115.778  1.00  0.00           H  
ATOM   3721 1HG  GLN A 226     110.923 137.540 116.580  1.00  0.00           H  
ATOM   3722 2HG  GLN A 226     111.838 138.926 117.238  1.00  0.00           H  
ATOM   3723 1HE2 GLN A 226     110.039 137.611 120.100  1.00  0.00           H  
ATOM   3724 2HE2 GLN A 226     111.388 137.205 119.092  1.00  0.00           H  
ATOM   3725  N   GLN A 227     110.064 137.635 113.496  1.00  0.00           N  
ATOM   3726  CA  GLN A 227     110.153 136.296 112.934  1.00  0.00           C  
ATOM   3727  C   GLN A 227     111.031 136.271 111.693  1.00  0.00           C  
ATOM   3728  O   GLN A 227     111.661 135.250 111.405  1.00  0.00           O  
ATOM   3729  CB  GLN A 227     108.797 135.733 112.534  1.00  0.00           C  
ATOM   3730  CG  GLN A 227     107.860 135.556 113.705  1.00  0.00           C  
ATOM   3731  CD  GLN A 227     106.513 135.006 113.288  1.00  0.00           C  
ATOM   3732  OE1 GLN A 227     106.258 134.790 112.103  1.00  0.00           O  
ATOM   3733  NE2 GLN A 227     105.638 134.779 114.261  1.00  0.00           N  
ATOM   3734  H   GLN A 227     109.204 138.155 113.394  1.00  0.00           H  
ATOM   3735  HA  GLN A 227     110.608 135.661 113.694  1.00  0.00           H  
ATOM   3736 1HB  GLN A 227     108.326 136.398 111.811  1.00  0.00           H  
ATOM   3737 2HB  GLN A 227     108.933 134.766 112.050  1.00  0.00           H  
ATOM   3738 1HG  GLN A 227     108.308 134.860 114.414  1.00  0.00           H  
ATOM   3739 2HG  GLN A 227     107.701 136.524 114.180  1.00  0.00           H  
ATOM   3740 1HE2 GLN A 227     104.731 134.415 114.044  1.00  0.00           H  
ATOM   3741 2HE2 GLN A 227     105.884 134.971 115.211  1.00  0.00           H  
ATOM   3742  N   MET A 228     111.105 137.379 110.962  1.00  0.00           N  
ATOM   3743  CA  MET A 228     111.974 137.423 109.795  1.00  0.00           C  
ATOM   3744  C   MET A 228     113.406 137.750 110.176  1.00  0.00           C  
ATOM   3745  O   MET A 228     114.343 137.261 109.541  1.00  0.00           O  
ATOM   3746  CB  MET A 228     111.535 138.463 108.772  1.00  0.00           C  
ATOM   3747  CG  MET A 228     110.200 138.182 108.152  1.00  0.00           C  
ATOM   3748  SD  MET A 228     110.184 136.564 107.384  1.00  0.00           S  
ATOM   3749  CE  MET A 228     111.401 136.801 106.103  1.00  0.00           C  
ATOM   3750  H   MET A 228     110.565 138.197 111.204  1.00  0.00           H  
ATOM   3751  HA  MET A 228     111.953 136.431 109.345  1.00  0.00           H  
ATOM   3752 1HB  MET A 228     111.488 139.442 109.246  1.00  0.00           H  
ATOM   3753 2HB  MET A 228     112.274 138.521 107.972  1.00  0.00           H  
ATOM   3754 1HG  MET A 228     109.426 138.227 108.918  1.00  0.00           H  
ATOM   3755 2HG  MET A 228     109.980 138.941 107.401  1.00  0.00           H  
ATOM   3756 1HE  MET A 228     111.510 135.879 105.530  1.00  0.00           H  
ATOM   3757 2HE  MET A 228     111.080 137.605 105.440  1.00  0.00           H  
ATOM   3758 3HE  MET A 228     112.358 137.062 106.555  1.00  0.00           H  
ATOM   3759  N   GLY A 229     113.594 138.583 111.199  1.00  0.00           N  
ATOM   3760  CA  GLY A 229     114.935 138.995 111.565  1.00  0.00           C  
ATOM   3761  C   GLY A 229     115.750 137.886 112.185  1.00  0.00           C  
ATOM   3762  O   GLY A 229     116.947 137.780 111.924  1.00  0.00           O  
ATOM   3763  H   GLY A 229     112.809 138.935 111.729  1.00  0.00           H  
ATOM   3764 1HA  GLY A 229     115.430 139.310 110.646  1.00  0.00           H  
ATOM   3765 2HA  GLY A 229     114.830 139.793 112.299  1.00  0.00           H  
ATOM   3766  N   ILE A 230     115.118 137.042 112.999  1.00  0.00           N  
ATOM   3767  CA  ILE A 230     115.806 135.881 113.543  1.00  0.00           C  
ATOM   3768  C   ILE A 230     116.089 134.880 112.437  1.00  0.00           C  
ATOM   3769  O   ILE A 230     117.106 134.178 112.464  1.00  0.00           O  
ATOM   3770  CB  ILE A 230     114.993 135.153 114.625  1.00  0.00           C  
ATOM   3771  CG1 ILE A 230     114.723 136.098 115.785  1.00  0.00           C  
ATOM   3772  CG2 ILE A 230     115.731 133.967 115.180  1.00  0.00           C  
ATOM   3773  CD1 ILE A 230     113.728 135.561 116.771  1.00  0.00           C  
ATOM   3774  H   ILE A 230     114.152 137.202 113.246  1.00  0.00           H  
ATOM   3775  HA  ILE A 230     116.753 136.228 113.954  1.00  0.00           H  
ATOM   3776  HB  ILE A 230     114.054 134.800 114.198  1.00  0.00           H  
ATOM   3777 1HG1 ILE A 230     115.655 136.304 116.310  1.00  0.00           H  
ATOM   3778 2HG1 ILE A 230     114.349 137.048 115.401  1.00  0.00           H  
ATOM   3779 1HG2 ILE A 230     115.120 133.482 115.941  1.00  0.00           H  
ATOM   3780 2HG2 ILE A 230     115.939 133.260 114.378  1.00  0.00           H  
ATOM   3781 3HG2 ILE A 230     116.670 134.298 115.624  1.00  0.00           H  
ATOM   3782 1HD1 ILE A 230     113.582 136.286 117.572  1.00  0.00           H  
ATOM   3783 2HD1 ILE A 230     112.778 135.380 116.267  1.00  0.00           H  
ATOM   3784 3HD1 ILE A 230     114.101 134.627 117.190  1.00  0.00           H  
ATOM   3785  N   TYR A 231     115.230 134.837 111.419  1.00  0.00           N  
ATOM   3786  CA  TYR A 231     115.472 133.969 110.276  1.00  0.00           C  
ATOM   3787  C   TYR A 231     116.682 134.410 109.472  1.00  0.00           C  
ATOM   3788  O   TYR A 231     117.472 133.566 109.044  1.00  0.00           O  
ATOM   3789  CB  TYR A 231     114.294 133.921 109.315  1.00  0.00           C  
ATOM   3790  CG  TYR A 231     114.540 133.074 108.103  1.00  0.00           C  
ATOM   3791  CD1 TYR A 231     114.591 131.703 108.198  1.00  0.00           C  
ATOM   3792  CD2 TYR A 231     114.697 133.645 106.856  1.00  0.00           C  
ATOM   3793  CE1 TYR A 231     114.808 130.928 107.093  1.00  0.00           C  
ATOM   3794  CE2 TYR A 231     114.916 132.863 105.748  1.00  0.00           C  
ATOM   3795  CZ  TYR A 231     114.971 131.505 105.877  1.00  0.00           C  
ATOM   3796  OH  TYR A 231     115.186 130.711 104.784  1.00  0.00           O  
ATOM   3797  H   TYR A 231     114.399 135.411 111.434  1.00  0.00           H  
ATOM   3798  HA  TYR A 231     115.665 132.971 110.671  1.00  0.00           H  
ATOM   3799 1HB  TYR A 231     113.417 133.529 109.833  1.00  0.00           H  
ATOM   3800 2HB  TYR A 231     114.054 134.931 108.983  1.00  0.00           H  
ATOM   3801  HD1 TYR A 231     114.456 131.218 109.165  1.00  0.00           H  
ATOM   3802  HD2 TYR A 231     114.649 134.728 106.742  1.00  0.00           H  
ATOM   3803  HE1 TYR A 231     114.845 129.843 107.187  1.00  0.00           H  
ATOM   3804  HE2 TYR A 231     115.045 133.327 104.770  1.00  0.00           H  
ATOM   3805  HH  TYR A 231     115.277 131.261 104.002  1.00  0.00           H  
ATOM   3806  N   ALA A 232     116.863 135.709 109.274  1.00  0.00           N  
ATOM   3807  CA  ALA A 232     118.008 136.169 108.505  1.00  0.00           C  
ATOM   3808  C   ALA A 232     119.305 136.117 109.291  1.00  0.00           C  
ATOM   3809  O   ALA A 232     120.377 136.160 108.686  1.00  0.00           O  
ATOM   3810  CB  ALA A 232     117.847 137.599 108.017  1.00  0.00           C  
ATOM   3811  H   ALA A 232     116.217 136.389 109.649  1.00  0.00           H  
ATOM   3812  HA  ALA A 232     118.100 135.500 107.649  1.00  0.00           H  
ATOM   3813 1HB  ALA A 232     118.730 137.892 107.449  1.00  0.00           H  
ATOM   3814 2HB  ALA A 232     116.965 137.669 107.379  1.00  0.00           H  
ATOM   3815 3HB  ALA A 232     117.729 138.264 108.872  1.00  0.00           H  
ATOM   3816  N   VAL A 233     119.238 136.050 110.620  1.00  0.00           N  
ATOM   3817  CA  VAL A 233     120.442 135.785 111.394  1.00  0.00           C  
ATOM   3818  C   VAL A 233     120.880 134.350 111.183  1.00  0.00           C  
ATOM   3819  O   VAL A 233     122.077 134.067 111.065  1.00  0.00           O  
ATOM   3820  CB  VAL A 233     120.244 135.989 112.905  1.00  0.00           C  
ATOM   3821  CG1 VAL A 233     121.446 135.530 113.688  1.00  0.00           C  
ATOM   3822  CG2 VAL A 233     120.016 137.440 113.192  1.00  0.00           C  
ATOM   3823  H   VAL A 233     118.361 136.181 111.104  1.00  0.00           H  
ATOM   3824  HA  VAL A 233     121.221 136.451 111.022  1.00  0.00           H  
ATOM   3825  HB  VAL A 233     119.378 135.411 113.230  1.00  0.00           H  
ATOM   3826 1HG1 VAL A 233     121.270 135.690 114.752  1.00  0.00           H  
ATOM   3827 2HG1 VAL A 233     121.617 134.470 113.504  1.00  0.00           H  
ATOM   3828 3HG1 VAL A 233     122.321 136.100 113.377  1.00  0.00           H  
ATOM   3829 1HG2 VAL A 233     119.875 137.582 114.263  1.00  0.00           H  
ATOM   3830 2HG2 VAL A 233     120.880 138.016 112.860  1.00  0.00           H  
ATOM   3831 3HG2 VAL A 233     119.127 137.781 112.661  1.00  0.00           H  
ATOM   3832  N   MET A 234     119.924 133.431 111.073  1.00  0.00           N  
ATOM   3833  CA  MET A 234     120.267 132.037 110.847  1.00  0.00           C  
ATOM   3834  C   MET A 234     120.858 131.812 109.463  1.00  0.00           C  
ATOM   3835  O   MET A 234     121.661 130.896 109.291  1.00  0.00           O  
ATOM   3836  CB  MET A 234     119.068 131.109 110.975  1.00  0.00           C  
ATOM   3837  CG  MET A 234     118.494 130.991 112.357  1.00  0.00           C  
ATOM   3838  SD  MET A 234     117.098 129.861 112.347  1.00  0.00           S  
ATOM   3839  CE  MET A 234     116.544 129.977 114.041  1.00  0.00           C  
ATOM   3840  H   MET A 234     118.951 133.693 111.145  1.00  0.00           H  
ATOM   3841  HA  MET A 234     121.018 131.771 111.590  1.00  0.00           H  
ATOM   3842 1HB  MET A 234     118.270 131.453 110.318  1.00  0.00           H  
ATOM   3843 2HB  MET A 234     119.348 130.105 110.651  1.00  0.00           H  
ATOM   3844 1HG  MET A 234     119.261 130.626 113.040  1.00  0.00           H  
ATOM   3845 2HG  MET A 234     118.171 131.973 112.702  1.00  0.00           H  
ATOM   3846 1HE  MET A 234     115.680 129.328 114.187  1.00  0.00           H  
ATOM   3847 2HE  MET A 234     117.349 129.666 114.709  1.00  0.00           H  
ATOM   3848 3HE  MET A 234     116.266 131.007 114.263  1.00  0.00           H  
ATOM   3849  N   ILE A 235     120.496 132.635 108.478  1.00  0.00           N  
ATOM   3850  CA  ILE A 235     121.119 132.533 107.160  1.00  0.00           C  
ATOM   3851  C   ILE A 235     122.586 132.931 107.241  1.00  0.00           C  
ATOM   3852  O   ILE A 235     123.443 132.338 106.577  1.00  0.00           O  
ATOM   3853  CB  ILE A 235     120.455 133.439 106.110  1.00  0.00           C  
ATOM   3854  CG1 ILE A 235     118.988 133.091 105.957  1.00  0.00           C  
ATOM   3855  CG2 ILE A 235     121.097 133.281 104.755  1.00  0.00           C  
ATOM   3856  CD1 ILE A 235     118.255 134.063 105.095  1.00  0.00           C  
ATOM   3857  H   ILE A 235     119.787 133.337 108.634  1.00  0.00           H  
ATOM   3858  HA  ILE A 235     121.054 131.490 106.851  1.00  0.00           H  
ATOM   3859  HB  ILE A 235     120.550 134.481 106.416  1.00  0.00           H  
ATOM   3860 1HG1 ILE A 235     118.894 132.095 105.525  1.00  0.00           H  
ATOM   3861 2HG1 ILE A 235     118.516 133.066 106.939  1.00  0.00           H  
ATOM   3862 1HG2 ILE A 235     120.602 133.936 104.039  1.00  0.00           H  
ATOM   3863 2HG2 ILE A 235     122.152 133.546 104.820  1.00  0.00           H  
ATOM   3864 3HG2 ILE A 235     121.003 132.246 104.426  1.00  0.00           H  
ATOM   3865 1HD1 ILE A 235     117.208 133.766 105.020  1.00  0.00           H  
ATOM   3866 2HD1 ILE A 235     118.318 135.059 105.534  1.00  0.00           H  
ATOM   3867 3HD1 ILE A 235     118.700 134.075 104.101  1.00  0.00           H  
ATOM   3868  N   GLU A 236     122.898 133.922 108.077  1.00  0.00           N  
ATOM   3869  CA  GLU A 236     124.287 134.285 108.338  1.00  0.00           C  
ATOM   3870  C   GLU A 236     125.025 133.126 108.993  1.00  0.00           C  
ATOM   3871  O   GLU A 236     126.198 132.886 108.694  1.00  0.00           O  
ATOM   3872  CB  GLU A 236     124.423 135.492 109.264  1.00  0.00           C  
ATOM   3873  CG  GLU A 236     125.838 135.848 109.674  1.00  0.00           C  
ATOM   3874  CD  GLU A 236     125.883 137.035 110.614  1.00  0.00           C  
ATOM   3875  OE1 GLU A 236     124.817 137.631 110.867  1.00  0.00           O  
ATOM   3876  OE2 GLU A 236     126.974 137.354 111.132  1.00  0.00           O  
ATOM   3877  H   GLU A 236     122.160 134.433 108.540  1.00  0.00           H  
ATOM   3878  HA  GLU A 236     124.752 134.498 107.375  1.00  0.00           H  
ATOM   3879 1HB  GLU A 236     123.997 136.371 108.781  1.00  0.00           H  
ATOM   3880 2HB  GLU A 236     123.857 135.315 110.178  1.00  0.00           H  
ATOM   3881 1HG  GLU A 236     126.290 134.986 110.165  1.00  0.00           H  
ATOM   3882 2HG  GLU A 236     126.419 136.069 108.780  1.00  0.00           H  
ATOM   3883  N   LYS A 237     124.353 132.372 109.855  1.00  0.00           N  
ATOM   3884  CA  LYS A 237     125.043 131.283 110.525  1.00  0.00           C  
ATOM   3885  C   LYS A 237     125.278 130.088 109.620  1.00  0.00           C  
ATOM   3886  O   LYS A 237     126.264 129.371 109.804  1.00  0.00           O  
ATOM   3887  CB  LYS A 237     124.285 130.771 111.740  1.00  0.00           C  
ATOM   3888  CG  LYS A 237     123.993 131.874 112.715  1.00  0.00           C  
ATOM   3889  CD  LYS A 237     125.267 132.530 113.174  1.00  0.00           C  
ATOM   3890  CE  LYS A 237     124.980 133.625 114.155  1.00  0.00           C  
ATOM   3891  NZ  LYS A 237     126.229 134.326 114.535  1.00  0.00           N  
ATOM   3892  H   LYS A 237     123.376 132.534 110.056  1.00  0.00           H  
ATOM   3893  HA  LYS A 237     126.012 131.671 110.838  1.00  0.00           H  
ATOM   3894 1HB  LYS A 237     123.347 130.316 111.419  1.00  0.00           H  
ATOM   3895 2HB  LYS A 237     124.871 129.998 112.236  1.00  0.00           H  
ATOM   3896 1HG  LYS A 237     123.354 132.620 112.241  1.00  0.00           H  
ATOM   3897 2HG  LYS A 237     123.466 131.467 113.578  1.00  0.00           H  
ATOM   3898 1HD  LYS A 237     125.911 131.785 113.644  1.00  0.00           H  
ATOM   3899 2HD  LYS A 237     125.791 132.948 112.315  1.00  0.00           H  
ATOM   3900 1HE  LYS A 237     124.284 134.336 113.713  1.00  0.00           H  
ATOM   3901 2HE  LYS A 237     124.516 133.202 115.046  1.00  0.00           H  
ATOM   3902 1HZ  LYS A 237     126.017 135.060 115.197  1.00  0.00           H  
ATOM   3903 2HZ  LYS A 237     126.870 133.668 114.957  1.00  0.00           H  
ATOM   3904 3HZ  LYS A 237     126.654 134.729 113.712  1.00  0.00           H  
ATOM   3905  N   MET A 238     124.405 129.858 108.640  1.00  0.00           N  
ATOM   3906  CA  MET A 238     124.616 128.728 107.747  1.00  0.00           C  
ATOM   3907  C   MET A 238     125.715 129.013 106.746  1.00  0.00           C  
ATOM   3908  O   MET A 238     126.381 128.086 106.280  1.00  0.00           O  
ATOM   3909  CB  MET A 238     123.370 128.364 106.952  1.00  0.00           C  
ATOM   3910  CG  MET A 238     122.195 127.981 107.800  1.00  0.00           C  
ATOM   3911  SD  MET A 238     122.509 126.605 108.892  1.00  0.00           S  
ATOM   3912  CE  MET A 238     121.026 126.667 109.871  1.00  0.00           C  
ATOM   3913  H   MET A 238     123.600 130.451 108.502  1.00  0.00           H  
ATOM   3914  HA  MET A 238     124.919 127.884 108.366  1.00  0.00           H  
ATOM   3915 1HB  MET A 238     123.076 129.209 106.330  1.00  0.00           H  
ATOM   3916 2HB  MET A 238     123.593 127.530 106.286  1.00  0.00           H  
ATOM   3917 1HG  MET A 238     121.895 128.831 108.412  1.00  0.00           H  
ATOM   3918 2HG  MET A 238     121.356 127.711 107.159  1.00  0.00           H  
ATOM   3919 1HE  MET A 238     121.047 125.871 110.615  1.00  0.00           H  
ATOM   3920 2HE  MET A 238     120.961 127.633 110.373  1.00  0.00           H  
ATOM   3921 3HE  MET A 238     120.157 126.536 109.224  1.00  0.00           H  
ATOM   3922  N   ILE A 239     125.911 130.277 106.388  1.00  0.00           N  
ATOM   3923  CA  ILE A 239     127.013 130.618 105.502  1.00  0.00           C  
ATOM   3924  C   ILE A 239     128.337 130.480 106.232  1.00  0.00           C  
ATOM   3925  O   ILE A 239     129.279 129.856 105.735  1.00  0.00           O  
ATOM   3926  CB  ILE A 239     126.932 132.056 104.971  1.00  0.00           C  
ATOM   3927  CG1 ILE A 239     125.678 132.234 104.135  1.00  0.00           C  
ATOM   3928  CG2 ILE A 239     128.134 132.377 104.128  1.00  0.00           C  
ATOM   3929  CD1 ILE A 239     125.405 133.658 103.762  1.00  0.00           C  
ATOM   3930  H   ILE A 239     125.303 131.012 106.722  1.00  0.00           H  
ATOM   3931  HA  ILE A 239     126.992 129.911 104.674  1.00  0.00           H  
ATOM   3932  HB  ILE A 239     126.893 132.752 105.809  1.00  0.00           H  
ATOM   3933 1HG1 ILE A 239     125.764 131.649 103.221  1.00  0.00           H  
ATOM   3934 2HG1 ILE A 239     124.817 131.854 104.686  1.00  0.00           H  
ATOM   3935 1HG2 ILE A 239     128.058 133.400 103.760  1.00  0.00           H  
ATOM   3936 2HG2 ILE A 239     129.037 132.274 104.728  1.00  0.00           H  
ATOM   3937 3HG2 ILE A 239     128.180 131.690 103.283  1.00  0.00           H  
ATOM   3938 1HD1 ILE A 239     124.494 133.710 103.166  1.00  0.00           H  
ATOM   3939 2HD1 ILE A 239     125.282 134.254 104.666  1.00  0.00           H  
ATOM   3940 3HD1 ILE A 239     126.240 134.047 103.181  1.00  0.00           H  
ATOM   3941  N   LEU A 240     128.416 131.017 107.440  1.00  0.00           N  
ATOM   3942  CA  LEU A 240     129.699 131.116 108.113  1.00  0.00           C  
ATOM   3943  C   LEU A 240     130.106 129.833 108.815  1.00  0.00           C  
ATOM   3944  O   LEU A 240     131.284 129.675 109.142  1.00  0.00           O  
ATOM   3945  CB  LEU A 240     129.722 132.217 109.163  1.00  0.00           C  
ATOM   3946  CG  LEU A 240     129.465 133.589 108.552  1.00  0.00           C  
ATOM   3947  CD1 LEU A 240     129.368 134.624 109.642  1.00  0.00           C  
ATOM   3948  CD2 LEU A 240     130.543 133.946 107.557  1.00  0.00           C  
ATOM   3949  H   LEU A 240     127.589 131.363 107.904  1.00  0.00           H  
ATOM   3950  HA  LEU A 240     130.439 131.334 107.344  1.00  0.00           H  
ATOM   3951 1HB  LEU A 240     128.961 132.000 109.911  1.00  0.00           H  
ATOM   3952 2HB  LEU A 240     130.695 132.209 109.653  1.00  0.00           H  
ATOM   3953  HG  LEU A 240     128.503 133.584 108.039  1.00  0.00           H  
ATOM   3954 1HD1 LEU A 240     129.184 135.603 109.199  1.00  0.00           H  
ATOM   3955 2HD1 LEU A 240     128.546 134.370 110.312  1.00  0.00           H  
ATOM   3956 3HD1 LEU A 240     130.301 134.650 110.203  1.00  0.00           H  
ATOM   3957 1HD2 LEU A 240     130.336 134.929 107.133  1.00  0.00           H  
ATOM   3958 2HD2 LEU A 240     131.510 133.962 108.059  1.00  0.00           H  
ATOM   3959 3HD2 LEU A 240     130.561 133.204 106.758  1.00  0.00           H  
ATOM   3960  N   ARG A 241     129.173 128.915 109.057  1.00  0.00           N  
ATOM   3961  CA  ARG A 241     129.503 127.687 109.758  1.00  0.00           C  
ATOM   3962  C   ARG A 241     129.241 126.418 108.971  1.00  0.00           C  
ATOM   3963  O   ARG A 241     129.752 125.364 109.358  1.00  0.00           O  
ATOM   3964  CB  ARG A 241     128.735 127.545 111.078  1.00  0.00           C  
ATOM   3965  CG  ARG A 241     129.223 128.460 112.176  1.00  0.00           C  
ATOM   3966  CD  ARG A 241     128.590 128.084 113.497  1.00  0.00           C  
ATOM   3967  NE  ARG A 241     129.179 128.814 114.615  1.00  0.00           N  
ATOM   3968  CZ  ARG A 241     128.688 129.928 115.149  1.00  0.00           C  
ATOM   3969  NH1 ARG A 241     127.566 130.458 114.691  1.00  0.00           N  
ATOM   3970  NH2 ARG A 241     129.320 130.501 116.164  1.00  0.00           N  
ATOM   3971  H   ARG A 241     128.222 129.068 108.753  1.00  0.00           H  
ATOM   3972  HA  ARG A 241     130.572 127.734 109.971  1.00  0.00           H  
ATOM   3973 1HB  ARG A 241     127.680 127.754 110.908  1.00  0.00           H  
ATOM   3974 2HB  ARG A 241     128.812 126.518 111.435  1.00  0.00           H  
ATOM   3975 1HG  ARG A 241     130.306 128.375 112.265  1.00  0.00           H  
ATOM   3976 2HG  ARG A 241     128.957 129.490 111.936  1.00  0.00           H  
ATOM   3977 1HD  ARG A 241     127.525 128.312 113.468  1.00  0.00           H  
ATOM   3978 2HD  ARG A 241     128.728 127.019 113.678  1.00  0.00           H  
ATOM   3979  HE  ARG A 241     130.030 128.447 115.020  1.00  0.00           H  
ATOM   3980 1HH1 ARG A 241     127.073 130.016 113.928  1.00  0.00           H  
ATOM   3981 2HH1 ARG A 241     127.202 131.304 115.105  1.00  0.00           H  
ATOM   3982 1HH2 ARG A 241     130.170 130.091 116.527  1.00  0.00           H  
ATOM   3983 2HH2 ARG A 241     128.953 131.347 116.574  1.00  0.00           H  
ATOM   3984  N   ASP A 242     128.468 126.471 107.894  1.00  0.00           N  
ATOM   3985  CA  ASP A 242     128.258 125.283 107.082  1.00  0.00           C  
ATOM   3986  C   ASP A 242     128.832 125.415 105.684  1.00  0.00           C  
ATOM   3987  O   ASP A 242     129.590 124.546 105.259  1.00  0.00           O  
ATOM   3988  CB  ASP A 242     126.781 124.937 106.922  1.00  0.00           C  
ATOM   3989  CG  ASP A 242     126.172 124.473 108.217  1.00  0.00           C  
ATOM   3990  OD1 ASP A 242     126.920 123.922 109.047  1.00  0.00           O  
ATOM   3991  OD2 ASP A 242     124.959 124.652 108.417  1.00  0.00           O  
ATOM   3992  H   ASP A 242     128.019 127.335 107.626  1.00  0.00           H  
ATOM   3993  HA  ASP A 242     128.772 124.464 107.587  1.00  0.00           H  
ATOM   3994 1HB  ASP A 242     126.239 125.812 106.564  1.00  0.00           H  
ATOM   3995 2HB  ASP A 242     126.670 124.154 106.172  1.00  0.00           H  
ATOM   3996  N   LEU A 243     128.541 126.497 104.965  1.00  0.00           N  
ATOM   3997  CA  LEU A 243     129.199 126.661 103.678  1.00  0.00           C  
ATOM   3998  C   LEU A 243     130.654 127.081 103.818  1.00  0.00           C  
ATOM   3999  O   LEU A 243     131.394 127.026 102.836  1.00  0.00           O  
ATOM   4000  CB  LEU A 243     128.521 127.703 102.802  1.00  0.00           C  
ATOM   4001  CG  LEU A 243     127.093 127.415 102.368  1.00  0.00           C  
ATOM   4002  CD1 LEU A 243     126.707 128.439 101.328  1.00  0.00           C  
ATOM   4003  CD2 LEU A 243     126.942 126.010 101.854  1.00  0.00           C  
ATOM   4004  H   LEU A 243     127.887 127.202 105.276  1.00  0.00           H  
ATOM   4005  HA  LEU A 243     129.168 125.691 103.184  1.00  0.00           H  
ATOM   4006 1HB  LEU A 243     128.507 128.651 103.337  1.00  0.00           H  
ATOM   4007 2HB  LEU A 243     129.111 127.830 101.894  1.00  0.00           H  
ATOM   4008  HG  LEU A 243     126.421 127.545 103.217  1.00  0.00           H  
ATOM   4009 1HD1 LEU A 243     125.684 128.255 100.999  1.00  0.00           H  
ATOM   4010 2HD1 LEU A 243     126.774 129.438 101.758  1.00  0.00           H  
ATOM   4011 3HD1 LEU A 243     127.381 128.363 100.475  1.00  0.00           H  
ATOM   4012 1HD2 LEU A 243     125.907 125.842 101.554  1.00  0.00           H  
ATOM   4013 2HD2 LEU A 243     127.597 125.865 100.995  1.00  0.00           H  
ATOM   4014 3HD2 LEU A 243     127.211 125.305 102.640  1.00  0.00           H  
ATOM   4015  N   CYS A 244     131.082 127.510 105.001  1.00  0.00           N  
ATOM   4016  CA  CYS A 244     132.514 127.591 105.245  1.00  0.00           C  
ATOM   4017  C   CYS A 244     133.124 126.203 105.315  1.00  0.00           C  
ATOM   4018  O   CYS A 244     134.288 126.018 104.950  1.00  0.00           O  
ATOM   4019  CB  CYS A 244     132.855 128.302 106.552  1.00  0.00           C  
ATOM   4020  SG  CYS A 244     134.621 128.459 106.909  1.00  0.00           S  
ATOM   4021  H   CYS A 244     130.442 127.781 105.734  1.00  0.00           H  
ATOM   4022  HA  CYS A 244     132.955 128.125 104.403  1.00  0.00           H  
ATOM   4023 1HB  CYS A 244     132.435 129.308 106.539  1.00  0.00           H  
ATOM   4024 2HB  CYS A 244     132.401 127.767 107.386  1.00  0.00           H  
ATOM   4025  HG  CYS A 244     134.472 129.098 108.065  1.00  0.00           H  
ATOM   4026  N   ARG A 245     132.353 125.217 105.762  1.00  0.00           N  
ATOM   4027  CA  ARG A 245     132.871 123.872 105.932  1.00  0.00           C  
ATOM   4028  C   ARG A 245     132.429 122.922 104.835  1.00  0.00           C  
ATOM   4029  O   ARG A 245     133.102 121.916 104.605  1.00  0.00           O  
ATOM   4030  CB  ARG A 245     132.446 123.242 107.260  1.00  0.00           C  
ATOM   4031  CG  ARG A 245     133.020 123.991 108.442  1.00  0.00           C  
ATOM   4032  CD  ARG A 245     132.786 123.325 109.780  1.00  0.00           C  
ATOM   4033  NE  ARG A 245     131.395 123.343 110.208  1.00  0.00           N  
ATOM   4034  CZ  ARG A 245     130.668 122.253 110.399  1.00  0.00           C  
ATOM   4035  NH1 ARG A 245     131.210 121.063 110.218  1.00  0.00           N  
ATOM   4036  NH2 ARG A 245     129.410 122.352 110.795  1.00  0.00           N  
ATOM   4037  H   ARG A 245     131.386 125.403 105.990  1.00  0.00           H  
ATOM   4038  HA  ARG A 245     133.959 123.950 105.898  1.00  0.00           H  
ATOM   4039 1HB  ARG A 245     131.359 123.238 107.329  1.00  0.00           H  
ATOM   4040 2HB  ARG A 245     132.780 122.205 107.294  1.00  0.00           H  
ATOM   4041 1HG  ARG A 245     134.099 124.090 108.322  1.00  0.00           H  
ATOM   4042 2HG  ARG A 245     132.569 124.983 108.498  1.00  0.00           H  
ATOM   4043 1HD  ARG A 245     133.095 122.282 109.726  1.00  0.00           H  
ATOM   4044 2HD  ARG A 245     133.367 123.836 110.547  1.00  0.00           H  
ATOM   4045  HE  ARG A 245     130.963 124.243 110.367  1.00  0.00           H  
ATOM   4046 1HH1 ARG A 245     132.176 120.985 109.934  1.00  0.00           H  
ATOM   4047 2HH1 ARG A 245     130.658 120.230 110.363  1.00  0.00           H  
ATOM   4048 1HH2 ARG A 245     128.999 123.262 110.953  1.00  0.00           H  
ATOM   4049 2HH2 ARG A 245     128.859 121.518 110.939  1.00  0.00           H  
ATOM   4050  N   PHE A 246     131.331 123.212 104.147  1.00  0.00           N  
ATOM   4051  CA  PHE A 246     130.935 122.387 103.016  1.00  0.00           C  
ATOM   4052  C   PHE A 246     131.704 122.753 101.759  1.00  0.00           C  
ATOM   4053  O   PHE A 246     132.271 121.877 101.104  1.00  0.00           O  
ATOM   4054  CB  PHE A 246     129.449 122.512 102.684  1.00  0.00           C  
ATOM   4055  CG  PHE A 246     129.030 121.750 101.472  1.00  0.00           C  
ATOM   4056  CD1 PHE A 246     128.899 120.381 101.515  1.00  0.00           C  
ATOM   4057  CD2 PHE A 246     128.729 122.411 100.299  1.00  0.00           C  
ATOM   4058  CE1 PHE A 246     128.497 119.683 100.403  1.00  0.00           C  
ATOM   4059  CE2 PHE A 246     128.329 121.719  99.186  1.00  0.00           C  
ATOM   4060  CZ  PHE A 246     128.213 120.355  99.237  1.00  0.00           C  
ATOM   4061  H   PHE A 246     130.760 124.005 104.401  1.00  0.00           H  
ATOM   4062  HA  PHE A 246     131.169 121.354 103.277  1.00  0.00           H  
ATOM   4063 1HB  PHE A 246     128.857 122.158 103.527  1.00  0.00           H  
ATOM   4064 2HB  PHE A 246     129.199 123.561 102.526  1.00  0.00           H  
ATOM   4065  HD1 PHE A 246     129.118 119.853 102.444  1.00  0.00           H  
ATOM   4066  HD2 PHE A 246     128.822 123.497 100.260  1.00  0.00           H  
ATOM   4067  HE1 PHE A 246     128.402 118.598 100.446  1.00  0.00           H  
ATOM   4068  HE2 PHE A 246     128.105 122.250  98.261  1.00  0.00           H  
ATOM   4069  HZ  PHE A 246     127.897 119.804  98.353  1.00  0.00           H  
ATOM   4070  N   MET A 247     131.743 124.040 101.417  1.00  0.00           N  
ATOM   4071  CA  MET A 247     132.321 124.447 100.145  1.00  0.00           C  
ATOM   4072  C   MET A 247     133.830 124.306 100.109  1.00  0.00           C  
ATOM   4073  O   MET A 247     134.412 124.388  99.029  1.00  0.00           O  
ATOM   4074  CB  MET A 247     132.006 125.896  99.797  1.00  0.00           C  
ATOM   4075  CG  MET A 247     130.544 126.154  99.527  1.00  0.00           C  
ATOM   4076  SD  MET A 247     129.924 125.157  98.170  1.00  0.00           S  
ATOM   4077  CE  MET A 247     130.876 125.835  96.824  1.00  0.00           C  
ATOM   4078  H   MET A 247     131.372 124.746 102.037  1.00  0.00           H  
ATOM   4079  HA  MET A 247     131.898 123.790  99.385  1.00  0.00           H  
ATOM   4080 1HB  MET A 247     132.320 126.543 100.615  1.00  0.00           H  
ATOM   4081 2HB  MET A 247     132.572 126.189  98.912  1.00  0.00           H  
ATOM   4082 1HG  MET A 247     129.964 125.929 100.422  1.00  0.00           H  
ATOM   4083 2HG  MET A 247     130.399 127.207  99.284  1.00  0.00           H  
ATOM   4084 1HE  MET A 247     130.612 125.324  95.898  1.00  0.00           H  
ATOM   4085 2HE  MET A 247     130.660 126.900  96.726  1.00  0.00           H  
ATOM   4086 3HE  MET A 247     131.939 125.697  97.024  1.00  0.00           H  
ATOM   4087  N   PHE A 248     134.486 124.101 101.245  1.00  0.00           N  
ATOM   4088  CA  PHE A 248     135.875 123.681 101.162  1.00  0.00           C  
ATOM   4089  C   PHE A 248     135.963 122.237 100.709  1.00  0.00           C  
ATOM   4090  O   PHE A 248     136.675 121.923  99.753  1.00  0.00           O  
ATOM   4091  CB  PHE A 248     136.607 123.784 102.492  1.00  0.00           C  
ATOM   4092  CG  PHE A 248     138.051 123.406 102.400  1.00  0.00           C  
ATOM   4093  CD1 PHE A 248     138.968 124.289 101.866  1.00  0.00           C  
ATOM   4094  CD2 PHE A 248     138.490 122.160 102.820  1.00  0.00           C  
ATOM   4095  CE1 PHE A 248     140.301 123.943 101.767  1.00  0.00           C  
ATOM   4096  CE2 PHE A 248     139.821 121.805 102.720  1.00  0.00           C  
ATOM   4097  CZ  PHE A 248     140.726 122.696 102.197  1.00  0.00           C  
ATOM   4098  H   PHE A 248     134.063 124.224 102.154  1.00  0.00           H  
ATOM   4099  HA  PHE A 248     136.360 124.313 100.417  1.00  0.00           H  
ATOM   4100 1HB  PHE A 248     136.539 124.805 102.866  1.00  0.00           H  
ATOM   4101 2HB  PHE A 248     136.126 123.135 103.223  1.00  0.00           H  
ATOM   4102  HD1 PHE A 248     138.628 125.267 101.523  1.00  0.00           H  
ATOM   4103  HD2 PHE A 248     137.768 121.455 103.234  1.00  0.00           H  
ATOM   4104  HE1 PHE A 248     141.018 124.651 101.351  1.00  0.00           H  
ATOM   4105  HE2 PHE A 248     140.154 120.822 103.052  1.00  0.00           H  
ATOM   4106  HZ  PHE A 248     141.776 122.421 102.120  1.00  0.00           H  
ATOM   4107  N   VAL A 249     135.230 121.352 101.377  1.00  0.00           N  
ATOM   4108  CA  VAL A 249     135.340 119.926 101.109  1.00  0.00           C  
ATOM   4109  C   VAL A 249     134.705 119.580  99.771  1.00  0.00           C  
ATOM   4110  O   VAL A 249     135.224 118.741  99.028  1.00  0.00           O  
ATOM   4111  CB  VAL A 249     134.652 119.062 102.177  1.00  0.00           C  
ATOM   4112  CG1 VAL A 249     134.664 117.610 101.814  1.00  0.00           C  
ATOM   4113  CG2 VAL A 249     135.374 119.253 103.479  1.00  0.00           C  
ATOM   4114  H   VAL A 249     134.584 121.671 102.084  1.00  0.00           H  
ATOM   4115  HA  VAL A 249     136.403 119.688 101.064  1.00  0.00           H  
ATOM   4116  HB  VAL A 249     133.613 119.377 102.272  1.00  0.00           H  
ATOM   4117 1HG1 VAL A 249     134.167 117.035 102.596  1.00  0.00           H  
ATOM   4118 2HG1 VAL A 249     134.138 117.467 100.870  1.00  0.00           H  
ATOM   4119 3HG1 VAL A 249     135.694 117.269 101.713  1.00  0.00           H  
ATOM   4120 1HG2 VAL A 249     134.900 118.648 104.251  1.00  0.00           H  
ATOM   4121 2HG2 VAL A 249     136.415 118.948 103.367  1.00  0.00           H  
ATOM   4122 3HG2 VAL A 249     135.334 120.304 103.767  1.00  0.00           H  
ATOM   4123  N   TYR A 250     133.615 120.266  99.415  1.00  0.00           N  
ATOM   4124  CA  TYR A 250     132.956 120.016  98.137  1.00  0.00           C  
ATOM   4125  C   TYR A 250     133.842 120.385  96.961  1.00  0.00           C  
ATOM   4126  O   TYR A 250     133.931 119.629  95.991  1.00  0.00           O  
ATOM   4127  CB  TYR A 250     131.660 120.798  97.981  1.00  0.00           C  
ATOM   4128  CG  TYR A 250     131.045 120.606  96.628  1.00  0.00           C  
ATOM   4129  CD1 TYR A 250     130.449 119.414  96.299  1.00  0.00           C  
ATOM   4130  CD2 TYR A 250     131.058 121.617  95.680  1.00  0.00           C  
ATOM   4131  CE1 TYR A 250     129.890 119.216  95.070  1.00  0.00           C  
ATOM   4132  CE2 TYR A 250     130.503 121.428  94.442  1.00  0.00           C  
ATOM   4133  CZ  TYR A 250     129.918 120.224  94.148  1.00  0.00           C  
ATOM   4134  OH  TYR A 250     129.357 120.023  92.916  1.00  0.00           O  
ATOM   4135  H   TYR A 250     133.237 120.969 100.034  1.00  0.00           H  
ATOM   4136  HA  TYR A 250     132.748 118.947  98.091  1.00  0.00           H  
ATOM   4137 1HB  TYR A 250     130.949 120.481  98.744  1.00  0.00           H  
ATOM   4138 2HB  TYR A 250     131.855 121.859  98.136  1.00  0.00           H  
ATOM   4139  HD1 TYR A 250     130.416 118.602  97.026  1.00  0.00           H  
ATOM   4140  HD2 TYR A 250     131.514 122.578  95.914  1.00  0.00           H  
ATOM   4141  HE1 TYR A 250     129.422 118.261  94.831  1.00  0.00           H  
ATOM   4142  HE2 TYR A 250     130.529 122.231  93.705  1.00  0.00           H  
ATOM   4143  HH  TYR A 250     129.458 120.817  92.386  1.00  0.00           H  
ATOM   4144  N   LEU A 251     134.512 121.530  97.026  1.00  0.00           N  
ATOM   4145  CA  LEU A 251     135.383 121.917  95.930  1.00  0.00           C  
ATOM   4146  C   LEU A 251     136.651 121.088  95.856  1.00  0.00           C  
ATOM   4147  O   LEU A 251     137.301 121.081  94.810  1.00  0.00           O  
ATOM   4148  CB  LEU A 251     135.815 123.373  96.015  1.00  0.00           C  
ATOM   4149  CG  LEU A 251     134.705 124.381  95.765  1.00  0.00           C  
ATOM   4150  CD1 LEU A 251     135.238 125.766  96.000  1.00  0.00           C  
ATOM   4151  CD2 LEU A 251     134.180 124.244  94.363  1.00  0.00           C  
ATOM   4152  H   LEU A 251     134.428 122.140  97.826  1.00  0.00           H  
ATOM   4153  HA  LEU A 251     134.819 121.759  95.012  1.00  0.00           H  
ATOM   4154 1HB  LEU A 251     136.225 123.557  97.007  1.00  0.00           H  
ATOM   4155 2HB  LEU A 251     136.603 123.545  95.281  1.00  0.00           H  
ATOM   4156  HG  LEU A 251     133.890 124.206  96.468  1.00  0.00           H  
ATOM   4157 1HD1 LEU A 251     134.447 126.495  95.823  1.00  0.00           H  
ATOM   4158 2HD1 LEU A 251     135.586 125.852  97.029  1.00  0.00           H  
ATOM   4159 3HD1 LEU A 251     136.066 125.957  95.319  1.00  0.00           H  
ATOM   4160 1HD2 LEU A 251     133.384 124.972  94.200  1.00  0.00           H  
ATOM   4161 2HD2 LEU A 251     134.987 124.424  93.653  1.00  0.00           H  
ATOM   4162 3HD2 LEU A 251     133.786 123.238  94.218  1.00  0.00           H  
ATOM   4163  N   VAL A 252     137.022 120.395  96.928  1.00  0.00           N  
ATOM   4164  CA  VAL A 252     138.126 119.452  96.837  1.00  0.00           C  
ATOM   4165  C   VAL A 252     137.714 118.228  96.034  1.00  0.00           C  
ATOM   4166  O   VAL A 252     138.438 117.794  95.133  1.00  0.00           O  
ATOM   4167  CB  VAL A 252     138.607 118.957  98.209  1.00  0.00           C  
ATOM   4168  CG1 VAL A 252     139.534 117.809  98.055  1.00  0.00           C  
ATOM   4169  CG2 VAL A 252     139.337 120.063  98.911  1.00  0.00           C  
ATOM   4170  H   VAL A 252     136.547 120.512  97.812  1.00  0.00           H  
ATOM   4171  HA  VAL A 252     138.940 119.956  96.314  1.00  0.00           H  
ATOM   4172  HB  VAL A 252     137.742 118.655  98.799  1.00  0.00           H  
ATOM   4173 1HG1 VAL A 252     139.863 117.473  99.038  1.00  0.00           H  
ATOM   4174 2HG1 VAL A 252     139.021 116.993  97.546  1.00  0.00           H  
ATOM   4175 3HG1 VAL A 252     140.400 118.117  97.469  1.00  0.00           H  
ATOM   4176 1HG2 VAL A 252     139.677 119.712  99.885  1.00  0.00           H  
ATOM   4177 2HG2 VAL A 252     140.197 120.368  98.314  1.00  0.00           H  
ATOM   4178 3HG2 VAL A 252     138.668 120.913  99.045  1.00  0.00           H  
ATOM   4179  N   PHE A 253     136.542 117.661  96.331  1.00  0.00           N  
ATOM   4180  CA  PHE A 253     136.033 116.547  95.540  1.00  0.00           C  
ATOM   4181  C   PHE A 253     135.680 116.969  94.123  1.00  0.00           C  
ATOM   4182  O   PHE A 253     135.840 116.181  93.187  1.00  0.00           O  
ATOM   4183  CB  PHE A 253     134.782 115.921  96.142  1.00  0.00           C  
ATOM   4184  CG  PHE A 253     135.029 115.103  97.363  1.00  0.00           C  
ATOM   4185  CD1 PHE A 253     135.489 113.813  97.258  1.00  0.00           C  
ATOM   4186  CD2 PHE A 253     134.757 115.604  98.613  1.00  0.00           C  
ATOM   4187  CE1 PHE A 253     135.695 113.050  98.386  1.00  0.00           C  
ATOM   4188  CE2 PHE A 253     134.967 114.846  99.737  1.00  0.00           C  
ATOM   4189  CZ  PHE A 253     135.437 113.572  99.622  1.00  0.00           C  
ATOM   4190  H   PHE A 253     135.997 118.001  97.110  1.00  0.00           H  
ATOM   4191  HA  PHE A 253     136.830 115.803  95.490  1.00  0.00           H  
ATOM   4192 1HB  PHE A 253     134.073 116.706  96.404  1.00  0.00           H  
ATOM   4193 2HB  PHE A 253     134.303 115.281  95.402  1.00  0.00           H  
ATOM   4194  HD1 PHE A 253     135.692 113.398  96.270  1.00  0.00           H  
ATOM   4195  HD2 PHE A 253     134.380 116.623  98.705  1.00  0.00           H  
ATOM   4196  HE1 PHE A 253     136.063 112.028  98.292  1.00  0.00           H  
ATOM   4197  HE2 PHE A 253     134.757 115.262 100.722  1.00  0.00           H  
ATOM   4198  HZ  PHE A 253     135.606 112.971 100.515  1.00  0.00           H  
ATOM   4199  N   LEU A 254     135.185 118.195  93.947  1.00  0.00           N  
ATOM   4200  CA  LEU A 254     134.804 118.663  92.620  1.00  0.00           C  
ATOM   4201  C   LEU A 254     136.024 118.860  91.740  1.00  0.00           C  
ATOM   4202  O   LEU A 254     136.123 118.279  90.658  1.00  0.00           O  
ATOM   4203  CB  LEU A 254     134.055 119.987  92.653  1.00  0.00           C  
ATOM   4204  CG  LEU A 254     133.727 120.514  91.264  1.00  0.00           C  
ATOM   4205  CD1 LEU A 254     132.782 119.587  90.572  1.00  0.00           C  
ATOM   4206  CD2 LEU A 254     133.140 121.891  91.341  1.00  0.00           C  
ATOM   4207  H   LEU A 254     135.070 118.812  94.738  1.00  0.00           H  
ATOM   4208  HA  LEU A 254     134.176 117.891  92.177  1.00  0.00           H  
ATOM   4209 1HB  LEU A 254     133.130 119.849  93.211  1.00  0.00           H  
ATOM   4210 2HB  LEU A 254     134.666 120.720  93.180  1.00  0.00           H  
ATOM   4211  HG  LEU A 254     134.638 120.555  90.666  1.00  0.00           H  
ATOM   4212 1HD1 LEU A 254     132.554 119.973  89.579  1.00  0.00           H  
ATOM   4213 2HD1 LEU A 254     133.240 118.602  90.482  1.00  0.00           H  
ATOM   4214 3HD1 LEU A 254     131.862 119.508  91.150  1.00  0.00           H  
ATOM   4215 1HD2 LEU A 254     132.914 122.247  90.335  1.00  0.00           H  
ATOM   4216 2HD2 LEU A 254     132.223 121.863  91.929  1.00  0.00           H  
ATOM   4217 3HD2 LEU A 254     133.854 122.566  91.813  1.00  0.00           H  
ATOM   4218  N   PHE A 255     136.964 119.688  92.190  1.00  0.00           N  
ATOM   4219  CA  PHE A 255     138.189 119.895  91.434  1.00  0.00           C  
ATOM   4220  C   PHE A 255     139.065 118.656  91.425  1.00  0.00           C  
ATOM   4221  O   PHE A 255     139.873 118.489  90.512  1.00  0.00           O  
ATOM   4222  CB  PHE A 255     139.037 121.038  91.988  1.00  0.00           C  
ATOM   4223  CG  PHE A 255     140.285 121.292  91.213  1.00  0.00           C  
ATOM   4224  CD1 PHE A 255     140.231 121.923  89.989  1.00  0.00           C  
ATOM   4225  CD2 PHE A 255     141.511 120.890  91.705  1.00  0.00           C  
ATOM   4226  CE1 PHE A 255     141.378 122.151  89.270  1.00  0.00           C  
ATOM   4227  CE2 PHE A 255     142.659 121.116  90.992  1.00  0.00           C  
ATOM   4228  CZ  PHE A 255     142.594 121.747  89.773  1.00  0.00           C  
ATOM   4229  H   PHE A 255     136.835 120.180  93.062  1.00  0.00           H  
ATOM   4230  HA  PHE A 255     137.895 120.119  90.408  1.00  0.00           H  
ATOM   4231 1HB  PHE A 255     138.450 121.955  91.996  1.00  0.00           H  
ATOM   4232 2HB  PHE A 255     139.316 120.818  93.017  1.00  0.00           H  
ATOM   4233  HD1 PHE A 255     139.265 122.241  89.596  1.00  0.00           H  
ATOM   4234  HD2 PHE A 255     141.560 120.389  92.672  1.00  0.00           H  
ATOM   4235  HE1 PHE A 255     141.323 122.650  88.303  1.00  0.00           H  
ATOM   4236  HE2 PHE A 255     143.623 120.796  91.388  1.00  0.00           H  
ATOM   4237  HZ  PHE A 255     143.506 121.926  89.206  1.00  0.00           H  
ATOM   4238  N   GLY A 256     138.908 117.773  92.398  1.00  0.00           N  
ATOM   4239  CA  GLY A 256     139.658 116.541  92.385  1.00  0.00           C  
ATOM   4240  C   GLY A 256     139.267 115.590  91.284  1.00  0.00           C  
ATOM   4241  O   GLY A 256     140.109 115.192  90.479  1.00  0.00           O  
ATOM   4242  H   GLY A 256     138.266 117.950  93.157  1.00  0.00           H  
ATOM   4243 1HA  GLY A 256     140.704 116.814  92.241  1.00  0.00           H  
ATOM   4244 2HA  GLY A 256     139.467 116.050  93.339  1.00  0.00           H  
ATOM   4245  N   PHE A 257     137.990 115.235  91.218  1.00  0.00           N  
ATOM   4246  CA  PHE A 257     137.581 114.262  90.221  1.00  0.00           C  
ATOM   4247  C   PHE A 257     137.464 114.863  88.833  1.00  0.00           C  
ATOM   4248  O   PHE A 257     137.615 114.130  87.857  1.00  0.00           O  
ATOM   4249  CB  PHE A 257     136.232 113.625  90.542  1.00  0.00           C  
ATOM   4250  CG  PHE A 257     136.262 112.692  91.719  1.00  0.00           C  
ATOM   4251  CD1 PHE A 257     137.450 112.227  92.235  1.00  0.00           C  
ATOM   4252  CD2 PHE A 257     135.093 112.272  92.301  1.00  0.00           C  
ATOM   4253  CE1 PHE A 257     137.462 111.377  93.317  1.00  0.00           C  
ATOM   4254  CE2 PHE A 257     135.106 111.420  93.377  1.00  0.00           C  
ATOM   4255  CZ  PHE A 257     136.290 110.973  93.880  1.00  0.00           C  
ATOM   4256  H   PHE A 257     137.297 115.621  91.842  1.00  0.00           H  
ATOM   4257  HA  PHE A 257     138.353 113.491  90.197  1.00  0.00           H  
ATOM   4258 1HB  PHE A 257     135.501 114.405  90.747  1.00  0.00           H  
ATOM   4259 2HB  PHE A 257     135.880 113.065  89.676  1.00  0.00           H  
ATOM   4260  HD1 PHE A 257     138.389 112.541  91.777  1.00  0.00           H  
ATOM   4261  HD2 PHE A 257     134.143 112.628  91.899  1.00  0.00           H  
ATOM   4262  HE1 PHE A 257     138.410 111.026  93.723  1.00  0.00           H  
ATOM   4263  HE2 PHE A 257     134.167 111.099  93.828  1.00  0.00           H  
ATOM   4264  HZ  PHE A 257     136.299 110.294  94.731  1.00  0.00           H  
ATOM   4265  N   SER A 258     137.219 116.168  88.713  1.00  0.00           N  
ATOM   4266  CA  SER A 258     137.175 116.773  87.387  1.00  0.00           C  
ATOM   4267  C   SER A 258     138.541 116.795  86.733  1.00  0.00           C  
ATOM   4268  O   SER A 258     138.642 116.605  85.520  1.00  0.00           O  
ATOM   4269  CB  SER A 258     136.670 118.207  87.412  1.00  0.00           C  
ATOM   4270  OG  SER A 258     137.567 119.032  88.121  1.00  0.00           O  
ATOM   4271  H   SER A 258     137.061 116.749  89.524  1.00  0.00           H  
ATOM   4272  HA  SER A 258     136.510 116.158  86.779  1.00  0.00           H  
ATOM   4273 1HB  SER A 258     136.558 118.571  86.390  1.00  0.00           H  
ATOM   4274 2HB  SER A 258     135.686 118.238  87.879  1.00  0.00           H  
ATOM   4275  HG  SER A 258     138.281 118.459  88.411  1.00  0.00           H  
ATOM   4276  N   THR A 259     139.599 116.989  87.510  1.00  0.00           N  
ATOM   4277  CA  THR A 259     140.931 116.795  86.969  1.00  0.00           C  
ATOM   4278  C   THR A 259     141.206 115.326  86.706  1.00  0.00           C  
ATOM   4279  O   THR A 259     142.116 115.010  85.938  1.00  0.00           O  
ATOM   4280  CB  THR A 259     142.023 117.295  87.897  1.00  0.00           C  
ATOM   4281  OG1 THR A 259     141.847 116.695  89.182  1.00  0.00           O  
ATOM   4282  CG2 THR A 259     141.952 118.795  88.020  1.00  0.00           C  
ATOM   4283  H   THR A 259     139.495 117.269  88.474  1.00  0.00           H  
ATOM   4284  HA  THR A 259     140.974 117.332  86.021  1.00  0.00           H  
ATOM   4285  HB  THR A 259     142.997 117.011  87.499  1.00  0.00           H  
ATOM   4286  HG1 THR A 259     141.082 116.115  89.162  1.00  0.00           H  
ATOM   4287 1HG2 THR A 259     142.740 119.143  88.688  1.00  0.00           H  
ATOM   4288 2HG2 THR A 259     142.083 119.247  87.037  1.00  0.00           H  
ATOM   4289 3HG2 THR A 259     140.982 119.081  88.424  1.00  0.00           H  
ATOM   4290  N   ALA A 260     140.448 114.422  87.319  1.00  0.00           N  
ATOM   4291  CA  ALA A 260     140.599 113.013  86.997  1.00  0.00           C  
ATOM   4292  C   ALA A 260     139.792 112.631  85.768  1.00  0.00           C  
ATOM   4293  O   ALA A 260     140.104 111.636  85.112  1.00  0.00           O  
ATOM   4294  CB  ALA A 260     140.151 112.098  88.129  1.00  0.00           C  
ATOM   4295  H   ALA A 260     139.764 114.698  88.010  1.00  0.00           H  
ATOM   4296  HA  ALA A 260     141.655 112.846  86.784  1.00  0.00           H  
ATOM   4297 1HB  ALA A 260     140.287 111.058  87.832  1.00  0.00           H  
ATOM   4298 2HB  ALA A 260     140.746 112.302  89.019  1.00  0.00           H  
ATOM   4299 3HB  ALA A 260     139.100 112.278  88.347  1.00  0.00           H  
ATOM   4300  N   VAL A 261     138.759 113.396  85.438  1.00  0.00           N  
ATOM   4301  CA  VAL A 261     137.963 113.086  84.261  1.00  0.00           C  
ATOM   4302  C   VAL A 261     138.593 113.659  82.992  1.00  0.00           C  
ATOM   4303  O   VAL A 261     138.524 113.019  81.939  1.00  0.00           O  
ATOM   4304  CB  VAL A 261     136.529 113.645  84.347  1.00  0.00           C  
ATOM   4305  CG1 VAL A 261     135.774 113.513  83.052  1.00  0.00           C  
ATOM   4306  CG2 VAL A 261     135.760 112.880  85.385  1.00  0.00           C  
ATOM   4307  H   VAL A 261     138.516 114.200  85.999  1.00  0.00           H  
ATOM   4308  HA  VAL A 261     137.932 111.999  84.174  1.00  0.00           H  
ATOM   4309  HB  VAL A 261     136.575 114.698  84.623  1.00  0.00           H  
ATOM   4310 1HG1 VAL A 261     134.771 113.923  83.172  1.00  0.00           H  
ATOM   4311 2HG1 VAL A 261     136.298 114.061  82.269  1.00  0.00           H  
ATOM   4312 3HG1 VAL A 261     135.705 112.461  82.777  1.00  0.00           H  
ATOM   4313 1HG2 VAL A 261     134.746 113.272  85.449  1.00  0.00           H  
ATOM   4314 2HG2 VAL A 261     135.725 111.826  85.109  1.00  0.00           H  
ATOM   4315 3HG2 VAL A 261     136.252 112.985  86.352  1.00  0.00           H  
ATOM   4316  N   VAL A 262     139.262 114.814  83.085  1.00  0.00           N  
ATOM   4317  CA  VAL A 262     139.912 115.417  81.919  1.00  0.00           C  
ATOM   4318  C   VAL A 262     141.009 114.512  81.384  1.00  0.00           C  
ATOM   4319  O   VAL A 262     141.053 114.195  80.190  1.00  0.00           O  
ATOM   4320  CB  VAL A 262     140.554 116.775  82.229  1.00  0.00           C  
ATOM   4321  CG1 VAL A 262     141.316 117.221  81.035  1.00  0.00           C  
ATOM   4322  CG2 VAL A 262     139.548 117.779  82.529  1.00  0.00           C  
ATOM   4323  H   VAL A 262     139.321 115.283  83.978  1.00  0.00           H  
ATOM   4324  HA  VAL A 262     139.148 115.533  81.149  1.00  0.00           H  
ATOM   4325  HB  VAL A 262     141.211 116.667  83.093  1.00  0.00           H  
ATOM   4326 1HG1 VAL A 262     141.780 118.186  81.240  1.00  0.00           H  
ATOM   4327 2HG1 VAL A 262     142.089 116.489  80.803  1.00  0.00           H  
ATOM   4328 3HG1 VAL A 262     140.638 117.317  80.187  1.00  0.00           H  
ATOM   4329 1HG2 VAL A 262     140.035 118.729  82.745  1.00  0.00           H  
ATOM   4330 2HG2 VAL A 262     138.885 117.897  81.671  1.00  0.00           H  
ATOM   4331 3HG2 VAL A 262     138.966 117.464  83.395  1.00  0.00           H  
ATOM   4332  N   THR A 263     141.895 114.065  82.270  1.00  0.00           N  
ATOM   4333  CA  THR A 263     143.059 113.297  81.863  1.00  0.00           C  
ATOM   4334  C   THR A 263     142.694 111.935  81.303  1.00  0.00           C  
ATOM   4335  O   THR A 263     143.511 111.326  80.610  1.00  0.00           O  
ATOM   4336  CB  THR A 263     144.027 113.058  83.004  1.00  0.00           C  
ATOM   4337  OG1 THR A 263     143.367 112.296  84.012  1.00  0.00           O  
ATOM   4338  CG2 THR A 263     144.433 114.373  83.605  1.00  0.00           C  
ATOM   4339  H   THR A 263     141.755 114.264  83.250  1.00  0.00           H  
ATOM   4340  HA  THR A 263     143.554 113.869  81.078  1.00  0.00           H  
ATOM   4341  HB  THR A 263     144.909 112.539  82.630  1.00  0.00           H  
ATOM   4342  HG1 THR A 263     142.466 112.113  83.734  1.00  0.00           H  
ATOM   4343 1HG2 THR A 263     145.130 114.199  84.425  1.00  0.00           H  
ATOM   4344 2HG2 THR A 263     144.914 114.988  82.844  1.00  0.00           H  
ATOM   4345 3HG2 THR A 263     143.551 114.888  83.982  1.00  0.00           H  
ATOM   4346  N   LEU A 264     141.488 111.455  81.575  1.00  0.00           N  
ATOM   4347  CA  LEU A 264     140.966 110.285  80.894  1.00  0.00           C  
ATOM   4348  C   LEU A 264     140.365 110.622  79.541  1.00  0.00           C  
ATOM   4349  O   LEU A 264     140.513 109.839  78.598  1.00  0.00           O  
ATOM   4350  CB  LEU A 264     139.883 109.575  81.695  1.00  0.00           C  
ATOM   4351  CG  LEU A 264     139.333 108.299  81.098  1.00  0.00           C  
ATOM   4352  CD1 LEU A 264     140.462 107.331  80.882  1.00  0.00           C  
ATOM   4353  CD2 LEU A 264     138.369 107.738  82.071  1.00  0.00           C  
ATOM   4354  H   LEU A 264     140.919 111.913  82.272  1.00  0.00           H  
ATOM   4355  HA  LEU A 264     141.807 109.610  80.738  1.00  0.00           H  
ATOM   4356 1HB  LEU A 264     140.283 109.327  82.677  1.00  0.00           H  
ATOM   4357 2HB  LEU A 264     139.045 110.259  81.829  1.00  0.00           H  
ATOM   4358  HG  LEU A 264     138.836 108.524  80.154  1.00  0.00           H  
ATOM   4359 1HD1 LEU A 264     140.073 106.409  80.451  1.00  0.00           H  
ATOM   4360 2HD1 LEU A 264     141.192 107.769  80.201  1.00  0.00           H  
ATOM   4361 3HD1 LEU A 264     140.941 107.112  81.835  1.00  0.00           H  
ATOM   4362 1HD2 LEU A 264     137.948 106.813  81.675  1.00  0.00           H  
ATOM   4363 2HD2 LEU A 264     138.881 107.530  83.011  1.00  0.00           H  
ATOM   4364 3HD2 LEU A 264     137.568 108.456  82.246  1.00  0.00           H  
ATOM   4365  N   ILE A 265     139.703 111.772  79.422  1.00  0.00           N  
ATOM   4366  CA  ILE A 265     139.110 112.176  78.153  1.00  0.00           C  
ATOM   4367  C   ILE A 265     140.207 112.527  77.162  1.00  0.00           C  
ATOM   4368  O   ILE A 265     141.066 113.374  77.432  1.00  0.00           O  
ATOM   4369  CB  ILE A 265     138.196 113.401  78.280  1.00  0.00           C  
ATOM   4370  CG1 ILE A 265     136.927 113.025  79.028  1.00  0.00           C  
ATOM   4371  CG2 ILE A 265     137.855 113.962  76.927  1.00  0.00           C  
ATOM   4372  CD1 ILE A 265     136.067 114.192  79.360  1.00  0.00           C  
ATOM   4373  H   ILE A 265     139.608 112.378  80.224  1.00  0.00           H  
ATOM   4374  HA  ILE A 265     138.548 111.325  77.771  1.00  0.00           H  
ATOM   4375  HB  ILE A 265     138.701 114.173  78.861  1.00  0.00           H  
ATOM   4376 1HG1 ILE A 265     136.344 112.327  78.428  1.00  0.00           H  
ATOM   4377 2HG1 ILE A 265     137.188 112.516  79.957  1.00  0.00           H  
ATOM   4378 1HG2 ILE A 265     137.206 114.829  77.046  1.00  0.00           H  
ATOM   4379 2HG2 ILE A 265     138.769 114.261  76.416  1.00  0.00           H  
ATOM   4380 3HG2 ILE A 265     137.342 113.203  76.337  1.00  0.00           H  
ATOM   4381 1HD1 ILE A 265     135.179 113.851  79.893  1.00  0.00           H  
ATOM   4382 2HD1 ILE A 265     136.623 114.887  79.989  1.00  0.00           H  
ATOM   4383 3HD1 ILE A 265     135.767 114.695  78.441  1.00  0.00           H  
ATOM   4384  N   GLU A 266     140.184 111.865  76.008  1.00  0.00           N  
ATOM   4385  CA  GLU A 266     141.246 112.034  75.025  1.00  0.00           C  
ATOM   4386  C   GLU A 266     141.148 113.387  74.337  1.00  0.00           C  
ATOM   4387  O   GLU A 266     142.039 114.233  74.473  1.00  0.00           O  
ATOM   4388  CB  GLU A 266     141.216 110.970  73.932  1.00  0.00           C  
ATOM   4389  CG  GLU A 266     142.337 111.082  72.930  1.00  0.00           C  
ATOM   4390  CD  GLU A 266     142.278 110.010  71.859  1.00  0.00           C  
ATOM   4391  OE1 GLU A 266     141.330 109.199  71.879  1.00  0.00           O  
ATOM   4392  OE2 GLU A 266     143.181 109.979  70.996  1.00  0.00           O  
ATOM   4393  H   GLU A 266     139.421 111.235  75.805  1.00  0.00           H  
ATOM   4394  HA  GLU A 266     142.192 111.985  75.565  1.00  0.00           H  
ATOM   4395 1HB  GLU A 266     141.268 109.980  74.386  1.00  0.00           H  
ATOM   4396 2HB  GLU A 266     140.272 111.032  73.389  1.00  0.00           H  
ATOM   4397 1HG  GLU A 266     142.287 112.060  72.452  1.00  0.00           H  
ATOM   4398 2HG  GLU A 266     143.288 111.013  73.456  1.00  0.00           H  
ATOM   4399  N   ASP A 267     140.064 113.617  73.604  1.00  0.00           N  
ATOM   4400  CA  ASP A 267     139.859 114.880  72.913  1.00  0.00           C  
ATOM   4401  C   ASP A 267     138.370 115.067  72.698  1.00  0.00           C  
ATOM   4402  O   ASP A 267     137.585 114.132  72.838  1.00  0.00           O  
ATOM   4403  CB  ASP A 267     140.539 114.937  71.543  1.00  0.00           C  
ATOM   4404  CG  ASP A 267     140.792 116.361  71.066  1.00  0.00           C  
ATOM   4405  OD1 ASP A 267     140.354 117.274  71.725  1.00  0.00           O  
ATOM   4406  OD2 ASP A 267     141.421 116.521  70.047  1.00  0.00           O  
ATOM   4407  H   ASP A 267     139.363 112.894  73.525  1.00  0.00           H  
ATOM   4408  HA  ASP A 267     140.231 115.675  73.560  1.00  0.00           H  
ATOM   4409 1HB  ASP A 267     141.492 114.409  71.587  1.00  0.00           H  
ATOM   4410 2HB  ASP A 267     139.916 114.428  70.806  1.00  0.00           H  
ATOM   4411  N   GLY A 268     137.984 116.292  72.347  1.00  0.00           N  
ATOM   4412  CA  GLY A 268     136.600 116.605  72.066  1.00  0.00           C  
ATOM   4413  C   GLY A 268     136.174 117.910  72.713  1.00  0.00           C  
ATOM   4414  O   GLY A 268     137.005 118.778  73.006  1.00  0.00           O  
ATOM   4415  H   GLY A 268     138.678 117.022  72.275  1.00  0.00           H  
ATOM   4416 1HA  GLY A 268     136.509 116.709  70.985  1.00  0.00           H  
ATOM   4417 2HA  GLY A 268     135.999 115.799  72.485  1.00  0.00           H  
ATOM   4418  N   LYS A 269     134.864 118.036  72.926  1.00  0.00           N  
ATOM   4419  CA  LYS A 269     134.302 119.270  73.462  1.00  0.00           C  
ATOM   4420  C   LYS A 269     134.640 119.440  74.934  1.00  0.00           C  
ATOM   4421  O   LYS A 269     134.971 120.543  75.383  1.00  0.00           O  
ATOM   4422  CB  LYS A 269     132.783 119.329  73.341  1.00  0.00           C  
ATOM   4423  CG  LYS A 269     132.159 120.605  73.852  1.00  0.00           C  
ATOM   4424  CD  LYS A 269     130.657 120.559  73.669  1.00  0.00           C  
ATOM   4425  CE  LYS A 269     129.994 121.814  74.192  1.00  0.00           C  
ATOM   4426  NZ  LYS A 269     128.519 121.758  74.010  1.00  0.00           N  
ATOM   4427  H   LYS A 269     134.246 117.266  72.714  1.00  0.00           H  
ATOM   4428  HA  LYS A 269     134.750 120.093  72.905  1.00  0.00           H  
ATOM   4429 1HB  LYS A 269     132.497 119.216  72.295  1.00  0.00           H  
ATOM   4430 2HB  LYS A 269     132.341 118.500  73.893  1.00  0.00           H  
ATOM   4431 1HG  LYS A 269     132.396 120.728  74.910  1.00  0.00           H  
ATOM   4432 2HG  LYS A 269     132.568 121.455  73.306  1.00  0.00           H  
ATOM   4433 1HD  LYS A 269     130.422 120.450  72.610  1.00  0.00           H  
ATOM   4434 2HD  LYS A 269     130.252 119.699  74.203  1.00  0.00           H  
ATOM   4435 1HE  LYS A 269     130.220 121.931  75.251  1.00  0.00           H  
ATOM   4436 2HE  LYS A 269     130.387 122.681  73.661  1.00  0.00           H  
ATOM   4437 1HZ  LYS A 269     128.102 122.607  74.366  1.00  0.00           H  
ATOM   4438 2HZ  LYS A 269     128.303 121.665  73.027  1.00  0.00           H  
ATOM   4439 3HZ  LYS A 269     128.147 120.965  74.513  1.00  0.00           H  
ATOM   4440  N   TYR A 270     134.568 118.359  75.702  1.00  0.00           N  
ATOM   4441  CA  TYR A 270     134.795 118.409  77.135  1.00  0.00           C  
ATOM   4442  C   TYR A 270     136.244 118.148  77.504  1.00  0.00           C  
ATOM   4443  O   TYR A 270     136.513 117.655  78.602  1.00  0.00           O  
ATOM   4444  CB  TYR A 270     133.953 117.391  77.899  1.00  0.00           C  
ATOM   4445  CG  TYR A 270     132.481 117.611  77.710  1.00  0.00           C  
ATOM   4446  CD1 TYR A 270     131.816 118.598  78.409  1.00  0.00           C  
ATOM   4447  CD2 TYR A 270     131.758 116.837  76.821  1.00  0.00           C  
ATOM   4448  CE1 TYR A 270     130.474 118.812  78.225  1.00  0.00           C  
ATOM   4449  CE2 TYR A 270     130.412 117.038  76.638  1.00  0.00           C  
ATOM   4450  CZ  TYR A 270     129.777 118.027  77.346  1.00  0.00           C  
ATOM   4451  OH  TYR A 270     128.434 118.238  77.171  1.00  0.00           O  
ATOM   4452  H   TYR A 270     134.347 117.473  75.269  1.00  0.00           H  
ATOM   4453  HA  TYR A 270     134.534 119.416  77.460  1.00  0.00           H  
ATOM   4454 1HB  TYR A 270     134.207 116.384  77.563  1.00  0.00           H  
ATOM   4455 2HB  TYR A 270     134.187 117.450  78.961  1.00  0.00           H  
ATOM   4456  HD1 TYR A 270     132.358 119.223  79.119  1.00  0.00           H  
ATOM   4457  HD2 TYR A 270     132.255 116.051  76.253  1.00  0.00           H  
ATOM   4458  HE1 TYR A 270     129.965 119.596  78.785  1.00  0.00           H  
ATOM   4459  HE2 TYR A 270     129.858 116.415  75.936  1.00  0.00           H  
ATOM   4460  HH  TYR A 270     128.095 117.614  76.525  1.00  0.00           H  
ATOM   4461  N   ASN A 271     137.183 118.462  76.613  1.00  0.00           N  
ATOM   4462  CA  ASN A 271     138.583 118.189  76.898  1.00  0.00           C  
ATOM   4463  C   ASN A 271     139.160 119.218  77.856  1.00  0.00           C  
ATOM   4464  O   ASN A 271     140.165 118.952  78.513  1.00  0.00           O  
ATOM   4465  CB  ASN A 271     139.456 118.201  75.646  1.00  0.00           C  
ATOM   4466  CG  ASN A 271     140.794 117.512  75.846  1.00  0.00           C  
ATOM   4467  OD1 ASN A 271     141.061 116.916  76.883  1.00  0.00           O  
ATOM   4468  ND2 ASN A 271     141.646 117.596  74.835  1.00  0.00           N  
ATOM   4469  H   ASN A 271     136.935 118.891  75.733  1.00  0.00           H  
ATOM   4470  HA  ASN A 271     138.628 117.207  77.373  1.00  0.00           H  
ATOM   4471 1HB  ASN A 271     138.928 117.704  74.830  1.00  0.00           H  
ATOM   4472 2HB  ASN A 271     139.638 119.231  75.339  1.00  0.00           H  
ATOM   4473 1HD2 ASN A 271     142.546 117.164  74.902  1.00  0.00           H  
ATOM   4474 2HD2 ASN A 271     141.390 118.091  74.005  1.00  0.00           H  
ATOM   4475  N   SER A 272     138.553 120.392  77.954  1.00  0.00           N  
ATOM   4476  CA  SER A 272     139.097 121.394  78.852  1.00  0.00           C  
ATOM   4477  C   SER A 272     138.630 121.169  80.282  1.00  0.00           C  
ATOM   4478  O   SER A 272     137.608 120.531  80.538  1.00  0.00           O  
ATOM   4479  CB  SER A 272     138.696 122.813  78.467  1.00  0.00           C  
ATOM   4480  OG  SER A 272     137.312 123.008  78.662  1.00  0.00           O  
ATOM   4481  H   SER A 272     137.723 120.608  77.421  1.00  0.00           H  
ATOM   4482  HA  SER A 272     140.183 121.295  78.821  1.00  0.00           H  
ATOM   4483 1HB  SER A 272     139.258 123.526  79.069  1.00  0.00           H  
ATOM   4484 2HB  SER A 272     138.951 122.992  77.423  1.00  0.00           H  
ATOM   4485  HG  SER A 272     136.972 122.174  78.995  1.00  0.00           H  
ATOM   4486  N   LEU A 273     139.406 121.702  81.225  1.00  0.00           N  
ATOM   4487  CA  LEU A 273     139.032 121.602  82.629  1.00  0.00           C  
ATOM   4488  C   LEU A 273     137.733 122.315  82.960  1.00  0.00           C  
ATOM   4489  O   LEU A 273     136.968 121.863  83.816  1.00  0.00           O  
ATOM   4490  CB  LEU A 273     140.096 122.177  83.558  1.00  0.00           C  
ATOM   4491  CG  LEU A 273     139.811 122.147  85.055  1.00  0.00           C  
ATOM   4492  CD1 LEU A 273     139.595 120.730  85.493  1.00  0.00           C  
ATOM   4493  CD2 LEU A 273     140.957 122.762  85.809  1.00  0.00           C  
ATOM   4494  H   LEU A 273     140.260 122.179  80.976  1.00  0.00           H  
ATOM   4495  HA  LEU A 273     138.901 120.542  82.842  1.00  0.00           H  
ATOM   4496 1HB  LEU A 273     141.025 121.629  83.404  1.00  0.00           H  
ATOM   4497 2HB  LEU A 273     140.265 123.220  83.291  1.00  0.00           H  
ATOM   4498  HG  LEU A 273     138.901 122.710  85.263  1.00  0.00           H  
ATOM   4499 1HD1 LEU A 273     139.391 120.708  86.564  1.00  0.00           H  
ATOM   4500 2HD1 LEU A 273     138.748 120.307  84.954  1.00  0.00           H  
ATOM   4501 3HD1 LEU A 273     140.489 120.144  85.283  1.00  0.00           H  
ATOM   4502 1HD2 LEU A 273     140.744 122.737  86.878  1.00  0.00           H  
ATOM   4503 2HD2 LEU A 273     141.869 122.199  85.607  1.00  0.00           H  
ATOM   4504 3HD2 LEU A 273     141.090 123.795  85.490  1.00  0.00           H  
ATOM   4505  N   TYR A 274     137.461 123.422  82.280  1.00  0.00           N  
ATOM   4506  CA  TYR A 274     136.263 124.188  82.582  1.00  0.00           C  
ATOM   4507  C   TYR A 274     135.004 123.507  82.081  1.00  0.00           C  
ATOM   4508  O   TYR A 274     133.966 123.573  82.744  1.00  0.00           O  
ATOM   4509  CB  TYR A 274     136.287 125.579  81.970  1.00  0.00           C  
ATOM   4510  CG  TYR A 274     135.022 126.341  82.214  1.00  0.00           C  
ATOM   4511  CD1 TYR A 274     134.732 126.836  83.470  1.00  0.00           C  
ATOM   4512  CD2 TYR A 274     134.123 126.576  81.186  1.00  0.00           C  
ATOM   4513  CE1 TYR A 274     133.579 127.533  83.703  1.00  0.00           C  
ATOM   4514  CE2 TYR A 274     132.968 127.272  81.408  1.00  0.00           C  
ATOM   4515  CZ  TYR A 274     132.704 127.748  82.668  1.00  0.00           C  
ATOM   4516  OH  TYR A 274     131.556 128.450  82.891  1.00  0.00           O  
ATOM   4517  H   TYR A 274     138.079 123.744  81.549  1.00  0.00           H  
ATOM   4518  HA  TYR A 274     136.203 124.266  83.668  1.00  0.00           H  
ATOM   4519 1HB  TYR A 274     137.123 126.144  82.385  1.00  0.00           H  
ATOM   4520 2HB  TYR A 274     136.447 125.500  80.895  1.00  0.00           H  
ATOM   4521  HD1 TYR A 274     135.426 126.673  84.295  1.00  0.00           H  
ATOM   4522  HD2 TYR A 274     134.331 126.203  80.183  1.00  0.00           H  
ATOM   4523  HE1 TYR A 274     133.365 127.916  84.700  1.00  0.00           H  
ATOM   4524  HE2 TYR A 274     132.269 127.443  80.590  1.00  0.00           H  
ATOM   4525  HH  TYR A 274     131.058 128.516  82.073  1.00  0.00           H  
ATOM   4526  N   SER A 275     135.066 122.860  80.919  1.00  0.00           N  
ATOM   4527  CA  SER A 275     133.850 122.326  80.321  1.00  0.00           C  
ATOM   4528  C   SER A 275     133.349 121.094  81.052  1.00  0.00           C  
ATOM   4529  O   SER A 275     132.162 120.771  80.964  1.00  0.00           O  
ATOM   4530  CB  SER A 275     134.036 121.932  78.863  1.00  0.00           C  
ATOM   4531  OG  SER A 275     134.331 123.070  78.078  1.00  0.00           O  
ATOM   4532  H   SER A 275     135.947 122.732  80.441  1.00  0.00           H  
ATOM   4533  HA  SER A 275     133.091 123.105  80.397  1.00  0.00           H  
ATOM   4534 1HB  SER A 275     134.845 121.206  78.783  1.00  0.00           H  
ATOM   4535 2HB  SER A 275     133.129 121.453  78.497  1.00  0.00           H  
ATOM   4536  HG  SER A 275     134.337 123.815  78.684  1.00  0.00           H  
ATOM   4537  N   THR A 276     134.217 120.398  81.775  1.00  0.00           N  
ATOM   4538  CA  THR A 276     133.765 119.252  82.543  1.00  0.00           C  
ATOM   4539  C   THR A 276     133.615 119.551  84.022  1.00  0.00           C  
ATOM   4540  O   THR A 276     133.029 118.738  84.741  1.00  0.00           O  
ATOM   4541  CB  THR A 276     134.709 118.063  82.429  1.00  0.00           C  
ATOM   4542  OG1 THR A 276     134.094 116.920  83.023  1.00  0.00           O  
ATOM   4543  CG2 THR A 276     135.935 118.335  83.181  1.00  0.00           C  
ATOM   4544  H   THR A 276     135.194 120.653  81.801  1.00  0.00           H  
ATOM   4545  HA  THR A 276     132.786 118.978  82.149  1.00  0.00           H  
ATOM   4546  HB  THR A 276     134.954 117.892  81.380  1.00  0.00           H  
ATOM   4547  HG1 THR A 276     133.227 117.162  83.358  1.00  0.00           H  
ATOM   4548 1HG2 THR A 276     136.609 117.483  83.097  1.00  0.00           H  
ATOM   4549 2HG2 THR A 276     136.420 119.223  82.778  1.00  0.00           H  
ATOM   4550 3HG2 THR A 276     135.689 118.500  84.229  1.00  0.00           H  
ATOM   4551  N   CYS A 277     134.127 120.681  84.502  1.00  0.00           N  
ATOM   4552  CA  CYS A 277     133.851 121.059  85.873  1.00  0.00           C  
ATOM   4553  C   CYS A 277     132.407 121.505  85.966  1.00  0.00           C  
ATOM   4554  O   CYS A 277     131.816 121.440  87.046  1.00  0.00           O  
ATOM   4555  CB  CYS A 277     134.723 122.207  86.368  1.00  0.00           C  
ATOM   4556  SG  CYS A 277     134.552 122.592  88.112  1.00  0.00           S  
ATOM   4557  H   CYS A 277     134.705 121.283  83.933  1.00  0.00           H  
ATOM   4558  HA  CYS A 277     133.993 120.175  86.494  1.00  0.00           H  
ATOM   4559 1HB  CYS A 277     135.772 121.973  86.184  1.00  0.00           H  
ATOM   4560 2HB  CYS A 277     134.486 123.111  85.807  1.00  0.00           H  
ATOM   4561  HG  CYS A 277     135.432 123.588  88.121  1.00  0.00           H  
ATOM   4562  N   LEU A 278     131.819 121.934  84.850  1.00  0.00           N  
ATOM   4563  CA  LEU A 278     130.375 122.094  84.806  1.00  0.00           C  
ATOM   4564  C   LEU A 278     129.669 120.754  84.889  1.00  0.00           C  
ATOM   4565  O   LEU A 278     128.660 120.628  85.587  1.00  0.00           O  
ATOM   4566  CB  LEU A 278     129.896 122.775  83.533  1.00  0.00           C  
ATOM   4567  CG  LEU A 278     130.215 124.249  83.449  1.00  0.00           C  
ATOM   4568  CD1 LEU A 278     129.778 124.772  82.101  1.00  0.00           C  
ATOM   4569  CD2 LEU A 278     129.489 124.944  84.573  1.00  0.00           C  
ATOM   4570  H   LEU A 278     132.363 122.152  84.028  1.00  0.00           H  
ATOM   4571  HA  LEU A 278     130.092 122.690  85.673  1.00  0.00           H  
ATOM   4572 1HB  LEU A 278     130.354 122.277  82.680  1.00  0.00           H  
ATOM   4573 2HB  LEU A 278     128.815 122.654  83.461  1.00  0.00           H  
ATOM   4574  HG  LEU A 278     131.291 124.395  83.548  1.00  0.00           H  
ATOM   4575 1HD1 LEU A 278     130.005 125.836  82.032  1.00  0.00           H  
ATOM   4576 2HD1 LEU A 278     130.308 124.236  81.314  1.00  0.00           H  
ATOM   4577 3HD1 LEU A 278     128.705 124.622  81.984  1.00  0.00           H  
ATOM   4578 1HD2 LEU A 278     129.702 126.013  84.538  1.00  0.00           H  
ATOM   4579 2HD2 LEU A 278     128.416 124.785  84.466  1.00  0.00           H  
ATOM   4580 3HD2 LEU A 278     129.823 124.539  85.528  1.00  0.00           H  
ATOM   4581  N   GLU A 279     130.186 119.741  84.193  1.00  0.00           N  
ATOM   4582  CA  GLU A 279     129.472 118.474  84.111  1.00  0.00           C  
ATOM   4583  C   GLU A 279     129.493 117.723  85.426  1.00  0.00           C  
ATOM   4584  O   GLU A 279     128.610 116.899  85.677  1.00  0.00           O  
ATOM   4585  CB  GLU A 279     130.050 117.544  83.060  1.00  0.00           C  
ATOM   4586  CG  GLU A 279     129.858 118.042  81.661  1.00  0.00           C  
ATOM   4587  CD  GLU A 279     128.412 118.031  81.223  1.00  0.00           C  
ATOM   4588  OE1 GLU A 279     127.647 117.167  81.698  1.00  0.00           O  
ATOM   4589  OE2 GLU A 279     128.039 118.878  80.387  1.00  0.00           O  
ATOM   4590  H   GLU A 279     131.072 119.839  83.718  1.00  0.00           H  
ATOM   4591  HA  GLU A 279     128.436 118.710  83.864  1.00  0.00           H  
ATOM   4592 1HB  GLU A 279     131.117 117.413  83.237  1.00  0.00           H  
ATOM   4593 2HB  GLU A 279     129.581 116.564  83.145  1.00  0.00           H  
ATOM   4594 1HG  GLU A 279     130.237 119.062  81.595  1.00  0.00           H  
ATOM   4595 2HG  GLU A 279     130.443 117.422  80.983  1.00  0.00           H  
ATOM   4596  N   LEU A 280     130.471 117.990  86.276  1.00  0.00           N  
ATOM   4597  CA  LEU A 280     130.390 117.509  87.638  1.00  0.00           C  
ATOM   4598  C   LEU A 280     129.643 118.460  88.549  1.00  0.00           C  
ATOM   4599  O   LEU A 280     129.209 118.046  89.624  1.00  0.00           O  
ATOM   4600  CB  LEU A 280     131.760 117.286  88.261  1.00  0.00           C  
ATOM   4601  CG  LEU A 280     132.453 116.080  87.660  1.00  0.00           C  
ATOM   4602  CD1 LEU A 280     133.792 115.930  88.267  1.00  0.00           C  
ATOM   4603  CD2 LEU A 280     131.641 114.881  87.978  1.00  0.00           C  
ATOM   4604  H   LEU A 280     131.277 118.527  85.990  1.00  0.00           H  
ATOM   4605  HA  LEU A 280     129.846 116.566  87.606  1.00  0.00           H  
ATOM   4606 1HB  LEU A 280     132.364 118.178  88.102  1.00  0.00           H  
ATOM   4607 2HB  LEU A 280     131.634 117.144  89.335  1.00  0.00           H  
ATOM   4608  HG  LEU A 280     132.531 116.207  86.579  1.00  0.00           H  
ATOM   4609 1HD1 LEU A 280     134.292 115.063  87.834  1.00  0.00           H  
ATOM   4610 2HD1 LEU A 280     134.383 116.824  88.070  1.00  0.00           H  
ATOM   4611 3HD1 LEU A 280     133.690 115.791  89.342  1.00  0.00           H  
ATOM   4612 1HD2 LEU A 280     132.117 113.996  87.555  1.00  0.00           H  
ATOM   4613 2HD2 LEU A 280     131.564 114.770  89.060  1.00  0.00           H  
ATOM   4614 3HD2 LEU A 280     130.643 114.994  87.553  1.00  0.00           H  
ATOM   4615  N   PHE A 281     129.472 119.712  88.159  1.00  0.00           N  
ATOM   4616  CA  PHE A 281     128.622 120.572  88.956  1.00  0.00           C  
ATOM   4617  C   PHE A 281     127.153 120.276  88.726  1.00  0.00           C  
ATOM   4618  O   PHE A 281     126.340 120.520  89.618  1.00  0.00           O  
ATOM   4619  CB  PHE A 281     128.832 122.048  88.657  1.00  0.00           C  
ATOM   4620  CG  PHE A 281     128.025 122.953  89.520  1.00  0.00           C  
ATOM   4621  CD1 PHE A 281     128.368 123.148  90.840  1.00  0.00           C  
ATOM   4622  CD2 PHE A 281     126.925 123.610  89.012  1.00  0.00           C  
ATOM   4623  CE1 PHE A 281     127.628 123.977  91.638  1.00  0.00           C  
ATOM   4624  CE2 PHE A 281     126.182 124.444  89.805  1.00  0.00           C  
ATOM   4625  CZ  PHE A 281     126.533 124.626  91.121  1.00  0.00           C  
ATOM   4626  H   PHE A 281     129.911 120.086  87.329  1.00  0.00           H  
ATOM   4627  HA  PHE A 281     128.856 120.370  90.002  1.00  0.00           H  
ATOM   4628 1HB  PHE A 281     129.884 122.300  88.788  1.00  0.00           H  
ATOM   4629 2HB  PHE A 281     128.575 122.249  87.617  1.00  0.00           H  
ATOM   4630  HD1 PHE A 281     129.239 122.633  91.245  1.00  0.00           H  
ATOM   4631  HD2 PHE A 281     126.648 123.463  87.967  1.00  0.00           H  
ATOM   4632  HE1 PHE A 281     127.908 124.120  92.682  1.00  0.00           H  
ATOM   4633  HE2 PHE A 281     125.315 124.963  89.396  1.00  0.00           H  
ATOM   4634  HZ  PHE A 281     125.940 125.286  91.753  1.00  0.00           H  
ATOM   4635  N   LYS A 282     126.803 119.719  87.570  1.00  0.00           N  
ATOM   4636  CA  LYS A 282     125.417 119.401  87.268  1.00  0.00           C  
ATOM   4637  C   LYS A 282     124.978 118.258  88.166  1.00  0.00           C  
ATOM   4638  O   LYS A 282     123.774 118.023  88.285  1.00  0.00           O  
ATOM   4639  CB  LYS A 282     125.202 118.966  85.828  1.00  0.00           C  
ATOM   4640  CG  LYS A 282     125.406 120.056  84.813  1.00  0.00           C  
ATOM   4641  CD  LYS A 282     125.172 119.520  83.425  1.00  0.00           C  
ATOM   4642  CE  LYS A 282     125.414 120.575  82.381  1.00  0.00           C  
ATOM   4643  NZ  LYS A 282     124.394 121.639  82.479  1.00  0.00           N  
ATOM   4644  H   LYS A 282     127.515 119.512  86.885  1.00  0.00           H  
ATOM   4645  HA  LYS A 282     124.819 120.284  87.494  1.00  0.00           H  
ATOM   4646 1HB  LYS A 282     125.887 118.152  85.587  1.00  0.00           H  
ATOM   4647 2HB  LYS A 282     124.187 118.585  85.710  1.00  0.00           H  
ATOM   4648 1HG  LYS A 282     124.712 120.874  85.013  1.00  0.00           H  
ATOM   4649 2HG  LYS A 282     126.423 120.440  84.891  1.00  0.00           H  
ATOM   4650 1HD  LYS A 282     125.843 118.680  83.241  1.00  0.00           H  
ATOM   4651 2HD  LYS A 282     124.144 119.168  83.339  1.00  0.00           H  
ATOM   4652 1HE  LYS A 282     126.405 121.005  82.521  1.00  0.00           H  
ATOM   4653 2HE  LYS A 282     125.375 120.123  81.390  1.00  0.00           H  
ATOM   4654 1HZ  LYS A 282     124.568 122.340  81.773  1.00  0.00           H  
ATOM   4655 2HZ  LYS A 282     123.476 121.241  82.338  1.00  0.00           H  
ATOM   4656 3HZ  LYS A 282     124.438 122.066  83.394  1.00  0.00           H  
ATOM   4657  N   PHE A 283     125.910 117.532  88.782  1.00  0.00           N  
ATOM   4658  CA  PHE A 283     125.517 116.529  89.762  1.00  0.00           C  
ATOM   4659  C   PHE A 283     124.989 117.174  91.028  1.00  0.00           C  
ATOM   4660  O   PHE A 283     124.157 116.582  91.721  1.00  0.00           O  
ATOM   4661  CB  PHE A 283     126.667 115.619  90.168  1.00  0.00           C  
ATOM   4662  CG  PHE A 283     127.068 114.645  89.113  1.00  0.00           C  
ATOM   4663  CD1 PHE A 283     126.416 113.440  88.995  1.00  0.00           C  
ATOM   4664  CD2 PHE A 283     128.088 114.934  88.237  1.00  0.00           C  
ATOM   4665  CE1 PHE A 283     126.780 112.539  88.028  1.00  0.00           C  
ATOM   4666  CE2 PHE A 283     128.453 114.036  87.267  1.00  0.00           C  
ATOM   4667  CZ  PHE A 283     127.798 112.840  87.164  1.00  0.00           C  
ATOM   4668  H   PHE A 283     126.891 117.666  88.580  1.00  0.00           H  
ATOM   4669  HA  PHE A 283     124.718 115.939  89.312  1.00  0.00           H  
ATOM   4670 1HB  PHE A 283     127.538 116.224  90.420  1.00  0.00           H  
ATOM   4671 2HB  PHE A 283     126.390 115.059  91.060  1.00  0.00           H  
ATOM   4672  HD1 PHE A 283     125.602 113.206  89.682  1.00  0.00           H  
ATOM   4673  HD2 PHE A 283     128.610 115.888  88.320  1.00  0.00           H  
ATOM   4674  HE1 PHE A 283     126.259 111.586  87.948  1.00  0.00           H  
ATOM   4675  HE2 PHE A 283     129.264 114.274  86.579  1.00  0.00           H  
ATOM   4676  HZ  PHE A 283     128.090 112.127  86.394  1.00  0.00           H  
ATOM   4677  N   THR A 284     125.463 118.373  91.347  1.00  0.00           N  
ATOM   4678  CA  THR A 284     124.974 119.075  92.526  1.00  0.00           C  
ATOM   4679  C   THR A 284     123.547 119.556  92.317  1.00  0.00           C  
ATOM   4680  O   THR A 284     122.727 119.504  93.240  1.00  0.00           O  
ATOM   4681  CB  THR A 284     125.815 120.296  92.880  1.00  0.00           C  
ATOM   4682  OG1 THR A 284     127.162 119.877  93.103  1.00  0.00           O  
ATOM   4683  CG2 THR A 284     125.310 120.973  94.127  1.00  0.00           C  
ATOM   4684  H   THR A 284     126.169 118.810  90.772  1.00  0.00           H  
ATOM   4685  HA  THR A 284     124.985 118.363  93.351  1.00  0.00           H  
ATOM   4686  HB  THR A 284     125.782 121.011  92.058  1.00  0.00           H  
ATOM   4687  HG1 THR A 284     127.226 118.927  92.979  1.00  0.00           H  
ATOM   4688 1HG2 THR A 284     125.933 121.839  94.348  1.00  0.00           H  
ATOM   4689 2HG2 THR A 284     124.280 121.296  93.974  1.00  0.00           H  
ATOM   4690 3HG2 THR A 284     125.350 120.274  94.962  1.00  0.00           H  
ATOM   4691  N   ILE A 285     123.228 119.992  91.101  1.00  0.00           N  
ATOM   4692  CA  ILE A 285     121.880 120.453  90.786  1.00  0.00           C  
ATOM   4693  C   ILE A 285     120.898 119.293  90.829  1.00  0.00           C  
ATOM   4694  O   ILE A 285     119.846 119.368  91.471  1.00  0.00           O  
ATOM   4695  CB  ILE A 285     121.776 121.088  89.394  1.00  0.00           C  
ATOM   4696  CG1 ILE A 285     122.653 122.320  89.308  1.00  0.00           C  
ATOM   4697  CG2 ILE A 285     120.356 121.453  89.086  1.00  0.00           C  
ATOM   4698  CD1 ILE A 285     122.773 122.833  87.912  1.00  0.00           C  
ATOM   4699  H   ILE A 285     123.934 120.004  90.379  1.00  0.00           H  
ATOM   4700  HA  ILE A 285     121.601 121.178  91.550  1.00  0.00           H  
ATOM   4701  HB  ILE A 285     122.129 120.381  88.644  1.00  0.00           H  
ATOM   4702 1HG1 ILE A 285     122.240 123.105  89.941  1.00  0.00           H  
ATOM   4703 2HG1 ILE A 285     123.648 122.086  89.686  1.00  0.00           H  
ATOM   4704 1HG2 ILE A 285     120.302 121.903  88.094  1.00  0.00           H  
ATOM   4705 2HG2 ILE A 285     119.737 120.557  89.111  1.00  0.00           H  
ATOM   4706 3HG2 ILE A 285     119.994 122.166  89.827  1.00  0.00           H  
ATOM   4707 1HD1 ILE A 285     123.412 123.716  87.903  1.00  0.00           H  
ATOM   4708 2HD1 ILE A 285     123.211 122.062  87.278  1.00  0.00           H  
ATOM   4709 3HD1 ILE A 285     121.786 123.096  87.535  1.00  0.00           H  
ATOM   4710  N   GLY A 286     121.235 118.200  90.163  1.00  0.00           N  
ATOM   4711  CA  GLY A 286     120.318 117.093  90.034  1.00  0.00           C  
ATOM   4712  C   GLY A 286     120.097 116.850  88.563  1.00  0.00           C  
ATOM   4713  O   GLY A 286     119.090 116.265  88.157  1.00  0.00           O  
ATOM   4714  H   GLY A 286     122.148 118.135  89.737  1.00  0.00           H  
ATOM   4715 1HA  GLY A 286     120.791 116.215  90.477  1.00  0.00           H  
ATOM   4716 2HA  GLY A 286     119.376 117.385  90.496  1.00  0.00           H  
ATOM   4717  N   MET A 287     121.033 117.319  87.754  1.00  0.00           N  
ATOM   4718  CA  MET A 287     121.005 117.153  86.311  1.00  0.00           C  
ATOM   4719  C   MET A 287     122.300 116.539  85.817  1.00  0.00           C  
ATOM   4720  O   MET A 287     122.752 116.805  84.705  1.00  0.00           O  
ATOM   4721  CB  MET A 287     120.816 118.467  85.567  1.00  0.00           C  
ATOM   4722  CG  MET A 287     119.447 119.046  85.708  1.00  0.00           C  
ATOM   4723  SD  MET A 287     118.239 117.972  84.946  1.00  0.00           S  
ATOM   4724  CE  MET A 287     118.719 118.126  83.235  1.00  0.00           C  
ATOM   4725  H   MET A 287     121.803 117.818  88.177  1.00  0.00           H  
ATOM   4726  HA  MET A 287     120.185 116.473  86.081  1.00  0.00           H  
ATOM   4727 1HB  MET A 287     121.534 119.199  85.934  1.00  0.00           H  
ATOM   4728 2HB  MET A 287     121.015 118.316  84.506  1.00  0.00           H  
ATOM   4729 1HG  MET A 287     119.212 119.171  86.764  1.00  0.00           H  
ATOM   4730 2HG  MET A 287     119.416 120.026  85.233  1.00  0.00           H  
ATOM   4731 1HE  MET A 287     118.062 117.514  82.616  1.00  0.00           H  
ATOM   4732 2HE  MET A 287     118.641 119.169  82.927  1.00  0.00           H  
ATOM   4733 3HE  MET A 287     119.749 117.788  83.114  1.00  0.00           H  
ATOM   4734  N   GLY A 288     122.915 115.707  86.645  1.00  0.00           N  
ATOM   4735  CA  GLY A 288     124.177 115.113  86.271  1.00  0.00           C  
ATOM   4736  C   GLY A 288     124.022 113.982  85.276  1.00  0.00           C  
ATOM   4737  O   GLY A 288     123.219 113.070  85.447  1.00  0.00           O  
ATOM   4738  H   GLY A 288     122.511 115.480  87.543  1.00  0.00           H  
ATOM   4739 1HA  GLY A 288     124.772 115.900  85.806  1.00  0.00           H  
ATOM   4740 2HA  GLY A 288     124.619 114.710  87.181  1.00  0.00           H  
ATOM   4741  N   ASP A 289     124.821 114.046  84.222  1.00  0.00           N  
ATOM   4742  CA  ASP A 289     124.775 113.076  83.140  1.00  0.00           C  
ATOM   4743  C   ASP A 289     126.004 112.196  83.268  1.00  0.00           C  
ATOM   4744  O   ASP A 289     127.128 112.695  83.189  1.00  0.00           O  
ATOM   4745  CB  ASP A 289     124.797 113.714  81.750  1.00  0.00           C  
ATOM   4746  CG  ASP A 289     124.452 112.744  80.648  1.00  0.00           C  
ATOM   4747  OD1 ASP A 289     124.203 111.557  80.934  1.00  0.00           O  
ATOM   4748  OD2 ASP A 289     124.434 113.176  79.479  1.00  0.00           O  
ATOM   4749  H   ASP A 289     125.488 114.804  84.175  1.00  0.00           H  
ATOM   4750  HA  ASP A 289     123.880 112.468  83.274  1.00  0.00           H  
ATOM   4751 1HB  ASP A 289     124.087 114.542  81.719  1.00  0.00           H  
ATOM   4752 2HB  ASP A 289     125.787 114.125  81.554  1.00  0.00           H  
ATOM   4753  N   LEU A 290     125.798 110.898  83.480  1.00  0.00           N  
ATOM   4754  CA  LEU A 290     126.940 110.001  83.613  1.00  0.00           C  
ATOM   4755  C   LEU A 290     127.625 109.761  82.279  1.00  0.00           C  
ATOM   4756  O   LEU A 290     128.855 109.753  82.205  1.00  0.00           O  
ATOM   4757  CB  LEU A 290     126.556 108.636  84.169  1.00  0.00           C  
ATOM   4758  CG  LEU A 290     126.119 108.634  85.627  1.00  0.00           C  
ATOM   4759  CD1 LEU A 290     125.656 107.261  86.025  1.00  0.00           C  
ATOM   4760  CD2 LEU A 290     127.271 109.065  86.490  1.00  0.00           C  
ATOM   4761  H   LEU A 290     124.865 110.520  83.552  1.00  0.00           H  
ATOM   4762  HA  LEU A 290     127.649 110.486  84.284  1.00  0.00           H  
ATOM   4763 1HB  LEU A 290     125.738 108.235  83.572  1.00  0.00           H  
ATOM   4764 2HB  LEU A 290     127.411 107.967  84.072  1.00  0.00           H  
ATOM   4765  HG  LEU A 290     125.286 109.324  85.759  1.00  0.00           H  
ATOM   4766 1HD1 LEU A 290     125.346 107.271  87.070  1.00  0.00           H  
ATOM   4767 2HD1 LEU A 290     124.813 106.966  85.400  1.00  0.00           H  
ATOM   4768 3HD1 LEU A 290     126.471 106.550  85.896  1.00  0.00           H  
ATOM   4769 1HD2 LEU A 290     126.962 109.066  87.536  1.00  0.00           H  
ATOM   4770 2HD2 LEU A 290     128.104 108.374  86.358  1.00  0.00           H  
ATOM   4771 3HD2 LEU A 290     127.584 110.069  86.204  1.00  0.00           H  
ATOM   4772  N   GLU A 291     126.860 109.550  81.222  1.00  0.00           N  
ATOM   4773  CA  GLU A 291     127.442 109.356  79.900  1.00  0.00           C  
ATOM   4774  C   GLU A 291     127.384 110.652  79.096  1.00  0.00           C  
ATOM   4775  O   GLU A 291     126.742 110.732  78.055  1.00  0.00           O  
ATOM   4776  CB  GLU A 291     126.723 108.281  79.082  1.00  0.00           C  
ATOM   4777  CG  GLU A 291     126.799 106.883  79.679  1.00  0.00           C  
ATOM   4778  CD  GLU A 291     126.096 105.851  78.841  1.00  0.00           C  
ATOM   4779  OE1 GLU A 291     125.466 106.222  77.881  1.00  0.00           O  
ATOM   4780  OE2 GLU A 291     126.189 104.689  79.163  1.00  0.00           O  
ATOM   4781  H   GLU A 291     125.856 109.522  81.326  1.00  0.00           H  
ATOM   4782  HA  GLU A 291     128.487 109.080  80.045  1.00  0.00           H  
ATOM   4783 1HB  GLU A 291     125.670 108.545  78.981  1.00  0.00           H  
ATOM   4784 2HB  GLU A 291     127.149 108.240  78.080  1.00  0.00           H  
ATOM   4785 1HG  GLU A 291     127.846 106.599  79.781  1.00  0.00           H  
ATOM   4786 2HG  GLU A 291     126.357 106.899  80.674  1.00  0.00           H  
ATOM   4787  N   PHE A 292     128.072 111.684  79.580  1.00  0.00           N  
ATOM   4788  CA  PHE A 292     127.991 112.959  78.885  1.00  0.00           C  
ATOM   4789  C   PHE A 292     128.998 113.071  77.759  1.00  0.00           C  
ATOM   4790  O   PHE A 292     128.953 114.048  77.008  1.00  0.00           O  
ATOM   4791  CB  PHE A 292     128.231 114.159  79.819  1.00  0.00           C  
ATOM   4792  CG  PHE A 292     129.616 114.255  80.394  1.00  0.00           C  
ATOM   4793  CD1 PHE A 292     129.927 113.629  81.581  1.00  0.00           C  
ATOM   4794  CD2 PHE A 292     130.580 115.045  79.793  1.00  0.00           C  
ATOM   4795  CE1 PHE A 292     131.181 113.742  82.128  1.00  0.00           C  
ATOM   4796  CE2 PHE A 292     131.836 115.153  80.334  1.00  0.00           C  
ATOM   4797  CZ  PHE A 292     132.135 114.502  81.504  1.00  0.00           C  
ATOM   4798  H   PHE A 292     128.644 111.611  80.408  1.00  0.00           H  
ATOM   4799  HA  PHE A 292     126.989 113.023  78.458  1.00  0.00           H  
ATOM   4800 1HB  PHE A 292     128.036 115.085  79.280  1.00  0.00           H  
ATOM   4801 2HB  PHE A 292     127.533 114.114  80.655  1.00  0.00           H  
ATOM   4802  HD1 PHE A 292     129.165 113.036  82.086  1.00  0.00           H  
ATOM   4803  HD2 PHE A 292     130.340 115.562  78.863  1.00  0.00           H  
ATOM   4804  HE1 PHE A 292     131.416 113.228  83.060  1.00  0.00           H  
ATOM   4805  HE2 PHE A 292     132.596 115.756  79.838  1.00  0.00           H  
ATOM   4806  HZ  PHE A 292     133.131 114.591  81.936  1.00  0.00           H  
ATOM   4807  N   ANP A 293     129.894 112.102  77.620  1.00  0.00           N  
ATOM   4808  CA  ANP A 293     130.805 112.078  76.492  1.00  0.00           C  
ATOM   4809  C   ANP A 293     131.084 110.622  76.169  1.00  0.00           C  
ATOM   4810  O   ANP A 293     130.848 109.726  76.981  1.00  0.00           O  
ATOM   4811  CB  ANP A 293     132.157 112.769  76.780  1.00  0.00           C  
ATOM   4812  NG  ANP A 293     132.672 113.578  75.710  1.00  0.00           N  
ATOM   4813  CD  ANP A 293     131.896 114.200  74.751  1.00  0.00           C  
ATOM   4814  CE1 ANP A 293     130.597 113.707  74.421  1.00  0.00           C  
ATOM   4815  CE2 ANP A 293     132.382 115.286  74.066  1.00  0.00           C  
ATOM   4816  CZ1 ANP A 293     131.632 115.911  73.048  1.00  0.00           C  
ATOM   4817  CZ2 ANP A 293     129.860 114.302  73.451  1.00  0.00           C  
ATOM   4818  CT1 ANP A 293     130.347 115.424  72.730  1.00  0.00           C  
ATOM   4819  CT2 ANP A 293     132.122 117.033  72.324  1.00  0.00           C  
ATOM   4820  CI1 ANP A 293     129.591 116.054  71.719  1.00  0.00           C  
ATOM   4821  CI2 ANP A 293     131.374 117.619  71.355  1.00  0.00           C  
ATOM   4822  CK  ANP A 293     130.077 117.132  71.032  1.00  0.00           C  
ATOM   4823  CL  ANP A 293     129.220 117.748  69.973  1.00  0.00           C  
ATOM   4824  OM1 ANP A 293     129.119 117.245  68.892  1.00  0.00           O  
ATOM   4825  CM2 ANP A 293     128.475 119.030  70.288  1.00  0.00           C  
ATOM   4826  H   ANP A 293     129.947 111.367  78.310  1.00  0.00           H  
ATOM   4827  HA  ANP A 293     130.302 112.547  75.646  1.00  0.00           H  
ATOM   4828 1HB  ANP A 293     132.088 113.401  77.649  1.00  0.00           H  
ATOM   4829 2HB  ANP A 293     132.853 111.975  77.019  1.00  0.00           H  
ATOM   4830 1HG  ANP A 293     133.503 114.066  75.960  1.00  0.00           H  
ATOM   4831 1HE1 ANP A 293     130.197 112.855  74.937  1.00  0.00           H  
ATOM   4832 1HE2 ANP A 293     133.362 115.666  74.299  1.00  0.00           H  
ATOM   4833 1HZ2 ANP A 293     128.884 113.918  73.215  1.00  0.00           H  
ATOM   4834 1HT2 ANP A 293     133.102 117.414  72.554  1.00  0.00           H  
ATOM   4835 1HI1 ANP A 293     128.612 115.683  71.477  1.00  0.00           H  
ATOM   4836 1HI2 ANP A 293     131.776 118.463  70.827  1.00  0.00           H  
ATOM   4837 1HM2 ANP A 293     127.917 119.328  69.412  1.00  0.00           H  
ATOM   4838 2HM2 ANP A 293     129.165 119.822  70.562  1.00  0.00           H  
ATOM   4839 3HM2 ANP A 293     127.791 118.886  71.118  1.00  0.00           H  
ATOM   4840  N   GLU A 294     131.560 110.396  74.952  1.00  0.00           N  
ATOM   4841  CA  GLU A 294     131.904 109.063  74.491  1.00  0.00           C  
ATOM   4842  C   GLU A 294     133.317 108.959  73.961  1.00  0.00           C  
ATOM   4843  O   GLU A 294     133.826 107.842  73.836  1.00  0.00           O  
ATOM   4844  CB  GLU A 294     130.978 108.572  73.376  1.00  0.00           C  
ATOM   4845  CG  GLU A 294     129.523 108.410  73.792  1.00  0.00           C  
ATOM   4846  CD  GLU A 294     128.643 107.937  72.669  1.00  0.00           C  
ATOM   4847  OE1 GLU A 294     129.120 107.843  71.564  1.00  0.00           O  
ATOM   4848  OE2 GLU A 294     127.491 107.668  72.917  1.00  0.00           O  
ATOM   4849  H   GLU A 294     131.686 111.180  74.328  1.00  0.00           H  
ATOM   4850  HA  GLU A 294     131.814 108.402  75.354  1.00  0.00           H  
ATOM   4851 1HB  GLU A 294     131.012 109.272  72.541  1.00  0.00           H  
ATOM   4852 2HB  GLU A 294     131.330 107.607  73.009  1.00  0.00           H  
ATOM   4853 1HG  GLU A 294     129.468 107.692  74.610  1.00  0.00           H  
ATOM   4854 2HG  GLU A 294     129.153 109.366  74.159  1.00  0.00           H  
ATOM   4855  N   ASN A 295     133.967 110.076  73.649  1.00  0.00           N  
ATOM   4856  CA  ASN A 295     135.276 110.073  73.005  1.00  0.00           C  
ATOM   4857  C   ASN A 295     136.375 110.007  74.060  1.00  0.00           C  
ATOM   4858  O   ASN A 295     136.952 111.006  74.490  1.00  0.00           O  
ATOM   4859  CB  ASN A 295     135.528 111.315  72.163  1.00  0.00           C  
ATOM   4860  CG  ASN A 295     135.161 112.595  72.880  1.00  0.00           C  
ATOM   4861  OD1 ASN A 295     134.813 112.588  74.058  1.00  0.00           O  
ATOM   4862  ND2 ASN A 295     135.232 113.708  72.165  1.00  0.00           N  
ATOM   4863  H   ASN A 295     133.530 110.959  73.870  1.00  0.00           H  
ATOM   4864  HA  ASN A 295     135.330 109.178  72.383  1.00  0.00           H  
ATOM   4865 1HB  ASN A 295     136.582 111.360  71.885  1.00  0.00           H  
ATOM   4866 2HB  ASN A 295     134.949 111.253  71.241  1.00  0.00           H  
ATOM   4867 1HD2 ASN A 295     135.002 114.587  72.584  1.00  0.00           H  
ATOM   4868 2HD2 ASN A 295     135.516 113.670  71.208  1.00  0.00           H  
ATOM   4869  N   TYR A 296     136.672 108.780  74.461  1.00  0.00           N  
ATOM   4870  CA  TYR A 296     137.747 108.464  75.390  1.00  0.00           C  
ATOM   4871  C   TYR A 296     138.125 107.003  75.189  1.00  0.00           C  
ATOM   4872  O   TYR A 296     137.782 106.387  74.175  1.00  0.00           O  
ATOM   4873  CB  TYR A 296     137.353 108.648  76.859  1.00  0.00           C  
ATOM   4874  CG  TYR A 296     136.081 107.941  77.255  1.00  0.00           C  
ATOM   4875  CD1 TYR A 296     134.867 108.606  77.238  1.00  0.00           C  
ATOM   4876  CD2 TYR A 296     136.086 106.613  77.636  1.00  0.00           C  
ATOM   4877  CE1 TYR A 296     133.707 107.968  77.599  1.00  0.00           C  
ATOM   4878  CE2 TYR A 296     134.932 105.976  77.984  1.00  0.00           C  
ATOM   4879  CZ  TYR A 296     133.744 106.653  77.967  1.00  0.00           C  
ATOM   4880  OH  TYR A 296     132.583 106.019  78.323  1.00  0.00           O  
ATOM   4881  H   TYR A 296     136.107 108.030  74.089  1.00  0.00           H  
ATOM   4882  HA  TYR A 296     138.600 109.094  75.138  1.00  0.00           H  
ATOM   4883 1HB  TYR A 296     138.155 108.279  77.500  1.00  0.00           H  
ATOM   4884 2HB  TYR A 296     137.226 109.709  77.071  1.00  0.00           H  
ATOM   4885  HD1 TYR A 296     134.822 109.652  76.933  1.00  0.00           H  
ATOM   4886  HD2 TYR A 296     137.023 106.057  77.663  1.00  0.00           H  
ATOM   4887  HE1 TYR A 296     132.760 108.507  77.579  1.00  0.00           H  
ATOM   4888  HE2 TYR A 296     134.956 104.926  78.276  1.00  0.00           H  
ATOM   4889  HH  TYR A 296     132.775 105.108  78.556  1.00  0.00           H  
ATOM   4890  N   ASP A 297     138.848 106.454  76.151  1.00  0.00           N  
ATOM   4891  CA  ASP A 297     139.052 105.022  76.262  1.00  0.00           C  
ATOM   4892  C   ASP A 297     138.730 104.604  77.690  1.00  0.00           C  
ATOM   4893  O   ASP A 297     138.659 105.443  78.591  1.00  0.00           O  
ATOM   4894  CB  ASP A 297     140.490 104.591  75.963  1.00  0.00           C  
ATOM   4895  CG  ASP A 297     140.611 103.105  75.655  1.00  0.00           C  
ATOM   4896  OD1 ASP A 297     139.627 102.412  75.767  1.00  0.00           O  
ATOM   4897  OD2 ASP A 297     141.686 102.676  75.309  1.00  0.00           O  
ATOM   4898  H   ASP A 297     139.273 107.066  76.833  1.00  0.00           H  
ATOM   4899  HA  ASP A 297     138.355 104.534  75.580  1.00  0.00           H  
ATOM   4900 1HB  ASP A 297     140.870 105.156  75.112  1.00  0.00           H  
ATOM   4901 2HB  ASP A 297     141.125 104.823  76.819  1.00  0.00           H  
ATOM   4902  N   PHE A 298     138.526 103.295  77.875  1.00  0.00           N  
ATOM   4903  CA  PHE A 298     138.300 102.654  79.174  1.00  0.00           C  
ATOM   4904  C   PHE A 298     137.038 103.197  79.854  1.00  0.00           C  
ATOM   4905  O   PHE A 298     137.092 103.937  80.836  1.00  0.00           O  
ATOM   4906  CB  PHE A 298     139.464 102.863  80.150  1.00  0.00           C  
ATOM   4907  CG  PHE A 298     140.765 102.367  79.625  1.00  0.00           C  
ATOM   4908  CD1 PHE A 298     141.067 101.019  79.658  1.00  0.00           C  
ATOM   4909  CD2 PHE A 298     141.679 103.245  79.073  1.00  0.00           C  
ATOM   4910  CE1 PHE A 298     142.262 100.555  79.158  1.00  0.00           C  
ATOM   4911  CE2 PHE A 298     142.876 102.790  78.570  1.00  0.00           C  
ATOM   4912  CZ  PHE A 298     143.167 101.442  78.612  1.00  0.00           C  
ATOM   4913  H   PHE A 298     138.533 102.726  77.040  1.00  0.00           H  
ATOM   4914  HA  PHE A 298     138.162 101.589  78.985  1.00  0.00           H  
ATOM   4915 1HB  PHE A 298     139.563 103.924  80.376  1.00  0.00           H  
ATOM   4916 2HB  PHE A 298     139.250 102.348  81.086  1.00  0.00           H  
ATOM   4917  HD1 PHE A 298     140.345 100.323  80.086  1.00  0.00           H  
ATOM   4918  HD2 PHE A 298     141.445 104.310  79.042  1.00  0.00           H  
ATOM   4919  HE1 PHE A 298     142.490  99.490  79.194  1.00  0.00           H  
ATOM   4920  HE2 PHE A 298     143.593 103.488  78.140  1.00  0.00           H  
ATOM   4921  HZ  PHE A 298     144.114 101.081  78.214  1.00  0.00           H  
ATOM   4922  N   LYS A 299     135.898 102.836  79.251  1.00  0.00           N  
ATOM   4923  CA  LYS A 299     134.582 103.198  79.780  1.00  0.00           C  
ATOM   4924  C   LYS A 299     134.371 102.724  81.210  1.00  0.00           C  
ATOM   4925  O   LYS A 299     133.678 103.393  81.984  1.00  0.00           O  
ATOM   4926  CB  LYS A 299     133.436 102.621  78.949  1.00  0.00           C  
ATOM   4927  CG  LYS A 299     132.041 103.062  79.368  1.00  0.00           C  
ATOM   4928  CD  LYS A 299     130.984 102.431  78.493  1.00  0.00           C  
ATOM   4929  CE  LYS A 299     129.592 102.843  78.928  1.00  0.00           C  
ATOM   4930  NZ  LYS A 299     128.549 102.194  78.095  1.00  0.00           N  
ATOM   4931  H   LYS A 299     135.954 102.294  78.400  1.00  0.00           H  
ATOM   4932  HA  LYS A 299     134.528 104.287  79.769  1.00  0.00           H  
ATOM   4933 1HB  LYS A 299     133.566 102.903  77.904  1.00  0.00           H  
ATOM   4934 2HB  LYS A 299     133.462 101.532  79.000  1.00  0.00           H  
ATOM   4935 1HG  LYS A 299     131.864 102.773  80.405  1.00  0.00           H  
ATOM   4936 2HG  LYS A 299     131.965 104.146  79.293  1.00  0.00           H  
ATOM   4937 1HD  LYS A 299     131.138 102.736  77.457  1.00  0.00           H  
ATOM   4938 2HD  LYS A 299     131.066 101.345  78.550  1.00  0.00           H
[truncated: 1,730,323 more chars]
